# Supplementary material for: Shared splicing dysregulation in heart failure associated with dilated and ischaemic cardiomyopathy and spatial specificity across cardiac regions
Source: Cardiovasc Res. 2026 Mar 24;122(7):906–18. doi: 10.1093/cvr/cvag068 (PMC13196872; doi:10.1093/cvr/cvag068)
Supplement: cvag068_Supplementary_Data [file cvag068_supplementary_data.zip]

Archive with 8 entries (8 files):
- Supplementary Material and Figures_Table S1 and S2.docx
- Table S3 - Differential splicing.xlsx
- Table S4 - Tool overlaps.xlsx
- Table S5 - Differential gene expression.xlsx
- Table S6 - Gene Expression RBPs.xlsx
- Table S7 - RBP motifs enrichment rMAPS2.xlsx
- Table S8 - Event overlap external dataset.xlsx
- Table S9- RBPs catRAPID.xlsx
