# Supplementary material for: Shared splicing dysregulation in heart failure associated with dilated and ischaemic cardiomyopathy and spatial specificity across cardiac regions
Source: Cardiovasc Res. 2026 Mar 24;122(7):906–18. doi: 10.1093/cvr/cvag068 (PMC13196872; doi:10.1093/cvr/cvag068)
Supplement: cvag068_Supplementary_Data [file cvag068_supplementary_data.zip › Table S3 - Differential splicing.xlsx]

## Sheet: DifferentialSplicing rMATS
event_ID	Gene_name	Gene_id	Event_type	deltaPSI	PSI_Ctrl (mean)	PSI_HF (mean)	ind_PSI_Ctrl	ind_PSI_HF	pvalue	FDR	target_coordinates	spanning_coordinates	Comparison
chr2:-:69480860-69480961:69465846-69466551:69505569-69505673	AAK1	ENSG00000115977	ES	0.329	0.386	0.715	0.541,0.37,0.111,0.568,0.342	0.783,0.778,0.667,0.657,0.688,0.742,0.711,0.659,0.73,0.778,0.673	0.000111921250509	0.0363362725821491	chr2:69480860-69480961	chr2:69465846-69505673	Ctrl_ICM
chr2:-:69495985-69496080:69457997-69466551:69505569-69505673	AAK1	ENSG00000115977	ES	0.158	0.677	0.836	0.738,0.644,0.704,0.673,0.627	0.855,0.822,0.823,0.782,0.911,0.844,0.851,0.83,0.821,0.818,0.835	7.57881652483e-05	0.0266383747890607	chr2:69495985-69496080	chr2:69457997-69505673	Ctrl_ICM
chr10:-:26763880-26763960:26751598-26751783:26765218-26765318	ABI1	ENSG00000136754	ES	0.146	0.813	0.958	0.763,0.838,0.857,0.644,0.961	0.915,0.973,0.929,0.848,1,0.976,1,0.9,1,1,1	1.18970894761e-05	0.0064854078175715	chr10:26763880-26763960	chr10:26751598-26765318	Ctrl_ICM
chr10:-:26763880-26763960:26759062-26759235:26765218-26765318	ABI1	ENSG00000136754	ES	0.22	0.486	0.706	0.477,0.597,0.333,0.446,0.578	0.658,0.767,0.545,0.636,0.773,0.787,0.765,0.694,0.735,0.704,0.705	7.59135268984e-05	0.0266383747890607	chr10:26763880-26763960	chr10:26759062-26765318	Ctrl_ICM
chr2:+:203382189-203382206:203380208-203380384:203391046-203391143	ABI2	ENSG00000138443	ES	0.176	0.132	0.308	0.181,0.083,0,0.122,0.273	0.275,0.219,0.193,0.488,0.395,0.281,0.33,0.331,0.243,0.322	5.04736854944e-05	0.0248342646316967	chr2:203382189-203382206	chr2:203380208-203391143	Ctrl_DCM
chr2:+:203382189-203382206:203380208-203380384:203391046-203391143	ABI2	ENSG00000138443	ES	0.18	0.132	0.312	0.181,0.083,0,0.122,0.273	0.282,0.335,0.248,0.331,0.303,0.34,0.262,0.447,0.168,0.374,0.341	2.35092066964e-05	0.0109773945945477	chr2:203382189-203382206	chr2:203380208-203391143	Ctrl_ICM
chr9:+:108936308-108936437:108935638-108935689:108950507-108950744	ABITRAM	ENSG00000119328	ES	-0.156	0.954	0.798	1,1,0.895,0.875,1	0.818,0.797,0.9,0.8,0.722,0.839,0.905,0.726,0.818,0.647,0.806	3.25246478807e-05	0.0139632006626879	chr9:108936308-108936437	chr9:108935638-108950744	Ctrl_ICM
chr1:-:179133312-179133374:179131311-179131481:179142933-179143056	ABL2	ENSG00000143322	ES	0.274	0.56	0.835	0.743,0.479,0.528,0.449,0.602	1,0.759,0.905,0.817,0.678,0.537,0.725,0.759,1,1,1	6.04058267391e-05	0.0224040623591013	chr1:179133312-179133374	chr1:179131311-179143056	Ctrl_ICM
chrX:-:15567726-15567826:15566253-15566369:15572201-15572323	ACE2	ENSG00000130234	ES	-0.221	0.839	0.617	0.795,0.925,0.81,0.818,0.846	0.711,0.613,0.618,0.628,0.694,0.592,0.658,0.578,0.672,0.48,0.547	9.8232082657e-07	0.000899379921017625	chrX:15567726-15567826	chrX:15566253-15572323	Ctrl_ICM
chrX:-:15571624-15571796:15566253-15566369:15572201-15572323	ACE2	ENSG00000130234	ES	-0.149	0.866	0.717	0.818,0.944,0.846,0.853,0.871	0.791,0.636,0.793,0.694,0.808,0.755,0.678,0.572,0.7,0.746	3.45895107406e-05	0.0189098549251477	chrX:15571624-15571796	chrX:15566253-15572323	Ctrl_DCM
chrX:-:15571624-15571796:15566253-15566369:15572201-15572323	ACE2	ENSG00000130234	ES	-0.177	0.866	0.689	0.818,0.944,0.846,0.853,0.871	0.765,0.679,0.683,0.738,0.733,0.653,0.675,0.681,0.706,0.658,0.613	1.09690388905e-06	0.000981368928278154	chrX:15571624-15571796	chrX:15566253-15572323	Ctrl_ICM
chr14:-:23089982-23090101:23081748-23081836:23090522-23090633	ACIN1	ENSG00000100813	ES	0.249	0.481	0.73	0.58,0.397,0.575,0.415,0.439	0.785,0.71,0.727,0.69,0.855,0.668,0.656,0.677,0.78,0.756	4.68568951417e-08	0.000102922843639285	chr14:23089982-23090101	chr14:23081748-23090633	Ctrl_DCM
chr14:-:23089982-23090101:23081748-23081836:23090522-23090633	ACIN1	ENSG00000100813	ES	0.203	0.481	0.684	0.58,0.397,0.575,0.415,0.439	0.691,0.643,0.635,0.826,0.665,0.71,0.619,0.671,0.675,0.667,0.725	1.4349696196e-05	0.00765339269482202	chr14:23089982-23090101	chr14:23081748-23090633	Ctrl_ICM
chr1:+:155061415-155061489:155060763-155060832:155061904-155061975	ADAM15	ENSG00000143537	ES	0.263	0.653	0.916	0.733,0.778,0.727,0.312,0.714	1,0.778,0.909,1,1,0.895,0.739,0.943,1,0.895	3.36707893789e-08	7.81454550630372e-05	chr1:155061415-155061489	chr1:155060763-155061975	Ctrl_DCM
chr1:+:155061418-155061489:155060763-155060832:155061904-155061975	ADAM15	ENSG00000143537	ES	0.268	0.635	0.903	0.714,0.815,0.7,0.389,0.556	1,0.714,0.905,1,1,0.889,0.667,0.946,1,0.909	6.80665146469e-09	1.94711388387362e-05	chr1:155061418-155061489	chr1:155060763-155061975	Ctrl_DCM
chr1:+:81414171-81414351:81326717-81326775:81445021-81445089	ADGRL2	ENSG00000117114	ES	-0.282	0.895	0.613	0.974,0.818,1,0.684,1	0.512,0.733,0.5,0.833,0.103,0.6,1,0.818,1,0.444,0.2	5.29477248629e-05	0.020548275660204	chr1:81414171-81414351	chr1:81326717-81445089	Ctrl_ICM
chr17:+:78205946-78206050:78190970-78191060:78206911-78207052	AFMID	ENSG00000183077	ES	0.251	0.598	0.849	0.595,0.647,0.8,0.436,0.514	0.843,0.778,0.963,0.76,0.868,0.805,0.767,0.836,0.862,0.857,1	4.20194791726e-05	0.0169819551654726	chr17:78205946-78206050	chr17:78190970-78207052	Ctrl_ICM
chr6:-:135495539-135495709:135492228-135492291:135497188-135497249	AHI1	ENSG00000135541	ES	0.372	0.449	0.821	0.6,0.357,0.333,0.375,0.579	0.875,1,0.714,0.568,1,0.692,0.833,1,0.857,0.6,0.895	8.45285511142e-06	0.0048326415842373	chr6:135495539-135495709	chr6:135492228-135497249	Ctrl_ICM
chr19:-:15369067-15369224:15368235-15368322:15370146-15370179	AKAP8	ENSG00000105127	ES	0.111	0.109	0.221	0.149,0.072,0.238,0.03,0.058	0.25,0.149,0.276,0.168,0.299,0.269,0.241,0.245,0.187,0.161,0.184	3.87341205345e-05	0.0158178271598762	chr19:15369067-15369224	chr19:15368235-15370179	Ctrl_ICM
chr8:-:41661801-41661941:41661527-41661564:41663659-41663742	ANK1	ENSG00000029534	ES	-0.123	0.984	0.86	0.951,1,1,0.967,1	0.923,0.886,0.84,0.88,0.822,0.904,0.85,0.819,0.879,0.844,0.818	5.61519935993e-07	0.000587600531591532	chr8:41661801-41661941	chr8:41661527-41663742	Ctrl_ICM
chr10:-:60145968-60146021:60138517-60139087:60166591-60166653	ANK3	ENSG00000151150	ES	-0.141	0.249	0.107	0.284,0.23,0.283,0.167,0.279	0.047,0.144,0.081,0.14,0.152,0.124,0.139,0.062,0.09,0.095	2.33574359065e-06	0.00226993474303135	chr10:60145968-60146021	chr10:60138517-60166653	Ctrl_DCM
chr10:-:60145968-60146021:60138517-60139087:60166591-60166653	ANK3	ENSG00000151150	ES	-0.147	0.249	0.102	0.284,0.23,0.283,0.167,0.279	0.111,0.052,0.086,0.162,0.101,0.115,0.128,0.091,0.169,0.055,0.049	4.44400920496e-06	0.00291787837479826	chr10:60145968-60146021	chr10:60138517-60166653	Ctrl_ICM
chr13:-:110900530-110900661:110892957-110893263:110906033-110906124	ANKRD10	ENSG00000088448	ES	0.268	0.137	0.405	0.191,0.117,0.244,0.033,0.1	0.673,0.389,0.356,0.347,0.191,0.45,0.333,0.408,0.49,0.415	2.50577336658e-13	3.08225158729539e-09	chr13:110900530-110900661	chr13:110892957-110906124	Ctrl_DCM
chr13:-:110900530-110900661:110892957-110893263:110906033-110906124	ANKRD10	ENSG00000088448	ES	0.242	0.137	0.379	0.191,0.117,0.244,0.033,0.1	0.259,0.419,0.455,0.278,0.388,0.363,0.362,0.41,0.351,0.314,0.575	2.22044604925e-15	2.60240717864198e-11	chr13:110900530-110900661	chr13:110892957-110906124	Ctrl_ICM
chr13:-:110900530-110900694:110893197-110893263:110906033-110906124	ANKRD10	ENSG00000088448	ES	0.273	0.138	0.411	0.194,0.11,0.227,0.048,0.111	0.684,0.408,0.377,0.366,0.153,0.431,0.366,0.4,0.509,0.418	5.20028464734e-13	5.81514739391549e-09	chr13:110900530-110900694	chr13:110893197-110906124	Ctrl_DCM
chr13:-:110900530-110900694:110893197-110893263:110906033-110906124	ANKRD10	ENSG00000088448	ES	0.256	0.138	0.394	0.194,0.11,0.227,0.048,0.111	0.283,0.456,0.455,0.305,0.406,0.38,0.388,0.427,0.368,0.284,0.583	0	0	chr13:110900530-110900694	chr13:110893197-110906124	Ctrl_ICM
chr14:+:57274244-57274889:57268971-57269388:57280195-57280422	AP5M1	ENSG00000053770	ES	-0.141	0.932	0.791	0.921,0.945,0.91,0.935,0.951	0.744,0.721,0.839,0.761,0.833,0.807,0.872,0.714,0.811,0.769,0.834	9.08425623614e-09	2.08763333213349e-05	chr14:57274244-57274889	chr14:57268971-57280422	Ctrl_ICM
chr12:-:57473603-57473691:57472266-57472688:57474042-57474176	ARHGAP9	ENSG00000123329	ES	0.217	0.592	0.809	0.7,0.8,0.333,0.495,0.63	1,0.846,1,1,0.429,1,0.556,0.714,0.636,0.714,1	5.84034669978e-05	0.0219391126252441	chr12:57473603-57473691	chr12:57472266-57474176	Ctrl_ICM
chr1:+:17634548-17634562:17632321-17632466:17634835-17635016	ARHGEF10L	ENSG00000074964	ES	-0.137	0.342	0.206	0.365,0.307,0.441,0.325,0.274	0.24,0.242,0.169,0.16,0.233,0.241,0.187,0.203,0.191,0.19	0.000118285590018	0.0477043845434561	chr1:17634548-17634562	chr1:17632321-17635016	Ctrl_DCM
chr1:+:17634548-17634562:17632321-17632466:17634835-17635016	ARHGEF10L	ENSG00000074964	ES	-0.148	0.342	0.194	0.365,0.307,0.441,0.325,0.274	0.29,0.17,0.167,0.217,0.198,0.137,0.167,0.135,0.143,0.215,0.3	6.27373672017e-05	0.0229779528461676	chr1:17634548-17634562	chr1:17632321-17635016	Ctrl_ICM
chr3:+:93996548-93996684:93995874-93995944:93997080-93997136	ARL13B	ENSG00000169379	ES	0.422	0.403	0.825	0.647,0.467,0,0.472,0.429	0.667,1,1,1,0.143,1,1,0.818,0.778,0.846	5.48703073866e-07	0.000668255151524368	chr3:93996548-93996684	chr3:93995874-93997136	Ctrl_DCM
chr3:+:93996548-93996684:93995874-93995944:93997080-93997136	ARL13B	ENSG00000169379	ES	0.444	0.403	0.847	0.647,0.467,0,0.472,0.429	1,1,0.875,0.556,0.778,1,0.923,0.889,0.867,0.429,1	7.20010079225e-07	0.000697410093432466	chr3:93996548-93996684	chr3:93995874-93997136	Ctrl_ICM
chrX:+:101486023-101486092:101418910-101419000:101487193-101487272	ARMCX4	ENSG00000196440	ES	-0.204	0.932	0.728	0.778,0.882,1,1,1	1,0.75,0.714,0.778,0.857,0.636,0.647,1,0.429,0.5,0.7	9.33781987669e-05	0.0312504414741453	chrX:101486023-101486092	chrX:101418910-101487272	Ctrl_ICM
chrX:+:101486026-101486092:101418910-101419000:101487193-101487272	ARMCX4	ENSG00000196440	ES	-0.209	0.925	0.716	0.754,0.869,1,1,1	1,0.738,0.697,0.754,0.86,0.641,0.544,1,0.405,0.561,0.671	2.94809017957e-05	0.013087957016135	chrX:101486026-101486092	chrX:101418910-101487272	Ctrl_ICM
chr2:-:236241280-236241402:236237689-236237956:236264141-236264406	ASB18	ENSG00000182177	ES	0.257	0.082	0.339	0,0,0,0.412,0	0.273,0.324,0.238,0.493,0.289,0.294,0.646,0.396,0.333,0.125,0.319	6.02211360246e-06	0.00371955230073345	chr2:236241280-236241402	chr2:236237689-236264406	Ctrl_ICM
chr16:+:10387144-10387290:10386055-10386122:10419581-10419623	ATF7IP2	ENSG00000166669	ES	-0.164	0.912	0.747	0.953,0.877,0.905,0.926,0.898	0.844,0.832,0.75,0.746,0.744,0.832,0.75,0.611,0.742,0.771,0.6	0.000146728371473	0.0452548910352067	chr16:10387144-10387290	chr16:10386055-10419623	Ctrl_ICM
chr3:+:130894590-130894775:130850783-130850928:130930416-130930526	ATP2C1	ENSG00000017260	ES	-0.149	0.231	0.082	0.156,0.407,0.241,0.22,0.132	0.104,0.081,0.169,0.093,0.051,0.083,0.09,0.076,0.042,0.043,0.067	6.56515927895e-05	0.0238378324888352	chr3:130894590-130894775	chr3:130850783-130930526	Ctrl_ICM
chr3:+:130894708-130894775:130850783-130850928:130930416-130930526	ATP2C1	ENSG00000017260	ES	-0.159	0.226	0.067	0.154,0.401,0.244,0.207,0.125	0.076,0.087,0.113,0.041,0.044,0.042,0.07,0.044,0.067,0.09	2.34363943519e-06	0.00226993474303135	chr3:130894708-130894775	chr3:130850783-130930526	Ctrl_DCM
chr3:+:130894708-130894775:130850783-130850928:130930416-130930526	ATP2C1	ENSG00000017260	ES	-0.147	0.226	0.079	0.154,0.401,0.244,0.207,0.125	0.104,0.079,0.171,0.091,0.049,0.079,0.075,0.067,0.04,0.044,0.068	5.81586493604e-05	0.0219173955702174	chr3:130894708-130894775	chr3:130850783-130930526	Ctrl_ICM
chr15:-:49987391-49987549:49981206-49981294:49996677-49996759	ATP8B4	ENSG00000104043	ES	0.148	0.746	0.894	0.758,0.769,0.562,0.897,0.742	1,0.846,0.857,1,1,0.857,0.636,0.789,0.846,1,1	6.82625973436e-06	0.00406117407810386	chr15:49987391-49987549	chr15:49981206-49996759	Ctrl_ICM
chr11:+:112194653-112194755:112193474-112193697:112199699-112199827	BCO2	ENSG00000197580	ES	-0.134	0.863	0.729	0.908,0.828,0.855,0.923,0.802	0.76,0.784,0.75,0.646,0.786,0.744,0.672,0.685,0.716,0.749	2.20549184636e-05	0.0130815572395938	chr11:112194653-112194755	chr11:112193474-112199827	Ctrl_DCM
chr12:+:27370129-27370230:27368262-27368412:27380247-27380404	BMAL2	ENSG00000029153	ES	0.251	0.208	0.459	0.179,0.186,0.353,0.159,0.161	0.543,0.6,0.436,0.652,0.2,0.217,0.455,0.455,0.51,0.52	0.000103602045038	0.0429573122701207	chr12:27370129-27370230	chr12:27368262-27380404	Ctrl_DCM
chr1:+:22637067-22637779:22636626-22636702:22638833-22639606	C1QA	ENSG00000173372	ES	0.332	0.574	0.906	0.741,0.609,0.674,0.263,0.583	1,1,1,0.793,1,0.917,1,1,0.9,0.357,1	3.41642154011e-07	0.000429261466727323	chr1:22637067-22637779	chr1:22636626-22639606	Ctrl_ICM
chr1:+:22637590-22637779:22636626-22636702:22638833-22639608	C1QA	ENSG00000173372	ES	0.297	0.621	0.918	0.785,0.695,0.702,0.309,0.615	1,1,1,0.833,1,0.931,1,1,0.917,0.419,1	8.4001643641e-07	0.000793964567581652	chr1:22637590-22637779	chr1:22636626-22639608	Ctrl_ICM
chr17:+:79024236-79024494:79022971-79023088:79043955-79044123	C1QTNF1	ENSG00000173918	ES	0.292	0.637	0.929	0.646,0.416,0.664,0.713,0.747	0.889,0.913,0.841,0.954,0.957,1,0.93,0.924,0.905,0.98	6.55031584529e-15	1.3428802514429e-10	chr17:79024236-79024494	chr17:79022971-79044123	Ctrl_DCM
chr17:+:79024236-79024494:79022971-79023088:79043955-79044123	C1QTNF1	ENSG00000173918	ES	0.305	0.637	0.942	0.646,0.416,0.664,0.713,0.747	1,0.927,1,0.849,1,0.966,1,1,1,0.85,0.767	1.44328993201e-15	1.87951629568262e-11	chr17:79024236-79024494	chr17:79022971-79044123	Ctrl_ICM
chr4:-:113502936-113502977:113500463-113500511:113508236-113508268	CAMK2D	ENSG00000145349	ES	-0.251	0.525	0.275	0.486,0.429,0.582,0.612,0.518	0.177,0.417,0.411,0.198,0.289,0.342,0.157,0.327,0.158,0.271	3.21802473557e-10	1.4660605578649e-06	chr4:113502936-113502977	chr4:113500463-113508268	Ctrl_DCM
chr4:-:113502936-113502977:113500463-113500511:113508236-113508268	CAMK2D	ENSG00000145349	ES	-0.218	0.525	0.307	0.486,0.429,0.582,0.612,0.518	0.324,0.278,0.472,0.262,0.198,0.525,0.326,0.103,0.319,0.221,0.35	6.92768182264e-07	0.000682300978972314	chr4:113502936-113502977	chr4:113500463-113508268	Ctrl_ICM
chr4:-:113508236-113508268:113500463-113500511:113509638-113509675	CAMK2D	ENSG00000145349	ES	0.416	0.372	0.788	0.709,0.102,0.185,0.275,0.59	0.808,0.75,0.631,0.718,0.821,0.822,0.871,0.762,0.837,0.863	3.51128391585e-07	0.000485290999273084	chr4:113508236-113508268	chr4:113500463-113509675	Ctrl_DCM
chr4:-:113508236-113508268:113500463-113500511:113509638-113509675	CAMK2D	ENSG00000145349	ES	0.401	0.372	0.773	0.709,0.102,0.185,0.275,0.59	0.76,0.888,0.747,0.791,0.907,0.535,0.758,0.872,0.67,0.844,0.736	9.27552676e-07	0.000862785942321841	chr4:113508236-113508268	chr4:113500463-113509675	Ctrl_ICM
chr4:-:113508236-113508268:113502936-113502977:113509638-113509675	CAMK2D	ENSG00000145349	ES	0.173	0.126	0.299	0.146,0.206,0.118,0.035,0.126	0.282,0.184,0.181,0.381,0.313,0.259,0.399,0.226,0.438,0.328	8.81031914091e-11	4.5155088176949e-07	chr4:113508236-113508268	chr4:113502936-113509675	Ctrl_DCM
chr4:-:113508236-113508268:113502936-113502977:113509638-113509675	CAMK2D	ENSG00000145349	ES	0.137	0.126	0.263	0.146,0.206,0.118,0.035,0.126	0.257,0.271,0.161,0.307,0.421,0.121,0.131,0.38,0.233,0.361,0.248	8.17667026054e-06	0.00469765739154808	chr4:113508236-113508268	chr4:113502936-113509675	Ctrl_ICM
chr1:-:19342752-19342864:19338775-19339617:19344358-19344434	CAPZB	ENSG00000077549	ES	0.151	0.493	0.644	0.552,0.45,0.435,0.481,0.547	0.558,0.683,0.625,0.662,0.694,0.646,0.7,0.647,0.549,0.675	4.21881499426e-05	0.0221958051846282	chr1:19342752-19342864	chr1:19338775-19344434	Ctrl_DCM
chr1:-:19342752-19342864:19338775-19339617:19344358-19344434	CAPZB	ENSG00000077549	ES	0.165	0.493	0.658	0.552,0.45,0.435,0.481,0.547	0.682,0.596,0.604,0.494,0.737,0.683,0.728,0.7,0.722,0.642,0.646	1.06777521421e-05	0.00598781773472921	chr1:19342752-19342864	chr1:19338775-19344434	Ctrl_ICM
chr3:-:108049619-108049651:108043091-108047292:108050578-108050602	CD47	ENSG00000196776	ES	0.382	0.354	0.736	0.312,0.207,0.405,0.411,0.433	1,0.683,0.605,0.789,0.576,0.704,0.859,0.781,0.718,0.641	1.83559498157e-07	0.000292340846529172	chr3:108049619-108049651	chr3:108043091-108050602	Ctrl_DCM
chr3:-:108049619-108049651:108043091-108047292:108050578-108050602	CD47	ENSG00000196776	ES	0.435	0.354	0.789	0.312,0.207,0.405,0.411,0.433	0.794,0.671,0.872,0.781,0.887,0.833,0.721,0.937,0.794,0.596,0.789	1.12998499446e-10	4.9050556044704e-07	chr3:108049619-108049651	chr3:108043091-108050602	Ctrl_ICM
chr7:-:21911617-21911751:21908367-21908507:21916754-21916894	CDCA7L	ENSG00000164649	ES	-0.205	0.501	0.295	0.482,0.492,0.584,0.497,0.448	0.307,0.35,0.273,0.323,0.364,0.313,0.228,0.289,0.298,0.208	1.43847823431e-07	0.000252773505270766	chr7:21911617-21911751	chr7:21908367-21916894	Ctrl_DCM
chr7:-:21911617-21911751:21908367-21908507:21916754-21916894	CDCA7L	ENSG00000164649	ES	-0.217	0.501	0.283	0.482,0.492,0.584,0.497,0.448	0.345,0.27,0.319,0.227,0.186,0.293,0.355,0.192,0.366,0.284,0.281	4.04058310144e-08	7.51689556595192e-05	chr7:21911617-21911751	chr7:21908367-21916894	Ctrl_ICM
chr7:-:21911617-21911754:21908130-21908507:21916754-21916894	CDCA7L	ENSG00000164649	ES	-0.198	0.532	0.334	0.495,0.556,0.558,0.526,0.523	0.354,0.367,0.331,0.348,0.413,0.392,0.248,0.294,0.326,0.263	9.51991337983e-08	0.000185874042095138	chr7:21911617-21911754	chr7:21908130-21916894	Ctrl_DCM
chr7:-:21911617-21911754:21908130-21908507:21916754-21916894	CDCA7L	ENSG00000164649	ES	-0.208	0.532	0.324	0.495,0.556,0.558,0.526,0.523	0.401,0.288,0.362,0.289,0.262,0.32,0.355,0.235,0.359,0.339,0.353	1.15295546443e-08	2.45755587022351e-05	chr7:21911617-21911754	chr7:21908130-21916894	Ctrl_ICM
chr6:-:84217799-84217860:84215776-84215922:84219103-84219214	CEP162	ENSG00000135315	ES	0.355	0.477	0.832	0.455,0.481,0.21,0.515,0.726	0.553,1,1,0.726,1,0.841,0.515,0.841,0.68,1,1	8.51205069763e-08	0.000140940238078518	chr6:84217799-84217860	chr6:84215776-84219214	Ctrl_ICM
chr3:-:88057191-88057292:88051950-88055999:88058019-88058223	CGGBP1	ENSG00000163320	ES	-0.114	0.236	0.122	0.222,0.225,0.244,0.263,0.228	0.138,0.206,0.1,0.132,0.076,0.118,0.098,0.152,0.103,0.079,0.144	6.70468111741e-06	0.00403825278327776	chr3:88057191-88057292	chr3:88051950-88058223	Ctrl_ICM
chr12:-:132869619-132869798:132861467-132861634:132870724-132870783	CHFR	ENSG00000072609	ES	0.153	0.776	0.929	0.911,0.796,0.75,0.692,0.731	0.87,0.682,0.857,0.935,1,1,0.974,0.952,1,1,0.947	1.54810087917e-05	0.00795791751054747	chr12:132869619-132869798	chr12:132861467-132870783	Ctrl_ICM
chr11:-:90215174-90215230:90210536-90214175:90218135-90218184	CHORDC1	ENSG00000110172	ES	-0.108	0.954	0.846	1,1,0.886,0.91,0.976	0.893,0.814,0.759,0.857,0.782,0.829,0.899,1,0.744,0.84,0.889	8.2181074787e-05	0.0284123490477462	chr11:90215174-90215230	chr11:90210536-90218184	Ctrl_ICM
chr3:-:33658974-33659009:33644757-33644903:33663445-33663515	CLASP2	ENSG00000163539	ES	0.176	0.149	0.325	0.317,0.032,0.017,0.054,0.326	0.239,0.454,0.242,0.262,0.425,0.283,0.261,0.416,0.276,0.395	1.7014186505e-05	0.0107878712640929	chr3:33658974-33659009	chr3:33644757-33663515	Ctrl_DCM
chr3:-:33658974-33659009:33644757-33644903:33663445-33663515	CLASP2	ENSG00000163539	ES	0.181	0.149	0.33	0.317,0.032,0.017,0.054,0.326	0.343,0.281,0.36,0.383,0.339,0.346,0.133,0.272,0.437,0.362,0.377	1.10292769785e-05	0.00615549200206741	chr3:33658974-33659009	chr3:33644757-33663515	Ctrl_ICM
chr1:-:108954370-108954472:108950309-108950438:108963361-108963484	CLCC1	ENSG00000121940	ES	0.251	0.02	0.271	0.032,0,0,0,0.067	0,0.263,0.286,0.316,0.667,0.176,0.455,0.212,0,0.333	2.06558541571e-06	0.00205226008715077	chr1:108954370-108954472	chr1:108950309-108963484	Ctrl_DCM
chr1:-:108954370-108954472:108950309-108950448:108963361-108963484	CLCC1	ENSG00000121940	ES	0.112	0.028	0.14	0.047,0,0.027,0.011,0.055	0.111,0.091,0.115,0.043,0.181,0.205,0.131,0.2,0.158,0.25,0.053	4.49550933984e-05	0.0179426499818071	chr1:108954370-108954472	chr1:108950309-108963484	Ctrl_ICM
chr7:+:90411963-90412061:90405581-90405612:90412644-90413203	CLDN12	ENSG00000157224	ES	0.285	0.584	0.869	0.733,0.769,0.267,0.294,0.857	0.846,0.556,1,1,1,0.886,0.75,0.647,0.875,1,1	1.67371446813e-07	0.000236340582040689	chr7:90411963-90412061	chr7:90405581-90413203	Ctrl_ICM
chr7:+:90412007-90412061:90405519-90405612:90412644-90413238	CLDN12	ENSG00000157224	ES	0.251	0.671	0.922	0.845,0.829,0.359,0.427,0.894	0.91,0.784,1,1,1,0.918,0.87,0.737,0.922,1,1	2.17975480717e-05	0.0104701484799155	chr7:90412007-90412061	chr7:90405519-90413238	Ctrl_ICM
chr3:-:98521133-98521437:98518885-98518995:98522849-98523041	CLDND1	ENSG00000080822	ES	-0.125	0.966	0.841	0.989,0.947,0.955,0.963,0.978	0.933,0.937,0.885,0.927,0.676,0.679,0.909,0.648,0.918,0.9	0.000120042393667	0.0480975070860033	chr3:98521133-98521437	chr3:98518885-98523041	Ctrl_DCM
chr3:-:98521330-98521442:98518885-98518995:98522849-98522899	CLDND1	ENSG00000080822	ES	-0.217	0.923	0.706	0.974,0.845,0.909,0.934,0.952	0.905,0.84,0.807,0.84,0.407,0.45,0.84,0.384,0.804,0.785	3.57595067259e-05	0.0193772417811721	chr3:98521330-98521442	chr3:98518885-98522899	Ctrl_DCM
chr3:-:98521330-98521442:98518885-98518995:98522849-98522899	CLDND1	ENSG00000080822	ES	-0.205	0.923	0.718	0.974,0.845,0.909,0.934,0.952	0.752,0.876,0.913,0.901,0.654,0.818,0.858,0.437,0.878,0.452,0.362	0.000136817389441	0.0425338771280214	chr3:98521330-98521442	chr3:98518885-98522899	Ctrl_ICM
chr17:+:59687001-59687021:59685587-59685808:59690636-59690711	CLTC	ENSG00000141367	ES	0.189	0.531	0.72	0.577,0.504,0.463,0.489,0.621	0.663,0.74,0.744,0.768,0.692,0.653,0.771,0.724,0.725,0.717	1.7157254506e-09	6.20719190519128e-06	chr17:59687001-59687021	chr17:59685587-59690711	Ctrl_DCM
chr17:+:59687001-59687021:59685587-59685808:59690636-59690711	CLTC	ENSG00000141367	ES	0.197	0.531	0.728	0.577,0.504,0.463,0.489,0.621	0.712,0.776,0.712,0.635,0.685,0.79,0.773,0.77,0.729,0.672,0.754	2.26909491197e-10	8.86474872909026e-07	chr17:59687001-59687021	chr17:59685587-59690711	Ctrl_ICM
chr1:-:31679804-31679851:31679632-31679685:31680042-31680101	COL16A1	ENSG00000084636	ES	-0.218	0.505	0.287	0.442,0.615,0.562,0.447,0.46	0.179,0.267,0.405,0.201,0.333,0.304,0.254,0.288,0.338,0.302	0.000108750093605	0.0442944172648233	chr1:31679804-31679851	chr1:31679632-31680101	Ctrl_DCM
chr2:+:227308899-227309076:227307710-227307919:227309204-227309318	COL4A3	ENSG00000169031	ES	-0.103	0.906	0.803	1,0.895,0.714,1,0.92	0.714,0.86,0.887,0.893,0.944,0.76,0.765,0.818,0.718,0.672	0.000107698996818	0.0440120358890196	chr2:227308899-227309076	chr2:227307710-227309318	Ctrl_DCM
chr2:-:237378636-237379235:237376772-237377344:237380915-237381499	COL6A3	ENSG00000163359	ES	-0.228	0.313	0.085	0.08,0.561,0.367,0.349,0.209	0.055,0.094,0.118,0.109,0.034,0.077,0.117,0.081,0.057,0.104,0.094	7.89238400668e-05	0.0274639996158787	chr2:237378636-237379235	chr2:237376772-237381499	Ctrl_ICM
chr10:+:35201451-35201486:35127091-35127193:35206895-35207051	CREM	ENSG00000095794	ES	-0.389	0.537	0.148	0.346,0.645,0.452,0.602,0.638	0.099,0.274,0.165,0.105,0.221,0.092,0.188,0.122,0.18,0.03	2.67691007139e-08	6.58552000482797e-05	chr10:35201451-35201486	chr10:35127091-35207051	Ctrl_DCM
chr10:+:35201451-35201486:35148368-35148491:35206895-35207051	CREM	ENSG00000095794	ES	-0.389	0.451	0.062	0.174,0.548,0.768,0.524,0.243	0.029,0.09,0.048,0.092,0.052,0.058,0.105,0.092,0.032,0,0.086	3.54891699195e-06	0.00241825679820072	chr10:35201451-35201486	chr10:35148368-35207051	Ctrl_ICM
chr10:+:35201451-35201486:35179134-35179276:35206895-35207051	CREM	ENSG00000095794	ES	-0.149	0.204	0.055	0.11,0.172,0.268,0.258,0.212	0.052,0.051,0.042,0.065,0.023,0.06,0.075,0.081,0.034,0,0.117	3.17412471847e-05	0.0138295080020119	chr10:35201451-35201486	chr10:35179134-35207051	Ctrl_ICM
chr10:+:35201451-35201486:35188200-35188388:35206895-35207051	CREM	ENSG00000095794	ES	-0.258	0.397	0.139	0.259,0.447,0.524,0.373,0.383	0.099,0.248,0.198,0.113,0.198,0.072,0.214,0.122,0.086,0.045	5.89061730287e-05	0.027239897441986	chr10:35201451-35201486	chr10:35188200-35207051	Ctrl_DCM
chr10:+:35201451-35201486:35188200-35188388:35206895-35207051	CREM	ENSG00000095794	ES	-0.305	0.397	0.092	0.259,0.447,0.524,0.373,0.383	0.057,0.165,0.062,0.117,0.086,0.104,0.13,0.099,0.037,0,0.159	1.16077102263e-07	0.000181392913859042	chr10:35201451-35201486	chr10:35188200-35207051	Ctrl_ICM
chr10:+:35201451-35201486:35195909-35196099:35206895-35207051	CREM	ENSG00000095794	ES	-0.149	0.226	0.078	0.139,0.29,0.296,0.234,0.173	0.057,0.124,0.026,0.142,0.035,0.109,0.075,0.07,0.019,0,0.198	0.000111227785641	0.0362114414797124	chr10:35201451-35201486	chr10:35195909-35207051	Ctrl_ICM
chr12:-:56298609-56298691:56291631-56291793:56300160-56300283	CS	ENSG00000062485	ES	0.236	0.637	0.873	0.533,0.571,0.778,0.455,0.846	0.846,0.5,0.778,0.875,0.889,1,1,1,0.714,1,1	1.78848577437e-06	0.00144561454984629	chr12:56298609-56298691	chr12:56291631-56300283	Ctrl_ICM
chrX:+:100830808-100830867:100828040-100828102:100831515-100831656	CSTF2	ENSG00000101811	ES	0.136	0.016	0.152	0.082,0,0,0,0	0.152,0.33,0.087,0.264,0,0.139,0.097,0.094,0.223,0.133	4.36735088661e-05	0.0226671039307321	chrX:100830808-100830867	chrX:100828040-100831656	Ctrl_DCM
chr8:-:11864376-11864463:11853329-11853479:11868001-11868040	CTSB	ENSG00000164733	ES	0.103	0.104	0.207	0.091,0.106,0.124,0.078,0.12	0.203,0.198,0.23,0.257,0.149,0.209,0.24,0.175,0.197,0.2,0.221	2.90939938807e-10	1.03329523357752e-06	chr8:11864376-11864463	chr8:11853329-11868040	Ctrl_ICM
chr8:-:11864376-11864483:11861406-11861479:11868001-11868112	CTSB	ENSG00000164733	ES	0.256	0.583	0.84	0.538,0.769,0.625,0.385,0.6	0.875,1,0.778,0.5,1,0.895,1,0.333,1,1,0.857	2.12458712252e-05	0.0102471547297773	chr8:11864376-11864483	chr8:11861406-11868112	Ctrl_ICM
chr8:-:129904499-129904585:129903312-129903350:129970943-129970972	CYRIB	ENSG00000153310	ES	0.215	0.495	0.71	0.551,0.526,0.582,0.413,0.404	0.873,0.648,0.649,0.804,0.667,0.698,0.645,0.693,0.712,0.712	8.73510302379e-06	0.00628345077511294	chr8:129904499-129904585	chr8:129903312-129970972	Ctrl_DCM
chr2:+:171457971-171458075:171453122-171453213:171468888-171469030	DCAF17	ENSG00000115827	ES	0.171	0.774	0.946	0.824,0.855,0.714,0.771,0.707	0.969,0.86,1,0.96,1,0.974,0.929,0.95,1,0.92,0.84	2.806004144e-05	0.0128464569408237	chr2:171457971-171458075	chr2:171453122-171469030	Ctrl_ICM
chr12:+:9311141-9311290:9310339-9310441:9311550-9311618	DDX12B	ENSG00000111788	ES	0.321	0.516	0.837	0.556,0.4,0.6,0.75,0.273	1,1,1,0.636,1,0.556,0.68,1,1,1,0.333	1.5095594208e-07	0.000224442844875269	chr12:9311141-9311290	chr12:9310339-9311618	Ctrl_ICM
chr13:-:50045106-50045232:50043925-50044768:50049584-50049662	DLEU2	ENSG00000231607	ES	-0.272	0.333	0.06	0.267,0.2,0.273,0.692,0.231	0,0,0,0,0.111,0.217,0.067,0.053,0.043,0.111	9.11410406079e-06	0.00651796211686939	chr13:50045106-50045232	chr13:50043925-50049662	Ctrl_DCM
chr13:-:50045106-50045232:50043925-50044768:50049584-50049662	DLEU2	ENSG00000231607	ES	-0.282	0.333	0.051	0.267,0.2,0.273,0.692,0.231	0.043,0,0.1,0,0,0,0.053,0.03,0.333,0,0	5.47435674758e-06	0.00343104577288701	chr13:50045106-50045232	chr13:50043925-50049662	Ctrl_ICM
chr13:-:50070582-50070641:50068097-50068163:50125302-50125406	DLEU2	ENSG00000231607	ES	-0.288	1.0	0.712	1,1,1,1,1	0.893,0.802,0.519,0.872,0.653,0.519,0.729,0.48,0.773,0.883	3.87120701993e-05	0.020613926004048	chr13:50070582-50070641	chr13:50068097-50125406	Ctrl_DCM
chr15:-:51459598-51459660:51458709-51458795:51463379-51463496	DMXL2	ENSG00000104093	ES	-0.274	0.831	0.557	0.646,0.949,0.94,0.853,0.769	0.574,0.539,0.637,0.737,0.453,0.554,0.568,0.332,0.397,0.703,0.634	2.92042056697e-05	0.013087957016135	chr15:51459598-51459660	chr15:51458709-51463496	Ctrl_ICM
chr3:-:180986943-180987022:180983922-180985996:180988023-180988096	DNAJC19	ENSG00000205981	ES	0.101	0.805	0.905	0.813,0.846,0.873,0.721,0.77	0.885,0.941,0.901,0.935,0.903,0.895,0.927,0.913,0.866,0.886	4.69762393264e-05	0.0238783239995514	chr3:180986943-180987022	chr3:180983922-180988096	Ctrl_DCM
chr3:-:180986943-180987022:180983922-180985996:180988023-180988096	DNAJC19	ENSG00000205981	ES	0.107	0.805	0.911	0.813,0.846,0.873,0.721,0.77	0.91,0.922,0.91,0.919,0.908,0.948,0.928,0.895,0.899,0.889,0.895	6.42592721234e-06	0.0039022358608325	chr3:180986943-180987022	chr3:180983922-180988096	Ctrl_ICM
chr3:-:180986948-180987022:180985926-180985996:180988023-180988096	DNAJC19	ENSG00000205981	ES	0.164	0.645	0.808	0.669,0.715,0.741,0.495,0.603	0.804,0.874,0.793,0.865,0.796,0.785,0.846,0.821,0.731,0.77	6.60365540072e-05	0.0300706872574878	chr3:180986948-180987022	chr3:180985926-180988096	Ctrl_DCM
chr3:-:180986948-180987022:180985926-180985996:180988023-180988096	DNAJC19	ENSG00000205981	ES	0.175	0.645	0.82	0.669,0.715,0.741,0.495,0.603	0.82,0.854,0.804,0.839,0.819,0.891,0.839,0.774,0.807,0.77,0.801	7.76142413383e-06	0.00450323975907497	chr3:180986948-180987022	chr3:180985926-180988096	Ctrl_ICM
chr16:+:3656999-3657111:3656638-3656753:3657187-3657341	DNASE1	ENSG00000213918	ES	-0.148	0.9	0.752	0.667,0.833,1,1,1	1,1,0.429,0.615,1,0.692,0.714,0.586,0.778,0.704	9.37492412452e-05	0.0398847641976209	chr16:3656999-3657111	chr16:3656638-3657341	Ctrl_DCM
chr12:+:101914174-101914232:101901291-101901433:101920109-101920201	DRAM1	ENSG00000136048	ES	0.189	0.716	0.905	0.759,0.738,0.52,0.733,0.83	1,0.822,1,1,0.619,0.884,0.83,1,0.891,1	1.26476940032e-09	4.7143704501746e-06	chr12:101914174-101914232	chr12:101901291-101920201	Ctrl_DCM
chr12:+:101914174-101914232:101901291-101901433:101920109-101920201	DRAM1	ENSG00000136048	ES	0.149	0.716	0.865	0.759,0.738,0.52,0.733,0.83	0.891,0.876,1,0.655,1,0.857,0.717,1,0.83,0.685,1	1.11988336191e-05	0.00622050093756283	chr12:101914174-101914232	chr12:101901291-101920201	Ctrl_ICM
chr18:+:34656922-34657019:34656241-34656405:34679468-34679592	DTNA	ENSG00000134769	ES	0.339	0.48	0.819	0.488,0.308,0.5,0.489,0.613	1,0.818,1,0.455,1,0.5,0.684,0.882,1,1,0.667	8.24238340618e-05	0.0284124652932679	chr18:34656922-34657019	chr18:34656241-34679592	Ctrl_ICM
chr10:-:75101867-75101961:75097712-75097885:75109009-75109185	DUSP13	ENSG00000079393	ES	0.206	0.763	0.97	0.72,0.778,0.897,0.886,0.536	1,1,1,1,1,0.852,1,0.953,0.932,0.96	6.26610695442e-07	0.000748319176733385	chr10:75101867-75101961	chr10:75097712-75109185	Ctrl_DCM
chr22:-:30664955-30665121:30663515-30664080:30667462-30667885	DUSP18	ENSG00000167065	ES	-0.252	0.306	0.054	0.5,0.4,0.2,0,0.429	0,0,0,0.043,0.143,0,0.2,0,0.067,0,0.143	1.30856849936e-05	0.00706759655585211	chr22:30664955-30665121	chr22:30663515-30667885	Ctrl_ICM
chr6:+:138885506-138885579:138882724-138882871:138886857-138886922	ECT2L	ENSG00000203734	ES	-0.233	0.973	0.74	1,0.867,1,1,1	0.902,0.636,0.875,0.643,0.583,0.854,0.615,0.833,0.754,0.709	1.71853601127e-07	0.000285662487300375	chr6:138885506-138885579	chr6:138882724-138886922	Ctrl_DCM
chr6:+:138885506-138885579:138882724-138882871:138886857-138886922	ECT2L	ENSG00000203734	ES	-0.246	0.973	0.728	1,0.867,1,1,1	0.818,0.724,1,1,0.571,0.549,0.714,0.583,0.714,0.73,0.6	8.93808445035e-08	0.000145494635243045	chr6:138885506-138885579	chr6:138882724-138886922	Ctrl_ICM
chr1:+:245017242-245017326:244970327-244970443:245059386-245059458	EFCAB2	ENSG00000203666	ES	-0.215	0.646	0.431	0.526,0.615,0.755,0.679,0.654	0.431,0.481,0.404,0.455,0.41,0.38,0.438,0.388,0.429,0.457,0.466	4.58627559387e-05	0.0181806591379872	chr1:245017242-245017326	chr1:244970327-245059458	Ctrl_ICM
chr22:-:43671973-43672133:43668872-43669045:43672246-43672270	EFCAB6	ENSG00000186976	ES	-0.248	0.933	0.685	0.667,1,1,1,1	0.571,0.8,0.692,0.8,0.467,0.789,0.429,0.481,0.778,1,0.733	0.000118428528893	0.0380275628584038	chr22:43671973-43672133	chr22:43668872-43672270	Ctrl_ICM
chr2:-:88593913-88594108:88593272-88593405:88595469-88595663	EIF2AK3	ENSG00000172071	ES	0.13	0.112	0.241	0.151,0.042,0.104,0.107,0.154	0.213,0.148,0.339,0.326,0.212,0.155,0.191,0.3,0.275,0.253	1.19258802611e-07	0.000222265882938919	chr2:88593913-88594108	chr2:88593272-88595663	Ctrl_DCM
chr8:-:73964487-73964625:73959765-73959818:73972245-73972284	ELOC	ENSG00000154582	ES	0.204	0.251	0.455	0.459,0.179,0.185,0.179,0.253	0.355,0.327,0.459,0.485,0.533,0.479,0.462,0.588,0.419,0.444	4.76960714769e-05	0.0240446842954408	chr8:73964487-73964625	chr8:73959765-73972284	Ctrl_DCM
chr8:-:73964487-73964625:73959765-73959818:73972245-73972284	ELOC	ENSG00000154582	ES	0.224	0.251	0.475	0.459,0.179,0.185,0.179,0.253	0.524,0.574,0.5,0.392,0.551,0.441,0.398,0.426,0.485,0.226,0.705	4.76510210415e-05	0.0186782440404879	chr8:73964487-73964625	chr8:73959765-73972284	Ctrl_ICM
chr1:-:225504991-225505053:225500992-225501070:225507951-225508017	ENAH	ENSG00000154380	ES	0.235	0.49	0.725	0.54,0.257,0.448,0.551,0.655	0.742,0.656,0.687,0.765,0.743,0.716,0.792,0.668,0.691,0.79	4.67154077323e-05	0.0238783239995514	chr1:225504991-225505053	chr1:225500992-225508017	Ctrl_DCM
chr1:-:225504991-225505053:225500992-225501070:225507951-225508017	ENAH	ENSG00000154380	ES	0.236	0.49	0.726	0.54,0.257,0.448,0.551,0.655	0.702,0.717,0.617,0.663,0.745,0.799,0.737,0.745,0.755,0.761,0.745	5.45010801657e-05	0.0209904475748361	chr1:225504991-225505053	chr1:225500992-225508017	Ctrl_ICM
chr1:-:8870452-8870510:8867988-8868057:8870825-8870883	ENO1	ENSG00000074800	ES	-0.289	0.684	0.396	0.406,0.943,0.791,0.73,0.552	0.304,0.457,0.407,0.405,0.263,0.394,0.378,0.344,0.265,0.611,0.524	1.48735532722e-05	0.007801741348846	chr1:8870452-8870510	chr1:8867988-8870883	Ctrl_ICM
chr1:-:8870825-8870883:8870452-8870510:8871891-8871986	ENO1	ENSG00000074800	ES	0.11	0.102	0.212	0.217,0.022,0.062,0.038,0.172	0.106,0.222,0.257,0.334,0.197,0.215,0.196,0.213,0.168,0.214	4.04946842725e-09	1.27578479878469e-05	chr1:8870825-8870883	chr1:8870452-8871986	Ctrl_DCM
chr1:-:8870825-8870883:8870452-8870510:8871891-8871986	ENO1	ENSG00000074800	ES	0.124	0.102	0.226	0.217,0.022,0.062,0.038,0.172	0.336,0.225,0.2,0.209,0.306,0.242,0.157,0.154,0.343,0.12,0.196	1.38514555381e-09	4.27215339993789e-06	chr1:8870825-8870883	chr1:8870452-8871986	Ctrl_ICM
chr14:-:31428144-31428188:31402850-31403049:31453275-31453344	ENSG00000203546	ENSG00000203546	ES	-0.237	0.735	0.497	1,1,0,1,0.674	0.603,0.504,0.587,0.603,0.378,0.448,0.14,0.733,0.448,0.504,0.523	0.000104140406801	0.0345763851498323	chr14:31428144-31428188	chr14:31402850-31453344	Ctrl_ICM
chr11:-:1747667-1748119:1734821-1735429:1753803-1753901	ENSG00000250644	ENSG00000250644	ES	0.343	0.569	0.912	0.429,0.692,0.429,0.357,0.939	1,1,1,1,0.6,1,0.429,1,1,1,1	7.51740799089e-05	0.0266383747890607	chr11:1747667-1748119	chr11:1734821-1753901	Ctrl_ICM
chr2:-:74342458-74342537:74338855-74338903:74361413-74361636	ENSG00000264324	ENSG00000264324	ES	-0.254	0.969	0.716	1,1,1,1,0.846	0.429,0.778,1,0.51,0.75,0.647,1,0.857,0.471,0.714	3.65879437525e-07	0.000500059623246668	chr2:74342458-74342537	chr2:74338855-74361636	Ctrl_DCM
chr19:+:57839023-57839149:57830312-57830564:57856104-57856233	ENSG00000268750	ENSG00000268750	ES	-0.159	0.876	0.717	0.9,0.765,1,0.714,1	0.692,0.636,0.81,0.857,0.667,0.727,0.917,0.467,0.692,0.538,0.882	4.8119022647e-05	0.0187988189742456	chr19:57839023-57839149	chr19:57830312-57856233	Ctrl_ICM
chr1:-:153628121-153628237:153627508-153627598:153631011-153631078	ENSG00000271853	ENSG00000271853	ES	0.284	0.645	0.928	0.739,0.385,0.6,0.5,1	0.5,1,1,1,1,1,0.889,1,0.895,1	5.36167109403e-05	0.0256333303811205	chr1:153628121-153628237	chr1:153627508-153631078	Ctrl_DCM
chr9:-:39988444-39988564:39983793-39984410:40106358-40106611	ENSG00000284116	ENSG00000284116	ES	-0.227	0.936	0.71	1,1,1,0.882,0.8	1,1,0.231,0.364,1,0.75,0.448,1,0.765,0.538	0.000102817833252	0.0428718996508322	chr9:39988444-39988564	chr9:39983793-40106611	Ctrl_DCM
chr9:-:39988444-39988564:39983793-39984410:40106358-40106611	ENSG00000284116	ENSG00000284116	ES	-0.31	0.936	0.627	1,1,1,0.882,0.8	0.6,1,1,0.778,0.636,0.765,0.278,0.36,0.6,0.75,0.125	1.34171624022e-06	0.00115271716257253	chr9:39988444-39988564	chr9:39983793-40106611	Ctrl_ICM
chr3:+:83968838-83968954:83953650-83953699:83990641-83990728	ENSG00000287158	ENSG00000287158	ES	-0.28	0.883	0.603	1,1,1,0.667,0.75	0.704,0.615,0.273,0.375,0.8,0.727,0.812,0.75,0.529,0.429,0.619	1.45507733497e-05	0.00771665039878525	chr3:83968838-83968954	chr3:83953650-83990728	Ctrl_ICM
chr7:-:74883728-74883835:74882163-74883463:74884144-74884223	ENSG00000290833	ENSG00000290833	ES	0.177	0.746	0.923	0.796,0.727,1,0.527,0.68	0.854,0.872,0.862,0.929,0.857,1,0.887,0.889,1,1,1	6.56952943968e-05	0.0238378324888352	chr7:74883728-74883835	chr7:74882163-74884223	Ctrl_ICM
chr7:+:6733399-6733527:6731897-6731955:6735305-6735389	ENSG00000290835	ENSG00000290835	ES	0.189	0.763	0.952	0.676,0.709,0.667,0.882,0.882	1,0.946,1,1,0.8,1,0.939,0.931,1,0.857,1	2.17592932095e-06	0.00171156555888578	chr7:6733399-6733527	chr7:6731897-6735389	Ctrl_ICM
chr9:-:136408999-136409067:136407826-136407938:136410090-136410239	ENTR1	ENSG00000165689	ES	0.318	0.504	0.823	0.726,0.524,0.48,0.316,0.475	0.602,1,0.819,0.834,1,1,0.573,0.526,0.694,1,1	1.03550494853e-05	0.00583477168161601	chr9:136408999-136409067	chr9:136407826-136410239	Ctrl_ICM
chr6:-:130870328-130870381:130869563-130870126:130885096-130885268	EPB41L2	ENSG00000079819	ES	0.311	0.492	0.803	0.432,0.483,0.693,0.421,0.429	0.798,0.804,0.762,0.718,0.85,0.825,0.836,0.908,0.766,0.718,0.843	4.24124181664e-07	0.000492160419201823	chr6:130870328-130870381	chr6:130869563-130885268	Ctrl_ICM
chr6:+:145881579-145881648:145828361-145828456:145883205-145883307	EPM2A-DT	ENSG00000235652	ES	-0.204	0.886	0.683	0.765,1,1,0.667,1	1,0.867,0.5,0.822,1,0.474,0.8,0.5,0.556,0.31	5.49107323022e-05	0.0257799600670397	chr6:145881579-145881648	chr6:145828361-145883307	Ctrl_DCM
chr6:+:145881579-145881648:145828361-145828456:145883205-145883307	EPM2A-DT	ENSG00000235652	ES	-0.202	0.886	0.684	0.765,1,1,0.667,1	0.5,0.727,1,0.833,0.5,0.333,0.8,0.2,0.636,1,1	3.30641787299e-05	0.014143021443437	chr6:145881579-145881648	chr6:145828361-145883307	Ctrl_ICM
chr9:+:96012225-96013647:96004520-96004701:96038876-96040580	ERCC6L2	ENSG00000182150	ES	0.175	0.74	0.915	0.562,0.949,0.867,0.656,0.667	0.939,0.862,1,0.875,1,0.855,0.968,0.9,1,0.882,0.789	0.000120897811517	0.0385039818081941	chr9:96012225-96013647	chr9:96004520-96040580	Ctrl_ICM
chr1:-:44352850-44352925:44319628-44319744:44354892-44355061	ERI3	ENSG00000117419	ES	0.174	0.755	0.928	0.836,0.674,0.547,0.905,0.811	0.852,0.897,1,0.976,0.905,0.931,0.957,0.917,1,0.849	5.02705052635e-05	0.024833629600169	chr1:44352850-44352925	chr1:44319628-44355061	Ctrl_DCM
chr1:-:216707359-216707486:216677076-216677491:216939582-216939673	ESRRG	ENSG00000196482	ES	-0.423	0.682	0.26	0.312,0.889,0.556,1,0.655	0.586,0.172,0.214,0.161,0.241,0.214,0.415,0.224,0.317,0.091,0.222	0.000166747592978	0.0491033954578079	chr1:216707359-216707486	chr1:216677076-216939673	Ctrl_ICM
chr17:-:76090329-76090397:76089175-76089320:76091143-76091235	EXOC7	ENSG00000182473	ES	-0.158	0.215	0.057	0.152,0.356,0.329,0.137,0.101	0.069,0.077,0.074,0.032,0.046,0.051,0.063,0.034,0.09,0.038	1.5044051321e-05	0.00979105067085146	chr17:76090329-76090397	chr17:76089175-76091235	Ctrl_DCM
chr17:-:76090329-76090397:76089175-76089320:76091143-76091235	EXOC7	ENSG00000182473	ES	-0.167	0.215	0.048	0.152,0.356,0.329,0.137,0.101	0.031,0.037,0.045,0.045,0.021,0.043,0.067,0.071,0.043,0.085,0.035	1.13492856313e-06	0.00100011952974408	chr17:76090329-76090397	chr17:76089175-76091235	Ctrl_ICM
chr1:-:31369070-31369136:31367393-31367494:31372942-31373073	FABP3	ENSG00000121769	ES	0.319	0.489	0.808	0.53,0.384,0.683,0.451,0.396	0.809,0.745,0.824,0.88,0.809,0.74,0.853,0.821,0.813,0.784	1.67021951825e-12	1.46747872901328e-08	chr1:31369070-31369136	chr1:31367393-31373073	Ctrl_DCM
chr2:+:95405277-95405402:95402723-95402872:95405553-95405803	FAHD2A	ENSG00000115042	ES	-0.197	0.488	0.291	0.482,0.591,0.398,0.496,0.473	0.255,0.357,0.266,0.241,0.415,0.312,0.385,0.233,0.268,0.178	2.51225035381e-05	0.0145536571078215	chr2:95405277-95405402	chr2:95402723-95405803	Ctrl_DCM
chr2:+:95405277-95405402:95402723-95402872:95405553-95405803	FAHD2A	ENSG00000115042	ES	-0.187	0.488	0.301	0.482,0.591,0.398,0.496,0.473	0.429,0.346,0.2,0.385,0.268,0.26,0.25,0.288,0.352,0.405,0.127	0.000130610327489	0.0410396557704176	chr2:95405277-95405402	chr2:95402723-95405803	Ctrl_ICM
chr4:+:76271568-76271768:76263704-76263843:76278069-76278224	FAM47E	ENSG00000189157	ES	-0.294	0.96	0.666	1,1,1,0.8,1	0.636,0.333,1,0.714,0.714,0.857,0.429,0.556,0.75,0.667	2.72391454392e-07	0.000398878371892171	chr4:76271568-76271768	chr4:76263704-76278224	Ctrl_DCM
chr5:-:171996890-171997051:171957597-171957698:172006458-172006649	FBXW11	ENSG00000072803	ES	-0.26	0.738	0.478	0.63,0.936,0.762,0.711,0.653	0.5,0.419,0.547,0.556,0.398,0.448,0.528,0.5,0.408,0.491,0.467	2.08965686784e-05	0.0101623221669952	chr5:171996890-171997051	chr5:171957597-172006649	Ctrl_ICM
chr8:-:38429682-38429948:38427921-38428435:38457356-38457446	FGFR1	ENSG00000077782	ES	0.194	0.278	0.472	0.407,0.121,0.33,0.202,0.328	0.426,0.508,0.518,0.456,0.36,0.483,0.486,0.446,0.456,0.581	1.35590065756e-05	0.00887148490871412	chr8:38429682-38429948	chr8:38427921-38457446	Ctrl_DCM
chr8:-:38429682-38429948:38427921-38428435:38457356-38457446	FGFR1	ENSG00000077782	ES	0.236	0.278	0.514	0.407,0.121,0.33,0.202,0.328	0.598,0.564,0.503,0.456,0.569,0.517,0.54,0.485,0.423,0.491,0.507	3.66364609761e-08	6.92559112793689e-05	chr8:38429682-38429948	chr8:38427921-38457446	Ctrl_ICM
chr8:-:38458847-38458984:38457356-38457534:38461096-38461255	FGFR1	ENSG00000077782	ES	0.447	0.455	0.902	0.714,0,0.647,0.2,0.714	0.818,0.905,0.75,1,1,0.833,0.714,1,0.905,1,1	3.19877575949e-06	0.00225845130460089	chr8:38458847-38458984	chr8:38457356-38461255	Ctrl_ICM
chr4:+:53379073-53379117:53377579-53377923:53379225-53379264	FIP1L1	ENSG00000145216	ES	0.227	0.555	0.783	0.571,0.551,0.485,0.584,0.585	0.713,0.778,0.787,0.799,0.785,0.771,0.823,0.759,0.796,0.815	9.70967750646e-12	7.02557994917423e-08	chr4:53379073-53379117	chr4:53377579-53379264	Ctrl_DCM
chr2:-:215372109-215372300:215371909-215372015:215373322-215373411	FN1	ENSG00000115414	ES	-0.162	0.701	0.538	0.611,0.757,0.722,0.761,0.653	0.631,0.499,0.551,0.523,0.488,0.552,0.565,0.593,0.478,0.505	5.72387990672e-07	0.000690266246868628	chr2:215372109-215372300	chr2:215371909-215373411	Ctrl_DCM
chr2:-:215372109-215372300:215371909-215372015:215373322-215373411	FN1	ENSG00000115414	ES	-0.156	0.701	0.545	0.611,0.757,0.722,0.761,0.653	0.537,0.562,0.6,0.585,0.55,0.552,0.509,0.491,0.55,0.484,0.572	7.0827598575e-07	0.000691761350682262	chr2:215372109-215372300	chr2:215371909-215373411	Ctrl_ICM
chr2:-:215372109-215372375:215371909-215372015:215373322-215373411	FN1	ENSG00000115414	ES	-0.13	0.787	0.658	0.697,0.833,0.822,0.84,0.745	0.768,0.603,0.654,0.629,0.635,0.672,0.679,0.706,0.597,0.632	6.41136148982e-06	0.00495997441142641	chr2:215372109-215372375	chr2:215371909-215373411	Ctrl_DCM
chr2:-:215372109-215372375:215371909-215372015:215373322-215373411	FN1	ENSG00000115414	ES	-0.13	0.787	0.658	0.697,0.833,0.822,0.84,0.745	0.647,0.683,0.686,0.692,0.652,0.655,0.639,0.628,0.662,0.599,0.691	1.06654730725e-06	0.000961549826956265	chr2:215372109-215372375	chr2:215371909-215373411	Ctrl_ICM
chr2:-:215380811-215381080:215379130-215379317:215382212-215382325	FN1	ENSG00000115414	ES	-0.224	0.368	0.145	0.229,0.526,0.551,0.283,0.253	0.129,0.173,0.155,0.167,0.11,0.153,0.169,0.155,0.093,0.143	2.82657163599e-05	0.0159488656264489	chr2:215380811-215381080	chr2:215379130-215382325	Ctrl_DCM
chr2:-:215380811-215381080:215379130-215379317:215382212-215382325	FN1	ENSG00000115414	ES	-0.221	0.368	0.148	0.229,0.526,0.551,0.283,0.253	0.143,0.163,0.198,0.143,0.177,0.167,0.168,0.079,0.129,0.108,0.151	5.32348021197e-05	0.0205915025677659	chr2:215380811-215381080	chr2:215379130-215382325	Ctrl_ICM
chr2:-:199819572-199819757:199760550-199760835:199846075-199846170	FTCDNL1	ENSG00000226124	ES	-0.239	0.914	0.675	1,0.571,1,1,1	0.5,0.471,0.4,0.581,0.2,1,1,0.778,0.818,1	5.09917420209e-05	0.0249892040598519	chr2:199819572-199819757	chr2:199760550-199846170	Ctrl_DCM
chr4:-:75653983-75654081:75648639-75648741:75655066-75655246	G3BP2	ENSG00000138757	ES	0.125	0.202	0.327	0.278,0.152,0.215,0.151,0.213	0.397,0.316,0.318,0.3,0.268,0.315,0.323,0.391,0.308,0.335	6.38784883156e-06	0.00495997441142641	chr4:75653983-75654081	chr4:75648639-75655246	Ctrl_DCM
chr4:-:75653983-75654081:75648639-75648741:75655066-75655246	G3BP2	ENSG00000138757	ES	0.134	0.202	0.336	0.278,0.152,0.215,0.151,0.213	0.324,0.272,0.342,0.35,0.292,0.386,0.312,0.357,0.357,0.333,0.373	4.11749379592e-07	0.000482578507869416	chr4:75653983-75654081	chr4:75648639-75655246	Ctrl_ICM
chr8:+:11705914-11706033:11700511-11700778:11707856-11708928	GATA4	ENSG00000136574	ES	-0.225	0.328	0.103	0.234,0.308,0.185,0.636,0.276	0.064,0.226,0.154,0.143,0.053,0.135,0.062,0.143,0,0.125,0.029	0.000148370586844	0.0454029491365287	chr8:11705914-11706033	chr8:11700511-11708928	Ctrl_ICM
chr19:+:19436131-19436219:19385826-19386138:19465345-19465614	GATAD2A	ENSG00000167491	ES	0.405	0.334	0.74	0.238,0.128,0.4,0.368,0.538	1,1,0.111,0.548,0.75,1,0.455,0.867,1,0.667	5.40197889852e-05	0.0256333303811205	chr19:19436131-19436219	chr19:19385826-19465614	Ctrl_DCM
chr10:+:102354370-102354444:102353600-102353654:102358039-102358186	GBF1	ENSG00000107862	ES	0.136	0.113	0.248	0.178,0.037,0.076,0.133,0.14	0.157,0.236,0.255,0.182,0.364,0.247,0.243,0.169,0.328,0.303	1.4641141538e-06	0.00152622733561291	chr10:102354370-102354444	chr10:102353600-102358186	Ctrl_DCM
chr10:+:102354370-102354444:102353600-102353654:102358039-102358186	GBF1	ENSG00000107862	ES	0.11	0.113	0.223	0.178,0.037,0.076,0.133,0.14	0.216,0.282,0.189,0.202,0.247,0.252,0.216,0.184,0.28,0.179,0.209	4.5538997504e-06	0.00296514532525767	chr10:102354370-102354444	chr10:102353600-102358186	Ctrl_ICM
chr10:+:102354370-102354468:102353600-102353654:102358039-102358186	GBF1	ENSG00000107862	ES	0.144	0.167	0.311	0.23,0.049,0.151,0.18,0.223	0.212,0.282,0.306,0.241,0.451,0.295,0.292,0.25,0.384,0.394	1.80179165022e-05	0.0113657017295878	chr10:102354370-102354468	chr10:102353600-102358186	Ctrl_DCM
chr10:+:102354370-102354468:102353600-102353654:102358039-102358186	GBF1	ENSG00000107862	ES	0.13	0.167	0.297	0.23,0.049,0.151,0.18,0.223	0.296,0.35,0.276,0.265,0.299,0.321,0.314,0.301,0.355,0.2,0.288	2.36798108511e-06	0.00182586920484909	chr10:102354370-102354468	chr10:102353600-102358186	Ctrl_ICM
chr6:+:10527474-10527660:10521309-10521417:10621351-10621443	GCNT2	ENSG00000111846	ES	-0.214	0.951	0.737	0.939,0.929,1,0.925,0.962	0.778,0.786,0.733,0.833,0.568,0.725,0.725,0.762,0.724,0.737	6.57113709113e-07	0.000777201239453401	chr6:10527474-10527660	chr6:10521309-10621443	Ctrl_DCM
chr6:+:10527474-10527660:10521309-10521417:10621351-10621443	GCNT2	ENSG00000111846	ES	-0.229	0.951	0.722	0.939,0.929,1,0.925,0.962	0.803,0.786,0.644,0.826,0.485,0.636,0.906,0.667,0.789,0.895,0.5	4.75687668811e-07	0.000541277147184338	chr6:10527474-10527660	chr6:10521309-10621443	Ctrl_ICM
chr6:+:10528631-10529836:10521351-10521417:10621351-10621443	GCNT2	ENSG00000111846	ES	-0.24	0.966	0.726	0.946,0.948,1,0.964,0.974	0.837,0.812,0.733,0.82,0.6,0.694,0.654,0.667,0.761,0.683	1.07311382003e-10	5.27997754186441e-07	chr6:10528631-10529836	chr6:10521351-10621443	Ctrl_DCM
chr6:+:10528631-10529836:10521351-10521417:10621351-10621443	GCNT2	ENSG00000111846	ES	-0.207	0.966	0.759	0.946,0.948,1,0.964,0.974	0.863,0.757,0.719,0.833,0.638,0.606,0.882,0.691,0.8,0.926,0.636	2.35265928961e-09	6.4124738153691e-06	chr6:10528631-10529836	chr6:10521351-10621443	Ctrl_ICM
chr2:-:69354259-69354312:69350078-69350183:69354489-69354568	GFPT1	ENSG00000198380	ES	0.19	0.658	0.849	0.737,0.551,0.502,0.732,0.769	0.868,0.906,0.832,0.786,0.85,0.818,0.851,0.867,0.886,0.825,0.846	3.52843326894e-05	0.0149292215157511	chr2:69354259-69354312	chr2:69350078-69354568	Ctrl_ICM
chr2:+:232731122-232731234:232724574-232724691:232734417-232734486	GIGYF2	ENSG00000204120	ES	-0.196	0.911	0.715	0.789,0.765,1,1,1	0.714,0.692,1,0.515,0.636,0.667,0.833,0.619,0.81,0.667	0.000101435353363	0.0424393097815278	chr2:232731122-232731234	chr2:232724574-232734486	Ctrl_DCM
chr2:+:232731122-232731234:232724574-232724691:232734417-232734486	GIGYF2	ENSG00000204120	ES	-0.186	0.911	0.725	0.789,0.765,1,1,1	0.556,0.667,0.68,0.625,1,0.724,0.52,1,0.538,0.833,0.833	8.59201812216e-05	0.0293542636190978	chr2:232731122-232731234	chr2:232724574-232734486	Ctrl_ICM
chrX:+:30697732-30697749:30696617-30696683:30700414-30700449	GK	ENSG00000198814	ES	0.253	0.733	0.986	0.85,0.792,0.895,0.453,0.673	1,1,1,0.966,0.915,0.983,1,1,1,1,0.979	1.31332800191e-09	4.16012617513124e-06	chrX:30697732-30697749	chrX:30696617-30700449	Ctrl_ICM
chrX:+:30727466-30727552:30724101-30724181:30728732-30729249	GK	ENSG00000198814	ES	0.195	0.703	0.898	0.753,0.667,0.808,0.529,0.756	0.969,0.908,0.935,1,1,0.848,0.844,0.929,0.947,0.704,0.794	3.05597867452e-05	0.0133644333063841	chrX:30727466-30727552	chrX:30724101-30729249	Ctrl_ICM
chr6:+:2271816-2273417:2269698-2269799:2398577-2398778	GMDS-DT	ENSG00000250903	ES	-0.315	0.925	0.61	0.625,1,1,1,1	1,0.778,0.8,0.333,0.5,0.429,1,0.714,0.5,0.2,0.455	0.000105504636439	0.0349303796608013	chr6:2271816-2273417	chr6:2269698-2398778	Ctrl_ICM
chr20:+:58898941-58898985:58893095-58895684:58903528-58903585	GNAS	ENSG00000087460	ES	0.12	0.375	0.495	0.361,0.332,0.38,0.346,0.456	0.484,0.408,0.501,0.506,0.49,0.5,0.51,0.501,0.517,0.531	4.66382252119e-05	0.0238783239995514	chr20:58898941-58898985	chr20:58893095-58903585	Ctrl_DCM
chr1:-:1852570-1852680:1839190-1839238:1853152-1853297	GNB1	ENSG00000078369	ES	0.216	0.539	0.755	0.556,0.36,0.444,0.333,1	1,1,0.5,0.6,1,1,0.789,1,1,0,0.412	4.65796924151e-05	0.0183195741960891	chr1:1852570-1852680	chr1:1839190-1853297	Ctrl_ICM
chr6:-:117577448-117577471:117575177-117575352:117578900-117579064	GOPC	ENSG00000047932	ES	0.176	0.624	0.801	0.644,0.592,0.566,0.689,0.631	0.754,0.837,0.854,0.817,0.629,0.672,0.893,0.847,0.849,0.856	6.49498801486e-06	0.00496225152643397	chr6:117577448-117577471	chr6:117575177-117579064	Ctrl_DCM
chr6:-:117577448-117577471:117575177-117575352:117578900-117579064	GOPC	ENSG00000047932	ES	0.192	0.624	0.816	0.644,0.592,0.566,0.689,0.631	0.811,0.888,0.813,0.678,0.883,0.796,0.872,0.881,0.788,0.704,0.862	7.29440490232e-08	0.000125723359317898	chr6:117577448-117577471	chr6:117575177-117579064	Ctrl_ICM
chr5:+:57221376-57221396:57214074-57214193:57230846-57230969	GPBP1	ENSG00000062194	ES	-0.11	0.256	0.146	0.247,0.226,0.229,0.337,0.242	0.165,0.166,0.151,0.152,0.126,0.157,0.161,0.155,0.128,0.097	7.46298016936e-05	0.0331479150144183	chr5:57221376-57221396	chr5:57214074-57230969	Ctrl_DCM
chr5:+:57221376-57221396:57214074-57214193:57230846-57230969	GPBP1	ENSG00000062194	ES	-0.108	0.256	0.148	0.247,0.226,0.229,0.337,0.242	0.131,0.124,0.148,0.168,0.184,0.13,0.112,0.134,0.139,0.22,0.143	2.93074681718e-05	0.013087957016135	chr5:57221376-57221396	chr5:57214074-57230969	Ctrl_ICM
chr1:+:228141626-228141829:228140265-228140363:228145511-228145624	GUK1	ENSG00000143774	ES	0.137	0.112	0.248	0.157,0.116,0.049,0.148,0.088	0.364,0.247,0.16,0.221,0.269,0.226,0.216,0.355,0.239,0.188	6.64250098322e-05	0.0300706872574878	chr1:228141626-228141829	chr1:228140265-228145624	Ctrl_DCM
chr15:-:88879418-88880610:88878967-88879269:88881357-88881725	HAPLN3	ENSG00000140511	ES	0.38	0.186	0.566	0.304,0.2,0.273,0.07,0.083	1,0.2,0.75,0.5,0.714,0.333,0.556,0.643,0.379,0.583	2.98920811626e-06	0.00271019529046389	chr15:88879418-88880610	chr15:88878967-88881725	Ctrl_DCM
chr3:+:13498513-13498555:13483464-13483564:13500713-13500789	HDAC11	ENSG00000163517	ES	0.177	0.741	0.918	0.712,0.773,0.661,0.694,0.865	0.929,0.937,0.922,1,0.897,0.832,1,0.884,0.961,0.773,0.963	0.000156798301654	0.0471207039755182	chr3:13498513-13498555	chr3:13483464-13500789	Ctrl_ICM
chr6:+:26090910-26091104:26087281-26087516:26091314-26091589	HFE	ENSG00000010704	ES	-0.212	0.942	0.73	1,0.829,1,0.882,1	0.889,0.692,0.692,0.538,1,1,0.867,0.368,0.727,0.529	5.37344427336e-05	0.0256333303811205	chr6:26090910-26091104	chr6:26087281-26091589	Ctrl_DCM
chr6:+:26090910-26091104:26087281-26087516:26091314-26091589	HFE	ENSG00000010704	ES	-0.213	0.942	0.729	1,0.829,1,0.882,1	0.565,1,0.895,0.765,0.4,0.846,0.579,0.739,0.727,1,0.5	0.000161341336205	0.0481158455111919	chr6:26090910-26091104	chr6:26087281-26091589	Ctrl_ICM
chr3:-:42697508-42697679:42696842-42696877:42702579-42702778	HHATL	ENSG00000010282	ES	0.467	0.161	0.628	0.269,0.241,0.045,0.111,0.14	0.805,0.818,0.644,0.521,0.619,0.5,0.659,0.805,0.524,0.383	2.55351295664e-15	7.8524353686115e-11	chr3:42697508-42697679	chr3:42696842-42702778	Ctrl_DCM
chr3:-:42697508-42697679:42696842-42696877:42702579-42702778	HHATL	ENSG00000010282	ES	0.404	0.161	0.565	0.269,0.241,0.045,0.111,0.14	0.418,0.733,0.676,0.464,0.438,0.36,0.67,0.505,0.783,0.4,0.773	6.03661565179e-12	3.61227128431229e-08	chr3:42697508-42697679	chr3:42696842-42702778	Ctrl_ICM
chr6:-:29747148-29747425:29738551-29738886:29748900-29749049	HLA-F-AS1	ENSG00000214922	ES	-0.514	0.712	0.198	0.892,0.556,1,1,0.111	0,0,0.067,0.043,0,0,1,0.667,0,0,0.4	7.62582204261e-06	0.00446704718810727	chr6:29747148-29747425	chr6:29738551-29749049	Ctrl_ICM
chr20:+:31568078-31568224:31561634-31561736:31569120-31569326	HM13	ENSG00000101294	ES	0.179	0.732	0.911	0.829,0.649,1,0.469,0.714	1,1,0.8,1,1,0.636,0.875,1,0.8,1	3.2140041738e-06	0.00286479563335103	chr20:31568078-31568224	chr20:31561634-31569326	Ctrl_DCM
chr20:+:31568078-31568224:31561634-31561736:31569120-31569326	HM13	ENSG00000101294	ES	0.234	0.732	0.966	0.829,0.649,1,0.469,0.714	1,0.875,0.75,1,1,1,1,1,1,1,1	2.76828744983e-06	0.0020278051605936	chr20:31568078-31568224	chr20:31561634-31569326	Ctrl_ICM
chr20:+:31568078-31568280:31561634-31561736:31569120-31569541	HM13	ENSG00000101294	ES	0.163	0.74	0.903	0.829,0.661,1,0.469,0.739	1,1,0.75,1,1,0.636,0.895,1,0.75,1	4.70642680794e-06	0.00388536064387562	chr20:31568078-31568280	chr20:31561634-31569541	Ctrl_DCM
chr20:+:31568078-31568280:31561634-31561736:31569120-31569541	HM13	ENSG00000101294	ES	0.237	0.74	0.977	0.829,0.661,1,0.469,0.739	1,0.867,0.875,1,1,1,1,1,1,1,1	4.14058668285e-06	0.00277305737373363	chr20:31568078-31568280	chr20:31561634-31569541	Ctrl_ICM
chr21:-:39347916-39347952:39345830-39345958:39348292-39348339	HMGN1	ENSG00000205581	ES	0.455	0.435	0.89	0.486,0.507,0.395,0.356,0.433	1,0.706,0.929,0.934,0.948,0.952,0.913,0.92,0.766,0.833	6.79845069129e-12	5.22656391083011e-08	chr21:39347916-39347952	chr21:39345830-39348339	Ctrl_DCM
chr21:-:39347916-39347952:39345830-39345958:39348292-39348339	HMGN1	ENSG00000205581	ES	0.365	0.435	0.801	0.486,0.507,0.395,0.356,0.433	0.724,0.834,0.938,0.861,0.582,0.941,0.567,0.895,0.724,0.922,0.821	3.96432190852e-07	0.000478996346724084	chr21:39347916-39347952	chr21:39345830-39348339	Ctrl_ICM
chr21:-:39347916-39347952:39347379-39347478:39348292-39348339	HMGN1	ENSG00000205581	ES	0.398	0.479	0.877	0.68,0.507,0.246,0.567,0.395	0.932,0.662,0.828,0.852,0.902,1,0.956,0.902,0.872,0.867	5.30870203952e-06	0.00427655131700111	chr21:39347916-39347952	chr21:39347379-39348339	Ctrl_DCM
chr21:-:39347916-39347952:39347379-39347478:39348292-39348339	HMGN1	ENSG00000205581	ES	0.388	0.479	0.867	0.68,0.507,0.246,0.567,0.395	0.878,0.873,0.821,0.94,0.855,0.924,0.739,0.892,0.878,0.855,0.883	5.18166021346e-06	0.00330054858879315	chr21:39347916-39347952	chr21:39347379-39348339	Ctrl_ICM
chr14:-:21263311-21263336:21233953-21234229:21269298-21269403	HNRNPC	ENSG00000092199	ES	-0.102	0.837	0.735	0.86,0.871,0.867,0.785,0.8	0.779,0.79,0.702,0.699,0.768,0.757,0.746,0.675,0.704,0.727	1.20844491173e-05	0.00807858558762285	chr14:21263311-21263336	chr14:21233953-21269403	Ctrl_DCM
chr14:-:21263311-21263336:21233953-21234229:21269298-21269403	HNRNPC	ENSG00000092199	ES	-0.105	0.837	0.731	0.86,0.871,0.867,0.785,0.8	0.765,0.757,0.755,0.78,0.792,0.762,0.712,0.632,0.717,0.688,0.686	3.48972344295e-05	0.0148189335855299	chr14:21263311-21263336	chr14:21233953-21269403	Ctrl_ICM
chr14:-:21263311-21263582:21234031-21234229:21269298-21269425	HNRNPC	ENSG00000092199	ES	-0.153	0.552	0.398	0.582,0.597,0.609,0.479,0.492	0.522,0.459,0.363,0.344,0.437,0.424,0.386,0.308,0.347,0.393	0.000106561732092	0.0438385699588915	chr14:21263311-21263582	chr14:21234031-21269425	Ctrl_DCM
chr14:-:21263311-21263582:21234031-21234229:21269298-21269425	HNRNPC	ENSG00000092199	ES	-0.171	0.552	0.381	0.582,0.597,0.609,0.479,0.492	0.429,0.405,0.436,0.475,0.444,0.404,0.326,0.274,0.36,0.323,0.315	7.66093142446e-06	0.00446704718810727	chr14:21263311-21263582	chr14:21234031-21269425	Ctrl_ICM
chr22:+:28743882-28743978:28742039-28742331:28751241-28751288	HSCB	ENSG00000100209	ES	0.182	0.767	0.948	0.806,0.789,0.615,0.824,0.8	1,0.867,1,1,1,0.826,0.826,1,0.913,1,1	2.47342592841e-06	0.00187026106878393	chr22:28743882-28743978	chr22:28742039-28751288	Ctrl_ICM
chr19:-:48813456-48813552:48813018-48813348:48813663-48813730	HSD17B14	ENSG00000087076	ES	-0.202	0.853	0.651	0.818,0.667,1,0.935,0.846	0.8,0.333,1,0.4,1,0.478,0.455,0.692,0.75,1,0.25	3.21286773239e-05	0.0138950008845599	chr19:48813456-48813552	chr19:48813018-48813730	Ctrl_ICM
chr2:-:202788830-202789087:202785918-202786007:202811746-202811789	ICA1L	ENSG00000163596	ES	-0.113	0.918	0.805	1,1,1,0.778,0.81	0.923,0.688,1,0.818,0.643,0.838,0.75,0.59,1,1,0.6	0.000156521231423	0.0471207039755182	chr2:202788830-202789087	chr2:202785918-202811789	Ctrl_ICM
chr2:-:202796890-202796964:202785918-202786007:202811746-202811789	ICA1L	ENSG00000163596	ES	-0.128	0.927	0.8	1,1,1,0.818,0.818	0.926,0.677,1,0.84,0.655,0.846,0.682,0.652,1,1,0.517	0.000111174060287	0.0362114414797124	chr2:202796890-202796964	chr2:202785918-202811789	Ctrl_ICM
chr11:-:118564965-118565061:118559785-118559864:118565790-118565810	IFT46	ENSG00000118096	ES	-0.117	0.981	0.864	0.983,0.964,1,0.98,0.978	0.889,0.947,0.905,0.908,0.818,0.718,0.888,0.765,0.873,0.927	1.10111540541e-05	0.00748308295899793	chr11:118564965-118565061	chr11:118559785-118565810	Ctrl_DCM
chr11:-:118564965-118565061:118559785-118559864:118565790-118565810	IFT46	ENSG00000118096	ES	-0.113	0.981	0.868	0.983,0.964,1,0.98,0.978	0.813,0.93,0.769,0.962,0.888,0.946,0.833,0.818,0.962,0.868,0.759	1.56270908525e-05	0.00799793145019522	chr11:118564965-118565061	chr11:118559785-118565810	Ctrl_ICM
chr11:-:118564965-118565091:118559785-118559864:118565790-118566011	IFT46	ENSG00000118096	ES	-0.188	0.962	0.774	0.963,0.928,1,0.962,0.955	0.805,0.908,0.833,0.806,0.723,0.592,0.8,0.625,0.769,0.877	1.80946585826e-07	0.000292340846529172	chr11:118564965-118565091	chr11:118559785-118566011	Ctrl_DCM
chr11:-:118564965-118565091:118559785-118559864:118565790-118566011	IFT46	ENSG00000118096	ES	-0.195	0.962	0.767	0.963,0.928,1,0.962,0.955	0.701,0.875,0.647,0.93,0.802,0.885,0.693,0.704,0.92,0.73,0.545	3.78166387538e-07	0.000461686009919049	chr11:118564965-118565091	chr11:118559785-118566011	Ctrl_ICM
chr16:+:30001212-30004657:30000929-30001040:30005221-30005774	INO80E	ENSG00000169592	ES	0.373	0.278	0.651	0.379,0.236,0.294,0.037,0.444	1,0.659,0.838,0.612,0.481,0.6,0.573,0.579,0.621,0.548	2.06884420928e-06	0.00205226008715077	chr16:30001212-30004657	chr16:30000929-30005774	Ctrl_DCM
chr16:+:30001212-30004657:30000929-30001040:30005221-30005774	INO80E	ENSG00000169592	ES	0.353	0.278	0.631	0.379,0.236,0.294,0.037,0.444	0.354,0.579,0.833,0.446,0.6,0.467,0.655,0.739,0.938,0.706,0.627	1.16607098304e-05	0.00641623715278188	chr16:30001212-30004657	chr16:30000929-30005774	Ctrl_ICM
chr4:+:127685442-127685569:127684409-127684486:127687678-127687867	INTU	ENSG00000164066	ES	0.409	0.321	0.73	0.488,0.182,0.538,0.118,0.28	1,0.784,0.622,0.609,0.778,0.76,0.614,0.762,0.673,0.7	1.02263113743e-05	0.00714714577788151	chr4:127685442-127685569	chr4:127684409-127687867	Ctrl_DCM
chr4:+:127685442-127685569:127684409-127684486:127687678-127687867	INTU	ENSG00000164066	ES	0.348	0.321	0.669	0.488,0.182,0.538,0.118,0.28	0.55,0.7,0.818,0.636,0.913,0.742,0.441,0.515,0.75,0.684,0.613	0.000150847035592	0.0459209721180613	chr4:127685442-127685569	chr4:127684409-127687867	Ctrl_ICM
chr19:-:55455636-55455845:55455260-55455330:55456349-55456489	ISOC2	ENSG00000063241	ES	0.176	0.746	0.921	0.708,0.63,0.785,0.73,0.875	0.888,0.966,0.863,0.96,0.936,0.92,0.819,0.963,0.909,0.949,0.963	2.09151964414e-07	0.000281758948658042	chr19:55455636-55455845	chr19:55455260-55456489	Ctrl_ICM
chr1:-:145895983-145896096:145895631-145895711:145896268-145896352	ITGA10	ENSG00000143127	ES	0.249	0.617	0.866	0.6,0.6,0.375,0.692,0.818	0.6,1,0.704,0.947,1,1,0.846,0.619,0.941,1	4.13389516762e-06	0.0035312077013074	chr1:145895983-145896096	chr1:145895631-145896352	Ctrl_DCM
chr1:-:145895983-145896096:145895631-145895711:145896268-145896352	ITGA10	ENSG00000143127	ES	0.255	0.617	0.872	0.6,0.6,0.375,0.692,0.818	0.714,1,1,1,1,0.714,0.667,0.692,1,1,0.8	5.26126656009e-06	0.00331522023320252	chr1:145895983-145896096	chr1:145895631-145896352	Ctrl_ICM
chr17:+:50088225-50088366:50086329-50087869:50089110-50090480	ITGA3	ENSG00000005884	ES	0.105	0.87	0.974	0.914,0.795,0.865,0.886,0.888	1,0.968,0.879,0.946,1,1,0.976,0.974,1,1	4.89732587816e-10	2.15143023917482e-06	chr17:50088225-50088366	chr17:50086329-50090480	Ctrl_DCM
chr2:+:181918323-181918470:181916722-181917005:181918598-181918675	ITPRID2	ENSG00000138434	ES	-0.106	0.128	0.022	0.074,0.12,0.091,0.213,0.14	0,0.019,0.03,0.011,0.052,0.017,0.004,0.014,0.045,0.025	5.65702090727e-08	0.000115974585619942	chr2:181918323-181918470	chr2:181916722-181918675	Ctrl_DCM
chr2:+:181918323-181918470:181916722-181917005:181918598-181918675	ITPRID2	ENSG00000138434	ES	-0.106	0.128	0.021	0.074,0.12,0.091,0.213,0.14	0.026,0.023,0.033,0.043,0.015,0,0.014,0.004,0.022,0.054,0	1.02152011294e-08	2.30238846686142e-05	chr2:181918323-181918470	chr2:181916722-181918675	Ctrl_ICM
chr1:-:64956934-64957017:64886259-64886341:65066628-65066802	JAK1	ENSG00000162434	ES	-0.24	0.899	0.66	0.818,1,1,0.846,0.833	0.333,0.778,1,0.5,0.75,1,0.5,0.636,0.714,0.385	2.05140472993e-05	0.0126167545104885	chr1:64956934-64957017	chr1:64886259-65066802	Ctrl_DCM
chr19:-:50507574-50507699:50506378-50506572:50510286-50510445	JOSD2	ENSG00000161677	ES	0.128	0.832	0.96	0.918,0.832,0.839,0.678,0.893	0.978,0.944,0.955,0.953,0.898,1,0.968,0.981,0.959,0.959,0.969	6.22195660493e-06	0.00379805082297399	chr19:50507574-50507699	chr19:50506378-50510445	Ctrl_ICM
chr19:-:11196050-11196227:11195556-11195820:11197485-11197530	KANK2	ENSG00000197256	ES	-0.164	0.352	0.188	0.405,0.339,0.32,0.355,0.342	0.252,0.207,0.263,0.239,0.165,0.169,0.137,0.131,0.185,0.135	2.76445533132e-14	4.85777989263354e-10	chr19:11196050-11196227	chr19:11195556-11197530	Ctrl_DCM
chr19:-:11196050-11196227:11195556-11195820:11197485-11197530	KANK2	ENSG00000197256	ES	-0.132	0.352	0.221	0.405,0.339,0.32,0.355,0.342	0.312,0.289,0.27,0.203,0.195,0.18,0.229,0.21,0.208,0.143,0.187	2.33315818776e-07	0.000307248096541402	chr19:11196050-11196227	chr19:11195556-11197530	Ctrl_ICM
chr1:+:6041831-6041872:6040517-6040645:6072755-6072788	KCNAB2	ENSG00000069424	ES	0.341	0.476	0.817	0.764,0.329,0.278,0.357,0.652	0.801,0.863,0.817,0.849,0.896,0.807,0.853,0.811,0.785,0.714,0.789	1.80684302212e-05	0.00901130280334078	chr1:6041831-6041872	chr1:6040517-6072788	Ctrl_ICM
chr20:-:38225665-38225781:38223538-38223636:38228147-38228240	KIAA1755	ENSG00000149633	ES	0.359	0.52	0.879	0.562,0.714,1,0.091,0.231	0.8,0.667,1,0.826,0.667,1,0.826,1,1,1,0.882	1.41021102606e-06	0.00119767791794409	chr20:38225665-38225781	chr20:38223538-38228240	Ctrl_ICM
chr9:-:83883813-83884018:83870519-83870632:83887041-83887196	KIF27	ENSG00000165115	ES	-0.22	0.911	0.691	0.92,1,1,1,0.636	0.692,1,0.538,0.697,0.6,0.474,1,0.579,0.667,0.667	6.24141122052e-06	0.00489298955712329	chr9:83883813-83884018	chr9:83870519-83887196	Ctrl_DCM
chr16:-:57790930-57791066:57788598-57788713:57794999-57795141	KIFC3	ENSG00000140859	ES	0.248	0.616	0.864	0.583,0.593,0.81,0.395,0.697	0.789,0.76,0.939,0.922,1,0.714,0.9,0.762,0.892,0.958	3.86694585822e-05	0.020613926004048	chr16:57790930-57791066	chr16:57788598-57795141	Ctrl_DCM
chr10:-:870013-870083:864123-864270:884447-884506	LARP4B	ENSG00000107929	ES	0.224	0.246	0.47	0.404,0.159,0.108,0.252,0.307	0.519,0.51,0.424,0.481,0.488,0.437,0.291,0.486,0.461,0.6,0.472	5.58082784651e-05	0.0212795878953334	chr10:870013-870083	chr10:864123-884506	Ctrl_ICM
chr16:+:21178797-21178932:21170437-21170605:21179475-21179987	LDAF1	ENSG00000011638	ES	0.32	0.204	0.524	0.143,0.5,0.111,0.083,0.182	0.4,0.667,0.405,0.333,0.727,0.226,0.63,0.714,0.368,0.6,0.692	4.50089511668e-05	0.0179426499818071	chr16:21178797-21178932	chr16:21170437-21179987	Ctrl_ICM
chr17:+:27645314-27645349:27642238-27642348:27645861-27645899	LGALS9	ENSG00000168961	ES	0.145	0.791	0.936	0.961,0.781,0.822,0.614,0.779	1,1,1,0.868,1,0.741,1,0.856,0.896,1	3.59871134203e-06	0.00316187919526959	chr17:27645314-27645349	chr17:27642238-27645899	Ctrl_DCM
chr17:+:27645314-27645349:27642238-27642348:27645861-27645899	LGALS9	ENSG00000168961	ES	0.141	0.791	0.932	0.961,0.781,0.822,0.614,0.779	1,1,0.936,1,0.725,1,0.856,1,0.879,1,0.856	1.74957039289e-06	0.00142398020269093	chr17:27645314-27645349	chr17:27642238-27645899	Ctrl_ICM
chr13:-:108214538-108214610:108207442-108211296:108218162-108218339	LIG4	ENSG00000174405	ES	-0.339	0.718	0.38	0.639,0.884,0.852,0.533,0.684	0.385,0.455,0.259,0.333,0.429,0.536,0.526,0.333,0.243,0.25,0.429	2.93707299309e-05	0.013087957016135	chr13:108214538-108214610	chr13:108207442-108218339	Ctrl_ICM
chr13:+:75838140-75838196:75836397-75836457:75838347-75838388	LMO7	ENSG00000136153	ES	-0.192	0.852	0.66	0.843,0.845,0.776,0.957,0.839	0.67,0.642,0.67,0.702,0.761,0.678,0.598,0.613,0.67,0.6	9.93871651644e-13	9.40401356785553e-09	chr13:75838140-75838196	chr13:75836397-75838388	Ctrl_DCM
chr13:+:75838140-75838196:75836397-75836457:75838347-75838388	LMO7	ENSG00000136153	ES	-0.201	0.852	0.651	0.843,0.845,0.776,0.957,0.839	0.701,0.638,0.686,0.704,0.645,0.723,0.59,0.609,0.565,0.637,0.658	6.57252030578e-14	7.0028411352548e-10	chr13:75838140-75838196	chr13:75836397-75838388	Ctrl_ICM
chr2:+:11776086-11776193:11773620-11773745:11779519-11779645	LPIN1	ENSG00000134324	ES	0.218	0.626	0.843	0.624,0.6,0.694,0.565,0.646	0.83,0.799,0.81,0.866,0.762,0.876,0.859,0.916,0.863,0.854	2.23498997087e-12	1.83278117571223e-08	chr2:11776086-11776193	chr2:11773620-11779645	Ctrl_DCM
chr2:+:11776086-11776193:11773620-11773745:11779519-11779645	LPIN1	ENSG00000134324	ES	0.224	0.626	0.85	0.624,0.6,0.694,0.565,0.646	0.858,0.918,0.885,0.751,0.894,0.793,0.872,0.867,0.789,0.875,0.845	1.83464354819e-12	1.50115520754387e-08	chr2:11776086-11776193	chr2:11773620-11779645	Ctrl_ICM
chr14:+:49607400-49608121:49602370-49602468:49614256-49614671	LRR1	ENSG00000165501	ES	0.208	0.63	0.838	0.657,0.741,0.562,0.5,0.692	0.571,0.765,0.789,0.833,0.917,0.862,1,1,0.652,1,0.833	7.73549508654e-05	0.0270631491084376	chr14:49607400-49608121	chr14:49602370-49614671	Ctrl_ICM
chr3:+:167877673-167877735:167866869-167866930:167878920-167878965	LRRC77P	ENSG00000244227	ES	-0.14	0.913	0.773	0.84,0.725,1,1,1	0.752,0.808,0.778,0.817,0.667,0.856,0.689,0.513,1,0.743,0.881	3.0071437939e-05	0.0132001223570288	chr3:167877673-167877735	chr3:167866869-167878965	Ctrl_ICM
chr6:+:31587641-31587733:31587117-31587318:31587944-31587966	LST1	ENSG00000204482	ES	0.222	0.611	0.833	0.702,0.786,0.471,0.642,0.455	0.778,1,0.538,1,0.8,1,0.846,0.733,0.8,0.667,1	1.46944682977e-06	0.00123015790959074	chr6:31587641-31587733	chr6:31587117-31587966	Ctrl_ICM
chr1:+:39251846-39251941:39250014-39250103:39254298-39254375	MACF1	ENSG00000127603	ES	0.232	0.479	0.71	0.585,0.287,0.422,0.497,0.602	0.82,0.672,0.657,0.679,0.712,0.7,0.754,0.716,0.653,0.739	1.27365471495e-05	0.00837792362925881	chr1:39251846-39251941	chr1:39250014-39254375	Ctrl_DCM
chr1:+:39251846-39251941:39250014-39250103:39254298-39254375	MACF1	ENSG00000127603	ES	0.206	0.479	0.685	0.585,0.287,0.422,0.497,0.602	0.725,0.677,0.716,0.589,0.634,0.758,0.69,0.738,0.652,0.693,0.662	0.00015193120931	0.0460119937817845	chr1:39251846-39251941	chr1:39250014-39254375	Ctrl_ICM
chr1:+:39436482-39436490:39435558-39435761:39437777-39438008	MACF1	ENSG00000127603	ES	-0.185	0.837	0.652	0.837,0.892,0.94,0.822,0.695	0.738,0.759,0.587,0.686,0.608,0.648,0.634,0.642,0.621,0.6	3.44691282184e-08	7.85168441783798e-05	chr1:39436482-39436490	chr1:39435558-39438008	Ctrl_DCM
chr1:+:39436482-39436490:39435558-39435761:39437777-39438008	MACF1	ENSG00000127603	ES	-0.188	0.837	0.649	0.837,0.892,0.94,0.822,0.695	0.659,0.686,0.63,0.671,0.599,0.66,0.714,0.613,0.646,0.582,0.682	5.12359532578e-09	1.27765025398312e-05	chr1:39436482-39436490	chr1:39435558-39438008	Ctrl_ICM
chr5:-:135350823-135350913:135345968-135346057:135352946-135362901	MACROH2A1	ENSG00000113648	ES	0.234	0.627	0.862	0.779,0.541,0.552,0.518,0.746	0.906,0.934,0.885,0.916,0.789,0.832,0.807,0.82,0.873,0.854	1.87625354031e-07	0.000292340846529172	chr5:135350823-135350913	chr5:135345968-135362901	Ctrl_DCM
chr5:-:135350823-135350913:135345968-135346057:135352946-135362901	MACROH2A1	ENSG00000113648	ES	0.212	0.627	0.839	0.779,0.541,0.552,0.518,0.746	0.829,0.819,0.875,0.788,0.873,0.853,0.82,0.881,0.827,0.862,0.802	1.18515555504e-05	0.0064854078175715	chr5:135350823-135350913	chr5:135345968-135362901	Ctrl_ICM
chr10:+:30437176-30437406:30434665-30434748:30438916-30439274	MAP3K8	ENSG00000107968	ES	0.167	0.727	0.894	0.837,0.714,0.615,0.699,0.771	1,0.833,0.818,0.915,0.931,1,0.935,0.923,0.667,0.92	8.36933136863e-05	0.0362492244482289	chr10:30437176-30437406	chr10:30434665-30439274	Ctrl_DCM
chr3:-:47902950-47903000:47877417-47877523:47914817-47914939	MAP4	ENSG00000047849	ES	0.102	0.097	0.199	0.181,0.027,0.038,0.105,0.135	0.124,0.292,0.141,0.13,0.26,0.209,0.208,0.225,0.145,0.253	3.37415141494e-06	0.0029859055319864	chr3:47902950-47903000	chr3:47877417-47914939	Ctrl_DCM
chr3:-:47902950-47903000:47877417-47877523:47914817-47914939	MAP4	ENSG00000047849	ES	0.127	0.097	0.224	0.181,0.027,0.038,0.105,0.135	0.293,0.189,0.252,0.245,0.222,0.219,0.154,0.162,0.299,0.223,0.205	2.99593683195e-12	2.06546934457767e-08	chr3:47902950-47903000	chr3:47877417-47914939	Ctrl_ICM
chr5:+:66963707-66963787:66958870-66959294:67054404-67054492	MAST4	ENSG00000069020	ES	-0.359	0.855	0.496	0.905,1,0.692,0.826,0.854	0.562,0.391,0.493,0.674,0.429,0.471,0.383,0.639,0.529,0.394	7.2769537951e-08	0.000145835227903251	chr5:66963707-66963787	chr5:66958870-67054492	Ctrl_DCM
chr5:+:66963707-66963787:66958870-66959294:67054404-67054492	MAST4	ENSG00000069020	ES	-0.307	0.855	0.548	0.905,1,0.692,0.826,0.854	0.77,0.458,0.593,0.514,0.455,0.473,0.674,0.481,0.429,0.636,0.547	1.15114821142e-06	0.00100684233339438	chr5:66963707-66963787	chr5:66958870-67054492	Ctrl_ICM
chr5:+:67004952-67005085:66958988-66959294:67054404-67054492	MAST4	ENSG00000069020	ES	-0.258	0.894	0.636	0.85,1,0.923,0.956,0.739	0.791,0.611,0.631,0.683,0.556,0.647,0.542,0.761,0.704,0.429	3.0953906105e-11	1.78997040159776e-07	chr5:67004952-67005085	chr5:66958988-67054492	Ctrl_DCM
chr5:+:67004952-67005085:66958988-66959294:67054404-67054492	MAST4	ENSG00000069020	ES	-0.303	0.894	0.591	0.85,1,0.923,0.956,0.739	0.6,0.573,0.511,0.514,0.75,0.37,0.836,0.608,0.461,0.636,0.642	1.02406971791e-12	9.23253992911445e-09	chr5:67004952-67005085	chr5:66958988-67054492	Ctrl_ICM
chrX:-:132382178-132382272:132369320-132379677:132384663-132384698	MBNL3	ENSG00000076770	ES	-0.305	0.922	0.617	0.917,1,1,1,0.692	1,0.5,0.758,0.606,0.486,0.523,0.622,0.545,0.526,0.606	8.53464788619e-07	0.000972048979526562	chrX:132382178-132382272	chrX:132369320-132384698	Ctrl_DCM
chrX:-:132382178-132382272:132369320-132379677:132384663-132384698	MBNL3	ENSG00000076770	ES	-0.228	0.922	0.693	0.917,1,1,1,0.692	0.875,0.742,1,0.778,0.394,0.644,0.702,0.636,0.524,0.826,0.507	6.95553048738e-05	0.0250061989012856	chrX:132382178-132382272	chrX:132369320-132384698	Ctrl_ICM
chr11:-:119311090-119311185:119310756-119310903:119311280-119311381	MCAM	ENSG00000076706	ES	-0.105	0.91	0.805	0.933,0.95,0.924,0.958,0.783	0.784,0.895,0.875,0.66,0.944,0.878,0.752,0.783,0.761,0.717	3.47760914492e-05	0.0189277340920367	chr11:119311090-119311185	chr11:119310756-119311381	Ctrl_DCM
chr11:-:119311090-119311185:119310756-119310903:119311280-119311381	MCAM	ENSG00000076706	ES	-0.108	0.91	0.801	0.933,0.95,0.924,0.958,0.783	0.833,0.732,0.904,0.926,0.812,0.769,0.726,0.718,0.789,0.813,0.792	2.03196571091e-06	0.00162007105612295	chr11:119311090-119311185	chr11:119310756-119311381	Ctrl_ICM
chr6:-:118856371-118856545:118829048-118829250:118894027-118894356	MCM9	ENSG00000111877	ES	-0.286	0.826	0.54	0.684,0.905,0.778,0.931,0.833	0.517,0.6,0.765,0.548,0.333,0.579,0.613,0.63,0.2,0.619	5.2657474291e-05	0.0256015228562796	chr6:118856371-118856545	chr6:118829048-118894356	Ctrl_DCM
chr8:+:6444393-6444505:6442067-6442156:6455143-6455252	MCPH1	ENSG00000147316	ES	-0.188	0.93	0.742	0.91,1,0.907,0.882,0.952	0.647,0.672,0.8,0.807,0.615,0.812,0.774,0.825,0.747,0.721	3.19070677214e-05	0.0175998240903073	chr8:6444393-6444505	chr8:6442067-6455252	Ctrl_DCM
chr8:+:6444393-6444505:6442067-6442156:6455143-6455252	MCPH1	ENSG00000147316	ES	-0.188	0.93	0.742	0.91,1,0.907,0.882,0.952	0.867,0.692,0.877,0.875,0.895,0.731,0.568,0.633,0.667,0.8,0.56	2.91752436974e-05	0.013087957016135	chr8:6444393-6444505	chr8:6442067-6455252	Ctrl_ICM
chr3:-:15415498-15415583:15414021-15414162:15415772-15415860	METTL6	ENSG00000206562	ES	0.256	0.443	0.699	0.446,0.364,0.5,0.383,0.524	0.657,0.771,0.736,0.637,0.778,0.677,0.714,0.63,0.725,0.667	4.99943508536e-06	0.00409973674739861	chr3:15415498-15415583	chr3:15414021-15415860	Ctrl_DCM
chr2:+:227328678-227328789:227325151-227325427:227330626-227330846	MFF	ENSG00000168958	ES	-0.155	0.785	0.63	0.763,0.739,0.815,0.861,0.747	0.61,0.65,0.673,0.709,0.531,0.485,0.62,0.553,0.671,0.783,0.645	3.20266695512e-05	0.0138950008845599	chr2:227328678-227328789	chr2:227325151-227330846	Ctrl_ICM
chrX:-:10620290-10620419:10566888-10567603:10833554-10833643	MID1	ENSG00000101871	ES	-0.365	0.905	0.541	1,1,0.905,0.901,0.72	0.404,1,0.353,0.198,0.692,0.895,0.526,0.303,0.536,0.5	2.40138393071e-06	0.00230769243578839	chrX:10620290-10620419	chrX:10566888-10833643	Ctrl_DCM
chrX:-:10620290-10620419:10566888-10567603:10833554-10833643	MID1	ENSG00000101871	ES	-0.341	0.905	0.564	1,1,0.905,0.901,0.72	0.625,0.394,0.5,0.625,0.846,0.875,0.543,0.297,0.474,0.765,0.261	4.67087711675e-06	0.00300789087822711	chrX:10620290-10620419	chrX:10566888-10833643	Ctrl_ICM
chr11:-:122100374-122101029:122089123-122091740:122101447-122101686	MIR100HG	ENSG00000255248	ES	-0.192	0.268	0.077	0.218,0.384,0.333,0.233,0.173	0.063,0.086,0.06,0.071,0.116,0.089,0.095,0.069,0.069,0.048	2.51043832944e-07	0.000376584118476947	chr11:122100374-122101029	chr11:122089123-122101686	Ctrl_DCM
chr11:-:122100374-122101029:122089123-122091740:122101447-122101686	MIR100HG	ENSG00000255248	ES	-0.195	0.268	0.073	0.218,0.384,0.333,0.233,0.173	0.078,0.083,0.114,0.033,0.076,0.088,0.072,0.077,0.098,0.032,0.054	8.53804278389e-08	0.000140940238078518	chr11:122100374-122101029	chr11:122089123-122101686	Ctrl_ICM
chr11:-:122100374-122101167:122089103-122091740:122101447-122101687	MIR100HG	ENSG00000255248	ES	-0.191	0.269	0.078	0.224,0.384,0.333,0.233,0.173	0.063,0.086,0.06,0.074,0.125,0.089,0.095,0.066,0.073,0.053	2.5744277532e-07	0.00038153019302424	chr11:122100374-122101167	chr11:122089103-122101687	Ctrl_DCM
chr11:-:122100374-122101167:122089103-122091740:122101447-122101687	MIR100HG	ENSG00000255248	ES	-0.196	0.269	0.073	0.224,0.384,0.333,0.233,0.173	0.085,0.083,0.114,0.029,0.076,0.088,0.075,0.077,0.089,0.032,0.054	6.30504203292e-08	0.000111964172173074	chr11:122100374-122101167	chr11:122089103-122101687	Ctrl_ICM
chr3:+:158588852-158588924:158571173-158571391:158596862-158596945	MLF1	ENSG00000178053	ES	-0.36	0.824	0.464	0.798,0.71,0.647,1,0.965	0.771,0.214,0.697,0.308,0.792,0.171,0.556,0.467,0.611,0.158,0.355	2.04382312144e-05	0.00998140199643447	chr3:158588852-158588924	chr3:158571173-158596945	Ctrl_ICM
chr1:-:228108955-228109021:228108235-228108318:228109149-228109299	MRPL55	ENSG00000162910	ES	-0.199	0.777	0.579	0.849,0.788,0.694,0.75,0.805	0.529,0.685,0.522,0.492,0.816,0.696,0.434,0.577,0.472,0.563	7.55671945393e-05	0.0333161947365632	chr1:228108955-228109021	chr1:228108235-228109299	Ctrl_DCM
chr8:+:65689566-65689599:65682353-65682451:65693644-65693759	MTFR1	ENSG00000066855	ES	0.122	0.12	0.242	0.157,0.018,0.171,0.055,0.2	0.257,0.322,0.267,0.232,0.271,0.194,0.247,0.242,0.183,0.212,0.236	0.000124372593321	0.0395032972422977	chr8:65689566-65689599	chr8:65682353-65693759	Ctrl_ICM
chr15:-:48167349-48167401:48166121-48166128:48168631-48168839	MYEF2	ENSG00000104177	ES	-0.116	0.966	0.849	1,1,1,1,0.829	0.915,0.799,0.919,0.78,0.82,0.919,0.796,0.847,0.892,0.807	4.965923761e-05	0.02473030032978	chr15:48167349-48167401	chr15:48166121-48168839	Ctrl_DCM
chr12:+:56160626-56160670:56160243-56160320:56161387-56161550	MYL6	ENSG00000092841	ES	0.25	0.553	0.803	0.67,0.538,0.649,0.327,0.582	0.79,0.794,0.741,0.819,0.824,0.726,0.81,0.848,0.82,0.856	3.03041119754e-07	0.000428458344557018	chr12:56160626-56160670	chr12:56160243-56161550	Ctrl_DCM
chr12:+:56160626-56160670:56160243-56160320:56161387-56161550	MYL6	ENSG00000092841	ES	0.244	0.553	0.797	0.67,0.538,0.649,0.327,0.582	0.806,0.817,0.764,0.772,0.797,0.816,0.784,0.835,0.791,0.742,0.842	6.86835091912e-07	0.000682190224087036	chr12:56160626-56160670	chr12:56160243-56161550	Ctrl_ICM
chr17:-:29124653-29124688:29122166-29122253:29165942-29167021	MYO18A	ENSG00000196535	ES	0.23	0.507	0.737	0.505,0.457,0.554,0.416,0.604	0.65,0.754,0.789,0.707,0.652,0.724,0.759,0.821,0.781,0.734	5.41108757801e-09	1.59360838270113e-05	chr17:29124653-29124688	chr17:29122166-29167021	Ctrl_DCM
chr17:-:29124653-29124688:29122166-29122253:29165942-29167021	MYO18A	ENSG00000196535	ES	0.216	0.507	0.723	0.505,0.457,0.554,0.416,0.604	0.668,0.772,0.768,0.635,0.656,0.709,0.731,0.634,0.784,0.824,0.775	4.08810235997e-07	0.000482578507869416	chr17:29124653-29124688	chr17:29122166-29167021	Ctrl_ICM
chr15:-:52331699-52331836:52330353-52330499:52336463-52336556	MYO5A	ENSG00000197535	ES	0.117	0.061	0.178	0.04,0.013,0.091,0.088,0.073	0.13,0.189,0.221,0.208,0.032,0.106,0.238,0.206,0.276,0.169	5.43288773622e-05	0.0256333303811205	chr15:52331699-52331836	chr15:52330353-52336556	Ctrl_DCM
chr15:-:52331699-52331836:52330353-52330499:52336463-52336556	MYO5A	ENSG00000197535	ES	0.181	0.061	0.242	0.04,0.013,0.091,0.088,0.073	0.073,0.2,0.29,0.17,0.348,0.279,0.321,0.238,0.244,0.2,0.302	7.54807871761e-09	1.84302067054443e-05	chr15:52331699-52331836	chr15:52330353-52336556	Ctrl_ICM
chr15:-:52415116-52415202:52410333-52410476:52416145-52416301	MYO5A	ENSG00000197535	ES	0.149	0.137	0.287	0.203,0.046,0.183,0.095,0.16	0.278,0.189,0.247,0.367,0.17,0.268,0.49,0.321,0.321,0.214	4.22425595648e-06	0.00353607941965601	chr15:52415116-52415202	chr15:52410333-52416301	Ctrl_DCM
chr15:-:52415116-52415202:52410333-52410476:52416145-52416301	MYO5A	ENSG00000197535	ES	0.193	0.137	0.33	0.203,0.046,0.183,0.095,0.16	0.247,0.464,0.353,0.385,0.276,0.386,0.376,0.312,0.362,0.259,0.214	2.18992723955e-09	6.11104410308903e-06	chr15:52415116-52415202	chr15:52410333-52416301	Ctrl_ICM
chr10:+:68093056-68093258:68087897-68087992:68109433-68109723	MYPN	ENSG00000138347	ES	-0.212	0.929	0.718	1,0.882,1,1,0.765	0.657,0.852,0.294,0.789,0.562,0.688,0.691,0.778,0.818,1,0.765	1.01388647522e-05	0.0057405566506635	chr10:68093056-68093258	chr10:68087897-68109723	Ctrl_ICM
chr10:+:68121438-68122340:68087897-68087992:68140626-68140751	MYPN	ENSG00000138347	ES	0.388	0.395	0.782	0.176,0.467,0.6,0.5,0.231	0.923,0.867,1,0.897,0.333,0.474,0.939,0.59,0.8,1	2.71204886887e-05	0.0154443649613066	chr10:68121438-68122340	chr10:68087897-68140751	Ctrl_DCM
chr10:+:68121438-68122340:68087897-68087992:68142940-68143115	MYPN	ENSG00000138347	ES	-0.131	0.893	0.762	0.938,0.971,0.904,0.765,0.886	0.646,0.862,0.838,0.735,0.857,0.75,0.702,0.751,0.77,0.707	1.4367095269e-07	0.000252773505270766	chr10:68121438-68122340	chr10:68087897-68143115	Ctrl_DCM
chr10:+:68121438-68122340:68087897-68087992:68142940-68143115	MYPN	ENSG00000138347	ES	-0.13	0.893	0.763	0.938,0.971,0.904,0.765,0.886	0.799,0.754,0.871,0.728,0.732,0.76,0.639,0.771,0.786,0.785,0.764	1.42494839261e-08	2.98226431269066e-05	chr10:68121438-68122340	chr10:68087897-68143115	Ctrl_ICM
chr10:+:68135459-68135512:68093056-68093258:68142940-68143115	MYPN	ENSG00000138347	ES	-0.308	0.462	0.155	0.361,0.682,0.485,0.423,0.361	0.075,0.101,0.485,0.133,0.086,0.168,0.12,0.07,0.184,0.124	1.04321054174e-05	0.00723456714914209	chr10:68135459-68135512	chr10:68093056-68143115	Ctrl_DCM
chr10:+:68135459-68135512:68093056-68093258:68142940-68143115	MYPN	ENSG00000138347	ES	-0.364	0.462	0.098	0.361,0.682,0.485,0.423,0.361	0.101,0.096,0,0.075,0.106,0.158,0.083,0.158,0,0.22,0.086	1.46316254779e-07	0.000222708541462446	chr10:68135459-68135512	chr10:68093056-68143115	Ctrl_ICM
chr10:+:68140626-68140751:68087897-68087992:68142940-68143115	MYPN	ENSG00000138347	ES	-0.176	0.247	0.071	0.167,0.468,0.229,0.135,0.238	0.064,0.064,0.06,0.04,0.079,0.092,0.062,0.09,0.13,0.032	0.000124812681678	0.049846456891182	chr10:68140626-68140751	chr10:68087897-68143115	Ctrl_DCM
chr11:+:113242805-113242846:113235033-113235164:113246368-113246370	NCAM1	ENSG00000149294	ES	0.395	0.497	0.892	0.89,0.123,0.255,0.425,0.791	0.928,0.929,0.913,0.869,0.85,0.948,0.863,0.819,0.894,0.86,0.934	5.59215121906e-05	0.0212795878953334	chr11:113242805-113242846	chr11:113235033-113246370	Ctrl_ICM
chr14:-:21023986-21024096:21023241-21023321:21024849-21025033	NDRG2	ENSG00000165795	ES	-0.198	0.969	0.771	0.92,1,1,1,0.923	0.75,1,0.875,0.661,0.8,0.571,0.59,0.714,1,0.75	6.24521861103e-06	0.00489298955712329	chr14:21023986-21024096	chr14:21023241-21025033	Ctrl_DCM
chr14:-:21023986-21024096:21023241-21023321:21024849-21025033	NDRG2	ENSG00000165795	ES	-0.259	0.969	0.71	0.92,1,1,1,0.923	0.818,0.704,0.667,0.571,0.467,0.714,0.568,0.913,0.818,0.692,0.875	6.81475069708e-07	0.000682190224087036	chr14:21023986-21024096	chr14:21023241-21025033	Ctrl_ICM
chr14:-:21023986-21024096:21023241-21023321:21025677-21025752	NDRG2	ENSG00000165795	ES	-0.193	0.457	0.264	0.5,0.548,0.467,0.333,0.435	0.224,0.229,0.295,0.232,0.221,0.28,0.309,0.308,0.298,0.241	4.71719487821e-05	0.0238783239995514	chr14:21023986-21024096	chr14:21023241-21025752	Ctrl_DCM
chr14:-:21024030-21024096:21022880-21023321:21025029-21025047	NDRG2	ENSG00000165795	ES	-0.152	0.738	0.586	0.726,0.786,0.701,0.737,0.74	0.637,0.666,0.605,0.549,0.661,0.586,0.483,0.529,0.615,0.533	1.66166069793e-07	0.000282503960703116	chr14:21024030-21024096	chr14:21022880-21025047	Ctrl_DCM
chr14:-:21024030-21024096:21022880-21023321:21025029-21025047	NDRG2	ENSG00000165795	ES	-0.141	0.738	0.597	0.726,0.786,0.701,0.737,0.74	0.586,0.556,0.647,0.617,0.596,0.648,0.612,0.498,0.652,0.574,0.585	5.1641247012e-07	0.000560412725213002	chr14:21024030-21024096	chr14:21022880-21025047	Ctrl_ICM
chr14:-:21024030-21024096:21022880-21023321:21025677-21025776	NDRG2	ENSG00000165795	ES	-0.144	0.858	0.714	0.849,0.882,0.846,0.849,0.866	0.694,0.684,0.738,0.618,0.72,0.697,0.756,0.765,0.77,0.701	8.42027192416e-09	2.30165326289606e-05	chr14:21024030-21024096	chr14:21022880-21025776	Ctrl_DCM
chr14:-:21024030-21024096:21022880-21023321:21025677-21025776	NDRG2	ENSG00000165795	ES	-0.129	0.858	0.729	0.849,0.882,0.846,0.849,0.866	0.767,0.741,0.793,0.699,0.683,0.742,0.691,0.723,0.766,0.69,0.729	4.99781172891e-07	0.000555008104646762	chr14:21024030-21024096	chr14:21022880-21025776	Ctrl_ICM
chr14:-:21024030-21024139:21023241-21023321:21025029-21025061	NDRG2	ENSG00000165795	ES	-0.162	0.689	0.527	0.676,0.749,0.623,0.707,0.688	0.586,0.62,0.542,0.477,0.62,0.535,0.421,0.45,0.548,0.47	1.07610634348e-06	0.00118185300791161	chr14:21024030-21024139	chr14:21023241-21025061	Ctrl_DCM
chr14:-:21024030-21024139:21023241-21023321:21025029-21025061	NDRG2	ENSG00000165795	ES	-0.157	0.689	0.532	0.676,0.749,0.623,0.707,0.688	0.518,0.499,0.571,0.552,0.504,0.577,0.562,0.427,0.606,0.502,0.53	4.06045548074e-07	0.000482578507869416	chr14:21024030-21024139	chr14:21023241-21025061	Ctrl_ICM
chr16:+:69646517-69646578:69626403-69626528:69647028-69647167	NFAT5	ENSG00000102908	ES	0.24	0.321	0.56	0.355,0.273,0.53,0.182,0.264	0.624,0.565,0.428,0.551,0.377,0.653,0.51,0.581,0.676,0.64	7.49160233973e-05	0.0331479150144183	chr16:69646517-69646578	chr16:69626403-69647167	Ctrl_DCM
chr2:-:177332142-177332251:177323239-177323396:177334393-177334529	NFE2L2	ENSG00000116044	ES	0.207	0.091	0.298	0,0,0,0,0.455	1,0.053,0,0.357,0.29,0.462,0,0.345,0,0.391,0.375	0.000140656868676	0.0436118156681602	chr2:177332142-177332251	chr2:177323239-177334529	Ctrl_ICM
chr15:+:22839062-22839174:22838679-22838947:22839655-22839790	NIPA2	ENSG00000140157	ES	0.211	0.698	0.909	0.6,0.8,0.636,0.63,0.556,1,0.6,0.529,1,0.625	0.778,0.76,1,1,1,0.6,0.943,1,0.913,1,1	1.1819787934e-06	0.0307475235399902	chr15:22839062-22839174	chr15:22838679-22839790	DCM_ICM
chr15:+:22845146-22845267:22838874-22839174:22851639-22851665	NIPA2	ENSG00000140157	ES	0.22	0.65	0.87	0.574,0.688,0.6,0.547,0.842	1,1,0.758,0.836,0.667,0.852,0.951,0.949,0.92,0.771	1.84278268742e-05	0.0115649656759584	chr15:22845146-22845267	chr15:22838874-22851665	Ctrl_DCM
chr3:-:139637963-139638062:139627616-139627764:139677705-139677718	NMNAT3	ENSG00000163864	ES	-0.136	0.975	0.839	1,1,1,1,0.875	0.812,0.905,1,0.742,0.682,0.8,0.907,0.702,0.8,0.879,1	0.000113321167101	0.0365880645360094	chr3:139637963-139638062	chr3:139627616-139677718	Ctrl_ICM
chr6:+:3015530-3015643:3012544-3012674:3016884-3016985	NQO2	ENSG00000124588	ES	0.121	0.825	0.946	0.84,0.723,0.892,0.82,0.85	0.736,0.99,0.992,0.977,0.926,0.994,1,1,0.908,0.932	5.89304494092e-10	2.49958581380278e-06	chr6:3015530-3015643	chr6:3012544-3016985	Ctrl_DCM
chr6:+:3015530-3015643:3012544-3012674:3016884-3016985	NQO2	ENSG00000124588	ES	0.138	0.825	0.963	0.84,0.723,0.892,0.82,0.85	0.936,1,1,0.993,0.948,0.906,0.876,1,0.942,1,0.988	1.78442416399e-09	5.2284520216989e-06	chr6:3015530-3015643	chr6:3012544-3016985	Ctrl_ICM
chr10:-:103100752-103100943:103099926-103100019:103101045-103101102	NT5C2	ENSG00000076685	ES	0.149	0.125	0.275	0.168,0.113,0.089,0.144,0.113	0.269,0.311,0.246,0.225,0.25,0.342,0.252,0.297,0.265,0.291	1.90131113298e-07	0.000292340846529172	chr10:103100752-103100943	chr10:103099926-103101102	Ctrl_DCM
chr10:-:103100752-103100943:103099926-103100019:103101045-103101102	NT5C2	ENSG00000076685	ES	0.146	0.125	0.271	0.168,0.113,0.089,0.144,0.113	0.251,0.218,0.308,0.321,0.284,0.299,0.189,0.232,0.215,0.319,0.344	4.97538980682e-06	0.00318647888600501	chr10:103100752-103100943	chr10:103099926-103101102	Ctrl_ICM
chr10:-:12180395-12180489:12179083-12179132:12184889-12184956	NUDT5	ENSG00000165609	ES	0.18	0.089	0.268	0.166,0.045,0,0.121,0.111	0.165,0.192,0.224,0.319,0.36,0.222,0.326,0.385,0.242,0.248	1.36577382848e-07	0.000247056434626487	chr10:12180395-12180489	chr10:12179083-12184956	Ctrl_DCM
chr9:+:128990153-128990226:128988047-128988186:128993197-128993230	NUP188	ENSG00000095319	ES	-0.122	0.985	0.862	1,1,1,0.961,0.962	0.881,0.957,1,0.744,0.913,0.932,0.79,0.763,0.829,0.816	2.05930073438e-07	0.000312723884114995	chr9:128990153-128990226	chr9:128988047-128993230	Ctrl_DCM
chr9:+:128990153-128990226:128988047-128988186:128993197-128993230	NUP188	ENSG00000095319	ES	-0.154	0.985	0.83	1,1,1,0.961,0.962	0.893,0.672,0.939,0.83,0.657,0.798,0.91,0.653,0.933,0.917,0.933	3.76515163492e-09	9.59311525904117e-06	chr9:128990153-128990226	chr9:128988047-128993230	Ctrl_ICM
chr10:-:87241182-87245855:87208186-87208512:87246115-87246212	NUTM2A-AS1	ENSG00000223482	ES	-0.198	0.973	0.775	1,0.867,1,1,1	0.76,0.571,0.667,0.8,0.619,0.758,0.836,0.75,1,1,0.765	3.6206349896e-07	0.000446679644264315	chr10:87241182-87245855	chr10:87208186-87246212	Ctrl_ICM
chrX:+:129575897-129576062:129575654-129575719:129576317-129576552	OCRL	ENSG00000122126	ES	-0.217	0.968	0.751	0.878,0.96,1,1,1	0.6,0.849,0.778,0.853,0.833,0.731,0.628,0.745,0.652,0.84	2.16310356871e-06	0.00212859774058194	chrX:129575897-129576062	chrX:129575654-129576552	Ctrl_DCM
chrX:-:68212108-68212212:68208048-68210282:68213862-68213972	OPHN1	ENSG00000079482	ES	0.127	0.815	0.942	0.878,0.857,0.906,0.706,0.73	0.937,0.829,0.957,1,0.818,1,0.907,1,0.972,1	2.10758157922e-05	0.0127080970457615	chrX:68212108-68212212	chrX:68208048-68213972	Ctrl_DCM
chrX:-:68212108-68212212:68208048-68210282:68213862-68213972	OPHN1	ENSG00000079482	ES	0.16	0.815	0.975	0.878,0.857,0.906,0.706,0.73	0.962,1,1,0.846,1,0.958,0.962,1,1,1,1	3.07798073385e-06	0.00218633635132538	chrX:68212108-68212212	chrX:68208048-68213972	Ctrl_ICM
chr12:+:57720099-57720304:57718993-57719182:57720406-57720518	OS9	ENSG00000135506	ES	0.111	0.184	0.295	0.252,0.186,0.184,0.115,0.182	0.32,0.284,0.375,0.301,0.251,0.357,0.26,0.259,0.269,0.284,0.285	6.39591721028e-05	0.0233524700585432	chr12:57720099-57720304	chr12:57718993-57720518	Ctrl_ICM
chr3:+:25791770-25791997:25790090-25790147:25794092-25794523	OXSM	ENSG00000151093	ES	-0.159	0.991	0.832	1,1,1,0.953,1	0.859,0.85,0.889,0.9,0.902,0.902,0.778,0.6,0.833,0.8,0.84	0.000147591883388	0.0454017425638855	chr3:25791770-25791997	chr3:25790090-25794523	Ctrl_ICM
chr12:+:6833742-6833809:6833530-6833644:6833925-6834049	P3H3	ENSG00000110811	ES	-0.307	0.796	0.488	0.763,0.923,0.802,0.78,0.71	0.233,0.588,0.619,0.348,0.582,0.585,0.395,0.524,0.465,0.545	5.46529537182e-08	0.000113943071611202	chr12:6833742-6833809	chr12:6833530-6834049	Ctrl_DCM
chr12:+:6833742-6833809:6833530-6833644:6833925-6834049	P3H3	ENSG00000110811	ES	-0.294	0.796	0.502	0.763,0.923,0.802,0.78,0.71	0.618,0.642,0.535,0.603,0.586,0.487,0.357,0.263,0.514,0.461,0.455	2.11108445169e-08	4.12372199844952e-05	chr12:6833742-6833809	chr12:6833530-6834049	Ctrl_ICM
chr12:+:6833744-6833809:6833592-6833644:6833925-6834049	P3H3	ENSG00000110811	ES	-0.306	0.726	0.42	0.724,0.887,0.77,0.651,0.6	0.236,0.455,0.494,0.294,0.537,0.5,0.344,0.495,0.37,0.479	2.50848223959e-06	0.00235939288657019	chr12:6833744-6833809	chr12:6833592-6834049	Ctrl_DCM
chr12:+:6833744-6833809:6833592-6833644:6833925-6834049	P3H3	ENSG00000110811	ES	-0.289	0.726	0.438	0.724,0.887,0.77,0.651,0.6	0.515,0.574,0.518,0.544,0.52,0.436,0.262,0.238,0.407,0.391,0.411	6.02988803211e-06	0.00371955230073345	chr12:6833744-6833809	chr12:6833592-6834049	Ctrl_ICM
chr12:+:6833746-6833809:6833429-6833644:6833925-6834049	P3H3	ENSG00000110811	ES	-0.306	0.73	0.424	0.704,0.888,0.758,0.669,0.629	0.207,0.495,0.491,0.281,0.54,0.504,0.351,0.489,0.388,0.492	1.91915673975e-06	0.00195097350355114	chr12:6833746-6833809	chr12:6833429-6834049	Ctrl_DCM
chr12:+:6833746-6833809:6833429-6833644:6833925-6834049	P3H3	ENSG00000110811	ES	-0.285	0.73	0.444	0.704,0.888,0.758,0.669,0.629	0.526,0.563,0.487,0.553,0.511,0.407,0.321,0.25,0.411,0.429,0.431	2.41985158955e-06	0.00185366958168914	chr12:6833746-6833809	chr12:6833429-6834049	Ctrl_ICM
chr4:-:78935121-78935176:78930170-78930325:78939040-78939195	PAQR3	ENSG00000163291	ES	0.198	0.756	0.954	0.775,0.927,0.745,0.574,0.759	1,1,1,0.971,1,0.917,0.947,0.828,0.878,1	8.41819384166e-05	0.0363329246206046	chr4:78935121-78935176	chr4:78930170-78939195	Ctrl_DCM
chr4:-:78935121-78935176:78930170-78930325:78939040-78939195	PAQR3	ENSG00000163291	ES	0.207	0.756	0.963	0.775,0.927,0.745,0.574,0.759	0.933,1,1,1,1,0.856,1,0.878,0.927,1,1	6.76199625422e-05	0.0243852149226798	chr4:78935121-78935176	chr4:78930170-78939195	Ctrl_ICM
chr4:+:30950120-30950215:30724527-30724596:31142473-31142954	PCDH7	ENSG00000169851	ES	-0.144	0.96	0.817	0.919,1,1,1,0.882	0.568,1,0.882,0.735,0.714,0.8,0.721,0.938,0.931,0.878	0.000100540393109	0.042352984913581	chr4:30950120-30950215	chr4:30724527-31142954	Ctrl_DCM
chr4:-:185508299-185508562:185506522-185506652:185514270-185514337	PDLIM3	ENSG00000154553	ES	-0.394	0.532	0.138	0.682,0.569,0.528,0.519,0.363	0.133,0.195,0.153,0.1,0.132,0.203,0.129,0.13,0.109,0.099	0	0	chr4:185508299-185508562	chr4:185506522-185514337	Ctrl_DCM
chr4:-:185508299-185508562:185506522-185506652:185514270-185514337	PDLIM3	ENSG00000154553	ES	-0.364	0.532	0.168	0.682,0.569,0.528,0.519,0.363	0.197,0.213,0.202,0.223,0.195,0.117,0.181,0.079,0.168,0.146,0.13	0	0	chr4:185508299-185508562	chr4:185506522-185514337	Ctrl_ICM
chr4:+:94582717-94582731:94579521-94579537:94584986-94585003	PDLIM5	ENSG00000163110	ES	-0.196	0.944	0.749	0.978,0.948,0.984,0.917,0.895	0.907,0.932,0.719,0.642,0.805,0.57,0.452,0.817,0.759,0.884	6.6456891934e-07	0.000778532995165105	chr4:94582717-94582731	chr4:94579521-94585003	Ctrl_DCM
chr4:+:94582717-94582731:94579521-94579537:94584986-94585003	PDLIM5	ENSG00000163110	ES	-0.226	0.944	0.718	0.978,0.948,0.984,0.917,0.895	0.59,0.939,0.738,0.908,0.44,0.863,0.528,0.796,0.378,0.88,0.84	3.3807435299e-06	0.00233076413641965	chr4:94582717-94582731	chr4:94579521-94585003	Ctrl_ICM
chr16:-:69990597-69990683:69986381-69986509:69996069-69996226	PDXDC2P-NPIPB14P	ENSG00000196696	ES	-0.27	0.922	0.652	0.939,1,1,0.905,0.765	0.294,1,1,0.818,0.333,0.917,0.733,0.429,0.714,0.286,0.647	1.37769069426e-05	0.00740679379581011	chr16:69990597-69990683	chr16:69986381-69996226	Ctrl_ICM
chr12:+:7202241-7202351:7201751-7201841:7202612-7202704	PEX5	ENSG00000139197	ES	0.147	0.303	0.45	0.317,0.303,0.339,0.288,0.267	0.404,0.4,0.478,0.431,0.461,0.521,0.493,0.516,0.483,0.429,0.333	0.000168370840745	0.0493334981924887	chr12:7202241-7202351	chr12:7201751-7202704	Ctrl_ICM
chr2:+:158533438-158533534:158533180-158533316:158577271-158577383	PKP4	ENSG00000144283	ES	0.188	0.156	0.344	0.184,0.126,0.176,0.105,0.189	0.306,0.343,0.341,0.418,0.217,0.295,0.352,0.441,0.355,0.373	1.66747726738e-11	1.02554854375672e-07	chr2:158533438-158533534	chr2:158533180-158577383	Ctrl_DCM
chr2:+:158533438-158533534:158533180-158533316:158577271-158577383	PKP4	ENSG00000144283	ES	0.179	0.156	0.335	0.184,0.126,0.176,0.105,0.189	0.326,0.341,0.24,0.342,0.405,0.342,0.357,0.293,0.304,0.317,0.419	2.85282686363e-10	1.03329523357752e-06	chr2:158533438-158533534	chr2:158533180-158577383	Ctrl_ICM
chr6:-:143966158-143966285:143964787-143964818:143968907-143968978	PLAGL1	ENSG00000118495	ES	0.184	0.684	0.868	0.556,0.73,0.5,0.778,0.857	0.76,0.778,1,1,1,1,0.727,0.684,1,0.733	0.000107650727109	0.0440120358890196	chr6:143966158-143966285	chr6:143964787-143968978	Ctrl_DCM
chr6:-:143966158-143966285:143964787-143964818:143968907-143968978	PLAGL1	ENSG00000118495	ES	0.204	0.684	0.888	0.556,0.73,0.5,0.778,0.857	0.81,1,1,1,1,0.846,0.333,1,1,1,0.778	4.17714654266e-05	0.0169401359547695	chr6:143966158-143966285	chr6:143964787-143968978	Ctrl_ICM
chr8:-:143922504-143925884:143915153-143922395:143926784-143926882	PLEC	ENSG00000178209	ES	-0.223	0.632	0.409	0.561,0.616,0.598,0.713,0.671	0.429,0.384,0.42,0.424,0.43,0.351,0.381,0.421,0.446,0.401	9.59232693276e-14	1.31101529632342e-09	chr8:143922504-143925884	chr8:143915153-143926882	Ctrl_DCM
chr8:-:143922504-143925884:143915153-143922395:143926784-143926882	PLEC	ENSG00000178209	ES	-0.187	0.632	0.445	0.561,0.616,0.598,0.713,0.671	0.499,0.435,0.45,0.464,0.574,0.343,0.383,0.37,0.41,0.481,0.484	1.1029998126e-07	0.000177087375392254	chr8:143922504-143925884	chr8:143915153-143926882	Ctrl_ICM
chr12:+:19291644-19291697:19290677-19290796:19320562-19320624	PLEKHA5	ENSG00000052126	ES	-0.27	0.96	0.689	0.798,1,1,1,1	0.421,0.47,0.738,0.884,0.585,0.613,0.722,0.786,1,0.674	4.5207103827e-07	0.000573272681788037	chr12:19291644-19291697	chr12:19290677-19320624	Ctrl_DCM
chr12:+:19291644-19291697:19290677-19290796:19320562-19320624	PLEKHA5	ENSG00000052126	ES	-0.207	0.96	0.753	0.798,1,1,1,1	0.585,0.664,0.856,0.738,0.718,0.647,0.919,0.613,0.828,1,0.71	2.07263589946e-06	0.00164133157221967	chr12:19291644-19291697	chr12:19290677-19320624	Ctrl_ICM
chr19:+:39420949-39420996:39420751-39420852:39421075-39421113	PLEKHG2	ENSG00000090924	ES	0.215	0.715	0.93	0.818,0.835,0.477,0.657,0.789	0.919,1,1,1,1,0.889,0.826,0.913,0.755,1	7.33034311129e-06	0.00549802551675206	chr19:39420949-39420996	chr19:39420751-39421113	Ctrl_DCM
chr10:-:101584878-101584919:101583508-101583681:101585316-101585478	POLL	ENSG00000166169	ES	-0.139	0.931	0.792	0.824,0.833,1,1,1	1,0.827,0.686,0.674,0.625,1,0.758,1,0.625,0.726	5.57543096964e-05	0.0259777068883158	chr10:101584878-101584919	chr10:101583508-101585478	Ctrl_DCM
chr10:-:101585862-101586156:101583508-101583681:101587246-101587382	POLL	ENSG00000166169	ES	0.324	0.567	0.891	0.568,0.826,0.556,0.455,0.429	0.915,0.875,0.721,0.935,0.789,1,0.961,0.857,0.805,1,0.944	5.24645907551e-06	0.00331522023320252	chr10:101585862-101586156	chr10:101583508-101587382	Ctrl_ICM
chr12:+:27677064-27677096:27676428-27676599:27679489-27679639	PPFIBP1	ENSG00000110841	ES	-0.23	0.628	0.398	0.526,0.763,0.666,0.601,0.584	0.397,0.43,0.381,0.461,0.401,0.311,0.459,0.438,0.386,0.315	1.50040441182e-08	3.84497385584023e-05	chr12:27677064-27677096	chr12:27676428-27679639	Ctrl_DCM
chr12:+:27677064-27677096:27676428-27676599:27679489-27679639	PPFIBP1	ENSG00000110841	ES	-0.218	0.628	0.41	0.526,0.763,0.666,0.601,0.584	0.411,0.455,0.403,0.463,0.442,0.357,0.374,0.383,0.356,0.431,0.44	4.61225274639e-08	8.44633197472501e-05	chr12:27677064-27677096	chr12:27676428-27679639	Ctrl_ICM
chr5:+:103187314-103187376:103184672-103184744:103190842-103190982	PPIP5K2	ENSG00000145725	ES	0.225	0.592	0.817	0.714,0.632,0.634,0.467,0.513	0.817,0.859,0.702,0.779,0.826,0.898,0.867,0.754,0.832,0.808,0.84	8.15041669744e-06	0.00469765739154808	chr5:103187314-103187376	chr5:103184672-103190982	Ctrl_ICM
chr18:-:9562922-9563046:9561980-9562075:9563378-9563550	PPP4R1	ENSG00000154845	ES	0.167	0.163	0.33	0.217,0.122,0.122,0.179,0.175	0.48,0.286,0.27,0.345,0.397,0.207,0.282,0.403,0.312,0.322	4.70493044413e-07	0.00059054558592924	chr18:9562922-9563046	chr18:9561980-9563550	Ctrl_DCM
chr18:-:9562922-9563046:9561980-9562075:9563378-9563550	PPP4R1	ENSG00000154845	ES	0.124	0.163	0.287	0.217,0.122,0.122,0.179,0.175	0.261,0.278,0.32,0.336,0.302,0.299,0.226,0.327,0.26,0.221,0.324	2.75766792349e-05	0.0127748694058844	chr18:9562922-9563046	chr18:9561980-9563550	Ctrl_ICM
chrX:+:48902219-48902517:48901930-48902042:48902732-48902795	PQBP1	ENSG00000102103	ES	0.136	0.805	0.94	0.874,0.733,0.815,0.738,0.864	0.865,0.934,1,0.974,1,0.927,0.878,0.957,1,0.917,0.893	0.000151803954825	0.0460119937817845	chrX:48902219-48902517	chrX:48901930-48902795	Ctrl_ICM
chr2:-:44359497-44359750:44346268-44346390:44361380-44361806	PREPL	ENSG00000138078	ES	-0.191	0.294	0.103	0.269,0.44,0.298,0.293,0.17	0.128,0.126,0.046,0.098,0.133,0.094,0.104,0.121,0.086,0.092	4.1486912794e-09	1.27578479878469e-05	chr2:44359497-44359750	chr2:44346268-44361806	Ctrl_DCM
chr2:-:44359497-44359750:44346268-44346390:44361380-44361806	PREPL	ENSG00000138078	ES	-0.18	0.294	0.114	0.269,0.44,0.298,0.293,0.17	0.116,0.129,0.074,0.143,0.108,0.093,0.123,0.097,0.108,0.129,0.129	1.14529241868e-07	0.000181392651424505	chr2:44359497-44359750	chr2:44346268-44361806	Ctrl_ICM
chr2:-:44359497-44359750:44346268-44346390:44361417-44361561	PREPL	ENSG00000138078	ES	-0.305	0.564	0.26	0.556,0.704,0.547,0.615,0.4	0.394,0.337,0.102,0.212,0.365,0.284,0.228,0.244,0.208,0.224	1.15599407824e-09	4.44356898712467e-06	chr2:44359497-44359750	chr2:44346268-44361561	Ctrl_DCM
chr2:-:44359497-44359750:44346268-44346390:44361417-44361561	PREPL	ENSG00000138078	ES	-0.286	0.564	0.278	0.556,0.704,0.547,0.615,0.4	0.271,0.273,0.148,0.257,0.287,0.262,0.31,0.279,0.269,0.36,0.347	8.37780600449e-09	2.00386861089436e-05	chr2:44359497-44359750	chr2:44346268-44361561	Ctrl_ICM
chr2:-:44359497-44360038:44346268-44346390:44361380-44361494	PREPL	ENSG00000138078	ES	-0.164	0.245	0.081	0.203,0.407,0.216,0.261,0.136	0.113,0.098,0.036,0.071,0.116,0.079,0.076,0.087,0.059,0.072	2.95490133473e-07	0.000422640225092789	chr2:44359497-44360038	chr2:44346268-44361494	Ctrl_DCM
chr2:-:44359497-44360038:44346268-44346390:44361380-44361494	PREPL	ENSG00000138078	ES	-0.158	0.245	0.086	0.203,0.407,0.216,0.261,0.136	0.086,0.094,0.056,0.11,0.079,0.066,0.093,0.086,0.086,0.089,0.105	2.76238039565e-06	0.0020278051605936	chr2:44359497-44360038	chr2:44346268-44361494	Ctrl_ICM
chr2:-:44359497-44360038:44346268-44346390:44361417-44361561	PREPL	ENSG00000138078	ES	-0.292	0.54	0.248	0.536,0.679,0.507,0.611,0.368	0.388,0.333,0.102,0.2,0.365,0.274,0.203,0.22,0.189,0.203	1.25268700968e-08	3.27846847473826e-05	chr2:44359497-44360038	chr2:44346268-44361561	Ctrl_DCM
chr2:-:44359497-44360038:44346268-44346390:44361417-44361561	PREPL	ENSG00000138078	ES	-0.27	0.54	0.27	0.536,0.679,0.507,0.611,0.368	0.271,0.273,0.148,0.257,0.248,0.248,0.303,0.276,0.265,0.36,0.32	1.55115701395e-07	0.000224442844875269	chr2:44359497-44360038	chr2:44346268-44361561	Ctrl_ICM
chr4:-:147680323-147680471:147673638-147673874:147683799-147684163	PRMT9	ENSG00000164169	ES	-0.195	0.908	0.713	0.909,0.864,0.769,1,1	0.636,0.591,0.619,0.691,0.808,0.679,0.96,0.535,0.893,0.719	8.22697904114e-05	0.0357585789376137	chr4:147680323-147680471	chr4:147673638-147684163	Ctrl_DCM
chr1:+:170726220-170726401:170719726-170719901:170736048-170736399	PRRX1	ENSG00000116132	ES	-0.105	0.939	0.835	0.912,0.993,0.914,0.943,0.935	0.896,0.813,0.859,0.9,0.79,0.876,0.779,0.749,0.877,0.807,0.836	4.40644117228e-06	0.00291776112018961	chr1:170726220-170726401	chr1:170719726-170736399	Ctrl_ICM
chr1:+:170730277-170730348:170719726-170719901:170736048-170736233	PRRX1	ENSG00000116132	ES	-0.146	0.865	0.719	0.812,0.989,0.753,0.888,0.881	0.709,0.815,0.772,0.743,0.75,0.765,0.724,0.592,0.657,0.663	4.93402157067e-05	0.0246713112732453	chr1:170730277-170730348	chr1:170719726-170736233	Ctrl_DCM
chr1:+:170730277-170730348:170719726-170719901:170736048-170736233	PRRX1	ENSG00000116132	ES	-0.174	0.865	0.691	0.812,0.989,0.753,0.888,0.881	0.744,0.708,0.745,0.825,0.66,0.689,0.587,0.567,0.761,0.638,0.677	1.73667313463e-06	0.00142336758548885	chr1:170730277-170730348	chr1:170719726-170736233	Ctrl_ICM
chr1:+:151024611-151024795:151017812-151017904:151027233-151027327	PRUNE1	ENSG00000143363	ES	0.2	0.622	0.823	0.375,0.571,1,0.565,0.6	0.647,1,0.6,0.333,1,0.833,1,1,1,1,0.636	3.63950018756e-05	0.0152341678922288	chr1:151024611-151024795	chr1:151017812-151027327	Ctrl_ICM
chr14:-:58273979-58274010:58265365-58267393:58291635-58291707	PSMA3-AS1	ENSG00000257621	ES	-0.155	0.959	0.804	1,1,1,0.795,1	0.94,0.805,0.873,0.906,0.56,0.861,0.683,0.861,0.762,0.805,0.791	1.47292162731e-05	0.0077760973227021	chr14:58273979-58274010	chr14:58265365-58291707	Ctrl_ICM
chr14:-:58273979-58274135:58266889-58267393:58291635-58291707	PSMA3-AS1	ENSG00000257621	ES	-0.114	0.956	0.841	1,1,1,0.778,1	0.913,0.806,0.875,0.939,0.731,0.886,0.641,0.875,0.812,0.875,0.902	7.17749283191e-05	0.0257252756845723	chr14:58273979-58274135	chr14:58266889-58291707	Ctrl_ICM
chr14:-:58285591-58285756:58274014-58274135:58291635-58291707	PSMA3-AS1	ENSG00000257621	ES	-0.309	0.508	0.199	0.5,0.439,0.63,0.565,0.407	0.333,0.154,0.238,0.214,0.167,0.238,0.192,0.131,0.237,0.091	1.14075757174e-07	0.000215876962876078	chr14:58285591-58285756	chr14:58274014-58291707	Ctrl_DCM
chr14:-:58285591-58285756:58274014-58274135:58291635-58291707	PSMA3-AS1	ENSG00000257621	ES	-0.32	0.508	0.188	0.5,0.439,0.63,0.565,0.407	0.156,0.2,0.158,0.172,0.1,0.265,0.196,0.175,0.143,0.379,0.125	1.88800528544e-08	3.75047449939218e-05	chr14:58285591-58285756	chr14:58274014-58291707	Ctrl_ICM
chr1:-:31930933-31931142:31919000-31919658:31937778-31937800	PTP4A2	ENSG00000184007	ES	0.325	0.643	0.968	0.805,0.571,0.6,0.588,0.65	1,1,1,1,0.8,0.846,1,1,1,1,1	9.85311832125e-12	5.24911442494156e-08	chr1:31930933-31931142	chr1:31919000-31937800	Ctrl_ICM
chr18:+:8252488-8252499:8248150-8248176:8253227-8253414	PTPRM	ENSG00000173482	ES	0.222	0.478	0.7	0.449,0.371,0.561,0.424,0.584	0.709,0.596,0.722,0.727,0.676,0.693,0.686,0.688,0.775,0.724	3.05878206097e-06	0.00274633975322391	chr18:8252488-8252499	chr18:8248150-8253414	Ctrl_DCM
chr18:+:8252488-8252499:8248150-8248176:8253227-8253414	PTPRM	ENSG00000173482	ES	0.226	0.478	0.703	0.449,0.371,0.561,0.424,0.584	0.664,0.639,0.772,0.745,0.647,0.707,0.737,0.711,0.706,0.689,0.721	3.60681923861e-06	0.00244350536649462	chr18:8252488-8252499	chr18:8248150-8253414	Ctrl_ICM
chr4:+:26362446-26362628:26320807-26321048:26386353-26386391	RBPJ	ENSG00000168214	ES	-0.256	0.696	0.441	0.758,0.645,0.718,0.678,0.682	0.433,0.489,0.525,0.581,0.457,0.363,0.439,0.396,0.377,0.346	3.57901430714e-09	1.18983846990287e-05	chr4:26362446-26362628	chr4:26320807-26386391	Ctrl_DCM
chr4:+:26362446-26362628:26320807-26321048:26386353-26386391	RBPJ	ENSG00000168214	ES	-0.206	0.696	0.491	0.758,0.645,0.718,0.678,0.682	0.543,0.434,0.582,0.568,0.438,0.507,0.5,0.338,0.486,0.481,0.519	3.27590491989e-06	0.00229905753545478	chr4:26362446-26362628	chr4:26320807-26386391	Ctrl_ICM
chr17:-:42587834-42587864:42586765-42586891:42592056-42592162	RETREG3	ENSG00000141699	ES	-0.135	0.912	0.778	0.782,0.957,0.898,0.979,0.946	0.819,0.844,0.786,0.761,0.808,0.774,0.656,0.739,0.84,0.799,0.728	2.2221576328e-05	0.0105630826855512	chr17:42587834-42587864	chr17:42586765-42592162	Ctrl_ICM
chrX:+:47089776-47089991:47084418-47084600:47091678-47091809	RGN	ENSG00000130988	ES	-0.411	0.562	0.151	0.568,1,0.212,0.589,0.44	0.12,0.121,0.14,0.187,0.16,0.178,0.144,0.165,0.181,0.114	2.85449210191e-06	0.00262029593647419	chrX:47089776-47089991	chrX:47084418-47091809	Ctrl_DCM
chr20:-:64076857-64076954:64076525-64076646:64079294-64079518	RGS19	ENSG00000171700	ES	0.109	0.754	0.863	0.857,0.86,0.714,0.633,0.704	0.8,1,1,0.778,0.6,0.714,0.6,1,1,1,1	1.78016910629e-05	0.00891621280322225	chr20:64076857-64076954	chr20:64076525-64079518	Ctrl_ICM
chr12:-:56212996-56213138:56210248-56210568:56213958-56214018	RNF41	ENSG00000181852	ES	-0.12	0.216	0.096	0.193,0.219,0.218,0.263,0.187	0.086,0.122,0.063,0.072,0.11,0.121,0.111,0.089,0.117,0.07	4.90679835652e-08	0.000105888708533702	chr12:56212996-56213138	chr12:56210248-56214018	Ctrl_DCM
chr12:-:56212996-56213138:56210248-56210568:56213958-56214018	RNF41	ENSG00000181852	ES	-0.12	0.216	0.096	0.193,0.219,0.218,0.263,0.187	0.087,0.112,0.101,0.054,0.149,0.068,0.064,0.056,0.115,0.153,0.092	8.88535578447e-09	2.08276293730291e-05	chr12:56212996-56213138	chr12:56210248-56214018	Ctrl_ICM
chr10:+:78037439-78040225:78037194-78037304:78040615-78040716	RPS24	ENSG00000138326	ES	0.264	0.7	0.964	0.897,0.646,0.779,0.347,0.829	0.951,0.972,0.968,0.975,0.969,0.948,0.98,0.962,0.942,0.972	4.15333146653e-07	0.00055530944605651	chr10:78037439-78040225	chr10:78037194-78040716	Ctrl_DCM
chr10:+:78037439-78040225:78037194-78037304:78040615-78040716	RPS24	ENSG00000138326	ES	0.25	0.7	0.949	0.897,0.646,0.779,0.347,0.829	0.985,0.978,0.959,0.976,0.973,0.971,0.948,0.916,0.976,0.793,0.968	2.81722287354e-06	0.00205083326226481	chr10:78037439-78040225	chr10:78037194-78040716	Ctrl_ICM
chr10:+:78037965-78037982:78037194-78037304:78040615-78040696	RPS24	ENSG00000138326	ES	0.315	0.598	0.913	0.859,0.522,0.566,0.349,0.695	0.893,0.949,0.929,0.86,0.929,0.906,0.959,0.909,0.843,0.952	7.06050684585e-09	1.97382887518324e-05	chr10:78037965-78037982	chr10:78037194-78040696	Ctrl_DCM
chr10:+:78037965-78037982:78037194-78037304:78040615-78040696	RPS24	ENSG00000138326	ES	0.313	0.598	0.911	0.859,0.522,0.566,0.349,0.695	0.973,0.957,0.929,0.949,0.932,0.934,0.927,0.907,0.952,0.633,0.932	3.67228614184e-09	9.56442845324293e-06	chr10:78037965-78037982	chr10:78037194-78040696	Ctrl_ICM
chr10:+:78040201-78040225:78037194-78037304:78040615-78040713	RPS24	ENSG00000138326	ES	0.242	0.729	0.97	0.918,0.71,0.828,0.332,0.856	0.957,0.977,0.974,0.979,0.974,0.959,0.984,0.969,0.952,0.978	1.58193070859e-05	0.0101292244090631	chr10:78040201-78040225	chr10:78037194-78040713	Ctrl_DCM
chr10:+:78040201-78040225:78037194-78037304:78040615-78040713	RPS24	ENSG00000138326	ES	0.226	0.729	0.955	0.918,0.71,0.828,0.332,0.856	0.988,0.982,0.967,0.981,0.979,0.975,0.941,0.909,0.981,0.826,0.972	8.28229068807e-05	0.0284663059596241	chr10:78040201-78040225	chr10:78037194-78040713	Ctrl_ICM
chr10:+:78040204-78040225:78037194-78037304:78040615-78040696	RPS24	ENSG00000138326	ES	0.129	0.854	0.983	0.953,0.844,0.9,0.663,0.91	0.983,0.987,0.985,0.987,0.984,0.977,0.989,0.981,0.973,0.987	3.83196834131e-06	0.00331940209712097	chr10:78040204-78040225	chr10:78037194-78040696	Ctrl_DCM
chr10:+:78040204-78040225:78037194-78037304:78040615-78040696	RPS24	ENSG00000138326	ES	0.123	0.854	0.977	0.953,0.844,0.9,0.663,0.91	0.993,0.99,0.982,0.991,0.986,0.984,0.979,0.968,0.988,0.905,0.985	1.66365898909e-05	0.00840448969135027	chr10:78040204-78040225	chr10:78037194-78040696	Ctrl_ICM
chr11:+:67432353-67432492:67429527-67429595:67432600-67432657	RPS6KB2	ENSG00000175634	ES	0.306	0.469	0.776	0.565,0.714,0.2,0.231,0.636	0.833,1,0.5,0.882,0.333,1,0.833,0.778,0.75,0.846	6.61053126505e-06	0.00501935190610334	chr11:67432353-67432492	chr11:67429527-67432657	Ctrl_DCM
chr11:+:67432353-67432492:67429527-67429595:67432600-67432657	RPS6KB2	ENSG00000175634	ES	0.377	0.469	0.846	0.565,0.714,0.2,0.231,0.636	0.846,0.778,0.714,1,1,0.75,0.556,1,1,1,0.667	5.15033571347e-11	2.41451858516044e-07	chr11:67432353-67432492	chr11:67429527-67432657	Ctrl_ICM
chr11:+:67432356-67432492:67429527-67429595:67432600-67432657	RPS6KB2	ENSG00000175634	ES	0.314	0.461	0.776	0.524,0.714,0.2,0.268,0.6	0.833,1,0.5,0.882,0.333,1,0.833,0.778,0.75,0.846	3.86270221331e-06	0.00332262621293993	chr11:67432356-67432492	chr11:67429527-67432657	Ctrl_DCM
chr11:+:67432356-67432492:67429527-67429595:67432600-67432657	RPS6KB2	ENSG00000175634	ES	0.386	0.461	0.847	0.524,0.714,0.2,0.268,0.6	0.857,0.778,0.714,1,1,0.75,0.556,1,1,1,0.667	8.22752976859e-12	4.59182354256326e-08	chr11:67432356-67432492	chr11:67429527-67432657	Ctrl_ICM
chr3:-:197699187-197699231:197696954-197697049:197700613-197701146	RUBCN	ENSG00000145016	ES	0.259	0.059	0.319	0.092,0.087,0.044,0.039,0.033	0.361,0.191,0.378,0.292,0.334,0.24,0.378,0.239,0.387,0.385	2.22044604925e-16	9.10427289113485e-12	chr3:197699187-197699231	chr3:197696954-197701146	Ctrl_DCM
chr3:-:197699187-197699231:197696954-197697049:197700613-197701146	RUBCN	ENSG00000145016	ES	0.268	0.059	0.327	0.092,0.087,0.044,0.039,0.033	0.209,0.413,0.493,0.265,0.365,0.223,0.247,0.423,0.271,0.527,0.164	1.92124094411e-12	1.50115520754387e-08	chr3:197699187-197699231	chr3:197696954-197701146	Ctrl_ICM
chr6:+:45491941-45492114:45437947-45438051:45512246-45512407	RUNX2	ENSG00000124813	ES	-0.175	0.899	0.724	1,0.826,1,0.667,1	0.75,1,0.455,0.641,0.75,0.75,0.6,0.778,0.846,0.667	1.97739136567e-05	0.0122843940568487	chr6:45491941-45492114	chr6:45437947-45512407	Ctrl_DCM
chr6:+:45491941-45492114:45437947-45438051:45512246-45512407	RUNX2	ENSG00000124813	ES	-0.246	0.899	0.653	1,0.826,1,0.667,1	0.6,0.5,0.455,0.444,0.636,0.857,1,0.5,0.778,0.778,0.636	5.86890195597e-06	0.00365876088852977	chr6:45491941-45492114	chr6:45437947-45512407	Ctrl_ICM
chr6:+:154741956-154742018:154733847-154733930:154787861-154788022	SCAF8	ENSG00000213079	ES	0.349	0.582	0.931	0.599,0.826,0.725,0.149,0.612	1,0.743,0.853,1,1,1,1,0.929,0.929,0.853	2.42559920172e-06	0.00231289345276566	chr6:154741956-154742018	chr6:154733847-154788022	Ctrl_DCM
chr1:+:243293091-243293219:243286272-243286397:243316755-243316893	SDCCAG8	ENSG00000054282	ES	-0.109	0.986	0.877	0.951,0.978,1,1,1	0.846,0.873,0.867,0.89,0.867,0.927,0.807,0.789,0.895,0.956,0.931	4.38123942922e-05	0.0175852747802549	chr1:243293091-243293219	chr1:243286272-243316893	Ctrl_ICM
chr1:+:243304713-243304777:243286383-243286397:243316755-243316893	SDCCAG8	ENSG00000054282	ES	-0.302	0.923	0.62	0.776,0.838,1,1,1	0.409,0.838,0.453,0.63,0.722,0.815,0.609,0.308,0.792,0.628	7.95735409453e-07	0.000914768502571736	chr1:243304713-243304777	chr1:243286383-243316893	Ctrl_DCM
chr1:+:243304713-243304777:243286383-243286397:243316755-243316893	SDCCAG8	ENSG00000054282	ES	-0.372	0.923	0.551	0.776,0.838,1,1,1	0.491,0.533,0.565,0.533,0.574,0.708,0.242,0.341,0.509,0.806,0.757	1.46243561705e-09	4.39488151767934e-06	chr1:243304713-243304777	chr1:243286383-243316893	Ctrl_ICM
chr1:+:243304713-243304777:243286383-243286397:243330540-243330692	SDCCAG8	ENSG00000054282	ES	-0.277	0.958	0.68	1,0.838,1,0.95,1	0.675,1,0.509,0.722,0.722,0.638,0.554,0.757,0.695,0.529	5.44132416902e-09	1.59360838270113e-05	chr1:243304713-243304777	chr1:243286383-243330692	Ctrl_DCM
chr1:+:243304713-243304777:243286383-243286397:243330540-243330692	SDCCAG8	ENSG00000054282	ES	-0.253	0.958	0.705	1,0.838,1,0.95,1	0.529,1,0.509,0.851,0.692,0.862,0.609,0.509,0.438,1,0.757	2.67679177379e-07	0.000344753131287622	chr1:243304713-243304777	chr1:243286383-243330692	Ctrl_ICM
chr15:-:84679932-84679969:84670725-84670782:84680713-84680832	SEC11A	ENSG00000140612	ES	0.18	0.294	0.474	0.256,0.245,0.222,0.379,0.369	0.587,0.443,0.452,0.503,0.516,0.388,0.499,0.478,0.426,0.451	7.49800115118e-06	0.00556332859256031	chr15:84679932-84679969	chr15:84670725-84680832	Ctrl_DCM
chr4:-:82861631-82861708:82857689-82857764:82863318-82863392	SEC31A	ENSG00000138674	ES	0.233	0.433	0.665	0.557,0.4,0.518,0.188,0.5	0.642,0.714,0.595,0.664,0.664,0.684,0.688,0.695,0.673,0.635	8.12367914603e-05	0.0354347970580343	chr4:82861631-82861708	chr4:82857689-82863392	Ctrl_DCM
chr3:+:4312898-4313229:4303332-4303526:4313647-4313761	SETMAR	ENSG00000170364	ES	-0.378	0.79	0.412	0.8,0.6,1,0.852,0.7	0.394,0.385,0.222,0.615,0.6,0.364,0.394,0.333,0.241,0.25,0.733	0.000113211900834	0.0365880645360094	chr3:4312898-4313229	chr3:4303332-4313761	Ctrl_ICM
chr21:+:39508998-39509027:39475135-39475215:39515088-39515207	SH3BGR	ENSG00000185437	ES	-0.197	0.989	0.792	1,0.946,1,1,1	0.778,1,0.7,0.731,0.677,0.808,1,0.636,0.748,0.843	0.000118803396842	0.0477566360521145	chr21:39508998-39509027	chr21:39475135-39515207	Ctrl_DCM
chr15:-:48877568-48877636:48872089-48872142:48884248-48884367	SHC4	ENSG00000185634	ES	0.261	0.07	0.332	0.335,0.016,0,0,0	0.617,0.43,0.055,0.187,0.178,0.335,0.638,0.409,0.173,0.293	1.12437353006e-06	0.00121319903893474	chr15:48877568-48877636	chr15:48872089-48884367	Ctrl_DCM
chr6:+:13578772-13578833:13574623-13574699:13579451-13579609	SIRT5	ENSG00000124523	ES	-0.118	0.833	0.715	1,0.65,0.515,1,1	1,0.586,0.515,0.761,0.854,1,0.515,0.57,0.633,0.726,0.705	0.000146508453826	0.0452548910352067	chr6:13578772-13578833	chr6:13574623-13579609	Ctrl_ICM
chr12:+:59761125-59761202:59704772-59705018:59768119-59768309	SLC16A7	ENSG00000118596	ES	-0.188	0.924	0.736	0.778,1,1,0.84,1	0.6,1,0.565,0.565,1,0.935,0.429,0.733,0.667,1,0.6	8.61578017864e-05	0.0293542636190978	chr12:59761125-59761202	chr12:59704772-59768309	Ctrl_ICM
chr5:+:36629943-36630044:36629450-36629587:36671029-36671233	SLC1A3	ENSG00000079215	ES	0.165	0.056	0.222	0.081,0.019,0.061,0.06,0.061	0.17,0.169,0.239,0.192,0.218,0.255,0.271,0.142,0.254,0.307	0	0	chr5:36629943-36630044	chr5:36629450-36671233	Ctrl_DCM
chr5:+:36629943-36630044:36629450-36629587:36671029-36671233	SLC1A3	ENSG00000079215	ES	0.147	0.056	0.203	0.081,0.019,0.061,0.06,0.061	0.076,0.191,0.181,0.21,0.228,0.141,0.239,0.299,0.214,0.271,0.187	0	0	chr5:36629943-36630044	chr5:36629450-36671233	Ctrl_ICM
chr10:-:68517084-68517185:68516751-68516843:68527246-68527438	SLC25A16	ENSG00000122912	ES	-0.272	0.541	0.269	0.59,0.625,0.444,0.69,0.355	0.333,0.304,0.356,0.228,0.257,0.41,0.229,0.214,0.216,0.145	2.21205787184e-05	0.0130815572395938	chr10:68517084-68517185	chr10:68516751-68527438	Ctrl_DCM
chr10:-:68517084-68517185:68516751-68516843:68527246-68527438	SLC25A16	ENSG00000122912	ES	-0.308	0.541	0.233	0.59,0.625,0.444,0.69,0.355	0.162,0.228,0.191,0.194,0.257,0.235,0.373,0.155,0.25,0.286,0.228	8.06367130735e-07	0.000768356426474825	chr10:68517084-68517185	chr10:68516751-68527438	Ctrl_ICM
chr10:-:68517084-68517265:68516751-68516843:68527246-68527416	SLC25A16	ENSG00000122912	ES	-0.272	0.541	0.269	0.6,0.625,0.444,0.694,0.344	0.333,0.304,0.356,0.228,0.257,0.41,0.229,0.214,0.216,0.145	3.06634943149e-05	0.017144517189539	chr10:68517084-68517265	chr10:68516751-68527416	Ctrl_DCM
chr10:-:68517084-68517265:68516751-68516843:68527246-68527416	SLC25A16	ENSG00000122912	ES	-0.307	0.541	0.234	0.6,0.625,0.444,0.694,0.344	0.173,0.228,0.191,0.194,0.268,0.235,0.368,0.155,0.25,0.286,0.228	1.45023674059e-06	0.00122281040626352	chr10:68517084-68517265	chr10:68516751-68527416	Ctrl_ICM
chr14:-:100295626-100295656:100293294-100293377:100298842-100298885	SLC25A29	ENSG00000197119	ES	0.239	0.03	0.269	0,0.148,0,0,0	0.257,0.257,0.122,0.327,0.257,0.464,0.226,0.209,0.327,0.24	3.8545420189e-09	1.24771525151793e-05	chr14:100295626-100295656	chr14:100293294-100298885	Ctrl_DCM
chr14:-:100295626-100295656:100293294-100293377:100298842-100298885	SLC25A29	ENSG00000197119	ES	0.276	0.03	0.306	0,0.148,0,0,0	0.242,0.235,0.581,0.316,0.299,0.244,0.366,0.042,0.409,0.316,0.316	3.01103963984e-09	8.02045154246654e-06	chr14:100295626-100295656	chr14:100293294-100298885	Ctrl_ICM
chr14:-:100295626-100295697:100293294-100293377:100298842-100298885	SLC25A29	ENSG00000197119	ES	0.346	0.085	0.431	0.176,0.2,0.048,0,0	0.556,0.619,0.268,0.429,0.467,0.529,0.345,0.323,0.459,0.312	1.1012191159e-11	7.52536436502197e-08	chr14:100295626-100295697	chr14:100293294-100298885	Ctrl_DCM
chr14:-:100295626-100295697:100293294-100293377:100298842-100298885	SLC25A29	ENSG00000197119	ES	0.344	0.085	0.429	0.176,0.2,0.048,0,0	0.35,0.379,0.6,0.333,0.458,0.362,0.538,0.2,0.462,0.5,0.538	1.15419895863e-11	5.88149679779797e-08	chr14:100295626-100295697	chr14:100293294-100298885	Ctrl_ICM
chr14:-:100295626-100295993:100293294-100293377:100298842-100298885	SLC25A29	ENSG00000197119	ES	0.351	0.084	0.436	0.263,0.158,0,0,0	0.636,0.636,0.231,0.437,0.467,0.529,0.356,0.344,0.429,0.29	3.96250809942e-11	2.11918378816198e-07	chr14:100295626-100295993	chr14:100293294-100298885	Ctrl_DCM
chr14:-:100295626-100295993:100293294-100293377:100298842-100298885	SLC25A29	ENSG00000197119	ES	0.35	0.084	0.434	0.263,0.158,0,0,0	0.316,0.28,0.714,0.333,0.422,0.388,0.6,0.2,0.5,0.5,0.52	6.41374731103e-11	2.89116927825899e-07	chr14:100295626-100295993	chr14:100293294-100298885	Ctrl_ICM
chr3:+:140967000-140967036:140963127-140963227:140970927-140970993	SLC25A36	ENSG00000114120	ES	0.143	0.148	0.291	0.186,0.111,0.17,0.124,0.151	0.376,0.291,0.309,0.175,0.194,0.342,0.285,0.37,0.237,0.334	0.000114746641128	0.046429359666417	chr3:140967000-140967036	chr3:140963127-140970993	Ctrl_DCM
chr10:+:93912667-93912799:93906252-93906385:93954009-93954168	SLC35G1	ENSG00000176273	ES	-0.336	0.886	0.55	0.714,0.714,1,1,1	1,0.6,0.429,0.739,0,0.818,0.412,0.333,0.765,0.4	5.27405373985e-06	0.00427655131700111	chr10:93912667-93912799	chr10:93906252-93954168	Ctrl_DCM
chr10:+:93912667-93912799:93906252-93906385:93954009-93954168	SLC35G1	ENSG00000176273	ES	-0.252	0.886	0.634	0.714,0.714,1,1,1	0.571,0.765,0.833,1,0.667,0.636,0.412,0.647,0.474,0.2,0.765	1.34743648805e-06	0.00115271716257253	chr10:93912667-93912799	chr10:93906252-93954168	Ctrl_ICM
chr2:-:40453161-40453349:40430020-40430304:40512349-40512435	SLC8A1	ENSG00000183023	ES	-0.102	0.326	0.224	0.312,0.313,0.342,0.307,0.357	0.243,0.246,0.18,0.25,0.206,0.209,0.254,0.218,0.234,0.24,0.186	7.58785573105e-05	0.0266383747890607	chr2:40453161-40453349	chr2:40430020-40512435	Ctrl_ICM
chr13:-:36872658-36872915:36867273-36867383:36879278-36879875	SMAD9	ENSG00000120693	ES	-0.176	0.946	0.77	1,1,1,0.951,0.778	0.767,0.6,0.706,0.781,0.571,1,0.783,0.706,0.781,1	2.51272676244e-06	0.00235939288657019	chr13:36872658-36872915	chr13:36867273-36879875	Ctrl_DCM
chr9:+:2159814-2159909:2158449-2158594:2161001-2161035	SMARCA2	ENSG00000080503	ES	-0.203	0.94	0.737	1,1,1,0.867,0.833	0.583,0.619,0.667,0.667,1,0.684,0.571,1,1,0.385,0.926	3.56726610645e-05	0.0149853305450951	chr9:2159814-2159909	chr9:2158449-2161035	Ctrl_ICM
chr9:+:2160976-2161035:2157683-2157890:2161686-2161702	SMARCA2	ENSG00000080503	ES	0.551	0.181	0.732	0.235,0.519,0,0.152,0	0.866,0.829,0.597,0.519,1,0.708,0.683,0.557,0.564,1	1.74455604851e-07	0.000286121148404028	chr9:2160976-2161035	chr9:2157683-2161702	Ctrl_DCM
chr9:+:2160976-2161035:2159814-2159909:2161686-2161702	SMARCA2	ENSG00000080503	ES	0.25	0.085	0.335	0.175,0.119,0,0.133,0	0.335,0.374,0.22,0.313,0.485,0.225,0.27,0.312,0.301,0.519	8.99934028276e-05	0.0384365573201797	chr9:2160976-2161035	chr9:2159814-2161702	Ctrl_DCM
chr2:+:241062791-241062904:241053153-241053326:241063587-241063700	SNED1	ENSG00000162804	ES	0.255	0.694	0.949	0.529,0.545,1,0.697,0.7	1,1,1,0.816,1,1,1,1,0.927,0.75	2.41286945611e-05	0.014133210491346	chr2:241062791-241062904	chr2:241053153-241063700	Ctrl_DCM
chr10:-:95322746-95322805:95321963-95322021:95339133-95339327	SORBS1	ENSG00000095637	ES	0.289	0.427	0.716	0.678,0.214,0.343,0.308,0.594	0.631,0.723,0.628,0.684,0.685,0.731,0.782,0.772,0.726,0.802	6.24907218445e-05	0.0287892649108785	chr10:95322746-95322805	chr10:95321963-95339327	Ctrl_DCM
chr10:-:95322746-95322805:95321963-95322021:95339133-95339327	SORBS1	ENSG00000095637	ES	0.301	0.427	0.728	0.678,0.214,0.343,0.308,0.594	0.831,0.745,0.758,0.654,0.656,0.746,0.689,0.741,0.721,0.669,0.798	2.79261805375e-05	0.0128353106327689	chr10:95322746-95322805	chr10:95321963-95339327	Ctrl_ICM
chr10:-:95415469-95416185:95414494-95414862:95421961-95422073	SORBS1	ENSG00000095637	ES	0.212	0.417	0.629	0.412,0.339,0.291,0.511,0.53	0.783,0.499,0.579,0.719,0.68,0.528,0.672,0.56,0.619,0.646	3.71997961925e-05	0.0200692900458537	chr10:95415469-95416185	chr10:95414494-95422073	Ctrl_DCM
chr10:-:95415469-95416185:95414494-95414862:95421961-95422073	SORBS1	ENSG00000095637	ES	0.188	0.417	0.605	0.412,0.339,0.291,0.511,0.53	0.6,0.632,0.605,0.582,0.619,0.562,0.656,0.63,0.557,0.636,0.575	8.32787422842e-05	0.0285392840736632	chr10:95415469-95416185	chr10:95414494-95422073	Ctrl_ICM
chr4:-:185665733-185666206:185662104-185662242:185676997-185677638	SORBS2	ENSG00000154556	ES	-0.13	0.3	0.17	0.25,0.379,0.345,0.228,0.297	0.171,0.204,0.157,0.184,0.2,0.122,0.145,0.112,0.167,0.214,0.194	8.87129011795e-06	0.00504724730293192	chr4:185665733-185666206	chr4:185662104-185677638	Ctrl_ICM
chr17:-:50975863-50975901:50974771-50974947:50977108-50977221	SPAG9	ENSG00000008294	ES	0.184	0.685	0.868	0.746,0.604,0.538,0.723,0.812	0.912,0.862,0.863,0.933,0.93,0.763,0.912,0.851,0.803,0.853	2.38963232502e-05	0.0140640724292541	chr17:50975863-50975901	chr17:50974771-50977221	Ctrl_DCM
chr2:+:200439122-200439328:200419250-200419496:200440649-200440784	SPATS2L	ENSG00000196141	ES	0.16	0.383	0.544	0.381,0.394,0.456,0.284,0.402	0.648,0.429,0.534,0.554,0.563,0.506,0.501,0.554,0.593,0.553	2.99297721307e-05	0.0168106920123693	chr2:200439122-200439328	chr2:200419250-200440784	Ctrl_DCM
chr2:+:219451625-219451807:219450670-219451279:219461882-219462057	SPEG	ENSG00000072195	ES	0.12	0.863	0.983	0.936,0.871,0.906,0.76,0.841	0.958,1,0.987,0.983,0.971,1,1,0.971,0.96,1	1.95322824581e-09	6.86453696011728e-06	chr2:219451625-219451807	chr2:219450670-219462057	Ctrl_DCM
chr2:+:219451625-219451807:219450670-219451279:219461882-219462057	SPEG	ENSG00000072195	ES	0.118	0.863	0.981	0.936,0.871,0.906,0.76,0.841	1,0.974,1,0.976,1,0.98,1,0.991,0.93,0.939,1	6.29671759178e-10	2.10853684340514e-06	chr2:219451625-219451807	chr2:219450670-219462057	Ctrl_ICM
chr2:-:227993534-227993620:227979955-227981860:227995509-227995635	SPHKAP	ENSG00000153820	ES	-0.23	0.971	0.742	1,0.857,1,1,1	0.659,0.677,0.769,0.917,0.697,0.844,0.875,0.714,0.842,0.545,0.619	1.87585027511e-08	3.75047449939218e-05	chr2:227993534-227993620	chr2:227979955-227995635	Ctrl_ICM
chr9:+:128609651-128609665:128609122-128609284:128611714-128611845	SPTAN1	ENSG00000197694	ES	0.227	0.485	0.712	0.56,0.452,0.47,0.372,0.573	0.74,0.683,0.668,0.796,0.741,0.609,0.739,0.718,0.727,0.702	8.2864537454e-10	3.28801138518281e-06	chr9:128609651-128609665	chr9:128609122-128611845	Ctrl_DCM
chr9:+:128609651-128609665:128609122-128609284:128611714-128611845	SPTAN1	ENSG00000197694	ES	0.23	0.485	0.715	0.56,0.452,0.47,0.372,0.573	0.72,0.74,0.672,0.681,0.752,0.749,0.701,0.771,0.754,0.65,0.678	1.20145893234e-10	5.02904963528974e-07	chr9:128609651-128609665	chr9:128609122-128611845	Ctrl_ICM
chr3:-:9032650-9032752:9028100-9028130:9038063-9038090	SRGAP3	ENSG00000196220	ES	-0.179	0.893	0.714	0.75,1,1,0.714,1	1,0.6,0.8,1,1,0.462,0.709,0.684,0.4,0.6,0.6	0.000120011690346	0.038325913166027	chr3:9032650-9032752	chr3:9028100-9038090	Ctrl_ICM
chr1:+:225786862-225786985:225783300-225783368:225787971-225788266	SRP9	ENSG00000143742	ES	0.169	0.765	0.934	0.917,0.731,0.784,0.59,0.803	0.975,0.938,0.844,0.94,1,0.947,0.891,0.926,0.962,0.854,1	0.000113797489253	0.0366409157566761	chr1:225786862-225786985	chr1:225783300-225788266	Ctrl_ICM
chr7:+:117190133-117190268:117189321-117189393:117190834-117190932	ST7	ENSG00000004866	ES	0.183	0.116	0.299	0.13,0.097,0.094,0.099,0.16	0.333,0.276,0.293,0.264,0.263,0.278,0.324,0.303,0.37,0.29	3.20141690935e-11	1.78997040159776e-07	chr7:117190133-117190268	chr7:117189321-117190932	Ctrl_DCM
chr7:+:117190133-117190268:117189321-117189393:117190834-117190932	ST7	ENSG00000004866	ES	0.171	0.116	0.287	0.13,0.097,0.094,0.099,0.16	0.32,0.25,0.24,0.318,0.107,0.338,0.246,0.35,0.282,0.222,0.483	4.1279527746e-06	0.00277305737373363	chr7:117190133-117190268	chr7:117189321-117190932	Ctrl_ICM
chr7:+:38179090-38179145:38178351-38178420:38201714-38201966	STARD3NL	ENSG00000010270	ES	0.302	0.473	0.776	0.426,0.745,0.27,0.4,0.526	1,1,0.625,1,0.357,0.625,0.625,0.526,1,1	6.48067045361e-06	0.00496225152643397	chr7:38179090-38179145	chr7:38178351-38201966	Ctrl_DCM
chr9:-:123159096-123159207:123158332-123158429:123160367-123160462	STRBP	ENSG00000165209	ES	-0.253	0.875	0.622	0.804,0.981,1,0.739,0.852	0.673,0.724,0.741,0.624,0.629,0.653,0.614,0.531,0.575,0.455	3.34486163212e-08	7.81454550630372e-05	chr9:123159096-123159207	chr9:123158332-123160462	Ctrl_DCM
chr9:-:123159096-123159207:123158332-123158429:123160367-123160462	STRBP	ENSG00000165209	ES	-0.223	0.875	0.652	0.804,0.981,1,0.739,0.852	0.741,0.61,0.672,0.759,0.487,0.673,0.665,0.522,0.77,0.565,0.711	2.3609834946e-06	0.00182586920484909	chr9:123159096-123159207	chr9:123158332-123160462	Ctrl_ICM
chr6:+:147351833-147351895:147334157-147334222:147353323-147353373	STXBP5	ENSG00000164506	ES	0.366	0.139	0.505	0.208,0.105,0.296,0.032,0.055	0.703,0.584,0.345,0.283,0.591,0.345,0.226,0.689,0.678,0.467,0.648	6.54167666814e-07	0.000666693555529865	chr6:147351833-147351895	chr6:147334157-147353373	Ctrl_ICM
chr8:+:38787557-38787743:38728640-38728671:38788704-38788819	TACC1	ENSG00000147526	ES	-0.174	0.309	0.135	0.252,0.29,0.314,0.48,0.211	0.319,0.074,0.111,0.129,0.07,0.14,0.134,0.094,0.1,0.183	5.28953583155e-05	0.0256159308856551	chr8:38787557-38787743	chr8:38728640-38788819	Ctrl_DCM
chr8:+:38787557-38787743:38728640-38728671:38788704-38788819	TACC1	ENSG00000147526	ES	-0.185	0.309	0.125	0.252,0.29,0.314,0.48,0.211	0.176,0.154,0.085,0.162,0.097,0.116,0.131,0.107,0.06,0.134,0.15	1.50219381192e-05	0.007801741348846	chr8:38787557-38787743	chr8:38728640-38788819	Ctrl_ICM
chr1:-:222579759-222579890:222577445-222577643:222584128-222584297	TAF1A	ENSG00000143498	ES	0.356	0.615	0.971	0.714,0.692,0.385,0.684,0.6	1,1,1,1,1,0.714,1,1,1,1	5.43315328033e-05	0.0256333303811205	chr1:222579759-222579890	chr1:222577445-222584297	Ctrl_DCM
chrX:+:154419705-154419746:154413482-154413567:154420032-154420094	TAFAZZIN	ENSG00000102125	ES	-0.218	0.933	0.715	0.878,1,1,0.789,1	1,0.833,0.686,0.696,0.758,0.556,0.73,0.89,0.319,0.686	8.66107723196e-06	0.00626684979996748	chrX:154419705-154419746	chrX:154413482-154420094	Ctrl_DCM
chr16:+:29989593-29989805:29986265-29986504:29990784-29990966	TAOK2	ENSG00000149930	ES	-0.164	0.963	0.8	0.91,1,1,0.955,0.951	0.696,0.918,0.917,0.829,0.895,0.829,0.742,0.798,0.648,0.724	4.16700405559e-06	0.00353494138525451	chr16:29989593-29989805	chr16:29986265-29990966	Ctrl_DCM
chr16:+:29989593-29989805:29986265-29986504:29990784-29990966	TAOK2	ENSG00000149930	ES	-0.181	0.963	0.782	0.91,1,1,0.955,0.951	0.8,0.733,1,0.797,0.797,0.971,0.768,0.61,0.731,0.852,0.548	2.33544447048e-06	0.00182479175219465	chr16:29989593-29989805	chr16:29986265-29990966	Ctrl_ICM
chr3:-:17562019-17562142:17518902-17518995:17586353-17586557	TBC1D5	ENSG00000131374	ES	-0.228	0.94	0.712	0.9,1,0.8,1,1	0.75,0.692,0.538,0.778,1,0.667,0.556,0.68,0.667,1,0.5	3.23954982467e-05	0.0139588867114328	chr3:17562019-17562142	chr3:17518902-17586557	Ctrl_ICM
chr4:-:106237491-106237538:106236759-106236808:106242470-106242569	TBCK	ENSG00000145348	ES	0.154	0.161	0.314	0.148,0.168,0.156,0.211,0.121	0.222,0.309,0.302,0.365,0.344,0.269,0.334,0.385,0.321,0.293	9.49333489741e-06	0.00671113305971732	chr4:106237491-106237538	chr4:106236759-106242569	Ctrl_DCM
chr5:+:146510067-146510160:146509145-146509245:146510441-146510765	TCERG1	ENSG00000113649	ES	0.14	0.151	0.292	0.197,0.092,0.157,0.148,0.162	0.378,0.344,0.339,0.217,0.207,0.19,0.215,0.382,0.285,0.289,0.362	4.59162395253e-05	0.0181806591379872	chr5:146510067-146510160	chr5:146509145-146510765	Ctrl_ICM
chr15:+:57252421-57252492:57251169-57251423:57253262-57253468	TCF12	ENSG00000140262	ES	0.121	0.075	0.196	0.086,0.057,0.128,0.041,0.063	0.302,0.171,0.147,0.204,0.252,0.142,0.206,0.138,0.236,0.165	1.50059159221e-06	0.00155110730580994	chr15:57252421-57252492	chr15:57251169-57253468	Ctrl_DCM
chr8:+:73030336-73030395:73026940-73027052:73032042-73032133	TERF1	ENSG00000147601	ES	0.316	0.146	0.462	0.219,0.169,0.119,0.037,0.188	0.301,0.35,0.384,0.505,0.433,0.587,0.355,0.526,0.615,0.567	1.29755206579e-10	6.13871882325249e-07	chr8:73030336-73030395	chr8:73026940-73032133	Ctrl_DCM
chr8:+:73030336-73030395:73026940-73027052:73032042-73032133	TERF1	ENSG00000147601	ES	0.354	0.146	0.501	0.219,0.169,0.119,0.037,0.188	0.479,0.428,0.597,0.519,0.509,0.618,0.423,0.552,0.425,0.425,0.531	8.881784197e-16	1.30120358932099e-11	chr8:73030336-73030395	chr8:73026940-73032133	Ctrl_ICM
chr7:-:115974170-115974256:115956679-115956793:115984262-115984513	TFEC	ENSG00000105967	ES	0.147	0.723	0.87	0.491,0.646,1,0.939,0.538	0.846,0.833,1,0.889,1,0.765,1,1,0.5,1,0.733	1.94465130251e-05	0.00965750093037191	chr7:115974170-115974256	chr7:115956679-115984513	Ctrl_ICM
chr2:-:187529364-187529485:187513616-187513646:187554200-187554349	TFPI	ENSG00000003436	ES	0.168	0.729	0.897	0.765,0.759,0.6,0.719,0.804	1,0.836,0.833,0.935,0.959,0.879,0.849,0.957,0.887,0.857,0.879	0.000108880564607	0.0358455616097461	chr2:187529364-187529485	chr2:187513616-187554349	Ctrl_ICM
chr1:+:27879644-27880054:27876588-27876728:27885295-27885451	THEMIS2	ENSG00000130775	ES	0.188	0.781	0.969	0.758,0.575,0.818,0.919,0.833	1,1,1,0.923,1,1,0.882,1,1,0.882	2.01657029331e-05	0.0124648364572306	chr1:27879644-27880054	chr1:27876588-27885451	Ctrl_DCM
chr9:+:79707123-79707218:79705889-79705942:79708118-79708250	TLE4	ENSG00000106829	ES	0.473	0.435	0.908	0.455,0.733,0,0.444,0.545	1,1,1,1,1,0.6,1,0.778,0.846,0.857	2.80024708976e-07	0.000405231992380022	chr9:79707123-79707218	chr9:79705889-79708250	Ctrl_DCM
chr9:+:79707123-79707218:79705889-79705942:79708118-79708250	TLE4	ENSG00000106829	ES	0.418	0.435	0.853	0.455,0.733,0,0.444,0.545	0.778,0.882,1,0.765,1,0.833,1,0.579,1,0.75,0.8	1.53822253046e-07	0.000224442844875269	chr9:79707123-79707218	chr9:79705889-79708250	Ctrl_ICM
chr2:-:218285763-218285934:218281940-218282181:218287207-218287303	TMBIM1	ENSG00000135926	ES	-0.493	0.791	0.298	1,1,1,0.264,0.692	0.157,0.224,0.143,0.197,0.171,0.263,1,0.163,0.323,0.343	1.92753574696e-05	0.0120354549284549	chr2:218285763-218285934	chr2:218281940-218287303	Ctrl_DCM
chr2:-:218285763-218285938:218281940-218282181:218287207-218287291	TMBIM1	ENSG00000135926	ES	-0.461	0.789	0.327	1,1,1,0.308,0.636	0.197,0.278,0.143,0.228,0.227,0.288,1,0.2,0.343,0.37	4.3173467917e-05	0.0225025237059259	chr2:218285763-218285938	chr2:218281940-218287291	Ctrl_DCM
chr3:-:129838898-129839060:129832774-129832826:129857250-129857405	TMCC1	ENSG00000172765	ES	-0.221	0.872	0.651	0.867,0.778,1,1,0.714	0.556,0.667,0.4,0.6,0.8,0.818,0.68,1,0.5,0.6,0.538	0.000152417343492	0.0460402512679108	chr3:129838898-129839060	chr3:129832774-129857405	Ctrl_ICM
chr7:-:112783698-112783783:112775176-112775318:112790160-112790390	TMEM168	ENSG00000146802	ES	-0.36	0.646	0.286	0.464,0.647,0.636,0.722,0.76	0.161,0.16,0.436,0.368,0.29,0.292,0.38,0.18,0.385,0.206	1.88213469809e-07	0.000292340846529172	chr7:112783698-112783783	chr7:112775176-112790390	Ctrl_DCM
chr7:-:112783698-112783783:112775176-112775318:112790160-112790390	TMEM168	ENSG00000146802	ES	-0.337	0.646	0.309	0.464,0.647,0.636,0.722,0.76	0.206,0.244,0.421,0.514,0.404,0.108,0.414,0.207,0.429,0.2,0.25	9.89914931582e-07	0.000899379921017625	chr7:112783698-112783783	chr7:112775176-112790390	Ctrl_ICM
chr7:-:112783698-112784953:112775176-112775318:112790160-112790393	TMEM168	ENSG00000146802	ES	-0.312	0.805	0.492	0.639,0.827,0.805,0.88,0.872	0.381,0.344,0.69,0.535,0.45,0.553,0.532,0.398,0.6,0.438	5.20319216601e-08	0.000110348940615901	chr7:112783698-112784953	chr7:112775176-112790393	Ctrl_DCM
chr7:-:112783698-112784953:112775176-112775318:112790160-112790393	TMEM168	ENSG00000146802	ES	-0.307	0.805	0.498	0.639,0.827,0.805,0.88,0.872	0.379,0.393,0.614,0.7,0.562,0.302,0.663,0.378,0.619,0.429,0.434	2.18640925365e-07	0.000291194928802599	chr7:112783698-112784953	chr7:112775176-112790393	Ctrl_ICM
chr22:-:38222642-38222662:38221145-38221710:38224785-38224979	TMEM184B	ENSG00000198792	ES	0.21	0.352	0.562	0.415,0.228,0.329,0.394,0.393	0.457,0.595,0.572,0.65,0.679,0.488,0.453,0.521,0.686,0.514	5.25238019169e-05	0.0256015228562796	chr22:38222642-38222662	chr22:38221145-38224979	Ctrl_DCM
chr22:-:38222642-38222662:38221145-38221710:38224785-38224979	TMEM184B	ENSG00000198792	ES	0.217	0.352	0.569	0.415,0.228,0.329,0.394,0.393	0.468,0.586,0.409,0.495,0.579,0.614,0.664,0.56,0.689,0.639,0.557	2.22988924306e-05	0.0105630826855512	chr22:38222642-38222662	chr22:38221145-38224979	Ctrl_ICM
chr22:-:38246806-38246885:38245935-38246100:38247770-38248019	TMEM184B	ENSG00000198792	ES	0.12	0.099	0.219	0.152,0.042,0.055,0.155,0.092	0.149,0.188,0.263,0.263,0.264,0.206,0.189,0.175,0.242,0.252	4.1693459795e-05	0.0221058004980335	chr22:38246806-38246885	chr22:38245935-38248019	Ctrl_DCM
chr15:+:43138574-43138619:43135512-43135649:43146493-43146521	TMEM62	ENSG00000137842	ES	-0.18	0.944	0.765	0.87,0.979,0.967,0.975,0.931	0.679,0.834,0.656,0.76,0.819,0.601,0.768,0.698,0.887,0.883,0.828	1.50226640138e-05	0.007801741348846	chr15:43138574-43138619	chr15:43135512-43146521	Ctrl_ICM
chr9:-:115064647-115064919:115042219-115042341:115073603-115073866	TNC	ENSG00000041982	ES	-0.429	0.663	0.234	0.68,0.717,0.598,0.849,0.472	0.32,0.182,0.382,0.106,0.133,0.527,0.226,0.11,0.14,0.212	6.7401639825e-13	6.90900509026162e-09	chr9:115064647-115064919	chr9:115042219-115073866	Ctrl_DCM
chr9:-:115064647-115064919:115042219-115042341:115073603-115073866	TNC	ENSG00000041982	ES	-0.372	0.663	0.291	0.68,0.717,0.598,0.849,0.472	0.292,0.294,0.143,0.44,0.161,0.225,0.717,0.152,0.333,0.277,0.169	1.53165495842e-08	3.14935130590773e-05	chr9:115064647-115064919	chr9:115042219-115073866	Ctrl_ICM
chr16:+:24804705-24804851:24804177-24804319:24805014-24805151	TNRC6A	ENSG00000090905	ES	-0.175	0.282	0.107	0.196,0.33,0.2,0.35,0.333	0.119,0.118,0.072,0.154,0.125,0.132,0.112,0.037,0.092,0.106	4.41066558499e-07	0.000566273635272694	chr16:24804705-24804851	chr16:24804177-24805151	Ctrl_DCM
chr16:+:24804705-24804851:24804177-24804319:24805014-24805151	TNRC6A	ENSG00000090905	ES	-0.186	0.282	0.096	0.196,0.33,0.2,0.35,0.333	0.102,0.056,0.022,0.055,0.102,0.091,0.174,0.17,0.12,0.143,0.022	3.44282331977e-07	0.000429261466727323	chr16:24804705-24804851	chr16:24804177-24805151	Ctrl_ICM
chr17:+:78097745-78097861:78093620-78093763:78098343-78098537	TNRC6C	ENSG00000078687	ES	0.278	0.595	0.873	0.738,0.702,0.581,0.349,0.606	0.913,0.947,0.956,0.887,0.962,0.756,0.875,0.876,0.718,0.841	1.58930483956e-05	0.0101292244090631	chr17:78097745-78097861	chr17:78093620-78098537	Ctrl_DCM
chr17:+:78097745-78097861:78093620-78093763:78098343-78098537	TNRC6C	ENSG00000078687	ES	0.276	0.595	0.871	0.738,0.702,0.581,0.349,0.606	0.806,0.845,1,0.774,0.769,0.901,0.889,0.939,0.946,0.745,0.965	1.63198927456e-05	0.00828019077735849	chr17:78097745-78097861	chr17:78093620-78098537	Ctrl_ICM
chr11:-:44939166-44939281:44938207-44938366:44950877-44951042	TP53I11	ENSG00000175274	ES	0.241	0.64	0.881	0.636,0.727,0.846,0.391,0.6	1,1,1,0.647,1,0.778,1,0.889,1,0.5	4.29657536793e-06	0.0035709766872135	chr11:44939166-44939281	chr11:44938207-44951042	Ctrl_DCM
chr1:-:154169305-154169383:154156969-154157721:154170400-154170469	TPM3	ENSG00000143549	ES	0.252	0.26	0.511	0.19,0.202,0.147,0.325,0.434	0.402,0.286,0.319,0.609,0.551,0.485,0.444,0.639,0.697,0.682	5.7777365432e-06	0.00458513716924425	chr1:154169305-154169383	chr1:154156969-154170469	Ctrl_DCM
chr1:-:154171413-154171488:154170649-154170711:154172029-154172104	TPM3	ENSG00000143549	ES	0.322	0.274	0.597	0.195,0.198,0.163,0.376,0.44	0.494,0.339,0.382,0.702,0.624,0.54,0.513,0.76,0.811,0.803	3.20476052362e-08	7.7295053523216e-05	chr1:154171413-154171488	chr1:154170649-154172104	Ctrl_DCM
chr1:-:154171413-154171488:154170649-154170711:154172029-154172104	TPM3	ENSG00000143549	ES	0.279	0.274	0.553	0.195,0.198,0.163,0.376,0.44	0.38,0.752,0.211,0.615,0.835,0.564,0.388,0.448,0.569,0.547,0.778	6.81958025051e-06	0.00406117407810386	chr1:154171413-154171488	chr1:154170649-154172104	Ctrl_ICM
chr1:-:154172029-154172104:154171413-154171488:154172908-154172978	TPM3	ENSG00000143549	ES	-0.227	0.374	0.148	0.451,0.455,0.525,0.193,0.246	0.149,0.322,0.268,0.112,0.121,0.13,0.183,0.079,0.048,0.063	1.33257749479e-06	0.00140098313952255	chr1:154172029-154172104	chr1:154171413-154172978	Ctrl_DCM
chr1:-:154172029-154172104:154171413-154171488:154172908-154172978	TPM3	ENSG00000143549	ES	-0.203	0.374	0.171	0.451,0.455,0.525,0.193,0.246	0.257,0.065,0.471,0.118,0.044,0.115,0.22,0.196,0.16,0.173,0.061	3.56606149424e-05	0.0149853305450951	chr1:154172029-154172104	chr1:154171413-154172978	Ctrl_ICM
chr2:+:238333960-238334035:238328926-238329342:238347455-238347475	TRAF3IP1	ENSG00000204104	ES	-0.132	0.922	0.79	0.917,1,0.75,1,0.941	0.636,0.684,0.8,0.778,0.769,0.81,0.625,0.684,1,0.9,1	3.45592395261e-05	0.0147287708761381	chr2:238333960-238334035	chr2:238328926-238347475	Ctrl_ICM
chr6:+:30327652-30327696:30326835-30326995:30328889-30329041	TRIM39	ENSG00000204599	ES	-0.182	0.216	0.034	0.213,0.207,0.169,0.299,0.19	0.035,0,0,0.071,0.071,0,0.063,0,0,0.132,0	0.000125598700831	0.0397849160399861	chr6:30327652-30327696	chr6:30326835-30329041	Ctrl_ICM
chr2:-:229860406-229860531:229858772-229859574:229879982-229880128	TRIP12	ENSG00000153827	ES	0.179	0.419	0.598	0.495,0.434,0.484,0.261,0.421	0.632,0.592,0.645,0.645,0.51,0.581,0.57,0.582,0.644,0.577	6.77566830262e-05	0.0305292254663764	chr2:229860406-229860531	chr2:229858772-229880128	Ctrl_DCM
chrX:-:101051644-101051733:101051251-101051366:101051817-101052054	TRMT2B	ENSG00000188917	ES	0.387	0.553	0.941	0.571,0.692,0.429,0.375,0.7	1,1,1,1,1,1,1,0.68,1,0.667,1	5.79655011101e-07	0.000601209970009375	chrX:101051644-101051733	chrX:101051251-101052054	Ctrl_ICM
chr11:+:2317346-2317525:2316229-2316667:2317863-2318142	TSPAN32	ENSG00000064201	ES	-0.13	0.907	0.777	0.882,0.75,1,1,0.905	1,0.935,0.897,0.835,0.538,0.721,0.818,0.673,0.667,0.688	6.8696200734e-05	0.0307274358817687	chr11:2317346-2317525	chr11:2316229-2318142	Ctrl_DCM
chr11:+:2317346-2317525:2316229-2316667:2317863-2318142	TSPAN32	ENSG00000064201	ES	-0.137	0.907	0.77	0.882,0.75,1,1,0.905	0.846,0.737,0.875,0.852,0.696,0.763,0.818,0.684,0.724,0.652,0.826	3.71360606767e-05	0.0153254245895443	chr11:2317346-2317525	chr11:2316229-2318142	Ctrl_ICM
chr11:+:2317427-2317525:2316636-2316667:2317863-2318142	TSPAN32	ENSG00000064201	ES	-0.117	0.91	0.792	0.889,0.75,1,1,0.909	1,0.941,0.895,0.841,0.571,0.745,0.831,0.704,0.695,0.701	8.77498170722e-05	0.0377403985971435	chr11:2317427-2317525	chr11:2316636-2318142	Ctrl_DCM
chr11:+:2317427-2317525:2316636-2316667:2317863-2318142	TSPAN32	ENSG00000064201	ES	-0.127	0.91	0.783	0.889,0.75,1,1,0.909	0.846,0.744,0.895,0.867,0.708,0.763,0.826,0.692,0.75,0.667,0.852	4.62890669036e-05	0.0182665697617365	chr11:2317427-2317525	chr11:2316636-2318142	Ctrl_ICM
chr3:+:9827215-9827240:9826997-9827072:9828960-9829395	TTLL3	ENSG00000214021	ES	-0.244	0.942	0.698	0.805,1,1,0.905,1	0.63,0.522,0.854,0.7,0.785,0.814,0.728,0.814,0.612,0.522	2.5201445165e-05	0.0145536571078215	chr3:9827215-9827240	chr3:9826997-9829395	Ctrl_DCM
chr2:-:178645920-178646030:178642237-178642317:178647064-178647144	TTN	ENSG00000155657	ES	-0.238	0.467	0.229	0.341,0.701,0.509,0.477,0.308	0.217,0.268,0.345,0.169,0.122,0.292,0.295,0.146,0.275,0.15,0.244	0.000132895191287	0.0416459417358796	chr2:178645920-178646030	chr2:178642237-178647144	Ctrl_ICM
chr2:-:178647064-178647144:178642237-178642317:178678125-178678208	TTN	ENSG00000155657	ES	0.224	0.168	0.392	0.083,0.353,0.21,0.064,0.128	0.482,0.256,0.333,0.768,0.15,0.196,0.546,0.241,0.527,0.417	2.46681774998e-05	0.0143807291068265	chr2:178647064-178647144	chr2:178642237-178678208	Ctrl_DCM
chr2:-:178647064-178647144:178645920-178646030:178649817-178649894	TTN	ENSG00000155657	ES	0.101	0.056	0.157	0.104,0.017,0.009,0.041,0.109	0.174,0.144,0.119,0.101,0.262,0.097,0.106,0.207,0.178,0.245,0.094	5.8852656748e-08	0.000106117678095063	chr2:178647064-178647144	chr2:178645920-178649894	Ctrl_ICM
chr2:-:178651243-178651320:178642237-178642317:178651884-178651967	TTN	ENSG00000155657	ES	-0.247	0.786	0.539	0.728,0.866,0.875,0.825,0.634	0.632,0.613,0.533,0.546,0.558,0.687,0.479,0.36,0.506,0.475	9.67258364404e-07	0.00108162347610799	chr2:178651243-178651320	chr2:178642237-178651967	Ctrl_DCM
chr2:-:178651243-178651320:178642237-178642317:178651884-178651967	TTN	ENSG00000155657	ES	-0.23	0.786	0.556	0.728,0.866,0.875,0.825,0.634	0.536,0.458,0.737,0.688,0.395,0.548,0.668,0.469,0.546,0.75,0.316	4.22159961601e-05	0.0170027463297458	chr2:178651243-178651320	chr2:178642237-178651967	Ctrl_ICM
chr2:-:178670218-178670295:178642237-178642317:178674314-178674409	TTN	ENSG00000155657	ES	0.164	0.716	0.88	0.714,0.642,0.75,0.658,0.814	0.962,0.913,0.928,0.896,0.811,0.845,0.889,0.819,0.863,0.872	1.18008364325e-06	0.001262237988014	chr2:178670218-178670295	chr2:178642237-178674409	Ctrl_DCM
chr2:-:178670218-178670295:178642237-178642317:178674314-178674409	TTN	ENSG00000155657	ES	0.163	0.716	0.879	0.714,0.642,0.75,0.658,0.814	0.856,0.927,0.851,0.835,0.943,0.88,0.871,0.843,0.938,0.859,0.867	4.6110552665e-07	0.000529828332690523	chr2:178670218-178670295	chr2:178642237-178674409	Ctrl_ICM
chr2:-:178673633-178673710:178642237-178642317:178678125-178678208	TTN	ENSG00000155657	ES	0.168	0.542	0.711	0.544,0.653,0.592,0.44,0.483	0.676,0.722,0.699,0.817,0.686,0.719,0.705,0.628,0.716,0.741	4.84506260646e-05	0.0243253784069477	chr2:178673633-178673710	chr2:178642237-178678208	Ctrl_DCM
chr2:-:178684330-178684413:178683999-178684082:178684906-178684989	TTN	ENSG00000155657	ES	0.236	0.632	0.868	0.692,0.808,0.5,0.659,0.5	1,0.733,1,0.867,1,0.625,0.818,1,1,1,0.5	0.000157433315271	0.0471446294220838	chr2:178684330-178684413	chr2:178683999-178684989	Ctrl_ICM
chr2:-:178688677-178688778:178685518-178685598:178689053-178689136	TTN	ENSG00000155657	ES	-0.192	0.385	0.193	0.37,0.565,0.423,0.284,0.283	0.151,0.145,0.208,0.261,0.189,0.285,0.291,0.157,0.132,0.117,0.19	2.87194518271e-05	0.0129960509383775	chr2:178688677-178688778	chr2:178685518-178689136	Ctrl_ICM
chr2:-:178717095-178717382:178715493-178715774:178719164-178719451	TTN	ENSG00000155657	ES	-0.115	0.857	0.742	0.857,0.94,0.756,0.868,0.862	0.718,0.785,0.719,0.77,0.716,0.785,0.687,0.799,0.704,0.708,0.769	4.90184756119e-07	0.000552409940256337	chr2:178717095-178717382	chr2:178715493-178719451	Ctrl_ICM
chr2:-:178717095-178717382:178715493-178715774:178738082-178738360	TTN	ENSG00000155657	ES	-0.21	0.75	0.54	0.677,0.929,0.735,0.727,0.683	0.635,0.252,0.653,0.624,0.593,0.638,0.559,0.312,0.672,0.465	2.17261529558e-05	0.0130363276608836	chr2:178717095-178717382	chr2:178715493-178738360	Ctrl_DCM
chr2:-:178717095-178717382:178715493-178715774:178738082-178738360	TTN	ENSG00000155657	ES	-0.405	0.75	0.345	0.677,0.929,0.735,0.727,0.683	0.344,0.523,0.233,0.401,0.305,0.43,0.211,0.403,0.229,0.386,0.327	0	0	chr2:178717095-178717382	chr2:178715493-178738360	Ctrl_ICM
chr2:-:178717523-178717810:178717095-178717382:178719554-178719832	TTN	ENSG00000155657	ES	-0.231	0.735	0.504	0.606,0.81,0.802,0.749,0.706	0.417,0.631,0.517,0.499,0.587,0.55,0.451,0.497,0.386,0.504,0.506	3.07321834647e-10	1.05937451953817e-06	chr2:178717523-178717810	chr2:178717095-178719832	Ctrl_ICM
chr2:-:178718695-178718973:178714986-178715264:178719164-178719451	TTN	ENSG00000155657	ES	-0.142	0.886	0.744	0.876,0.978,0.715,0.941,0.922	0.697,0.767,0.721,0.809,0.722,0.791,0.651,0.808,0.663,0.783,0.775	1.47493461888e-10	5.96087197248185e-07	chr2:178718695-178718973	chr2:178714986-178719451	Ctrl_ICM
chr2:-:178718695-178718973:178715493-178715774:178719164-178719451	TTN	ENSG00000155657	ES	-0.135	0.873	0.737	0.863,0.95,0.765,0.894,0.891	0.684,0.821,0.706,0.791,0.695,0.773,0.628,0.782,0.677,0.762,0.793	2.10255757249e-09	6.01034030758471e-06	chr2:178718695-178718973	chr2:178715493-178719451	Ctrl_ICM
chr2:-:178719164-178719451:178714986-178715264:178719554-178719832	TTN	ENSG00000155657	ES	-0.107	0.886	0.779	0.919,0.963,0.719,0.925,0.903	0.793,0.749,0.725,0.851,0.827,0.802,0.703,0.79,0.742,0.826,0.762	1.22272752956e-06	0.00106152675495919	chr2:178719164-178719451	chr2:178714986-178719832	Ctrl_ICM
chr2:-:178719554-178719832:178715493-178715774:178738082-178738360	TTN	ENSG00000155657	ES	-0.125	0.847	0.723	0.822,0.882,0.892,0.832,0.809	0.742,0.803,0.653,0.718,0.749,0.767,0.663,0.73,0.678,0.762,0.683	8.55551518519e-10	2.78534302981844e-06	chr2:178719554-178719832	chr2:178715493-178738360	Ctrl_ICM
chr2:-:178720921-178721202:178719554-178719832:178727090-178727371	TTN	ENSG00000155657	ES	-0.151	0.96	0.81	0.87,1,1,0.931,1	0.889,0.902,0.619,1,0.943,0.7,0.836,0.906,0.789,0.75,0.571	0.000108311569793	0.0357586833883921	chr2:178720921-178721202	chr2:178719554-178727371	Ctrl_ICM
chr2:-:178720921-178721202:178719554-178719832:178738082-178738360	TTN	ENSG00000155657	ES	-0.134	0.865	0.731	0.852,0.829,0.979,0.851,0.814	0.724,0.882,0.68,0.725,0.767,0.749,0.697,0.701,0.717,0.726,0.67	3.06832130104e-06	0.00218633635132538	chr2:178720921-178721202	chr2:178719554-178738360	Ctrl_ICM
chr2:-:178720921-178721202:178719983-178720264:178738082-178738360	TTN	ENSG00000155657	ES	-0.102	0.925	0.823	0.918,0.943,0.997,0.9,0.865	0.833,0.929,0.753,0.816,0.869,0.765,0.81,0.855,0.842,0.768,0.809	6.03760442534e-05	0.0224040623591013	chr2:178720921-178721202	chr2:178719983-178738360	Ctrl_ICM
chr2:-:178721847-178722134:178715493-178715774:178724260-178724538	TTN	ENSG00000155657	ES	-0.197	0.911	0.715	1,1,1,0.556,1	1,0.571,0.714,0.641,1,0.667,0.273,0.667,1,0.613	1.2278232932e-05	0.00811987268835264	chr2:178721847-178722134	chr2:178715493-178724538	Ctrl_DCM
chr2:-:178727090-178727371:178715493-178715774:178738082-178738360	TTN	ENSG00000155657	ES	-0.256	0.629	0.373	0.547,0.766,0.663,0.608,0.563	0.344,0.509,0.256,0.403,0.342,0.435,0.284,0.429,0.316,0.452,0.335	2.39095854226e-10	9.03952009903085e-07	chr2:178727090-178727371	chr2:178715493-178738360	Ctrl_ICM
chr2:-:178727090-178727371:178719554-178719832:178738082-178738360	TTN	ENSG00000155657	ES	-0.196	0.911	0.715	0.857,0.932,0.968,0.907,0.893	0.681,0.858,0.575,0.722,0.748,0.736,0.61,0.776,0.676,0.797,0.689	1.11022302463e-16	1.85886227046693e-12	chr2:178727090-178727371	chr2:178719554-178738360	Ctrl_ICM
chr2:-:178727090-178727371:178719983-178720264:178738082-178738360	TTN	ENSG00000155657	ES	-0.142	0.951	0.809	0.92,0.979,0.995,0.939,0.924	0.802,0.914,0.661,0.813,0.858,0.751,0.743,0.897,0.813,0.83,0.821	8.03690447526e-13	7.84951065257852e-09	chr2:178727090-178727371	chr2:178719983-178738360	Ctrl_ICM
chr2:-:178729288-178729566:178722259-178722546:178738082-178738360	TTN	ENSG00000155657	ES	0.329	0.597	0.926	0.742,0.688,0.241,0.714,0.6	1,0.818,1,0.652,1,1,0.714,1,1,1,1	5.54023143251e-07	0.000584978562480214	chr2:178729288-178729566	chr2:178722259-178738360	Ctrl_ICM
chr2:-:178729288-178729566:178722259-178722546:178738082-178738360	TTN	ENSG00000155657	ES	0.171	0.755	0.926	1,0.789,0.6,0.6,0.778,0.469,0.63,1,0.867,0.818	1,0.818,1,0.652,1,1,0.714,1,1,1,1	3.75136399888e-06	0.0487932412606324	chr2:178729288-178729566	chr2:178722259-178738360	DCM_ICM
chr2:-:178730925-178731203:178719554-178719832:178735511-178736074	TTN	ENSG00000155657	ES	-0.389	0.672	0.283	0.517,0.844,1,0.444,0.556	0.308,0.333,0.2,0.152,0.158,0.231,0.143,1,0.25,0.25,0.091	9.35897421326e-05	0.0312504414741453	chr2:178730925-178731203	chr2:178719554-178736074	Ctrl_ICM
chr2:-:178731305-178731583:178715493-178715774:178738082-178738360	TTN	ENSG00000155657	ES	-0.199	0.34	0.141	0.257,0.558,0.309,0.309,0.269	0.153,0.212,0.075,0.171,0.114,0.202,0.071,0.171,0.102,0.179,0.104	1.81850745906e-06	0.00145981309052569	chr2:178731305-178731583	chr2:178715493-178738360	Ctrl_ICM
chr2:-:178731693-178731971:178731305-178731583:178738082-178738360	TTN	ENSG00000155657	ES	-0.134	0.751	0.616	0.728,0.814,0.683,0.76,0.768	0.573,0.704,0.651,0.628,0.609,0.588,0.536,0.591,0.564,0.631,0.703	5.4361418611e-07	0.000579206089458766	chr2:178731693-178731971	chr2:178731305-178738360	Ctrl_ICM
chr2:-:178732066-178732347:178715493-178715774:178735511-178736074	TTN	ENSG00000155657	ES	-0.273	0.637	0.365	0.544,0.81,0.407,0.718,0.708	0.253,0.838,0.194,0.432,0.162,0.457,0.244,0.455,0.25,0.468,0.258	0.000166004706522	0.0490077672891472	chr2:178732066-178732347	chr2:178715493-178736074	Ctrl_ICM
chr2:-:178732066-178732347:178715493-178715774:178738082-178738360	TTN	ENSG00000155657	ES	-0.189	0.282	0.093	0.204,0.477,0.114,0.322,0.293	0.091,0.172,0.029,0.093,0.07,0.105,0.055,0.137,0.055,0.15,0.069	2.47153460464e-06	0.00187026106878393	chr2:178732066-178732347	chr2:178715493-178738360	Ctrl_ICM
chr2:-:178733614-178733892:178723418-178723696:178738082-178738360	TTN	ENSG00000155657	ES	-0.19	0.417	0.227	0.386,0.507,0.264,0.498,0.431	0.208,0.156,0.197,0.231,0.286,0.215,0.217,0.243,0.325,0.196	1.08771543726e-05	0.00743308472642242	chr2:178733614-178733892	chr2:178723418-178738360	Ctrl_DCM
chr2:-:178733614-178733892:178723418-178723696:178738082-178738360	TTN	ENSG00000155657	ES	-0.214	0.417	0.203	0.386,0.507,0.264,0.498,0.431	0.214,0.308,0.119,0.217,0.238,0.182,0.147,0.229,0.179,0.209,0.194	2.59965990068e-07	0.000338539266310553	chr2:178733614-178733892	chr2:178723418-178738360	Ctrl_ICM
chr2:-:178733614-178733892:178724260-178724538:178738082-178738360	TTN	ENSG00000155657	ES	-0.217	0.482	0.265	0.441,0.566,0.333,0.582,0.486	0.216,0.384,0.167,0.278,0.267,0.262,0.216,0.293,0.299,0.333,0.197	3.33004704123e-06	0.0023193470923587	chr2:178733614-178733892	chr2:178724260-178738360	Ctrl_ICM
chr2:-:178734707-178734988:178715493-178715774:178735511-178736074	TTN	ENSG00000155657	ES	-0.114	0.927	0.812	0.893,0.962,0.908,0.931,0.94	0.706,0.975,0.816,0.913,0.733,0.855,0.662,0.843,0.788,0.806,0.84	1.5044056798e-05	0.007801741348846	chr2:178734707-178734988	chr2:178715493-178736074	Ctrl_ICM
chr2:-:178735511-178736074:178642237-178642317:178738082-178738360	TTN	ENSG00000155657	ES	-0.259	0.417	0.158	0.374,0.727,0.291,0.444,0.25	0.144,0.189,0.133,0.189,0.09,0.197,0.19,0.182,0.117,0.152,0.153	3.00084147868e-05	0.0132001223570288	chr2:178735511-178736074	chr2:178642237-178738360	Ctrl_ICM
chr2:-:178735511-178736074:178715493-178715774:178738082-178738360	TTN	ENSG00000155657	ES	-0.126	0.86	0.734	0.818,0.951,0.865,0.882,0.784	0.848,0.527,0.827,0.774,0.758,0.786,0.747,0.591,0.793,0.692	0.000101309093704	0.0424393097815278	chr2:178735511-178736074	chr2:178715493-178738360	Ctrl_DCM
chr2:-:178735511-178736074:178715493-178715774:178738082-178738360	TTN	ENSG00000155657	ES	-0.265	0.86	0.595	0.818,0.951,0.865,0.882,0.784	0.585,0.749,0.517,0.657,0.502,0.699,0.523,0.632,0.5,0.607,0.569	0	0	chr2:178735511-178736074	chr2:178715493-178738360	Ctrl_ICM
chr2:-:178735511-178736074:178719554-178719832:178738082-178738360	TTN	ENSG00000155657	ES	-0.114	0.975	0.861	0.957,0.988,0.99,0.979,0.959	0.848,0.946,0.81,0.882,0.852,0.893,0.811,0.887,0.816,0.877,0.85	0	0	chr2:178735511-178736074	chr2:178719554-178738360	Ctrl_ICM
chr19:-:35744626-35744692:35744323-35744421:35745125-35745157	U2AF1L4	ENSG00000161265	ES	-0.203	0.431	0.228	0.426,0.409,0.422,0.449,0.45	0.195,0.23,0.285,0.12,0.235,0.219,0.168,0.327,0.33,0.172	2.7145401309e-06	0.0025295812374355	chr19:35744626-35744692	chr19:35744323-35745157	Ctrl_DCM
chr19:-:35744626-35744692:35744323-35744421:35745125-35745157	U2AF1L4	ENSG00000161265	ES	-0.193	0.431	0.238	0.426,0.409,0.422,0.449,0.45	0.186,0.143,0.102,0.338,0.408,0.187,0.152,0.243,0.277,0.338,0.247	7.35184230694e-06	0.00432990262340694	chr19:35744626-35744692	chr19:35744323-35745157	Ctrl_ICM
chr4:-:102798928-102798977:102796134-102797460:102799407-102799500	UBE2D3	ENSG00000109332	ES	0.102	0.09	0.191	0.147,0.027,0.031,0.101,0.143	0.172,0.187,0.165,0.135,0.215,0.232,0.251,0.205,0.158,0.189,0.196	1.39424027878e-11	6.80865621473223e-08	chr4:102798928-102798977	chr4:102796134-102799500	Ctrl_ICM
chr15:-:25407067-25407137:25405461-25405502:25409088-25409207	UBE3A	ENSG00000114062	ES	0.189	0.316	0.505	0.435,0.312,0.257,0.255,0.319	0.516,0.492,0.486,0.526,0.5,0.484,0.52,0.5,0.484,0.538	4.23129521754e-07	0.000559650214547016	chr15:25407067-25407137	chr15:25405461-25409207	Ctrl_DCM
chr15:-:25407067-25407212:25405461-25405502:25409088-25409207	UBE3A	ENSG00000114062	ES	0.183	0.315	0.498	0.428,0.305,0.261,0.272,0.31	0.508,0.489,0.483,0.516,0.489,0.482,0.511,0.494,0.479,0.527	3.32082314647e-07	0.00046418314994851	chr15:25407067-25407212	chr15:25405461-25409207	Ctrl_DCM
chr15:-:25407067-25407228:25405461-25405502:25409088-25409207	UBE3A	ENSG00000114062	ES	0.182	0.314	0.496	0.428,0.305,0.257,0.269,0.31	0.508,0.489,0.476,0.512,0.487,0.478,0.509,0.495,0.48,0.527	4.77617591477e-07	0.000593432620779999	chr15:25407067-25407228	chr15:25405461-25409207	Ctrl_DCM
chr15:-:25407067-25407262:25405461-25405502:25409088-25409207	UBE3A	ENSG00000114062	ES	0.182	0.344	0.526	0.46,0.326,0.29,0.29,0.355	0.521,0.525,0.505,0.54,0.526,0.512,0.539,0.52,0.516,0.555	1.31214360644e-06	0.00139139255563585	chr15:25407067-25407262	chr15:25405461-25409207	Ctrl_DCM
chr8:+:58434858-58434948:58434395-58434504:58445907-58446068	UBXN2B	ENSG00000215114	ES	0.406	0.251	0.657	0.28,0.091,0.158,0.474,0.25	1,0.412,0.444,0.727,0.667,0.636,0.867,0.75,0.565,0.5	3.36024136222e-05	0.0184522254018408	chr8:58434858-58434948	chr8:58434395-58446068	Ctrl_DCM
chr16:-:1413846-1414009:1403168-1403344:1414615-1414697	UNKL	ENSG00000059145	ES	-0.219	0.958	0.738	1,1,1,1,0.789	0.758,0.862,0.588,0.839,0.833,0.733,0.9,0.6,0.522,0.75	1.58985634435e-07	0.000275439252807206	chr16:1413846-1414009	chr16:1403168-1414697	Ctrl_DCM
chr16:-:1413846-1414055:1403168-1403344:1414615-1414691	UNKL	ENSG00000059145	ES	-0.14	0.969	0.829	1,1,1,1,0.846	0.805,0.929,0.731,0.892,0.895,0.83,0.941,0.714,0.728,0.829	2.82122346607e-06	0.00260922867419103	chr16:1413846-1414055	chr16:1403168-1414691	Ctrl_DCM
chr5:+:83519349-83522309:83512103-83512396:83537007-83542268	VCAN	ENSG00000038427	ES	0.109	0.074	0.183	0.055,0.078,0.151,0.027,0.061	0.216,0.183,0.114,0.191,0.211,0.109,0.168,0.18,0.303,0.159	6.85427147462e-06	0.00517249396936876	chr5:83519349-83522309	chr5:83512103-83542268	Ctrl_DCM
chr5:+:83519349-83522309:83512103-83512396:83545537-83545650	VCAN	ENSG00000038427	ES	0.196	0.658	0.854	0.6,0.762,0.946,0.231,0.75	1,1,0.882,1,1,1,1,0.909,0.6,0,1	3.69177644257e-05	0.0152891725308159	chr5:83519349-83522309	chr5:83512103-83545650	Ctrl_ICM
chr14:-:50113370-50113512:50108632-50109713:50114285-50114404	VCPKMT	ENSG00000100483	ES	0.301	0.566	0.867	0.429,0.667,0.778,0.455,0.5	1,1,1,0.765,0.333,1,1,1,1,0.571	7.50786584691e-06	0.00556332859256031	chr14:50113370-50113512	chr14:50108632-50114404	Ctrl_DCM
chr6:+:43780732-43780785:43778889-43778918:43781956-43782087	VEGFA	ENSG00000112715	ES	0.122	0.203	0.325	0.275,0.226,0.164,0.173,0.175	0.318,0.297,0.346,0.325,0.307,0.351,0.291,0.272,0.326,0.375,0.366	0.000119378615002	0.0382279028291377	chr6:43780732-43780785	chr6:43778889-43782087	Ctrl_ICM
chr6:+:43780732-43780803:43778889-43778918:43784541-43784562	VEGFA	ENSG00000112715	ES	0.265	0.391	0.656	0.527,0.342,0.485,0.242,0.36	0.697,0.637,0.714,0.698,0.749,0.713,0.557,0.654,0.594,0.589,0.613	1.98235004745e-07	0.00027015743053632	chr6:43780732-43780803	chr6:43778889-43784562	Ctrl_ICM
chr12:+:95243941-95244009:95224180-95224236:95251940-95252071	VEZT	ENSG00000028203	ES	-0.273	0.315	0.042	0.502,0.306,0.335,0.232,0.201	0,0,0.048,0.053,0,0,0.018,0.144,0.201,0,0	1.73497743483e-05	0.00872715988484745	chr12:95243941-95244009	chr12:95224180-95252071	Ctrl_ICM
chr21:-:37266792-37266847:37238460-37238609:37267238-37267329	VPS26C	ENSG00000157538	ES	0.237	0.69	0.926	0.769,0.698,1,0.455,0.526	1,0.816,0.735,1,1,0.859,1,1,1,0.854	2.20459580363e-05	0.0130815572395938	chr21:37266792-37266847	chr21:37238460-37267329	Ctrl_DCM
chr21:-:37266792-37266847:37238460-37238609:37267238-37267329	VPS26C	ENSG00000157538	ES	0.242	0.69	0.931	0.769,0.698,1,0.455,0.526	0.878,0.859,0.847,1,1,1,1,1,0.66,1,1	2.11034936363e-05	0.0102205440543869	chr21:37266792-37266847	chr21:37238460-37267329	Ctrl_ICM
chr14:+:64516600-64516751:64504726-64504946:64521487-64521606	ZBTB1	ENSG00000126804	ES	0.155	0.123	0.278	0.188,0.082,0.161,0.052,0.131	0.455,0.4,0.242,0.238,0.179,0.276,0.283,0.245,0.295,0.167	2.77160220731e-05	0.0157107696365149	chr14:64516600-64516751	chr14:64504726-64521606	Ctrl_DCM
chr14:+:64516600-64516751:64504726-64504946:64521487-64521606	ZBTB1	ENSG00000126804	ES	0.125	0.123	0.248	0.188,0.082,0.161,0.052,0.131	0.186,0.359,0.304,0.196,0.296,0.209,0.222,0.287,0.16,0.2,0.308	0.000162086904078	0.0482155059181466	chr14:64516600-64516751	chr14:64504726-64521606	Ctrl_ICM
chr13:-:21381901-21381945:21381434-21381549:21382920-21383009	ZDHHC20	ENSG00000180776	ES	0.25	0.273	0.522	0.307,0.238,0.245,0.337,0.236	0.452,0.536,0.465,0.597,0.635,0.286,0.45,0.705,0.569,0.527	2.0195446907e-06	0.00203619765757577	chr13:21381901-21381945	chr13:21381434-21383009	Ctrl_DCM
chr13:-:21381901-21381945:21381434-21381549:21382920-21383009	ZDHHC20	ENSG00000180776	ES	0.202	0.273	0.474	0.307,0.238,0.245,0.337,0.236	0.562,0.378,0.428,0.477,0.504,0.523,0.378,0.517,0.428,0.443,0.578	2.0276418264e-05	0.00998140199643447	chr13:21381901-21381945	chr13:21381434-21383009	Ctrl_ICM
chr7:+:99505943-99506458:99504675-99504733:99512453-99512591	ZKSCAN5	ENSG00000196652	ES	-0.162	0.982	0.82	0.958,0.951,1,1,1	0.905,0.889,0.862,0.818,0.8,0.824,0.778,0.778,0.759,0.784	9.89539022078e-06	0.0069553849685558	chr7:99505943-99506458	chr7:99504675-99512591	Ctrl_DCM
chr7:+:99505943-99506458:99504675-99504733:99512453-99512591	ZKSCAN5	ENSG00000196652	ES	-0.198	0.982	0.784	0.958,0.951,1,1,1	0.875,0.786,0.9,0.852,0.929,0.935,0.787,0.647,0.622,0.636,0.65	2.58103708772e-06	0.00192676884557299	chr7:99505943-99506458	chr7:99504675-99512591	Ctrl_ICM
chr7:+:99506005-99506458:99504662-99504733:99512453-99512591	ZKSCAN5	ENSG00000196652	ES	-0.172	0.986	0.814	0.966,0.965,1,1,1	0.902,0.838,0.909,0.862,0.939,0.947,0.825,0.7,0.641,0.733,0.659	6.63224402934e-05	0.0239911192816885	chr7:99506005-99506458	chr7:99504662-99512591	Ctrl_ICM
chr1:+:35358925-35359446:35325360-35325405:35370029-35370113	ZMYM4	ENSG00000146463	ES	-0.233	0.811	0.578	0.687,0.866,0.782,0.831,0.887	0.392,0.625,0.613,0.67,0.655,0.576,0.664,0.405,0.638,0.541	5.41091206667e-05	0.0256333303811205	chr1:35358925-35359446	chr1:35325360-35370113	Ctrl_DCM
chr1:+:35358925-35359446:35325360-35325405:35370029-35370113	ZMYM4	ENSG00000146463	ES	-0.222	0.811	0.588	0.687,0.866,0.782,0.831,0.887	0.5,0.65,0.619,0.714,0.681,0.423,0.565,0.46,0.654,0.556,0.65	6.15647410359e-05	0.0226191560466757	chr1:35358925-35359446	chr1:35325360-35370113	Ctrl_ICM
chr17:+:32361468-32361515:32360892-32360967:32362914-32362984	ZNF207	ENSG00000010244	ES	-0.103	0.931	0.828	0.891,0.916,0.933,0.977,0.94	0.875,0.818,0.865,0.846,0.847,0.828,0.718,0.65,0.905,0.887,0.868	8.7582016213e-05	0.0295815200697292	chr17:32361468-32361515	chr17:32360892-32362984	Ctrl_ICM
chr17:+:32366665-32366757:32365330-32365487:32367772-32368014	ZNF207	ENSG00000010244	ES	0.153	0.777	0.931	0.903,0.741,0.719,0.715,0.808	0.885,0.962,0.931,0.934,0.957,0.907,0.939,0.943,0.932,0.916	3.11953785026e-09	1.06589409113634e-05	chr17:32366665-32366757	chr17:32365330-32368014	Ctrl_DCM
chr17:+:32366665-32366757:32365330-32365487:32367772-32368014	ZNF207	ENSG00000010244	ES	0.142	0.777	0.92	0.903,0.741,0.719,0.715,0.808	0.952,0.899,0.937,0.873,0.911,0.915,0.913,0.929,0.938,0.934,0.915	5.10964543454e-07	0.000559682863756035	chr17:32366665-32366757	chr17:32365330-32368014	Ctrl_ICM
chr16:+:3285059-3285239:3283456-3284205:3285681-3285754	ZNF263	ENSG00000006194	ES	0.261	0.607	0.868	0.739,0.542,0.5,0.455,0.8	1,0.846,0.818,0.942,0.733,1,0.886,0.818,0.842,0.8	5.02312891244e-05	0.024833629600169	chr16:3285059-3285239	chr16:3283456-3285754	Ctrl_DCM
chr16:+:3285059-3285239:3283456-3284205:3285681-3285754	ZNF263	ENSG00000006194	ES	0.3	0.607	0.907	0.739,0.542,0.5,0.455,0.8	0.951,0.714,0.806,0.882,0.857,0.881,0.885,1,1,1,1	1.6270721398e-06	0.00135245467325418	chr16:3285059-3285239	chr16:3283456-3285754	Ctrl_ICM
chr19:+:9157834-9158075:9157268-9157394:9158826-9158908	ZNF317	ENSG00000130803	ES	0.237	0.69	0.927	0.911,0.782,0.769,0.418,0.571	1,0.926,1,1,0.833,1,0.857,0.931,0.778,0.875,1	1.60598244592e-07	0.000229541895886239	chr19:9157834-9158075	chr19:9157268-9158908	Ctrl_ICM
chr1:+:90007612-90007750:90005133-90005244:90010088-90010286	ZNF326	ENSG00000162664	ES	0.114	0.775	0.888	0.684,1,0.846,0.719,0.692,1,0.806,0.684,0.613,0.704	1,0.867,0.923,0.733,1,0.862,1,0.84,1,0.833,0.714	3.52642886081e-06	0.0487932412606324	chr1:90007612-90007750	chr1:90005133-90010286	DCM_ICM
chr10:+:96155326-96155398:96133556-96133648:96155924-96156019	ZNF518A	ENSG00000177853	ES	-0.177	0.933	0.756	0.833,0.833,1,1,1	0.75,0.917,1,0.682,0.5,0.65,0.818,0.833,0.789,0.619	3.77167982413e-05	0.0202593558273771	chr10:96155326-96155398	chr10:96133556-96156019	Ctrl_DCM
chr18:-:14124350-14124476:14084877-14085076:14132275-14132428	ZNF519	ENSG00000175322	ES	-0.217	0.854	0.637	1,0.714,1,1,0.556	0.467,0.6,0.5,0.7,0.5,0.8,1,0.5,0.778,0.5,0.667	3.34439394045e-06	0.0023193470923587	chr18:14124350-14124476	chr18:14084877-14132428	Ctrl_ICM
chr8:+:144829427-144829604:144829043-144829090:144837391-144837507	ZNF7	ENSG00000147789	ES	0.161	0.737	0.899	0.636,1,0.6,0.792,1,0.478,0.7,0.667,0.652,0.846	0.778,0.8,1,0.765,0.789,1,0.895,1,1,1,0.857	3.38212352979e-06	0.0487932412606324	chr8:144829427-144829604	chr8:144829043-144837507	DCM_ICM
chr4:-:435770-435879:425815-427119:437446-437511	ZNF721	ENSG00000182903	ES	0.165	0.751	0.916	0.688,0.87,0.636,0.685,0.875	1,0.911,0.905,1,0.857,0.938,1,0.9,0.812,0.926,0.829	8.7124429103e-05	0.0295120154327451	chr4:435770-435879	chr4:425815-437511	Ctrl_ICM
chr19:+:53445001-53445123:53431993-53432028:53446227-53446337	ZNF761	ENSG00000160336	ES	0.215	0.606	0.821	0.667,0.429,0.6,1,0.333	0.846,1,0,1,0.8,0.857,0.778,1,0.75,1,1	2.83949264357e-05	0.0128990006516159	chr19:53445001-53445123	chr19:53431993-53446337	Ctrl_ICM
chr19:+:53445001-53445219:53431984-53432028:53446227-53446337	ZNF761	ENSG00000160336	ES	0.27	0.553	0.823	0.6,0.5,0.333,1,0.333	0.8,1,0.333,1,0.778,0.833,0.6,1,0.714,1,1	3.85396972777e-05	0.0157934601410524	chr19:53445001-53445219	chr19:53431984-53446337	Ctrl_ICM
chr9:-:96851947-96852005:96827080-96827181:96854088-96854183	ZNF782	ENSG00000196597	ES	0.301	0.552	0.854	0.709,0.74,0,0.792,0.52	1,0.857,1,0.851,0.52,1,0.731,0.576,1,1	5.52229602772e-05	0.0258279674975561	chr9:96851947-96852005	chr9:96827080-96854183	Ctrl_DCM
chr9:-:96851947-96852005:96827080-96827181:96854088-96854183	ZNF782	ENSG00000196597	ES	0.308	0.552	0.86	0.709,0.74,0,0.792,0.52	1,1,0.685,0.731,0.55,0.813,0.685,1,1,1,1	3.67560847291e-05	0.015287843340815	chr9:96851947-96852005	chr9:96827080-96854183	Ctrl_ICM
chr19:-:23342170-23342265:23308924-23309097:23358430-23358848	ZNF91	ENSG00000167232	ES	-0.208	0.871	0.663	1,0.857,0.5,1,1	1,1,0.571,0.67,0.5,0.515,0.677,0.696,0.565,0.439	1.67656773908e-07	0.000282503960703116	chr19:23342170-23342265	chr19:23308924-23358848	Ctrl_DCM
chr19:-:23342170-23342265:23308924-23309097:23358430-23358848	ZNF91	ENSG00000167232	ES	-0.153	0.871	0.719	1,0.857,0.5,1,1	1,0.591,0.586,0.895,0.706,0.667,0.684,0.609,0.905,0.625,0.636	9.07867040656e-07	0.000851230663191716	chr19:23342170-23342265	chr19:23308924-23358848	Ctrl_ICM
chr9:-:146102-146158:134979-135030:154709-154795	ZNG1A	ENSG00000172785	ES	0.316	0.541	0.856	0.659,0.309,0.216,0.832,0.688	0.642,1,1,1,1,0.216,1,0.563,1,1,1	5.01961221588e-07	0.000555008104646762	chr9:146102-146158	chr9:134979-154795	Ctrl_ICM
chr17:+:68248043-68248705:68248043-68248086:68248640-68248705	AMZ2	ENSG00000196704	RI	-0.156	0.772	0.616	0.749,0.858,0.699,0.793,0.759	0.575,0.598,0.623,0.615,0.676,0.659,0.621,0.581,0.598,0.611	0.000106204483122	0.0182538955365938	chr17:68248043-68248705	chr17:68248043-68248705	Ctrl_DCM
chr11:-:6401574-6401982:6401574-6401688:6401977-6401982	APBB1	ENSG00000166313	RI	0.253	0.321	0.574	0.376,0.424,0.317,0.168,0.32	0.793,0.5,0.556,0.59,0.545,0.611,0.577,0.727,0.371,0.467	0.000130679619757	0.0211393502548088	chr11:6401574-6401982	chr11:6401574-6401982	Ctrl_DCM
chr2:-:74528751-74529282:74528751-74528935:74529132-74529282	AUP1	ENSG00000115307	RI	0.123	0.148	0.272	0.173,0.101,0.118,0.17,0.179	0.381,0.187,0.217,0.296,0.263,0.216,0.281,0.337,0.261,0.277	1.79850918317e-05	0.00390465809504013	chr2:74528751-74529282	chr2:74528751-74529282	Ctrl_DCM
chr2:-:74528751-74529282:74528751-74528935:74529132-74529282	AUP1	ENSG00000115307	RI	0.113	0.148	0.261	0.173,0.101,0.118,0.17,0.179	0.245,0.28,0.2,0.313,0.266,0.261,0.282,0.218,0.269,0.287,0.251	1.965412435e-05	0.00447404302911806	chr2:74528751-74529282	chr2:74528751-74529282	Ctrl_ICM
chr16:-:56509357-56510034:56509357-56509494:56509957-56510034	BBS2	ENSG00000125124	RI	-0.322	1.0	0.678	1,1,1,1,1	0.333,0.875,0.75,0.609,1,1,0.583,0.667,0.4,0.562	1.01088573068e-08	6.949839398425e-06	chr16:56509357-56510034	chr16:56509357-56510034	Ctrl_DCM
chr16:-:56509357-56510034:56509357-56509494:56509957-56510034	BBS2	ENSG00000125124	RI	-0.31	1.0	0.69	1,1,1,1,1	0.6,0.412,0.556,0.4,1,0.833,0.733,0.889,1,0.714,0.455	0.00020994632126	0.0337354922103078	chr16:56509357-56510034	chr16:56509357-56510034	Ctrl_ICM
chr11:+:112193474-112194755:112193474-112193994:112194653-112194755	BCO2	ENSG00000197580	RI	0.137	0.09	0.228	0.119,0.125,0.062,0.051,0.094	0.16,0.184,0.25,0.394,0.315,0.142,0.174,0.329,0.212,0.116	9.17556838931e-06	0.00210273442255021	chr11:112193474-112194755	chr11:112193474-112194755	Ctrl_DCM
chr9:+:136806078-136806672:136806078-136806238:136806504-136806672	CCDC183	ENSG00000213213	RI	-0.196	0.956	0.76	1,1,1,1,0.778	0.6,0.727,0.829,0.957,0.818,0.667,0.697,0.731,0.75,0.824	7.74499537615e-07	0.000236652636493472	chr9:136806078-136806672	chr9:136806078-136806672	Ctrl_DCM
chr12:-:7479860-7481256:7479860-7479913:7481161-7481256	CD163	ENSG00000177575	RI	0.267	0.269	0.536	0.234,0.25,0.284,0.28,0.297	0.788,0.589,0.434,0.468,0.379,0.691,0.404,0.529,0.529,0.545	1.26664478906e-09	1.30622743871813e-06	chr12:7479860-7481256	chr12:7479860-7481256	Ctrl_DCM
chr12:-:7479860-7481256:7479860-7479913:7481161-7481256	CD163	ENSG00000177575	RI	0.278	0.269	0.547	0.234,0.25,0.284,0.28,0.297	0.38,0.5,0.669,0.583,0.521,0.637,0.581,0.559,0.465,0.515,0.606	0	0	chr12:7479860-7481256	chr12:7479860-7481256	Ctrl_ICM
chr12:-:7479860-7481256:7479860-7479996:7481161-7481256	CD163	ENSG00000177575	RI	0.317	0.239	0.557	0.203,0.257,0.358,0.156,0.222	0.619,0.559,0.463,0.641,0.364,0.591,0.605,0.573,0.543,0.608	2.19346762975e-11	3.6192215890875e-08	chr12:7479860-7481256	chr12:7479860-7481256	Ctrl_DCM
chr12:-:7479860-7481256:7479860-7479996:7481161-7481256	CD163	ENSG00000177575	RI	0.377	0.239	0.616	0.203,0.257,0.358,0.156,0.222	0.507,0.512,0.548,0.867,0.545,0.659,0.559,0.576,0.558,0.667,0.778	2.65787392095e-13	7.26042559406175e-10	chr12:7479860-7481256	chr12:7479860-7481256	Ctrl_ICM
chr21:-:32601667-32603292:32601667-32601973:32603161-32603292	CFAP298	ENSG00000159079	RI	0.408	0.493	0.901	0.826,0.309,0.263,0.565,0.5	0.778,1,0.8,0.862,0.895,1,0.889,0.913,0.871,1	1.08471409632e-07	4.9716062748e-05	chr21:32601667-32603292	chr21:32601667-32603292	Ctrl_DCM
chr14:-:95193849-95194596:95193849-95193919:95194536-95194596	CLMN	ENSG00000165959	RI	0.308	0.285	0.592	0.294,0.169,0.273,0.258,0.429	0.621,0.167,0.567,0.455,0.739,0.826,0.667,0.684,0.436,0.762	8.91782281139e-05	0.0156536251476527	chr14:95193849-95194596	chr14:95193849-95194596	Ctrl_DCM
chr15:-:78931451-78932038:78931451-78931506:78931869-78932038	CTSH	ENSG00000103811	RI	-0.116	0.853	0.737	0.818,1,0.667,1,0.778	0.905,0.829,0.55,0.782,0.818,0.846,0.769,0.736,0.532,0.6	0.000170545928652	0.0260556279885	chr15:78931451-78932038	chr15:78931451-78932038	Ctrl_DCM
chr3:-:180985926-180988096:180985926-180985996:180988023-180988096	DNAJC19	ENSG00000205981	RI	0.214	0.164	0.378	0.133,0.23,0.28,0.099,0.078	0.292,0.383,0.321,0.546,0.268,0.319,0.433,0.469,0.329,0.415	3.42333728032e-09	3.046268878818e-06	chr3:180985926-180988096	chr3:180985926-180988096	Ctrl_DCM
chr3:-:180985926-180988096:180985926-180985996:180988023-180988096	DNAJC19	ENSG00000205981	RI	0.194	0.164	0.358	0.133,0.23,0.28,0.099,0.078	0.234,0.381,0.366,0.426,0.37,0.467,0.545,0.355,0.321,0.26,0.215	1.87651287065e-07	9.61126435936047e-05	chr3:180985926-180988096	chr3:180985926-180988096	Ctrl_ICM
chr2:+:96021368-96021831:96021368-96021465:96021598-96021831	ENSG00000291176	ENSG00000291176	RI	-0.161	0.886	0.725	1,1,1,0.714,0.714	0.857,0.5,0.636,0.8,0.833,0.625,0.733,0.9,0.846,0.52	6.7072544688e-05	0.012029315079913	chr2:96021368-96021831	chr2:96021368-96021831	Ctrl_DCM
chr2:+:96021368-96021831:96021368-96021465:96021598-96021831	ENSG00000291176	ENSG00000291176	RI	-0.187	0.886	0.699	1,1,1,0.714,0.714	0.474,0.75,0.905,1,0.714,0.478,0.846,0.375,0.75,0.778,0.619	2.95513356219e-06	0.000968692781685882	chr2:96021368-96021831	chr2:96021368-96021831	Ctrl_ICM
chr6:+:37013609-37014100:37013609-37013765:37013962-37014100	FGD2	ENSG00000146192	RI	0.347	0.276	0.623	0.556,0.264,0.259,0.17,0.133	0.333,0.714,0.684,0.692,0.677,0.486,0.625,0.833,0.385,0.714,0.714	4.12926482355e-05	0.00769075573386187	chr6:37013609-37014100	chr6:37013609-37014100	Ctrl_ICM
chr2:-:215371909-215372300:215371909-215372015:215372109-215372300	FN1	ENSG00000115414	RI	0.138	0.238	0.376	0.248,0.213,0.268,0.198,0.262	0.387,0.335,0.362,0.393,0.427,0.363,0.371,0.358,0.38,0.38	1.4968026818e-12	4.11620737495e-09	chr2:215371909-215372300	chr2:215371909-215372300	Ctrl_DCM
chr2:-:215371909-215372300:215371909-215372015:215372109-215372300	FN1	ENSG00000115414	RI	0.125	0.238	0.363	0.248,0.213,0.268,0.198,0.262	0.334,0.381,0.326,0.347,0.356,0.337,0.387,0.381,0.371,0.382,0.388	9.25763687931e-10	9.48329177824318e-07	chr2:215371909-215372300	chr2:215371909-215372300	Ctrl_ICM
chr16:-:4803203-4805310:4803203-4804148:4804522-4805310	GLYR1	ENSG00000140632	RI	-0.14	0.674	0.534	0.622,0.672,0.682,0.708,0.688	0.511,0.517,0.553,0.537,0.482,0.588,0.585,0.572,0.473,0.526	0.000373067053523	0.0457751484443162	chr16:4803203-4805310	chr16:4803203-4805310	Ctrl_DCM
chr4:+:83536108-83536763:83536108-83536206:83536504-83536763	GPAT3	ENSG00000138678	RI	-0.173	0.838	0.665	0.817,0.948,0.9,0.786,0.741	0.619,0.754,0.67,0.547,0.828,0.614,0.536,0.754,0.733,0.596	0.000376897076238	0.0457751484443162	chr4:83536108-83536763	chr4:83536108-83536763	Ctrl_DCM
chr4:+:83536108-83536763:83536108-83536206:83536504-83536763	GPAT3	ENSG00000138678	RI	-0.209	0.838	0.629	0.817,0.948,0.9,0.786,0.741	0.613,0.683,0.684,0.711,0.463,0.789,0.587,0.662,0.655,0.323,0.754	9.74283217642e-05	0.0162943897317881	chr4:83536108-83536763	chr4:83536108-83536763	Ctrl_ICM
chr4:-:99948088-99948940:99948088-99948523:99948814-99948940	H2AZ1	ENSG00000164032	RI	0.139	0.679	0.818	0.524,0.725,0.727,0.529,0.889	1,0.625,0.429,0.714,1,0.684,1,0.833,0.714,1,1	0.000237306648383	0.0369833875166063	chr4:99948088-99948940	chr4:99948088-99948940	Ctrl_ICM
chr12:-:47784079-47785471:47784079-47784217:47785387-47785471	HDAC7	ENSG00000061273	RI	0.158	0.282	0.44	0.309,0.272,0.297,0.22,0.312	0.509,0.381,0.483,0.448,0.265,0.45,0.498,0.519,0.379,0.468	6.04057154253e-05	0.01114861858968	chr12:47784079-47785471	chr12:47784079-47785471	Ctrl_DCM
chr6:+:26090841-26091589:26090841-26091104:26091314-26091589	HFE	ENSG00000010704	RI	0.325	0.079	0.405	0.216,0.065,0,0.062,0.053	0.238,0.5,0.5,0.391,0.5,0.355,0.409,0.576,0.22,0.357	4.04674052046e-07	0.0001451548230165	chr6:26090841-26091589	chr6:26090841-26091589	Ctrl_DCM
chr6:+:26090841-26091589:26090841-26091104:26091314-26091589	HFE	ENSG00000010704	RI	0.329	0.079	0.408	0.216,0.065,0,0.062,0.053	0.235,0.524,0.32,0.422,0.467,0.405,0.241,0.261,0.2,0.857,0.556	1.20277166785e-05	0.00313887132354314	chr6:26090841-26091589	chr6:26090841-26091589	Ctrl_ICM
chr3:-:42701112-42701521:42701112-42701190:42701467-42701521	HHATL	ENSG00000010282	RI	-0.212	0.992	0.781	0.962,1,1,1,1	0.882,0.839,0.696,0.82,0.545,1,0.757,0.725,0.814,0.73	4.77140549293e-11	6.56068255277875e-08	chr3:42701112-42701521	chr3:42701112-42701521	Ctrl_DCM
chr3:-:42701112-42701521:42701112-42701190:42701467-42701521	HHATL	ENSG00000010282	RI	-0.203	0.992	0.79	0.962,1,1,1,1	0.778,0.909,0.689,0.776,0.84,0.66,0.757,0.858,0.878,1,0.542	1.09700915019e-10	1.28428428368672e-07	chr3:42701112-42701521	chr3:42701112-42701521	Ctrl_ICM
chr12:+:103931521-103932418:103931521-103931748:103932277-103932418	HSP90B1	ENSG00000166598	RI	0.207	0.712	0.92	0.778,0.689,0.574,0.829,0.692	0.867,0.867,1,0.885,0.905,1,0.81,1,0.923,0.939	7.74006291504e-07	0.000236652636493472	chr12:103931521-103932418	chr12:103931521-103932418	Ctrl_DCM
chr12:+:103931521-103932418:103931521-103931748:103932277-103932418	HSP90B1	ENSG00000166598	RI	0.167	0.712	0.88	0.778,0.689,0.574,0.829,0.692	0.917,0.625,1,1,0.857,0.882,0.714,0.955,0.727,1,1	0.000239184812493	0.0369833875166063	chr12:103931521-103932418	chr12:103931521-103932418	Ctrl_ICM
chr10:-:1043301-1044171:1043301-1043393:1043999-1044171	IDI1	ENSG00000067064	RI	0.104	0.062	0.167	0.053,0.043,0.052,0.082,0.082	0.138,0.143,0.224,0.264,0.181,0.103,0.157,0.185,0.146,0.115,0.179	6.20941646878e-06	0.00175469544695352	chr10:1043301-1044171	chr10:1043301-1044171	Ctrl_ICM
chr11:-:320113-320841:320113-320248:320565-320841	IFITM3	ENSG00000142089	RI	0.195	0.758	0.954	0.846,0.641,0.905,0.613,0.786	1,1,1,1,1,0.92,1,0.76,0.917,0.938	3.69244712584e-09	3.046268878818e-06	chr11:320113-320841	chr11:320113-320841	Ctrl_DCM
chr11:-:320113-320841:320113-320248:320565-320841	IFITM3	ENSG00000142089	RI	0.186	0.758	0.944	0.846,0.641,0.905,0.613,0.786	0.92,1,1,1,0.9,0.911,0.941,1,0.714,1,1	3.63650043411e-09	3.31123567305905e-06	chr11:320113-320841	chr11:320113-320841	Ctrl_ICM
chr11:+:71999228-72000012:71999228-71999662:71999927-72000012	IL18BP	ENSG00000137496	RI	0.178	0.709	0.887	0.846,0.722,0.714,0.586,0.676	0.882,1,0.833,1,0.6,1,0.733,1,0.818,1	3.0537534057e-08	1.679564373135e-05	chr11:71999228-72000012	chr11:71999228-72000012	Ctrl_DCM
chr3:-:49027710-49028532:49027710-49027916:49028431-49028532	IMPDH2	ENSG00000178035	RI	-0.317	0.844	0.527	1,0.765,0.9,0.84,0.714	0.263,0.846,0.571,0.294,1,0.143,0.484,0.615,0.6,0.455	0.000118092351762	0.01948523804073	chr3:49027710-49028532	chr3:49027710-49028532	Ctrl_DCM
chr12:+:108564060-108564392:108564060-108564155:108564279-108564392	ISCU	ENSG00000136003	RI	0.207	0.554	0.76	0.532,0.6,0.52,0.6,0.516	0.885,0.511,0.673,0.822,0.844,0.714,0.873,0.767,0.822,0.692	0.000247515762296	0.0334754924416721	chr12:108564060-108564392	chr12:108564060-108564392	Ctrl_DCM
chr12:+:108564060-108564392:108564060-108564155:108564279-108564392	ISCU	ENSG00000136003	RI	0.216	0.554	0.77	0.532,0.6,0.52,0.6,0.516	0.657,0.74,0.837,0.676,0.649,0.746,0.91,0.793,0.905,0.641,0.913	4.98985543397e-05	0.00907733372246035	chr12:108564060-108564392	chr12:108564060-108564392	Ctrl_ICM
chr1:-:145902454-145902961:145902454-145902619:145902811-145902961	ITGA10	ENSG00000143127	RI	0.209	0.109	0.318	0,0.102,0.333,0,0.111	0.294,0.286,0.588,0.311,0,0.28,0.412,0.391,0.333,0.288	0.000196420572269	0.0284292933547237	chr1:145902454-145902961	chr1:145902454-145902961	Ctrl_DCM
chr1:-:145902454-145902961:145902454-145902619:145902811-145902961	ITGA10	ENSG00000143127	RI	0.301	0.109	0.41	0,0.102,0.333,0,0.111	0.067,0.2,0.412,0.556,0.474,0.742,0.429,0.5,0.429,0.368,0.333	2.93282112247e-05	0.0058955813206518	chr1:145902454-145902961	chr1:145902454-145902961	Ctrl_ICM
chr10:+:74975399-74977437:74975399-74976330:74977316-74977437	KAT6B	ENSG00000156650	RI	0.199	0.193	0.393	0.27,0.105,0.182,0.25,0.16	0.333,0.39,0.514,0.333,0.333,0.4,0.365,0.393,0.388,0.479	2.1231903119e-05	0.00427227318857927	chr10:74975399-74977437	chr10:74975399-74977437	Ctrl_DCM
chr10:+:74975399-74977437:74975399-74976330:74977316-74977437	KAT6B	ENSG00000156650	RI	0.228	0.193	0.421	0.27,0.105,0.182,0.25,0.16	0.312,0.325,0.297,0.541,0.531,0.341,0.442,0.313,0.529,0.471,0.529	1.34181183988e-05	0.00333216606903533	chr10:74975399-74977437	chr10:74975399-74977437	Ctrl_ICM
chr1:+:23082220-23083632:23082220-23082366:23082450-23083632	KDM1A	ENSG00000004487	RI	0.294	0.379	0.674	0.308,0.254,0.478,0.3,0.556	0.636,0.714,0.568,0.562,0.8,0.889,0.61,0.769,0.52,0.667	0.000201634928185	0.0286808303021767	chr1:23082220-23083632	chr1:23082220-23083632	Ctrl_DCM
chr7:-:92245427-92245914:92245427-92245676:92245790-92245914	KRIT1	ENSG00000001631	RI	-0.155	0.924	0.769	1,0.965,0.882,0.959,0.812	0.676,0.619,0.929,0.714,0.783,0.851,0.634,0.83,0.949,0.7,0.77	7.45182772913e-05	0.012993133668132	chr7:92245427-92245914	chr7:92245427-92245914	Ctrl_ICM
chr7:-:108001558-108002971:108001558-108001733:108002849-108002971	LAMB1	ENSG00000091136	RI	0.151	0.105	0.257	0.114,0.101,0.152,0.089,0.071	0.299,0.224,0.295,0.268,0.196,0.287,0.186,0.277,0.306,0.229	7.99382782191e-12	1.64872698826894e-08	chr7:108001558-108002971	chr7:108001558-108002971	Ctrl_DCM
chr7:-:108001558-108002971:108001558-108001733:108002849-108002971	LAMB1	ENSG00000091136	RI	0.135	0.105	0.24	0.114,0.101,0.152,0.089,0.071	0.132,0.22,0.333,0.259,0.202,0.212,0.249,0.183,0.287,0.251,0.311	2.52219046981e-07	0.000114829727222739	chr7:108001558-108002971	chr7:108001558-108002971	Ctrl_ICM
chrX:-:65522431-65523707:65522431-65522493:65523560-65523707	LAS1L	ENSG00000001497	RI	-0.36	0.933	0.573	1,0.667,1,1,1	0.333,0.238,1,0.455,0.385,0.857,1,0.882,0.6,0,0.556	2.83843468329e-06	0.000968692781685882	chrX:65522431-65523707	chrX:65522431-65523707	Ctrl_ICM
chr12:-:121795267-121796242:121795267-121795726:121796191-121796242	LINC01089	ENSG00000212694	RI	-0.191	0.967	0.776	1,0.952,1,0.882,1	0.838,0.929,0.689,0.697,1,0.933,0.911,0.891,0.607,0.266	2.51246252758e-06	0.000668639221049516	chr12:121795267-121796242	chr12:121795267-121796242	Ctrl_DCM
chr4:+:8320117-8320522:8320117-8320168:8320281-8320522	LINC02517	ENSG00000249145	RI	-0.139	0.98	0.841	0.931,1,1,1,0.97	0.727,0.917,0.868,0.876,0.829,0.857,0.804,0.796,0.818,0.917	2.55763740121e-05	0.00502393060951964	chr4:8320117-8320522	chr4:8320117-8320522	Ctrl_DCM
chr2:-:43894545-43899334:43894545-43894629:43899219-43899334	LRPPRC	ENSG00000138095	RI	0.376	0.579	0.955	0.917,0.818,0.6,0.4,0.161	1,1,1,1,1,1,0.833,0.818,0.857,1,1	6.81257955715e-07	0.000279145447354221	chr2:43894545-43899334	chr2:43894545-43899334	Ctrl_ICM
chr1:+:39463612-39468732:39463612-39463686:39468615-39468732	MACF1	ENSG00000127603	RI	0.194	0.237	0.43	0.41,0.191,0.154,0.266,0.163	0.421,0.426,0.432,0.497,0.534,0.426,0.449,0.325,0.319,0.476	0.000360279676738	0.0457278051244385	chr1:39463612-39468732	chr1:39463612-39468732	Ctrl_DCM
chr1:-:27356590-27357114:27356590-27356749:27357009-27357114	MAP3K6	ENSG00000142733	RI	0.211	0.215	0.426	0.312,0.147,0.237,0.169,0.211	0.401,0.338,0.52,0.434,0.456,0.408,0.456,0.393,0.4,0.455	7.6906703228e-11	9.06400430901429e-08	chr1:27356590-27357114	chr1:27356590-27357114	Ctrl_DCM
chr1:-:27356590-27357114:27356590-27356749:27357009-27357114	MAP3K6	ENSG00000142733	RI	0.167	0.215	0.383	0.312,0.147,0.237,0.169,0.211	0.244,0.384,0.397,0.459,0.277,0.295,0.403,0.397,0.522,0.386,0.445	1.47680554734e-05	0.00355953572366215	chr1:27356590-27357114	chr1:27356590-27357114	Ctrl_ICM
chr11:+:60302559-60306201:60302559-60302717:60306100-60306201	MS4A4A	ENSG00000110079	RI	0.157	0.106	0.262	0.079,0.095,0.172,0.107,0.075	0.344,0.26,0.249,0.298,0.162,0.281,0.164,0.329,0.295,0.243	1.19597464932e-07	5.19304781941579e-05	chr11:60302559-60306201	chr11:60302559-60306201	Ctrl_DCM
chr15:-:52336463-52340394:52336463-52336556:52340196-52340394	MYO5A	ENSG00000197535	RI	0.254	0.214	0.468	0.263,0.149,0.158,0.205,0.294	0.6,0.636,0.429,0.304,0.394,0.583,0.61,0.4,0.357,0.5,0.333	0.000325818966189	0.048547025962161	chr15:52336463-52340394	chr15:52336463-52340394	Ctrl_ICM
chr3:-:48678877-48679183:48678877-48678969:48679055-48679183	NCKIPSD	ENSG00000213672	RI	0.123	0.058	0.181	0.037,0.027,0.096,0.037,0.091	0.3,0.162,0.13,0.176,0.108,0.292,0.173,0.149,0.131,0.189	1.11880784137e-06	0.000329648738975089	chr3:48678877-48679183	chr3:48678877-48679183	Ctrl_DCM
chr3:-:48678877-48679183:48678877-48678969:48679055-48679183	NCKIPSD	ENSG00000213672	RI	0.116	0.058	0.173	0.037,0.027,0.096,0.037,0.091	0.123,0.111,0.106,0.312,0.185,0.134,0.18,0.175,0.186,0.147,0.247	1.52063597059e-06	0.000593410084713574	chr3:48678877-48679183	chr3:48678877-48679183	Ctrl_ICM
chr7:+:75415592-75416191:75415592-75415980:75416103-75416191	NSUN5P1	ENSG00000291151	RI	-0.191	0.906	0.715	1,1,0.6,1,0.931	0.727,0.467,0.532,1,0.405,0.615,0.925,0.972,0.949,0.559	4.60383490333e-05	0.00883293905871453	chr7:75415592-75416191	chr7:75415592-75416191	Ctrl_DCM
chr7:+:75415592-75416191:75415592-75415980:75416103-75416191	NSUN5P1	ENSG00000291151	RI	-0.101	0.906	0.805	1,1,0.6,1,0.931	1,0.636,0.8,0.644,0.657,1,1,0.778,0.571,1,0.774	0.000171536755074	0.0281148741566286	chr7:75415592-75416191	chr7:75415592-75416191	Ctrl_ICM
chr10:-:12170717-12170908:12170717-12170770:12170900-12170908	NUDT5	ENSG00000165609	RI	0.203	0.149	0.352	0.176,0.097,0.125,0.155,0.19	0.349,0.346,0.345,0.374,0.154,0.404,0.224,0.571,0.461,0.29	1.27077524215e-06	0.000361513646473707	chr10:12170717-12170908	chr10:12170717-12170908	Ctrl_DCM
chr10:-:12170717-12170908:12170717-12170770:12170900-12170908	NUDT5	ENSG00000165609	RI	0.176	0.149	0.325	0.176,0.097,0.125,0.155,0.19	0.234,0.308,0.318,0.2,0.375,0.333,0.382,0.286,0.455,0.29,0.389	2.12197373358e-05	0.00457620388070739	chr10:12170717-12170908	chr10:12170717-12170908	Ctrl_ICM
chr9:+:128941445-128942038:128941445-128941571:128941668-128942038	PHYHD1	ENSG00000175287	RI	0.124	0.088	0.213	0.071,0.106,0.123,0.068,0.074	0.236,0.143,0.202,0.15,0.099,0.353,0.218,0.239,0.254,0.235	1.70843322539e-05	0.00380934435391014	chr9:128941445-128942038	chr9:128941445-128942038	Ctrl_DCM
chr3:-:48413069-48413818:48413069-48413169:48413670-48413818	PLXNB1	ENSG00000164050	RI	0.147	0.129	0.275	0.116,0.11,0.238,0.081,0.098	0.102,0.358,0.253,0.35,0.221,0.248,0.319,0.216,0.429,0.169,0.364	3.85555977679e-05	0.00734797962111489	chr3:48413069-48413818	chr3:48413069-48413818	Ctrl_ICM
chr8:+:141421388-141422345:141421388-141421610:141422181-141422345	PTP4A3	ENSG00000184489	RI	-0.133	0.907	0.774	0.881,0.934,0.9,0.955,0.865	0.807,0.857,0.784,0.755,0.802,0.755,0.763,0.769,0.684,0.767	0	0	chr8:141421388-141422345	chr8:141421388-141422345	Ctrl_DCM
chr8:+:141421388-141422345:141421388-141421610:141422181-141422345	PTP4A3	ENSG00000184489	RI	-0.114	0.907	0.793	0.881,0.934,0.9,0.955,0.865	0.82,0.739,0.892,0.84,0.769,0.808,0.765,0.76,0.796,0.749,0.788	4.84057238737e-13	9.91712267862429e-10	chr8:141421388-141422345	chr8:141421388-141422345	Ctrl_ICM
chr19:+:44657762-44661323:44657762-44657910:44661292-44661323	PVR	ENSG00000073008	RI	0.316	0.448	0.764	0.579,0.252,0.214,0.385,0.81	0.846,0.931,0.5,0.812,0.852,0.833,0.806,0.75,0.647,0.692,0.739	0.000293785020396	0.0445845970767633	chr19:44657762-44661323	chr19:44657762-44661323	Ctrl_ICM
chr12:-:47748454-47748931:47748454-47748542:47748819-47748931	RAPGEF3	ENSG00000079337	RI	0.221	0.277	0.498	0.272,0.2,0.273,0.302,0.338	0.585,0.596,0.493,0.455,0.533,0.503,0.497,0.458,0.435,0.43	2.93943610785e-07	0.000111504896066625	chr12:47748454-47748931	chr12:47748454-47748931	Ctrl_DCM
chr12:-:47748454-47748931:47748454-47748542:47748819-47748931	RAPGEF3	ENSG00000079337	RI	0.257	0.277	0.534	0.272,0.2,0.273,0.302,0.338	0.219,0.439,0.449,0.647,0.584,0.637,0.693,0.56,0.627,0.462,0.558	2.45657603704e-07	0.000114829727222739	chr12:47748454-47748931	chr12:47748454-47748931	Ctrl_ICM
chrX:+:47080317-47081307:47080317-47080936:47081130-47081307	RGN	ENSG00000130988	RI	0.256	0.115	0.371	0.213,0.135,0,0.2,0.028	0.5,0.5,0.364,0.236,0.286,0.391,0.317,0.412,0.4,0.304	0.000310028301215	0.0399645857034961	chrX:47080317-47081307	chrX:47080317-47081307	Ctrl_DCM
chr11:+:67429527-67432657:67429527-67429595:67432600-67432657	RPS6KB2	ENSG00000175634	RI	0.16	0.784	0.944	0.8,0.933,0.758,0.571,0.857	0.875,0.923,0.909,1,1,0.944,0.846,1,1,1,0.882	2.27762714844e-06	0.0008484161127939	chr11:67429527-67432657	chr11:67429527-67432657	Ctrl_ICM
chr20:-:36911218-36912552:36911218-36911333:36912461-36912552	SAMHD1	ENSG00000101347	RI	0.117	0.081	0.198	0.07,0.054,0.07,0.104,0.107	0.148,0.131,0.233,0.23,0.215,0.221,0.162,0.218,0.221,0.202	6.95588797672e-09	5.21691598254e-06	chr20:36911218-36912552	chr20:36911218-36912552	Ctrl_DCM
chr20:-:36911218-36912552:36911218-36911333:36912461-36912552	SAMHD1	ENSG00000101347	RI	0.119	0.081	0.2	0.07,0.054,0.07,0.104,0.107	0.07,0.174,0.17,0.235,0.264,0.159,0.184,0.191,0.233,0.276,0.242	2.56753334305e-06	0.000914823293317163	chr20:36911218-36912552	chr20:36911218-36912552	Ctrl_ICM
chr5:+:36671029-36674091:36671029-36671233:36674049-36674091	SLC1A3	ENSG00000079215	RI	0.14	0.062	0.202	0.089,0.037,0.061,0.075,0.05	0.243,0.169,0.188,0.181,0.168,0.209,0.224,0.243,0.18,0.214	0	0	chr5:36671029-36674091	chr5:36671029-36674091	Ctrl_DCM
chr5:+:36671029-36674091:36671029-36671233:36674049-36674091	SLC1A3	ENSG00000079215	RI	0.142	0.062	0.204	0.089,0.037,0.061,0.075,0.05	0.105,0.214,0.261,0.218,0.264,0.139,0.249,0.226,0.166,0.222,0.183	0	0	chr5:36671029-36674091	chr5:36671029-36674091	Ctrl_ICM
chr5:+:36676892-36679860:36676892-36677184:36679627-36679860	SLC1A3	ENSG00000079215	RI	0.108	0.064	0.172	0.083,0.03,0.081,0.075,0.051	0.095,0.174,0.175,0.187,0.181,0.132,0.195,0.263,0.163,0.176,0.153	2.86198842403e-11	4.69079902698517e-08	chr5:36676892-36679860	chr5:36676892-36679860	Ctrl_ICM
chr5:+:132378378-132384301:132378378-132378481:132384147-132384301	SLC22A5	ENSG00000197375	RI	0.251	0.222	0.473	0.217,0.116,0.207,0.22,0.349	0.3,0.403,0.55,0.411,0.468,0.398,0.565,0.688,0.479,0.469	1.8474047514e-08	1.08864922850357e-05	chr5:132378378-132384301	chr5:132378378-132384301	Ctrl_DCM
chr5:+:132378378-132384301:132378378-132378481:132384147-132384301	SLC22A5	ENSG00000197375	RI	0.262	0.222	0.484	0.217,0.116,0.207,0.22,0.349	0.266,0.416,0.508,0.4,0.551,0.418,0.473,0.694,0.396,0.5,0.698	6.46137012783e-08	3.78220915696906e-05	chr5:132378378-132384301	chr5:132378378-132384301	Ctrl_ICM
chr5:+:132384147-132385499:132384147-132384301:132385328-132385499	SLC22A5	ENSG00000197375	RI	0.157	0.259	0.416	0.296,0.133,0.298,0.319,0.25	0.397,0.404,0.481,0.356,0.403,0.42,0.473,0.54,0.342,0.348	0.000176305897035	0.0263370502800134	chr5:132384147-132385499	chr5:132384147-132385499	Ctrl_DCM
chr10:-:99612543-99613924:99612543-99612599:99613696-99613924	SLC25A28	ENSG00000155287	RI	0.123	0.177	0.3	0.154,0.148,0.255,0.159,0.169	0.257,0.333,0.303,0.264,0.233,0.361,0.267,0.314,0.349,0.321	0.000297164018873	0.0389143358047976	chr10:99612543-99613924	chr10:99612543-99613924	Ctrl_DCM
chr12:+:98593975-98595848:98593975-98594135:98595727-98595848	SLC25A3	ENSG00000075415	RI	0.109	0.118	0.228	0.187,0.05,0.1,0.124,0.131	0.29,0.238,0.16,0.176,0.248,0.208,0.282,0.213,0.24,0.223	1.9016829218e-06	0.000522962803495	chr12:98593975-98595848	chr12:98593975-98595848	Ctrl_DCM
chr12:+:98593975-98595848:98593975-98594135:98595727-98595848	SLC25A3	ENSG00000075415	RI	0.113	0.118	0.231	0.187,0.05,0.1,0.124,0.131	0.2,0.183,0.262,0.218,0.196,0.295,0.238,0.223,0.233,0.226,0.267	1.59538877664e-08	1.1885646385968e-05	chr12:98593975-98595848	chr12:98593975-98595848	Ctrl_ICM
chr20:+:38448662-38450447:38448662-38448730:38450262-38450447	SNHG11	ENSG00000174365	RI	0.218	0.568	0.786	0.545,0.636,1,0.385,0.273	0.8,1,0.692,0.778,1,0.833,0.6,1,0.667,0.778,0.5	8.13950930133e-05	0.0138965164009165	chr20:38448662-38450447	chr20:38448662-38450447	Ctrl_ICM
chr15:+:25111765-25115656:25111765-25111894:25115299-25115656	SNHG14	ENSG00000224078	RI	0.197	0.248	0.444	0.324,0.19,0.237,0.2,0.287	0.235,0.539,0.406,0.481,0.509,0.439,0.407,0.483,0.465,0.479	2.97346389511e-07	0.000111504896066625	chr15:25111765-25115656	chr15:25111765-25115656	Ctrl_DCM
chr15:+:25111765-25115656:25111765-25111894:25115299-25115656	SNHG14	ENSG00000224078	RI	0.22	0.248	0.467	0.324,0.19,0.237,0.2,0.287	0.331,0.513,0.511,0.42,0.535,0.521,0.45,0.538,0.492,0.366,0.462	1.08937525667e-10	1.28428428368672e-07	chr15:25111765-25115656	chr15:25111765-25115656	Ctrl_ICM
chr15:+:25111765-25117515:25111765-25115656:25117410-25117515	SNHG14	ENSG00000224078	RI	0.18	0.254	0.433	0.205,0.185,0.342,0.232,0.304	0.422,0.512,0.385,0.462,0.42,0.449,0.358,0.442,0.424,0.459	5.20247928071e-08	2.68252837911609e-05	chr15:25111765-25117515	chr15:25111765-25117515	Ctrl_DCM
chr15:+:25111765-25117515:25111765-25115656:25117410-25117515	SNHG14	ENSG00000224078	RI	0.182	0.254	0.435	0.205,0.185,0.342,0.232,0.304	0.295,0.393,0.455,0.34,0.496,0.476,0.426,0.629,0.44,0.311,0.527	3.90806970219e-06	0.00123179350805566	chr15:25111765-25117515	chr15:25111765-25117515	Ctrl_ICM
chr17:-:76734115-76736464:76734115-76735158:76736154-76736464	SRSF2	ENSG00000161547	RI	0.113	0.19	0.303	0.219,0.149,0.183,0.178,0.22	0.16,0.261,0.312,0.392,0.38,0.273,0.342,0.307,0.327,0.277	0.000109003091704	0.0183525613583265	chr17:76734115-76736464	chr17:76734115-76736464	Ctrl_DCM
chr17:-:76734115-76736464:76734115-76735158:76736154-76736464	SRSF2	ENSG00000161547	RI	0.115	0.19	0.305	0.219,0.149,0.183,0.178,0.22	0.216,0.268,0.296,0.367,0.333,0.254,0.229,0.355,0.377,0.325,0.33	1.81157228699e-05	0.00424166711196659	chr17:76734115-76736464	chr17:76734115-76736464	Ctrl_ICM
chr15:+:99129367-99135593:99129367-99131813:99132750-99135593	SYNM	ENSG00000182253	RI	-0.166	0.363	0.197	0.285,0.46,0.392,0.363,0.314	0.168,0.179,0.178,0.271,0.238,0.212,0.199,0.17,0.21,0.146	1.71180266628e-08	1.08633630744692e-05	chr15:99129367-99135593	chr15:99129367-99135593	Ctrl_DCM
chr15:+:99129367-99135593:99129367-99131813:99132750-99135593	SYNM	ENSG00000182253	RI	-0.167	0.363	0.196	0.285,0.46,0.392,0.363,0.314	0.157,0.192,0.168,0.206,0.248,0.162,0.207,0.234,0.19,0.221,0.168	8.29522051049e-09	6.79793320834655e-06	chr15:99129367-99135593	chr15:99129367-99135593	Ctrl_ICM
chr11:-:65132248-65132780:65132248-65132351:65132732-65132780	SYVN1	ENSG00000162298	RI	0.119	0.115	0.235	0.102,0.099,0.14,0.116,0.119	0.205,0.167,0.235,0.273,0.344,0.275,0.235,0.278,0.183,0.152	0.000242533305144	0.0333483294573	chr11:65132248-65132780	chr11:65132248-65132780	Ctrl_DCM
chr11:+:5696167-5698545:5696167-5696655:5697248-5698545	TRIM22	ENSG00000132274	RI	0.15	0.131	0.281	0.151,0.103,0.089,0.156,0.158	0.265,0.317,0.269,0.32,0.254,0.35,0.159,0.353,0.276,0.249	1.66719922756e-07	6.877196813685e-05	chr11:5696167-5698545	chr11:5696167-5698545	Ctrl_DCM
chr11:+:5696167-5698545:5696167-5696655:5697248-5698545	TRIM22	ENSG00000132274	RI	0.159	0.131	0.29	0.151,0.103,0.089,0.156,0.158	0.165,0.224,0.313,0.354,0.286,0.366,0.274,0.202,0.336,0.333,0.338	1.59617349449e-07	8.72042785823037e-05	chr11:5696167-5698545	chr11:5696167-5698545	Ctrl_ICM
chr11:+:5697248-5698545:5697248-5697343:5698315-5698545	TRIM22	ENSG00000132274	RI	0.174	0.339	0.513	0.333,0.348,0.361,0.338,0.316	0.326,0.476,0.5,0.561,0.579,0.633,0.5,0.41,0.505,0.559,0.592	2.94958919032e-05	0.0058955813206518	chr11:5697248-5698545	chr11:5697248-5698545	Ctrl_ICM
chr1:-:117111060-117112453:117111060-117111212:117112095-117112453	TRIM45	ENSG00000134253	RI	-0.21	0.96	0.75	0.944,0.857,1,1,1	0.622,0.848,0.81,0.853,0.5,0.927,0.878,0.608,0.538,0.915	7.18644012532e-06	0.00169394660096829	chr1:117111060-117112453	chr1:117111060-117112453	Ctrl_DCM
chr1:-:117111060-117112453:117111060-117111212:117112095-117112453	TRIM45	ENSG00000134253	RI	-0.181	0.96	0.779	0.944,0.857,1,1,1	0.864,0.706,0.814,0.755,0.895,0.893,0.955,0.805,0.577,0.643,0.667	2.10938033107e-05	0.00457620388070739	chr1:117111060-117112453	chr1:117111060-117112453	Ctrl_ICM
chr22:+:46355444-46357337:46355444-46355588:46356842-46357337	TRMU	ENSG00000100416	RI	0.223	0.68	0.904	0.718,0.579,0.75,0.584,0.771	1,0.941,0.87,0.929,0.846,0.931,0.885,0.91,0.855,0.869	4.16056997099e-06	0.0010401424927475	chr22:46355444-46357337	chr22:46355444-46357337	Ctrl_DCM
chrX:+:53084532-53084866:53084532-53084622:53084755-53084866	TSPYL2	ENSG00000184205	RI	0.177	0.152	0.329	0.091,0.061,0.223,0.274,0.11	0.275,0.354,0.307,0.305,0.29,0.372,0.406,0.418,0.275,0.29	5.59391938326e-08	2.71469617128794e-05	chrX:53084532-53084866	chrX:53084532-53084866	Ctrl_DCM
chrX:+:53084532-53084866:53084532-53084622:53084755-53084866	TSPYL2	ENSG00000184205	RI	0.199	0.152	0.351	0.091,0.061,0.223,0.274,0.11	0.232,0.32,0.328,0.409,0.438,0.211,0.354,0.291,0.422,0.36,0.498	2.63334458683e-08	1.79835490742265e-05	chrX:53084532-53084866	chrX:53084532-53084866	Ctrl_ICM
chr11:+:113315951-113316315:113315951-113316053:113316243-113316315	TTC12	ENSG00000149292	RI	-0.189	0.987	0.798	0.933,1,1,1,1	1,0.913,0.364,0.606,1,0.778,0.833,0.742,0.739,1	0.00014763457579	0.0230551835260896	chr11:113315951-113316315	chr11:113315951-113316315	Ctrl_DCM
chr7:+:99561888-99562494:99561888-99561973:99562368-99562494	ZNF655	ENSG00000197343	RI	0.174	0.685	0.859	0.777,0.67,0.646,0.645,0.686	0.909,0.918,0.748,0.858,0.836,0.913,0.785,0.86,0.85,0.915	2.03751057383e-05	0.00427227318857927	chr7:99561888-99562494	chr7:99561888-99562494	Ctrl_DCM
chr10:-:26755655-26755741:26759062-26759235:26751598-26751783:26765218-26765318	ABI1	ENSG00000136754	MXE	-0.197	0.416	0.219	0.331,0.503,0.471,0.452,0.323	0.141,0.217,0.254,0.315,0.208,0.226,0.197,0.128,0.286,0.219	3.74878152809e-06	0.003737763819027	chr10:26755655-26755741;chr10:26759062-26759235	chr10:26751598-26765318	Ctrl_DCM
chr10:-:26755655-26755741:26759062-26759235:26751598-26751783:26765218-26765318	ABI1	ENSG00000136754	MXE	-0.2	0.416	0.216	0.331,0.503,0.471,0.452,0.323	0.305,0.206,0.312,0.196,0.119,0.21,0.19,0.224,0.164,0.207,0.243	7.34059738994e-07	0.000573980341097827	chr10:26755655-26755741;chr10:26759062-26759235	chr10:26751598-26765318	Ctrl_ICM
chr10:-:26755655-26755741:26759062-26759238:26751598-26751783:26765218-26765318	ABI1	ENSG00000136754	MXE	-0.181	0.507	0.326	0.476,0.542,0.578,0.568,0.37	0.369,0.345,0.368,0.317,0.212,0.319,0.269,0.355,0.319,0.313,0.398	5.30426997004e-05	0.0147478607644138	chr10:26755655-26755741;chr10:26759062-26759238	chr10:26751598-26765318	Ctrl_ICM
chr10:-:26759062-26759235:26763880-26763960:26751598-26751783:26765218-26765318	ABI1	ENSG00000136754	MXE	0.216	0.473	0.689	0.45,0.457,0.429,0.409,0.62	0.812,0.667,0.603,0.654,0.651,0.726,0.743,0.819,0.581,0.63	8.72033545296e-06	0.00735404610060414	chr10:26759062-26759235;chr10:26763880-26763960	chr10:26751598-26765318	Ctrl_DCM
chr10:-:26759062-26759235:26763880-26763960:26751598-26751783:26765218-26765318	ABI1	ENSG00000136754	MXE	0.207	0.473	0.68	0.45,0.457,0.429,0.409,0.62	0.625,0.71,0.51,0.644,0.785,0.711,0.8,0.679,0.66,0.647,0.71	9.98305303201e-06	0.00398281873910799	chr10:26759062-26759235;chr10:26763880-26763960	chr10:26751598-26765318	Ctrl_ICM
chr16:+:20755573-20755616:20769984-20770253:20749910-20750003:20775839-20775920	ACSM3	ENSG00000005187	MXE	0.428	0.112	0.54	0.17,0.1,0,0.17,0.12	0.663,0.513,0.484,0.506,0.634,0.412,0.672,0.461,0.571,0.489	9.02139940528e-09	4.05133004492314e-05	chr16:20755573-20755616;chr16:20769984-20770253	chr16:20749910-20775920	Ctrl_DCM
chr16:+:20755573-20755616:20769984-20770253:20749910-20750003:20775839-20775920	ACSM3	ENSG00000005187	MXE	0.343	0.112	0.455	0.17,0.1,0,0.17,0.12	0.47,0.302,0.842,0.434,0.593,0.38,0.458,0.395,0.345,0.38,0.401	3.64704596478e-06	0.00202622195811672	chr16:20755573-20755616;chr16:20769984-20770253	chr16:20749910-20775920	Ctrl_ICM
chr2:-:96842365-96842511:96848269-96848444:96842060-96842185:96853401-96853604	ANKRD39	ENSG00000213337	MXE	-0.354	0.696	0.342	0.708,0.965,0.607,0.671,0.527	0.323,0.296,0.463,0.246,0.325,0.561,0.07,0.414,0.314,0.345,0.4	6.54833075542e-08	0.000106344891468021	chr2:96842365-96842511;chr2:96848269-96848444	chr2:96842060-96853604	Ctrl_ICM
chr14:+:57280195-57280422:57282089-57282228:57269026-57269388:57282934-57283019	AP5M1	ENSG00000053770	MXE	0.138	0.09	0.228	0.096,0.088,0.11,0.094,0.064	0.25,0.255,0.193,0.273,0.147,0.208,0.15,0.306,0.237,0.231,0.257	6.60538169084e-06	0.00303158300558726	chr14:57280195-57280422;chr14:57282089-57282228	chr14:57269026-57283019	Ctrl_ICM
chr10:-:31843461-31843586:31852517-31852597:31831739-31831800:31861395-31861658	ARHGAP12	ENSG00000165322	MXE	-0.253	0.726	0.473	0.614,0.744,0.545,0.87,0.857	0.538,0.432,0.585,0.657,0.444,0.514,0.227,0.299,0.324,0.667,0.512	0.000215110249821	0.0458728039820298	chr10:31843461-31843586;chr10:31852517-31852597	chr10:31831739-31861658	Ctrl_ICM
chr4:-:113502936-113502977:113508236-113508268:113500463-113500511:113509638-113509675	CAMK2D	ENSG00000145349	MXE	0.266	0.273	0.54	0.314,0.381,0.244,0.146,0.282	0.632,0.373,0.384,0.626,0.534,0.466,0.674,0.456,0.697,0.555	1.84146031756e-09	1.37827166568307e-05	chr4:113502936-113502977;chr4:113508236-113508268	chr4:113500463-113509675	Ctrl_DCM
chr4:-:113502936-113502977:113508236-113508268:113500463-113500511:113509638-113509675	CAMK2D	ENSG00000145349	MXE	0.221	0.273	0.494	0.314,0.381,0.244,0.146,0.282	0.483,0.524,0.328,0.554,0.655,0.28,0.369,0.719,0.462,0.605,0.457	5.47544993679e-06	0.00268831858291885	chr4:113502936-113502977;chr4:113508236-113508268	chr4:113500463-113509675	Ctrl_ICM
chr5:+:96722639-96722698:96726794-96726859:96695836-96695907:96727489-96727530	CAST	ENSG00000153113	MXE	-0.109	0.354	0.244	0.305,0.387,0.385,0.365,0.326	0.213,0.274,0.239,0.263,0.236,0.185,0.217,0.284,0.267,0.277,0.233	5.22443348727e-06	0.00268831858291885	chr5:96722639-96722698;chr5:96726794-96726859	chr5:96695836-96727530	Ctrl_ICM
chr1:-:227051881-227051985:227068654-227068701:227047927-227048010:227069777-227069853	CDC42BPA	ENSG00000143776	MXE	0.17	0.031	0.201	0.039,0.094,0,0.022,0	0.299,0.192,0.173,0.343,0.09,0.039,0.141,0.222,0.386,0.129	7.20600954593e-05	0.0317262232047671	chr1:227051881-227051985;chr1:227068654-227068701	chr1:227047927-227069853	Ctrl_DCM
chr1:-:227051881-227051985:227068654-227068701:227047927-227048010:227069777-227069853	CDC42BPA	ENSG00000143776	MXE	0.166	0.031	0.197	0.039,0.094,0,0.022,0	0.48,0.275,0,0.137,0.145,0.229,0.259,0.215,0.097,0.069,0.259	0.00012522896208	0.029375931638144	chr1:227051881-227051985;chr1:227068654-227068701	chr1:227047927-227069853	Ctrl_ICM
chr1:-:108954370-108954472:108962309-108962469:108950309-108950394:108963361-108963484	CLCC1	ENSG00000121940	MXE	-0.15	0.989	0.839	0.976,1,1,1,0.971	0.912,1,0.857,1,0.71,0.771,0.786,0.8,0.8,0.667,0.929	8.15446846602e-05	0.0202537809711311	chr1:108954370-108954472;chr1:108962309-108962469	chr1:108950309-108963484	Ctrl_ICM
chr1:-:108954370-108954472:108962309-108962469:108950309-108950448:108963361-108963484	CLCC1	ENSG00000121940	MXE	-0.151	0.967	0.816	0.953,1,0.952,0.982,0.95	0.839,0.875,0.806,0.953,0.717,0.792,0.817,0.729,0.775,0.769,0.905	2.30609599194e-07	0.000243431492909186	chr1:108954370-108954472;chr1:108962309-108962469	chr1:108950309-108963484	Ctrl_ICM
chr2:-:237378636-237379235:237380915-237381499:237376772-237377344:237396727-237396847	COL6A3	ENSG00000163359	MXE	0.134	0.816	0.95	0.953,0.674,0.775,0.814,0.866	0.973,0.936,0.941,0.942,0.979,0.953,0.937,0.953,0.972,0.92,0.946	4.21626779525e-05	0.0120288980666646	chr2:237378636-237379235;chr2:237380915-237381499	chr2:237376772-237396847	Ctrl_ICM
chr2:-:237380915-237381499:237387582-237388184:237378636-237379235:237394587-237395204	COL6A3	ENSG00000163359	MXE	0.289	0.281	0.57	0.409,0.064,0.016,0.398,0.52	0.5,0.594,0.505,0.537,0.795,0.414,0.541,0.585,0.629,0.745,0.424	2.42212854309e-05	0.0079140209780856	chr2:237380915-237381499;chr2:237387582-237388184	chr2:237378636-237395204	Ctrl_ICM
chr10:+:35179134-35179276:35201451-35201486:35148368-35148491:35206895-35207051	CREM	ENSG00000095794	MXE	0.219	0.688	0.907	0.836,0.738,0.602,0.596,0.67	0.948,0.906,0.928,0.878,0.96,0.893,0.867,0.862,0.935,1,0.802	5.17883379336e-06	0.00268831858291885	chr10:35179134-35179276;chr10:35201451-35201486	chr10:35148368-35207051	Ctrl_ICM
chr10:+:35188200-35188388:35201451-35201486:35148368-35148491:35206895-35207051	CREM	ENSG00000095794	MXE	0.391	0.467	0.858	0.676,0.383,0.312,0.486,0.478	0.908,0.779,0.908,0.82,0.841,0.841,0.791,0.841,0.935,1,0.779	5.56122595752e-08	0.000103265516919189	chr10:35188200-35188388;chr10:35201451-35201486	chr10:35148368-35207051	Ctrl_ICM
chr10:+:35188200-35188388:35201451-35201486:35179134-35179276:35206895-35207051	CREM	ENSG00000095794	MXE	0.321	0.564	0.884	0.735,0.613,0.431,0.553,0.486	0.878,0.82,0.932,0.82,0.914,0.876,0.829,0.866,0.958,1,0.835	1.0065306344e-07	0.00013281171720908	chr10:35188200-35188388;chr10:35201451-35201486	chr10:35179134-35207051	Ctrl_ICM
chr8:-:129904499-129904585:129970943-129970995:129903312-129903350:130016370-130016451	CYRIB	ENSG00000153310	MXE	-0.206	0.542	0.336	0.469,0.525,0.511,0.638,0.568	0.187,0.272,0.376,0.337,0.445,0.288,0.391,0.383,0.319,0.367	2.74933604649e-06	0.00308667957939432	chr8:129904499-129904585;chr8:129970943-129970995	chr8:129903312-130016451	Ctrl_DCM
chr8:-:129904499-129904585:129970943-129970995:129903312-129903350:130016370-130016451	CYRIB	ENSG00000153310	MXE	-0.176	0.542	0.366	0.469,0.525,0.511,0.638,0.568	0.436,0.303,0.308,0.424,0.406,0.36,0.438,0.326,0.299,0.471,0.259	0.000191179916728	0.0420436500204327	chr8:129904499-129904585;chr8:129970943-129970995	chr8:129903312-130016451	Ctrl_ICM
chr7:-:14718542-14718685:14736041-14736194:14701681-14701730:14757655-14757731	DGKB	ENSG00000136267	MXE	0.214	0.209	0.423	0.15,0.5,0,0.143,0.25	0.538,0.583,0.4,0.55,0.714,0.368,0.375,0,0.222,0.5,0.4	0.00013504423772	0.03133026315104	chr7:14718542-14718685;chr7:14736041-14736194	chr7:14701681-14757731	Ctrl_ICM
chr18:+:34679468-34679592:34765961-34766041:34593339-34593538:34794037-34794250	DTNA	ENSG00000134769	MXE	-0.114	0.352	0.239	0.322,0.337,0.352,0.41,0.34	0.206,0.235,0.296,0.271,0.211,0.216,0.253,0.221,0.265,0.212	1.79863272853e-05	0.0106804120948888	chr18:34679468-34679592;chr18:34765961-34766041	chr18:34593339-34794250	Ctrl_DCM
chr18:+:34679468-34679592:34765961-34766041:34593339-34593538:34794037-34794250	DTNA	ENSG00000134769	MXE	-0.119	0.352	0.233	0.322,0.337,0.352,0.41,0.34	0.217,0.294,0.25,0.206,0.234,0.237,0.207,0.225,0.232,0.216,0.245	8.82147466963e-07	0.000665139190090102	chr18:34679468-34679592;chr18:34765961-34766041	chr18:34593339-34794250	Ctrl_ICM
chr18:+:34755976-34756043:34765961-34766041:34710294-34710445:34794037-34794250	DTNA	ENSG00000134769	MXE	0.157	0.049	0.206	0.047,0.008,0,0.069,0.119	0.26,0.21,0.201,0.221,0.186,0.246,0.233,0.177,0.156,0.222,0.155	0	0	chr18:34755976-34756043;chr18:34765961-34766041	chr18:34710294-34794250	Ctrl_ICM
chr17:+:47324454-47324523:47326226-47326387:47323955-47324074:47328269-47328383	EFCAB13	ENSG00000178852	MXE	0.278	0.06	0.337	0.231,0.067,0,0,0	0.444,0.214,0.308,0.318,0,0.714,0.222,0.389,0.233,0.529	1.46862862124e-05	0.00969899619450675	chr17:47324454-47324523;chr17:47326226-47326387	chr17:47323955-47328383	Ctrl_DCM
chr17:+:47324454-47324523:47326226-47326387:47323955-47324074:47328269-47328383	EFCAB13	ENSG00000178852	MXE	0.219	0.06	0.279	0.231,0.067,0,0,0	0,0.091,0.357,0.333,0.095,0.32,0.2,0.238,0.5,0.6,0.333	0.000158247324395	0.0355416756662472	chr17:47324454-47324523;chr17:47326226-47326387	chr17:47323955-47328383	Ctrl_ICM
chr1:-:225498347-225498404:225500992-225501070:225486829-225497812:225507951-225508017	ENAH	ENSG00000154380	MXE	-0.139	0.4	0.261	0.379,0.503,0.39,0.376,0.353	0.259,0.307,0.298,0.209,0.241,0.252,0.206,0.31,0.298,0.232	8.84293420844e-06	0.00735404610060414	chr1:225498347-225498404;chr1:225500992-225501070	chr1:225486829-225508017	Ctrl_DCM
chr1:-:225498347-225498404:225500992-225501070:225486829-225497812:225507951-225508017	ENAH	ENSG00000154380	MXE	-0.155	0.4	0.245	0.379,0.503,0.39,0.376,0.353	0.279,0.254,0.326,0.283,0.209,0.188,0.244,0.255,0.234,0.209,0.215	3.9141936381e-07	0.000375620254943487	chr1:225498347-225498404;chr1:225500992-225501070	chr1:225486829-225508017	Ctrl_ICM
chr1:-:8870452-8870510:8870825-8870883:8867988-8868057:8871891-8871986	ENO1	ENSG00000074800	MXE	0.181	0.186	0.367	0.395,0.031,0.104,0.116,0.282	0.215,0.389,0.443,0.532,0.33,0.353,0.342,0.366,0.32,0.376	1.36962527886e-06	0.00170853144508458	chr1:8870452-8870510;chr1:8870825-8870883	chr1:8867988-8871986	Ctrl_DCM
chr1:-:8870452-8870510:8870825-8870883:8867988-8868057:8871891-8871986	ENO1	ENSG00000074800	MXE	0.222	0.186	0.407	0.395,0.031,0.104,0.116,0.282	0.519,0.367,0.388,0.388,0.535,0.412,0.387,0.401,0.547,0.231,0.307	2.0102987941e-08	5.3051785176299e-05	chr1:8870452-8870510;chr1:8870825-8870883	chr1:8867988-8871986	Ctrl_ICM
chr19:-:35744626-35744738:35745125-35745212:35744323-35744421:35745348-35745432	ENSG00000267120	ENSG00000267120	MXE	0.198	0.589	0.787	0.555,0.58,0.619,0.552,0.641	0.817,0.788,0.701,0.935,0.766,0.865,0.84,0.652,0.679,0.827	8.016056805e-07	0.0011160744316888	chr19:35744626-35744738;chr19:35745125-35745212	chr19:35744323-35745432	Ctrl_DCM
chr19:-:35744626-35744738:35745125-35745212:35744323-35744421:35745348-35745432	ENSG00000267120	ENSG00000267120	MXE	0.18	0.589	0.769	0.555,0.58,0.619,0.552,0.641	0.864,0.86,0.949,0.692,0.541,0.819,0.914,0.692,0.744,0.611,0.774	1.70784830981e-05	0.00584089059346116	chr19:35744626-35744738;chr19:35745125-35745212	chr19:35744323-35745432	Ctrl_ICM
chr19:+:7534379-7534446:7534750-7534902:7534168-7534239:7535509-7535577	ENSG00000268614	ENSG00000268614	MXE	-0.108	0.169	0.061	0.217,0.113,0.109,0.28,0.127	0,0.051,0.092,0,0.075,0.202,0,0,0.253,0,0	1.69027734476e-07	0.000198250751680962	chr19:7534379-7534446;chr19:7534750-7534902	chr19:7534168-7535577	Ctrl_ICM
chr7:-:30500536-30500681:30524367-30524486:30498803-30498938:30550636-30550761	ENSG00000281039	ENSG00000281039	MXE	0.245	0.205	0.45	0.314,0.161,0.038,0.235,0.275	0.415,0.338,0.444,0.384,0.455,0.588,0.259,0.47,0.577,0.568	3.09724618607e-05	0.0161733874097711	chr7:30500536-30500681;chr7:30524367-30524486	chr7:30498803-30550761	Ctrl_DCM
chr7:-:30500536-30500681:30524367-30524486:30498803-30498938:30550636-30550761	ENSG00000281039	ENSG00000281039	MXE	0.24	0.205	0.445	0.314,0.161,0.038,0.235,0.275	0.288,0.5,0.404,0.547,0.514,0.429,0.326,0.514,0.245,0.471,0.655	6.3503024427e-05	0.0170857278675219	chr7:30500536-30500681;chr7:30524367-30524486	chr7:30498803-30550761	Ctrl_ICM
chr17:-:76090329-76090397:76091143-76091235:76089175-76089320:76094414-76094581	EXOC7	ENSG00000182473	MXE	0.105	0.863	0.968	0.91,0.78,0.79,0.909,0.928	0.983,0.978,0.959,0.965,0.984,0.975,0.964,0.944,0.974,0.944,0.978	6.75104473369e-05	0.0174965846279899	chr17:76090329-76090397;chr17:76091143-76091235	chr17:76089175-76094581	Ctrl_ICM
chr8:-:38428346-38428435:38429682-38429948:38427921-38428093:38457356-38457534	FGFR1	ENSG00000077782	MXE	0.134	0.2	0.335	0.286,0.089,0.215,0.17,0.241	0.202,0.325,0.359,0.351,0.278,0.332,0.367,0.356,0.351,0.425	4.64124065275e-05	0.0217113370035101	chr8:38428346-38428435;chr8:38429682-38429948	chr8:38427921-38457534	Ctrl_DCM
chr8:-:38428346-38428435:38429682-38429948:38427921-38428093:38457356-38457534	FGFR1	ENSG00000077782	MXE	0.176	0.2	0.376	0.286,0.089,0.215,0.17,0.241	0.396,0.4,0.303,0.339,0.439,0.391,0.402,0.348,0.309,0.383,0.429	4.70999972357e-09	1.6572919027335e-05	chr8:38428346-38428435;chr8:38429682-38429948	chr8:38427921-38457534	Ctrl_ICM
chr8:-:38428352-38428435:38429682-38429948:38427921-38428093:38457356-38457534	FGFR1	ENSG00000077782	MXE	0.124	0.156	0.28	0.218,0.068,0.16,0.139,0.193	0.279,0.304,0.221,0.239,0.301,0.286,0.294,0.254,0.266,0.273,0.361	2.0511677401e-07	0.000227917122784164	chr8:38428352-38428435;chr8:38429682-38429948	chr8:38427921-38457534	Ctrl_ICM
chr2:-:215380811-215381080:215382212-215382325:215379130-215379317:215383328-215383483	FN1	ENSG00000115414	MXE	0.132	0.769	0.901	0.85,0.696,0.649,0.818,0.83	0.876,0.885,0.893,0.894,0.919,0.898,0.897,0.893,0.947,0.908	1.94579732966e-05	0.0109227333100464	chr2:215380811-215381080;chr2:215382212-215382325	chr2:215379130-215383483	Ctrl_DCM
chr2:-:215380811-215381080:215382212-215382325:215379130-215379317:215383328-215383483	FN1	ENSG00000115414	MXE	0.135	0.769	0.904	0.85,0.696,0.649,0.818,0.83	0.905,0.906,0.872,0.897,0.878,0.898,0.897,0.937,0.923,0.933,0.896	1.71868665473e-05	0.00584089059346116	chr2:215380811-215381080;chr2:215382212-215382325	chr2:215379130-215383483	Ctrl_ICM
chr9:+:121282439-121282550:121297766-121297842:121281472-121281562:121300056-121300126	GSN	ENSG00000148180	MXE	0.36	0.523	0.882	0.8,0.538,0.143,0.333,0.8	0.833,0.889,0.9,1,0.889,0.933,0.8,0.889,0.833,0.857	0.000114483400254	0.0467383685327876	chr9:121282439-121282550;chr9:121297766-121297842	chr9:121281472-121300126	Ctrl_DCM
chr4:+:173536848-173536970:173559097-173559201:173530967-173531078:173582705-173582878	HAND2-AS1	ENSG00000237125	MXE	0.107	0.8	0.907	0.79,0.772,0.811,0.797,0.829	0.962,0.867,0.826,0.903,0.907,0.888,0.93,0.943,0.879,0.92,0.947	6.39702846882e-05	0.0170857278675219	chr4:173536848-173536970;chr4:173559097-173559201	chr4:173530967-173582878	Ctrl_ICM
chr6:+:29943268-29944397:29945059-29945091:29942757-29943026:29945234-29945281	HLA-A	ENSG00000206503	MXE	-0.182	0.847	0.665	0.936,0.732,0.919,0.962,0.688	0.509,0.607,0.588,0.49,0.914,0.66,0.688,0.845,0.625,0.723	5.44785704515e-06	0.00500775833074492	chr6:29943268-29944397;chr6:29945059-29945091	chr6:29942757-29945281	Ctrl_DCM
chr21:-:39347379-39347478:39347916-39347952:39345146-39345274:39348292-39348339	HMGN1	ENSG00000205581	MXE	0.332	0.567	0.899	0.753,0.525,0.395,0.708,0.454	0.911,0.753,0.902,0.889,0.924,0.929,0.958,0.94,0.911,0.873	3.20542984211e-06	0.00342736769879704	chr21:39347379-39347478;chr21:39347916-39347952	chr21:39345146-39348339	Ctrl_DCM
chr21:-:39347379-39347478:39347916-39347952:39345146-39345274:39348292-39348339	HMGN1	ENSG00000205581	MXE	0.315	0.567	0.882	0.753,0.525,0.395,0.708,0.454	0.935,0.846,0.848,0.84,0.848,0.955,0.85,0.877,0.913,0.887,0.902	1.61114660879e-05	0.00576517410250415	chr21:39347379-39347478;chr21:39347916-39347952	chr21:39345146-39348339	Ctrl_ICM
chr21:-:39347379-39347478:39347916-39347952:39345830-39345958:39348292-39348339	HMGN1	ENSG00000205581	MXE	0.347	0.571	0.918	0.81,0.59,0.304,0.615,0.534	0.944,0.783,0.897,0.918,0.948,1,0.913,0.92,0.929,0.926	1.86755986766e-05	0.0107523562226763	chr21:39347379-39347478;chr21:39347916-39347952	chr21:39345830-39348339	Ctrl_DCM
chr21:-:39347379-39347478:39347916-39347952:39345830-39345958:39348292-39348339	HMGN1	ENSG00000205581	MXE	0.339	0.571	0.91	0.81,0.59,0.304,0.615,0.534	0.887,0.938,0.909,0.961,0.918,0.955,0.758,0.944,0.913,0.922,0.902	1.74297133094e-05	0.00584089059346116	chr21:39347379-39347478;chr21:39347916-39347952	chr21:39345830-39348339	Ctrl_ICM
chr21:-:39347379-39347483:39347916-39347952:39345146-39345274:39348292-39348339	HMGN1	ENSG00000205581	MXE	0.34	0.506	0.846	0.604,0.395,0.246,0.68,0.604	0.879,0.724,0.797,0.728,0.924,0.908,0.92,0.871,0.872,0.833	2.20202195813e-05	0.0120595612311832	chr21:39347379-39347483;chr21:39347916-39347952	chr21:39345146-39348339	Ctrl_DCM
chr1:-:64956934-64957017:65066628-65066802:64886259-64886341:65067604-65067732	JAK1	ENSG00000162434	MXE	0.419	0.186	0.605	0.471,0.143,0,0.083,0.231	0.889,0.759,0.333,0.549,0.455,0.429,0.579,0.682,0.6,0.773	5.11419197083e-05	0.0229668133026034	chr1:64956934-64957017;chr1:65066628-65066802	chr1:64886259-65067732	Ctrl_DCM
chr1:-:64956934-64957017:65066628-65066802:64886259-64886341:65067604-65067732	JAK1	ENSG00000162434	MXE	0.508	0.186	0.693	0.471,0.143,0,0.083,0.231	0.611,0.688,0.167,0.7,0.75,0.704,0.778,0.833,0.929,0.667,0.8	3.51022056089e-07	0.000352894173721475	chr1:64956934-64957017;chr1:65066628-65066802	chr1:64886259-65067732	Ctrl_ICM
chr9:-:5910615-5910707:5913858-5914062:5881596-5881675:5920544-5921097	KIAA2026	ENSG00000183354	MXE	0.251	0.589	0.84	0.667,0.458,0.667,0.583,0.571	0.846,1,0.778,0.857,0.5,0.9,0.857,0.833,0.667,1,1	5.45951385e-06	0.00268831858291885	chr9:5910615-5910707;chr9:5913858-5914062	chr9:5881596-5921097	Ctrl_ICM
chr16:-:57788575-57788713:57790930-57791066:57772223-57772288:57794999-57795141	KIFC3	ENSG00000140859	MXE	0.188	0.742	0.93	0.744,0.709,0.875,0.549,0.833	0.895,0.889,0.968,0.962,1,0.842,0.955,0.872,0.939,0.98	1.10154048549e-05	0.00824466335373082	chr16:57788575-57788713;chr16:57790930-57791066	chr16:57772223-57795141	Ctrl_DCM
chr5:+:142745208-142745718:142756734-142756830:142718116-142718266:142757827-142757934	LINC01844	ENSG00000236714	MXE	0.232	0.07	0.302	0.147,0,0.062,0.042,0.1	0.324,0.196,0.182,0.468,0.143,0.143,0.478,0.359,0.448,0.283	3.82865270498e-06	0.003737763819027	chr5:142745208-142745718;chr5:142756734-142756830	chr5:142718116-142757934	Ctrl_DCM
chr5:+:142745208-142745718:142756734-142756830:142718116-142718266:142757827-142757934	LINC01844	ENSG00000236714	MXE	0.256	0.07	0.326	0.147,0,0.062,0.042,0.1	0.267,0.48,0.16,0.29,0.309,0.248,0.344,0.333,0.224,0.481,0.447	4.83016576736e-07	0.000429348704316197	chr5:142745208-142745718;chr5:142756734-142756830	chr5:142718116-142757934	Ctrl_ICM
chr13:+:75838140-75838196:75838347-75838388:75836397-75836457:75840085-75840110	LMO7	ENSG00000136153	MXE	-0.138	0.494	0.356	0.434,0.547,0.492,0.536,0.46	0.301,0.336,0.349,0.433,0.416,0.376,0.332,0.3,0.382,0.332	3.33111106905e-05	0.0169992654419202	chr13:75838140-75838196;chr13:75838347-75838388	chr13:75836397-75840110	Ctrl_DCM
chr13:+:75838140-75838196:75838347-75838388:75836397-75836457:75840085-75840110	LMO7	ENSG00000136153	MXE	-0.133	0.494	0.361	0.434,0.547,0.492,0.536,0.46	0.372,0.343,0.36,0.369,0.385,0.384,0.329,0.343,0.314,0.386,0.382	3.77529395359e-05	0.0113878618656754	chr13:75838140-75838196;chr13:75838347-75838388	chr13:75836397-75840110	Ctrl_ICM
chr1:+:39437777-39438008:39439274-39439500:39435558-39435761:39441003-39441125	MACF1	ENSG00000127603	MXE	0.101	0.107	0.208	0.108,0.07,0.058,0.114,0.183	0.215,0.175,0.184,0.225,0.238,0.201,0.191,0.228,0.216,0.235,0.18	1.02456426778e-05	0.00400566681877247	chr1:39437777-39438008;chr1:39439274-39439500	chr1:39435558-39441125	Ctrl_ICM
chr5:-:135350823-135350913:135352946-135353045:135345968-135346057:135360497-135360604	MACROH2A1	ENSG00000113648	MXE	-0.169	0.253	0.084	0.129,0.332,0.299,0.351,0.155	0.076,0.043,0.085,0.061,0.12,0.094,0.11,0.099,0.085,0.065	2.20916186566e-07	0.000426096160126697	chr5:135350823-135350913;chr5:135352946-135353045	chr5:135345968-135360604	Ctrl_DCM
chr5:-:135350823-135350913:135352946-135353045:135345968-135346057:135360497-135360604	MACROH2A1	ENSG00000113648	MXE	-0.157	0.253	0.096	0.129,0.332,0.299,0.351,0.155	0.095,0.098,0.076,0.14,0.068,0.079,0.131,0.094,0.08,0.089,0.109	1.21122259351e-05	0.0045663091775327	chr5:135350823-135350913;chr5:135352946-135353045	chr5:135345968-135360604	Ctrl_ICM
chr5:-:135350823-135350913:135352946-135353045:135345968-135346057:135369406-135369603	MACROH2A1	ENSG00000113648	MXE	-0.165	0.242	0.077	0.125,0.308,0.3,0.327,0.151	0.05,0.036,0.062,0.045,0.121,0.094,0.111,0.102,0.07,0.082	1.37251487842e-07	0.000342427212000474	chr5:135350823-135350913;chr5:135352946-135353045	chr5:135345968-135369603	Ctrl_DCM
chr5:-:135350823-135350913:135352946-135353045:135345968-135346057:135369406-135369603	MACROH2A1	ENSG00000113648	MXE	-0.153	0.242	0.089	0.125,0.308,0.3,0.327,0.151	0.096,0.101,0.067,0.12,0.069,0.08,0.101,0.063,0.095,0.077,0.115	9.99855026396e-06	0.00398281873910799	chr5:135350823-135350913;chr5:135352946-135353045	chr5:135345968-135369603	Ctrl_ICM
chr5:-:135352946-135353045:135360497-135360607:135345968-135346057:135369406-135369603	MACROH2A1	ENSG00000113648	MXE	0.193	0.678	0.871	0.753,0.582,0.612,0.657,0.785	0.936,0.929,0.894,0.935,0.778,0.82,0.855,0.813,0.884,0.862	1.24812207236e-08	4.67088883546191e-05	chr5:135352946-135353045;chr5:135360497-135360607	chr5:135345968-135369603	Ctrl_DCM
chr5:-:135352946-135353045:135360497-135360607:135345968-135346057:135369406-135369603	MACROH2A1	ENSG00000113648	MXE	0.174	0.678	0.851	0.753,0.582,0.612,0.657,0.785	0.795,0.873,0.849,0.847,0.887,0.832,0.846,0.921,0.835,0.878,0.802	2.84661182126e-06	0.00166937968806781	chr5:135352946-135353045;chr5:135360497-135360607	chr5:135345968-135369603	Ctrl_ICM
chr5:-:135360497-135360604:135369406-135369603:135352946-135353045:135370036-135370142	MACROH2A1	ENSG00000113648	MXE	0.11	0.825	0.935	0.892,0.781,0.778,0.803,0.872	0.94,0.953,0.92,0.949,0.915,0.915,0.926,0.938,0.927,0.972	3.40882490568e-07	0.000588782726401067	chr5:135360497-135360604;chr5:135369406-135369603	chr5:135352946-135370142	Ctrl_DCM
chr5:-:135360497-135360604:135369406-135369603:135352946-135353045:135370036-135370142	MACROH2A1	ENSG00000113648	MXE	0.102	0.825	0.927	0.892,0.781,0.778,0.803,0.872	0.917,0.939,0.915,0.885,0.958,0.945,0.909,0.931,0.943,0.921,0.935	3.77581626846e-05	0.0113878618656754	chr5:135360497-135360604;chr5:135369406-135369603	chr5:135352946-135370142	Ctrl_ICM
chr21:+:29149189-29149250:29159941-29160056:29133306-29133414:29174712-29174745	MAP3K7CL	ENSG00000156265	MXE	0.278	0.187	0.465	0.298,0.307,0.053,0.102,0.175	0.389,0.482,0.459,0.541,0.32,0.399,0.487,0.548,0.533,0.423,0.531	3.53040761205e-05	0.0111244724635223	chr21:29149189-29149250;chr21:29159941-29160056	chr21:29133306-29174745	Ctrl_ICM
chr3:-:47902950-47903000:47914817-47914939:47877417-47877523:47918719-47918841	MAP4	ENSG00000047849	MXE	-0.189	0.834	0.645	0.695,0.964,0.926,0.815,0.77	0.56,0.701,0.601,0.608,0.652,0.65,0.735,0.74,0.542,0.644,0.666	5.83807269194e-09	1.7607627238891e-05	chr3:47902950-47903000;chr3:47914817-47914939	chr3:47877417-47918841	Ctrl_ICM
chrX:-:132384663-132384698:132386661-132386811:132379512-132379677:132390847-132391083	MBNL3	ENSG00000076770	MXE	-0.157	0.95	0.792	0.901,1,1,1,0.847	1,0.824,0.602,0.777,0.743,0.741,0.824,0.756,0.734,0.924	1.80749826136e-05	0.0106804120948888	chrX:132384663-132384698;chrX:132386661-132386811	chrX:132379512-132391083	Ctrl_DCM
chr18:+:3253233-3253428:3253889-3254050:3247801-3247909:3255746-3256236	MYL12A	ENSG00000101608	MXE	-0.102	0.196	0.094	0.274,0.198,0.173,0.199,0.134	0.121,0.087,0.16,0.106,0.065,0.091,0.046,0.078,0.109,0.08,0.089	3.07975454028e-08	7.22441976159904e-05	chr18:3253233-3253428;chr18:3253889-3254050	chr18:3247801-3256236	Ctrl_ICM
chr11:+:113236301-113236315:113240786-113240833:113235033-113235164:113242805-113242846	NCAM1	ENSG00000149294	MXE	-0.176	0.625	0.449	0.534,0.72,0.726,0.623,0.524	0.447,0.451,0.406,0.45,0.463,0.419,0.494,0.514,0.419,0.372,0.506	0.000223644738513	0.0472158771948646	chr11:113236301-113236315;chr11:113240786-113240833	chr11:113235033-113242846	Ctrl_ICM
chr2:-:177323085-177323396:177332142-177332251:177287611-177287834:177334393-177334529	NFE2L2	ENSG00000116044	MXE	0.219	0.1	0.319	0,0,0,0,0.5	1,0.1,0,0.25,0.353,0.529,0,0.455,0,0.533,0.286	2.7181398643e-05	0.00869475285077297	chr2:177323085-177323396;chr2:177332142-177332251	chr2:177287611-177334529	Ctrl_ICM
chr2:-:177323239-177323396:177332142-177332251:177311233-177311328:177334393-177334529	NFE2L2	ENSG00000116044	MXE	0.262	0.033	0.296	0,0,0,0,0,0,0,0.333,0,0	0.871,0.1,0,0.231,0.35,0.529,0,0.421,0,0.5,0.25	8.32236043313e-06	0.0401337509527261	chr2:177323239-177323396;chr2:177332142-177332251	chr2:177311233-177334529	DCM_ICM
chr1:+:145846433-145846458:145846598-145846690:145846013-145846196:145847250-145847348	NUDT17	ENSG00000186364	MXE	0.3	0.056	0.356	0.133,0,0,0,0.146	0.139,0.196,0.172,0.252,0.593,0.28,0.285,0.477,0.139,1,0.385	1.73337567931e-05	0.00584089059346116	chr1:145846433-145846458;chr1:145846598-145846690	chr1:145846013-145847348	Ctrl_ICM
chr11:-:72049419-72049539:72068079-72068231:72035902-72035975:72069842-72069911	NUMA1	ENSG00000137497	MXE	-0.3	0.462	0.162	0.36,0.314,0.667,0.636,0.333	0.429,0.111,0.043,0,0.2,0.125,0.333,0.227,0.045,0.111	1.39457453979e-05	0.00948902324740747	chr11:72049419-72049539;chr11:72068079-72068231	chr11:72035902-72069911	Ctrl_DCM
chr11:-:72049419-72049539:72068079-72068231:72035902-72035975:72069842-72069911	NUMA1	ENSG00000137497	MXE	-0.339	0.462	0.123	0.36,0.314,0.667,0.636,0.333	0.2,0.25,0,0.071,0.143,0.067,0.2,0.125,0,0,0.3	1.37310304793e-07	0.000170523244399401	chr11:72049419-72049539;chr11:72068079-72068231	chr11:72035902-72069911	Ctrl_ICM
chrX:-:68206573-68206673:68210153-68210282:68201619-68201710:68213862-68213972	OPHN1	ENSG00000079482	MXE	-0.123	0.183	0.06	0.114,0.167,0.077,0.294,0.263	0.133,0.097,0.04,0,0.125,0,0.176,0,0.028,0	3.93486285098e-05	0.0196340912124233	chrX:68206573-68206673;chrX:68210153-68210282	chrX:68201619-68213972	Ctrl_DCM
chr6:+:13053365-13053529:13160204-13160284:13013554-13014139:13182519-13182686	PHACTR1	ENSG00000112137	MXE	0.185	0.276	0.461	0.363,0.383,0.235,0.094,0.304	0.468,0.463,0.51,0.448,0.474,0.459,0.477,0.477,0.385,0.447	4.60984284056e-05	0.0217113370035101	chr6:13053365-13053529;chr6:13160204-13160284	chr6:13013554-13182686	Ctrl_DCM
chr9:+:128937757-128937778:128940369-128940497:128936448-128936503:128940599-128940715	PHYHD1	ENSG00000175287	MXE	-0.184	0.232	0.047	0.098,0.243,0.105,0.349,0.363	0,0.065,0,0,0,0.125,0.098,0,0,0,0.233	0.000206745129327	0.0448040721989566	chr9:128937757-128937778;chr9:128940369-128940497	chr9:128936448-128940715	Ctrl_ICM
chr2:+:158577271-158577383:158603070-158603104:158533438-158533534:158620990-158621022	PKP4	ENSG00000144283	MXE	0.141	0.143	0.284	0.187,0.097,0.165,0.101,0.166	0.287,0.257,0.283,0.2,0.391,0.303,0.337,0.309,0.24,0.258,0.258	1.51234779535e-05	0.005504945975074	chr2:158577271-158577383;chr2:158603070-158603104	chr2:158533438-158621022	Ctrl_ICM
chr12:+:19290677-19290796:19291644-19291697:19287473-19287556:19320562-19320624	PLEKHA5	ENSG00000052126	MXE	0.416	0.166	0.583	0.256,0.15,0.262,0,0.164	0.661,0.603,0.399,0.434,0.899,0.713,0.615,0.695,0.371,0.437	7.47606372142e-07	0.0011160744316888	chr12:19290677-19290796;chr12:19291644-19291697	chr12:19287473-19320624	Ctrl_DCM
chr12:+:19290677-19290796:19291644-19291697:19287473-19287556:19320562-19320624	PLEKHA5	ENSG00000052126	MXE	0.305	0.166	0.471	0.256,0.15,0.262,0,0.164	0.503,0.47,0.323,0.47,0.615,0.437,0.508,0.639,0.347,0.336,0.535	7.20088367422e-05	0.0183162718229075	chr12:19290677-19290796;chr12:19291644-19291697	chr12:19287473-19320624	Ctrl_ICM
chr7:-:151595345-151595451:151632069-151632138:151576371-151576452:151675420-151675637	PRKAG2	ENSG00000106617	MXE	0.128	0.142	0.27	0.186,0.115,0.165,0.092,0.152	0.147,0.262,0.27,0.33,0.252,0.238,0.315,0.367,0.239,0.277	2.27716839829e-07	0.000426096160126697	chr7:151595345-151595451;chr7:151632069-151632138	chr7:151576371-151675637	Ctrl_DCM
chr7:-:151595345-151595451:151632069-151632138:151576371-151576452:151675420-151675637	PRKAG2	ENSG00000106617	MXE	0.152	0.142	0.294	0.186,0.115,0.165,0.092,0.152	0.357,0.339,0.233,0.305,0.272,0.262,0.324,0.235,0.276,0.339,0.29	5.32129895703e-13	5.61716317904087e-09	chr7:151595345-151595451;chr7:151632069-151632138	chr7:151576371-151675637	Ctrl_ICM
chr7:-:151595345-151595451:151675420-151675637:151576371-151576452:151735900-151736314	PRKAG2	ENSG00000106617	MXE	0.22	0.171	0.391	0.245,0.133,0.208,0.072,0.197	0.497,0.414,0.345,0.368,0.373,0.333,0.407,0.469,0.348,0.353	2.77555756156e-15	6.23223694872682e-11	chr7:151595345-151595451;chr7:151675420-151675637	chr7:151576371-151736314	Ctrl_DCM
chr7:-:151595345-151595454:151632069-151632138:151576371-151576452:151675420-151675637	PRKAG2	ENSG00000106617	MXE	0.127	0.142	0.268	0.187,0.114,0.166,0.092,0.15	0.147,0.261,0.268,0.328,0.256,0.239,0.311,0.364,0.237,0.274	2.12122764132e-07	0.000426096160126697	chr7:151595345-151595454;chr7:151632069-151632138	chr7:151576371-151675637	Ctrl_DCM
chr7:-:151595345-151595454:151632069-151632138:151576371-151576452:151675420-151675637	PRKAG2	ENSG00000106617	MXE	0.151	0.142	0.293	0.187,0.114,0.166,0.092,0.15	0.356,0.34,0.233,0.304,0.272,0.259,0.324,0.232,0.273,0.34,0.29	8.18234369149e-13	5.75818800049123e-09	chr7:151595345-151595454;chr7:151632069-151632138	chr7:151576371-151675637	Ctrl_ICM
chr4:+:26362446-26362628:26386353-26386391:26321011-26321048:26406175-26406270	RBPJ	ENSG00000168214	MXE	-0.142	0.245	0.103	0.288,0.206,0.28,0.252,0.2	0.063,0.118,0.131,0.149,0.118,0.105,0.129,0.08,0.06,0.077	9.83909436636e-06	0.00789025088936598	chr4:26362446-26362628;chr4:26386353-26386391	chr4:26321011-26406270	Ctrl_DCM
chr17:-:42586053-42586137:42586765-42586891:42585125-42585262:42592056-42592162	RETREG3	ENSG00000141699	MXE	0.151	0.081	0.232	0.169,0.058,0.095,0.036,0.047	0.187,0.137,0.212,0.185,0.151,0.22,0.434,0.361,0.143,0.267,0.259	0.000238201359624	0.0497911594493256	chr17:42586053-42586137;chr17:42586765-42586891	chr17:42585125-42592162	Ctrl_ICM
chr3:-:197696954-197697049:197699187-197699231:197695866-197695981:197700613-197701146	RUBCN	ENSG00000145016	MXE	0.116	0.026	0.142	0.046,0.037,0.018,0.008,0.019	0.142,0.048,0.138,0.145,0.205,0.141,0.176,0.135,0.148,0.141	5.57557487613e-06	0.00500775833074492	chr3:197696954-197697049;chr3:197699187-197699231	chr3:197695866-197701146	Ctrl_DCM
chr3:-:197696954-197697049:197699187-197699231:197695866-197695981:197700613-197701146	RUBCN	ENSG00000145016	MXE	0.117	0.026	0.142	0.046,0.037,0.018,0.008,0.019	0.063,0.096,0.215,0.155,0.127,0.072,0.163,0.231,0.177,0.196,0.07	6.07570617986e-05	0.0166584816713252	chr3:197696954-197697049;chr3:197699187-197699231	chr3:197695866-197701146	Ctrl_ICM
chr14:+:54702062-54702580:54784340-54784447:54567612-54568112:54784537-54784620	SAMD4A	ENSG00000020577	MXE	-0.187	0.693	0.507	0.653,0.738,0.7,0.635,0.741	0.556,0.391,0.485,0.545,0.479,0.506,0.581,0.477,0.473,0.574	4.13438050462e-09	2.32083449626844e-05	chr14:54702062-54702580;chr14:54784340-54784447	chr14:54567612-54784620	Ctrl_DCM
chr5:+:156329534-156329579:156344489-156344677:156123856-156124019:156508601-156508702	SGCD	ENSG00000170624	MXE	0.132	0.078	0.209	0.123,0.101,0.009,0.099,0.056	0.197,0.19,0.199,0.259,0.26,0.228,0.141,0.177,0.207,0.251,0.192	5.86958224247e-08	0.000103265516919189	chr5:156329534-156329579;chr5:156344489-156344677	chr5:156123856-156508702	Ctrl_ICM
chr3:+:66236544-66236700:66243203-66243312:66221001-66221127:66346364-66346408	SLC25A26	ENSG00000144741	MXE	-0.197	0.713	0.516	0.693,0.803,0.65,0.697,0.724	0.5,0.5,0.38,0.563,0.722,0.416,0.607,0.488,0.485,0.5	0.000124480384265	0.0499121883622555	chr3:66236544-66236700;chr3:66243203-66243312	chr3:66221001-66346408	Ctrl_DCM
chr10:-:95406118-95406147:95414494-95414862:95399017-95399189:95421961-95422073	SORBS1	ENSG00000095637	MXE	-0.129	0.27	0.142	0.254,0.292,0.289,0.294,0.223	0.037,0.214,0.184,0.123,0.098,0.193,0.147,0.15,0.152,0.119	6.06414918281e-11	6.80822028754079e-07	chr10:95406118-95406147;chr10:95414494-95414862	chr10:95399017-95422073	Ctrl_DCM
chr10:-:95406118-95406147:95414494-95414862:95399017-95399189:95421961-95422073	SORBS1	ENSG00000095637	MXE	-0.111	0.27	0.159	0.254,0.292,0.289,0.294,0.223	0.179,0.149,0.155,0.155,0.167,0.179,0.161,0.169,0.175,0.122,0.139	1.26581637938e-06	0.000890797180049019	chr10:95406118-95406147;chr10:95414494-95414862	chr10:95399017-95422073	Ctrl_ICM
chr10:-:95414494-95414862:95415469-95416185:95399017-95399189:95421961-95422073	SORBS1	ENSG00000095637	MXE	0.196	0.179	0.375	0.185,0.14,0.139,0.245,0.184	0.654,0.193,0.301,0.441,0.48,0.201,0.414,0.314,0.372,0.379	1.08505342875e-05	0.00824466335373082	chr10:95414494-95414862;chr10:95415469-95416185	chr10:95399017-95422073	Ctrl_DCM
chr10:-:95414494-95414862:95415469-95416185:95399017-95399189:95421961-95422073	SORBS1	ENSG00000095637	MXE	0.167	0.179	0.346	0.185,0.14,0.139,0.245,0.184	0.344,0.439,0.303,0.372,0.25,0.263,0.437,0.422,0.257,0.407,0.31	7.14308395766e-08	0.00010744814701878	chr10:95414494-95414862;chr10:95415469-95416185	chr10:95399017-95422073	Ctrl_ICM
chr17:-:50977108-50977221:50979746-50979917:50974771-50974947:50982524-50982672	SPAG9	ENSG00000008294	MXE	0.112	0.8	0.912	0.846,0.755,0.743,0.814,0.843	0.948,0.917,0.901,0.949,0.958,0.858,0.934,0.882,0.873,0.898	1.58527943372e-05	0.0100039730119046	chr17:50977108-50977221;chr17:50979746-50979917	chr17:50974771-50982672	Ctrl_DCM
chr8:+:38788704-38788819:38819522-38820635:38728190-38728671:38825308-38825368	TACC1	ENSG00000147526	MXE	0.131	0.253	0.384	0.291,0.24,0.265,0.19,0.281	0.292,0.361,0.389,0.381,0.346,0.37,0.396,0.463,0.464,0.378	0.000112290195779	0.0466919269633642	chr8:38788704-38788819;chr8:38819522-38820635	chr8:38728190-38825368	Ctrl_DCM
chr10:+:122050438-122050550:122132609-122132734:122021936-122022014:122195040-122195176	TACC2	ENSG00000138162	MXE	0.173	0.54	0.713	0.597,0.416,0.567,0.58,0.54	0.852,0.736,0.729,0.756,0.599,0.702,0.65,0.678,0.779,0.648	2.97001899757e-05	0.0158782872789135	chr10:122050438-122050550;chr10:122132609-122132734	chr10:122021936-122195176	Ctrl_DCM
chr15:+:83121921-83122003:83124672-83124776:83119578-83119681:83127358-83127477	TM6SF1	ENSG00000136404	MXE	0.13	0.802	0.932	0.867,0.725,0.875,0.765,0.778	0.882,1,0.789,0.947,1,0.931,1,0.923,1,0.778,1	7.98900323596e-05	0.0200790281330461	chr15:83121921-83122003;chr15:83124672-83124776	chr15:83119578-83127477	Ctrl_ICM
chr11:+:1926695-1926709:1929120-1929143:1925099-1925116:1929810-1929828	TNNT3	ENSG00000130595	MXE	0.246	0.642	0.888	0.955,0.573,0.525,0.648,0.648,0.559,0.558,0.661,0.827,0.466	0.823,0.962,0.977,0.811,1,0.898,0.917,0.731,0.939,1,0.715	4.92375129402e-06	0.0296803728003526	chr11:1926695-1926709;chr11:1929120-1929143	chr11:1925099-1929828	DCM_ICM
chr11:+:1926695-1926709:1929120-1929143:1925256-1925276:1929810-1929828	TNNT3	ENSG00000130595	MXE	0.424	0.342	0.766	0.58,0.254,0.262,0.525,0.624,0.237,0.181,0.249,0.24,0.269	0.624,0.768,0.898,0.655,1,0.747,0.782,0.551,0.847,1,0.554	1.61749075911e-07	0.00195004685918302	chr11:1926695-1926709;chr11:1929120-1929143	chr11:1925256-1929828	DCM_ICM
chr1:+:179889310-179889369:179901302-179901388:179884692-179884769:179903966-179904022	TOR1AIP1	ENSG00000143337	MXE	-0.144	0.355	0.211	0.315,0.343,0.317,0.271,0.531	0,0,0.35,0.474,0,0.337,0.238,0.251,0,0.245,0.427	8.96040963495e-05	0.021743927380812	chr1:179889310-179889369;chr1:179901302-179901388	chr1:179884692-179904022	Ctrl_ICM
chr1:-:154170649-154170711:154172029-154172104:154170400-154170469:154172908-154172978	TPM3	ENSG00000143549	MXE	-0.164	0.384	0.221	0.413,0.411,0.452,0.32,0.326	0.227,0.351,0.324,0.196,0.222,0.211,0.275,0.161,0.104,0.138	9.80115822946e-08	0.00031439315269185	chr1:154170649-154170711;chr1:154172029-154172104	chr1:154170400-154172978	Ctrl_DCM
chr1:-:154170649-154170711:154172029-154172104:154170400-154170469:154172908-154172978	TPM3	ENSG00000143549	MXE	-0.145	0.384	0.24	0.413,0.411,0.452,0.32,0.326	0.358,0.134,0.434,0.206,0.101,0.191,0.308,0.336,0.232,0.223,0.113	4.05266266038e-05	0.0118833075119365	chr1:154170649-154170711;chr1:154172029-154172104	chr1:154170400-154172978	Ctrl_ICM
chr1:-:154171413-154171488:154172029-154172104:154170649-154170711:154172908-154172978	TPM3	ENSG00000143549	MXE	-0.298	0.554	0.255	0.647,0.646,0.702,0.381,0.392	0.3,0.49,0.434,0.187,0.219,0.26,0.314,0.139,0.096,0.113	4.06904229089e-07	0.000652616254283172	chr1:154171413-154171488;chr1:154172029-154172104	chr1:154170649-154172978	Ctrl_DCM
chr1:-:154171413-154171488:154172029-154172104:154170649-154170711:154172908-154172978	TPM3	ENSG00000143549	MXE	-0.265	0.554	0.289	0.647,0.646,0.702,0.381,0.392	0.427,0.13,0.646,0.222,0.086,0.238,0.395,0.35,0.273,0.293,0.114	2.43658281345e-05	0.0079140209780856	chr1:154171413-154171488;chr1:154172029-154172104	chr1:154170649-154172978	Ctrl_ICM
chr2:-:178642237-178642317:178735511-178736074:178641241-178641315:178738082-178738360	TTN	ENSG00000155657	MXE	-0.162	0.274	0.112	0.262,0.423,0.192,0.312,0.181	0.103,0.133,0.101,0.133,0.07,0.147,0.137,0.128,0.086,0.099,0.1	5.08417848044e-07	0.000429348704316197	chr2:178642237-178642317;chr2:178735511-178736074	chr2:178641241-178738360	Ctrl_ICM
chr2:-:178682697-178682903:178718695-178718973:178681661-178681738:178719164-178719451	TTN	ENSG00000155657	MXE	-0.147	0.22	0.073	0.197,0.385,0.107,0.211,0.199	0.053,0.105,0.064,0.095,0.064,0.095,0.043,0.084,0.044,0.078,0.075	6.13705562813e-07	0.000498328917004156	chr2:178682697-178682903;chr2:178718695-178718973	chr2:178681661-178719451	Ctrl_ICM
chr2:-:178713085-178713372:178719164-178719451:178712697-178712975:178719554-178719832	TTN	ENSG00000155657	MXE	-0.12	0.23	0.11	0.185,0.345,0.185,0.218,0.218	0.098,0.158,0.08,0.135,0.113,0.118,0.074,0.119,0.083,0.133,0.104	4.9413367631e-07	0.000429348704316197	chr2:178713085-178713372;chr2:178719164-178719451	chr2:178712697-178719832	Ctrl_ICM
chr2:-:178714292-178714573:178719164-178719451:178713897-178714175:178719554-178719832	TTN	ENSG00000155657	MXE	-0.113	0.219	0.106	0.16,0.33,0.198,0.198,0.21	0.097,0.159,0.066,0.134,0.115,0.105,0.073,0.12,0.081,0.129,0.091	1.58067627265e-06	0.00101124962024808	chr2:178714292-178714573;chr2:178719164-178719451	chr2:178713897-178719832	Ctrl_ICM
chr2:-:178714292-178714573:178735511-178736074:178713897-178714175:178738082-178738360	TTN	ENSG00000155657	MXE	-0.104	0.251	0.147	0.209,0.317,0.206,0.317,0.204	0.133,0.173,0.132,0.182,0.119,0.178,0.16,0.174,0.122,0.125,0.117	0.000207976462462	0.0448040721989566	chr2:178714292-178714573;chr2:178735511-178736074	chr2:178713897-178738360	Ctrl_ICM
chr2:-:178714986-178715264:178715493-178715774:178714292-178714573:178717095-178717382	TTN	ENSG00000155657	MXE	-0.101	0.17	0.07	0.134,0.275,0.111,0.186,0.146	0.066,0.083,0.054,0.086,0.064,0.081,0.057,0.101,0.046,0.068,0.06	9.32776317042e-06	0.00393855472107814	chr2:178714986-178715264;chr2:178715493-178715774	chr2:178714292-178717382	Ctrl_ICM
chr2:-:178714986-178715264:178718695-178718973:178714292-178714573:178719164-178719451	TTN	ENSG00000155657	MXE	-0.126	0.197	0.07	0.143,0.315,0.114,0.226,0.185	0.055,0.102,0.051,0.097,0.058,0.077,0.045,0.093,0.041,0.088,0.068	7.63415216598e-08	0.00010744814701878	chr2:178714986-178715264;chr2:178718695-178718973	chr2:178714292-178719451	Ctrl_ICM
chr2:-:178714986-178715264:178719164-178719451:178714292-178714573:178719554-178719832	TTN	ENSG00000155657	MXE	-0.122	0.25	0.128	0.192,0.371,0.21,0.251,0.228	0.113,0.181,0.086,0.16,0.13,0.128,0.093,0.156,0.094,0.157,0.115	5.98856579115e-06	0.00280956891072797	chr2:178714986-178715264;chr2:178719164-178719451	chr2:178714292-178719832	Ctrl_ICM
chr2:-:178715493-178715774:178718695-178718973:178714986-178715264:178719164-178719451	TTN	ENSG00000155657	MXE	-0.114	0.176	0.062	0.132,0.273,0.123,0.183,0.17	0.048,0.091,0.046,0.08,0.06,0.071,0.041,0.078,0.035,0.077,0.059	1.01586739021e-10	4.2893984684227e-07	chr2:178715493-178715774;chr2:178718695-178718973	chr2:178714986-178719451	Ctrl_ICM
chr2:-:178715493-178715774:178723856-178724143:178714986-178715264:178724260-178724538	TTN	ENSG00000155657	MXE	-0.118	0.323	0.205	0.292,0.396,0.255,0.35,0.321	0.179,0.234,0.155,0.222,0.23,0.239,0.186,0.246,0.146,0.245,0.175	8.19628740834e-06	0.00360500041176821	chr2:178715493-178715774;chr2:178723856-178724143	chr2:178714986-178724538	Ctrl_ICM
chr2:-:178715493-178715774:178724260-178724538:178714986-178715264:178725368-178725649	TTN	ENSG00000155657	MXE	-0.121	0.349	0.228	0.31,0.424,0.291,0.375,0.345	0.192,0.253,0.165,0.254,0.242,0.271,0.192,0.265,0.172,0.272,0.23	7.20275941568e-06	0.00323541822944332	chr2:178715493-178715774;chr2:178724260-178724538	chr2:178714986-178725649	Ctrl_ICM
chr2:-:178715493-178715774:178725368-178725649:178714986-178715264:178725768-178726046	TTN	ENSG00000155657	MXE	-0.115	0.327	0.212	0.291,0.394,0.278,0.346,0.327	0.189,0.245,0.164,0.228,0.226,0.261,0.19,0.254,0.16,0.23,0.187	1.22366478739e-06	0.000890797180049019	chr2:178715493-178715774;chr2:178725368-178725649	chr2:178714986-178726046	Ctrl_ICM
chr2:-:178715493-178715774:178735511-178736074:178714986-178715264:178738082-178738360	TTN	ENSG00000155657	MXE	-0.108	0.257	0.148	0.223,0.312,0.23,0.32,0.198	0.129,0.172,0.138,0.17,0.123,0.191,0.168,0.179,0.112,0.127,0.121	1.16280149098e-05	0.00446346637773996	chr2:178715493-178715774;chr2:178735511-178736074	chr2:178714986-178738360	Ctrl_ICM
chr2:-:178717523-178717810:178735511-178736074:178717095-178717382:178738082-178738360	TTN	ENSG00000155657	MXE	0.124	0.684	0.808	0.736,0.615,0.655,0.782,0.633	0.809,0.752,0.851,0.797,0.766,0.816,0.891,0.816,0.83,0.76,0.803	0.000148123964282	0.033991229716539	chr2:178717523-178717810;chr2:178735511-178736074	chr2:178717095-178738360	Ctrl_ICM
chr2:-:178718322-178718600:178719554-178719832:178717943-178718221:178719983-178720264	TTN	ENSG00000155657	MXE	0.109	0.824	0.933	0.861,0.696,0.897,0.842,0.822	0.945,0.914,0.946,0.91,0.923,0.92,0.961,0.928,0.956,0.926,0.932	1.35564770616e-05	0.00502112883727192	chr2:178718322-178718600;chr2:178719554-178719832	chr2:178717943-178720264	Ctrl_ICM
chr2:-:178738082-178738360:178753124-178753180:178735511-178736074:178758984-178759172	TTN	ENSG00000155657	MXE	0.12	0.761	0.881	0.789,0.695,0.826,0.661,0.835	0.896,0.865,0.906,0.866,0.931,0.864,0.836,0.831,0.915,0.89,0.89	5.30900633808e-05	0.0147478607644138	chr2:178738082-178738360;chr2:178753124-178753180	chr2:178735511-178759172	Ctrl_ICM
chr12:+:104290993-104291104:104309759-104310099:104288931-104289040:104311290-104311412	TXNRD1	ENSG00000198431	MXE	0.559	0.398	0.958	0.75,0.909,0,0.333,0	1,0.857,1,0.934,0.971,0.951,0.917,1,0.946,1	8.72419147659e-05	0.0376717298875677	chr12:104290993-104291104;chr12:104309759-104310099	chr12:104288931-104311412	Ctrl_DCM
chr12:+:104290993-104291104:104309759-104310099:104288931-104289040:104311290-104311412	TXNRD1	ENSG00000198431	MXE	0.48	0.398	0.878	0.75,0.909,0,0.333,0	0.833,1,1,0.971,0.984,0.974,0.857,0.25,0.955,1,0.839	6.47431901005e-05	0.0170857278675219	chr12:104290993-104291104;chr12:104309759-104310099	chr12:104288931-104311412	Ctrl_ICM
chr17:+:32360892-32360967:32365330-32365487:32360598-32360765:32367772-32368014	ZNF207	ENSG00000010244	MXE	0.105	0.833	0.938	0.932,0.811,0.782,0.774,0.866	0.965,0.916,0.955,0.896,0.932,0.93,0.928,0.945,0.957,0.95,0.94	8.29571618578e-05	0.0203650186179288	chr17:32360892-32360967;chr17:32365330-32365487	chr17:32360598-32368014	Ctrl_ICM
chr1:+:43975665-43975848:43975800-43975848:43974487-43974614	ATP6V0B	ENSG00000117410	A3SS	0.287	0.686	0.973	0.667,0.9,0.727,0.6,0.538	1,1,1,0.852,1,0.882,1,1,1,1	9.96884605242e-06	0.00772252628383848	chr1:43975665-43975848;chr1:43975800-43975848	chr1:43974487-43975848	Ctrl_DCM
chr6:+:26409894-26410032:26410006-26410032:26409533-26409733	BTN3A1	ENSG00000026950	A3SS	-0.119	0.96	0.841	1,1,0.867,0.933,1	0.789,0.891,0.931,0.811,0.806,0.838,0.755,0.92,0.783,0.89	1.58715412001e-05	0.00939368502743062	chr6:26409894-26410032;chr6:26410006-26410032	chr6:26409533-26410032	Ctrl_DCM
chr2:+:202924297-202924415:202924357-202924415:202917877-202918043	CARF	ENSG00000138380	A3SS	0.248	0.533	0.782	0.425,0.79,0.683,0.35,0.418	0.829,1,0.618,0.683,0.89,1,0.708,1,1,0.35,0.519	1.38526595808e-05	0.0105578013439463	chr2:202924297-202924415;chr2:202924357-202924415	chr2:202917877-202924415	Ctrl_ICM
chr12:-:7479860-7479996:7479860-7479913:7481161-7481256	CD163	ENSG00000177575	A3SS	0.225	0.321	0.546	0.306,0.302,0.309,0.326,0.361	0.774,0.6,0.455,0.47,0.417,0.691,0.436,0.525,0.546,0.547	2.57813424498e-07	0.000640872610617128	chr12:7479860-7479996;chr12:7479860-7479913	chr12:7479860-7481256	Ctrl_DCM
chr12:-:7479860-7479996:7479860-7479913:7481161-7481256	CD163	ENSG00000177575	A3SS	0.226	0.321	0.547	0.306,0.302,0.309,0.326,0.361	0.433,0.52,0.675,0.559,0.559,0.636,0.552,0.534,0.474,0.484,0.59	1.91879845346e-12	1.18063668841394e-08	chr12:7479860-7479996;chr12:7479860-7479913	chr12:7479860-7481256	Ctrl_ICM
chr13:+:76995843-76996127:76995902-76996127:76995457-76995513	CLN5	ENSG00000102805	A3SS	0.267	0.55	0.817	0.289,0.844,0.813,0.494,0,0.379,0.765,0.487,0.432,1	1,0.765,1,0.475,1,0.857,0.857,1,0.731,0.685,0.619	1.67092188985e-06	0.00715767240215412	chr13:76995843-76996127;chr13:76995902-76996127	chr13:76995457-76996127	DCM_ICM
chr7:+:99453966-99454136:99454044-99454136:99452368-99452440	CPSF4	ENSG00000160917	A3SS	0.206	0.695	0.901	0.8,0.609,0.625,0.726,0.714	0.87,0.831,1,0.815,0.944,0.925,0.948,0.922,0.882,0.895,0.875	4.13251137998e-06	0.00462315318563944	chr7:99453966-99454136;chr7:99454044-99454136	chr7:99452368-99454136	Ctrl_ICM
chr2:+:182739545-182740388:182740299-182740388:182736249-182736386	DNAJC10	ENSG00000077232	A3SS	0.105	0.091	0.196	0.093,0.035,0.069,0.107,0.152	0.095,0.248,0.163,0.19,0.229,0.194,0.093,0.243,0.193,0.22,0.291	2.54582400969e-05	0.0171433548298291	chr2:182739545-182740388;chr2:182740299-182740388	chr2:182736249-182740388	Ctrl_ICM
chr6:+:70524343-70526698:70524931-70526698:70523967-70524121	FAM135A	ENSG00000082269	A3SS	0.257	0.327	0.584	0.273,0.411,0.465,0.172,0.312	0.528,0.632,0.446,0.602,0.692,0.409,0.698,0.687,0.508,0.633	1.40353761898e-05	0.00874792345505148	chr6:70524343-70526698;chr6:70524931-70526698	chr6:70523967-70526698	Ctrl_DCM
chr6:-:29629087-29629247:29629087-29629107:29630458-29630643	GABBR1	ENSG00000204681	A3SS	0.329	0.15	0.479	0.189,0.143,0.13,0.143,0.143	0.538,0.2,0.429,0.545,0.294,0.467,0.412,0.7,0.786,0.419	1.05626314929e-05	0.00772252628383848	chr6:29629087-29629247;chr6:29629087-29629107	chr6:29629087-29630643	Ctrl_DCM
chr6:-:29629087-29629247:29629087-29629107:29630458-29630643	GABBR1	ENSG00000204681	A3SS	0.428	0.15	0.578	0.189,0.143,0.13,0.143,0.143	0.286,0.714,0.474,0.417,1,0.5,0.529,1,0.231,0.333,0.875	0.000120336300908	0.0462768287179327	chr6:29629087-29629247;chr6:29629087-29629107	chr6:29629087-29630643	Ctrl_ICM
chr7:-:139614286-139614493:139614286-139614412:139620401-139620563	HIPK2	ENSG00000064393	A3SS	-0.125	0.71	0.585	0.693,0.778,0.73,0.684,0.665	0.558,0.624,0.597,0.59,0.615,0.589,0.565,0.611,0.545,0.552	1.13652064786e-05	0.0078476750734733	chr7:139614286-139614493;chr7:139614286-139614412	chr7:139614286-139620563	Ctrl_DCM
chr11:+:71999800-72000012:71999927-72000012:71999228-71999662	IL18BP	ENSG00000137496	A3SS	0.199	0.639	0.837	0.765,0.667,0.6,0.525,0.636	0.857,1,0.8,1,0.333,1,0.619,1,0.765,1	1.15725344974e-07	0.000640872610617128	chr11:71999800-72000012;chr11:71999927-72000012	chr11:71999228-72000012	Ctrl_DCM
chr16:+:30001212-30001530:30001414-30001530:30000929-30001040	INO80E	ENSG00000169592	A3SS	0.225	0.201	0.426	0.319,0.228,0.074,0.114,0.271	0.426,0.431,0.321,0.339,0.469,0.531,0.435,0.574,0.435,0.298	4.83737419887e-06	0.00400824826118368	chr16:30001212-30001530;chr16:30001414-30001530	chr16:30000929-30001530	Ctrl_DCM
chr16:+:30001212-30001530:30001414-30001530:30000929-30001040	INO80E	ENSG00000169592	A3SS	0.204	0.201	0.405	0.319,0.228,0.074,0.114,0.271	0.311,0.31,0.413,0.353,0.383,0.452,0.378,0.423,0.458,0.482,0.491	9.02378801115e-06	0.00854205655886245	chr16:30001212-30001530;chr16:30001414-30001530	chr16:30000929-30001530	Ctrl_ICM
chr15:+:88650235-88652310:88652170-88652310:88639343-88639594	ISG20	ENSG00000172183	A3SS	0.197	0.786	0.983	0.852,0.795,0.818,0.617,0.846	1,1,1,1,1,1,0.915,1,0.913,1	9.71890147694e-07	0.00120796226456887	chr15:88650235-88652310;chr15:88652170-88652310	chr15:88639343-88652310	Ctrl_DCM
chr15:+:88650235-88652310:88652170-88652310:88639343-88639594	ISG20	ENSG00000172183	A3SS	0.11	0.786	0.895	0.852,0.795,0.818,0.617,0.846	0.9,0.833,0.714,1,1,0.9,0.5,1,1,1,1	9.90553193581e-07	0.00135441640002309	chr15:88650235-88652310;chr15:88652170-88652310	chr15:88639343-88652310	Ctrl_ICM
chr11:-:119310756-119311185:119310756-119310903:119311280-119311421	MCAM	ENSG00000076706	A3SS	-0.14	0.871	0.732	0.903,0.928,0.892,0.943,0.691	0.76,0.648,0.856,0.899,0.704,0.681,0.65,0.652,0.721,0.73,0.746	1.03594605988e-05	0.0091059658663452	chr11:119310756-119311185;chr11:119310756-119310903	chr11:119310756-119311421	Ctrl_ICM
chr10:+:68109382-68109723:68109433-68109723:68087897-68087992	MYPN	ENSG00000138347	A3SS	-0.173	0.938	0.765	1,0.912,1,1,0.776	0.591,0.893,0.607,0.893,0.784,0.447,0.652,0.921,0.956,1,0.669	8.65447042786e-06	0.00854205655886245	chr10:68109382-68109723;chr10:68109433-68109723	chr10:68087897-68109723	Ctrl_ICM
chr8:-:143574785-143575093:143574785-143574900:143575423-143575525	NAPRT	ENSG00000147813	A3SS	-0.178	0.901	0.723	0.882,1,1,1,0.625	0.467,1,1,0.778,1,1,0.647,0.333,0.677,0.333	7.75015180111e-05	0.0401360986399984	chr8:143574785-143575093;chr8:143574785-143574900	chr8:143574785-143575525	Ctrl_DCM
chr10:-:87238667-87238872:87238667-87238849:87288442-87288495	NUTM2A-AS1	ENSG00000223482	A3SS	0.407	0.511	0.918	0.693,0.568,0.429,0.334,0.53	0.858,0.772,0.819,0.827,1,1,1,1,0.907,1	2.1898355318e-07	0.000640872610617128	chr10:87238667-87238872;chr10:87238667-87238849	chr10:87238667-87288495	Ctrl_DCM
chr22:+:44186577-44187878:44187776-44187878:44185808-44185872	PARVG	ENSG00000138964	A3SS	0.381	0.269	0.65	0.158,0.387,0.056,0.213,0.529	0.538,0.5,0.636,0.538,0.714,0.905,0.6,0.692,0.875,0.5	1.40766328024e-05	0.00874792345505148	chr22:44186577-44187878;chr22:44187776-44187878	chr22:44185808-44187878	Ctrl_DCM
chr6:-:143964787-143966230:143964787-143964818:143968907-143968978	PLAGL1	ENSG00000118495	A3SS	0.185	0.703	0.889	0.568,0.677,0.556,0.882,0.833	0.778,0.857,1,1,1,1,0.647,0.854,1,0.75	3.02733651508e-05	0.0163594632808388	chr6:143964787-143966230;chr6:143964787-143964818	chr6:143964787-143968978	Ctrl_DCM
chr6:-:143964787-143966230:143964787-143964818:143968907-143968978	PLAGL1	ENSG00000118495	A3SS	0.239	0.703	0.942	0.568,0.677,0.556,0.882,0.833	0.778,1,1,1,1,0.913,0.76,1,1,1,0.909	4.65730343401e-05	0.0286563880294635	chr6:143964787-143966230;chr6:143964787-143964818	chr6:143964787-143968978	Ctrl_ICM
chr7:-:44121834-44122282:44121834-44122195:44123511-44123548	POLD2	ENSG00000106628	A3SS	0.163	0.801	0.964	0.889,0.659,0.706,0.792,0.857,0.744,0.677,0.84,0.842,1	0.838,1,1,1,1,0.828,0.939,1,1,1,1	1.29774062974e-06	0.00715767240215412	chr7:44121834-44122282;chr7:44121834-44122195	chr7:44121834-44123548	DCM_ICM
chr1:+:161167339-161167486:161167371-161167486:161167100-161167234	PPOX	ENSG00000143224	A3SS	0.265	0.102	0.366	0.162,0.079,0.121,0,0.146	0.466,0.375,0.276,0.255,0.375,0.357,0.579,0.215,0.478,0.314,0.34	7.84065668872e-05	0.0345176518113737	chr1:161167339-161167486;chr1:161167371-161167486	chr1:161167100-161167486	Ctrl_ICM
chr1:+:161167355-161167486:161167371-161167486:161167100-161167234	PPOX	ENSG00000143224	A3SS	0.241	0.061	0.303	0.092,0,0.075,0.14,0	0.425,0.379,0.213,0.253,0.416,0.237,0.449,0.196,0.352,0.119,0.289	5.60071610023e-05	0.0313283692406502	chr1:161167355-161167486;chr1:161167371-161167486	chr1:161167100-161167486	Ctrl_ICM
chr11:+:68587798-68588024:68587945-68588024:68583043-68583129	PPP6R3	ENSG00000110075	A3SS	0.216	0.577	0.793	0.614,0.714,0.582,0.439,0.535	0.852,0.854,0.8,0.63,0.791,0.769,0.815,0.823,0.762,0.879,0.743	6.93314161141e-05	0.0341276962680046	chr11:68587798-68588024;chr11:68587945-68588024	chr11:68583043-68588024	Ctrl_ICM
chr12:+:53443487-53443773:53443541-53443773:53442695-53442733	PRR13	ENSG00000205352	A3SS	0.173	0.739	0.912	0.871,0.802,0.706,0.563,0.751	0.938,0.928,1,0.85,1,0.825,0.934,0.693,0.861,1,1	6.31708990315e-05	0.0323924584678411	chr12:53443487-53443773;chr12:53443541-53443773	chr12:53442695-53443773	Ctrl_ICM
chrX:-:20240569-20240669:20240569-20240605:20241593-20241686	RPS6KA3	ENSG00000177189	A3SS	0.165	0.657	0.822	0.733,0.622,0.88,0.676,0.374	1,0.742,0.646,1,1,0.852,1,0.807,0,1,1	6.94352958241e-07	0.00106808843801422	chrX:20240569-20240669;chrX:20240569-20240605	chrX:20240569-20241686	Ctrl_ICM
chr16:+:89528632-89529524:89529135-89529524:89526329-89526468	SPG7	ENSG00000197912	A3SS	-0.254	0.808	0.554	0.667,0.6,1,0.733,1,0.556,1,0.857,0.667,1	0.4,0.556,0.667,0.2,1,0.571,0.5,0.529,0.5,0.5,0.667	2.78484484917e-07	0.00357880411566837	chr16:89528632-89529524;chr16:89529135-89529524	chr16:89526329-89529524	DCM_ICM
chr1:+:179889310-179889369:179889313-179889369:179884692-179884769	TOR1AIP1	ENSG00000143337	A3SS	-0.229	0.561	0.332	0.446,0.442,0.497,0.509,0.912	0.004,0.004,0.476,0.916,0.01,0.499,0.433,0.456,0.024,0.384,0.443	0.000101869942536	0.0404390810596134	chr1:179889310-179889369;chr1:179889313-179889369	chr1:179884692-179889369	Ctrl_ICM
chr17:+:27307744-27309272:27309100-27309272:27306782-27306882	WSB1	ENSG00000109046	A3SS	0.14	0.755	0.894	0.804,0.659,0.714,0.78,0.817	0.905,0.91,0.918,0.8,0.878,0.949,0.888,0.947,0.844,0.905	9.55919527978e-07	0.00120796226456887	chr17:27307744-27309272;chr17:27309100-27309272	chr17:27306782-27309272	Ctrl_DCM
chr17:+:27307744-27309272:27309100-27309272:27306782-27306882	WSB1	ENSG00000109046	A3SS	0.147	0.755	0.902	0.804,0.659,0.714,0.78,0.817	0.807,0.897,0.899,0.917,0.902,0.912,0.856,0.884,0.951,0.952,0.948	5.86379115264e-08	0.000144319627848776	chr17:27307744-27309272;chr17:27309100-27309272	chr17:27306782-27309272	Ctrl_ICM
chr10:-:42551577-42551858:42551577-42551814:42551990-42552280	ZNF37BP	ENSG00000234420	A3SS	0.264	0.272	0.536	0.257,0.265,0.479,0.162,0.197	0.496,0.58,0.682,0.663,0.434,0.499,0.525,0.462,0.589,0.429	9.0914135783e-05	0.0451988717458763	chr10:42551577-42551858;chr10:42551577-42551814	chr10:42551577-42552280	Ctrl_DCM
chr10:-:42551577-42551858:42551577-42551814:42551990-42552280	ZNF37BP	ENSG00000234420	A3SS	0.299	0.272	0.571	0.257,0.265,0.479,0.162,0.197	0.417,0.362,0.479,0.424,0.663,0.8,0.666,0.6,0.589,0.711,0.571	7.22193390388e-05	0.0341819687004413	chr10:42551577-42551858;chr10:42551577-42551814	chr10:42551577-42552280	Ctrl_ICM
chr9:+:66903361-66903576:66903518-66903576:66900813-66901079	ZNF658	ENSG00000274349	A3SS	-0.272	0.979	0.707	0.895,1,1,1,1	0.846,0.6,0.667,0.7,0.6,0.44,0.467,1,1,1,0.455	7.85384569087e-05	0.0345176518113737	chr9:66903361-66903576;chr9:66903518-66903576	chr9:66900813-66903576	Ctrl_ICM
chr18:-:21663678-21664230:21664118-21664230:21659170-21659343	ABHD3	ENSG00000158201	A5SS	0.39	0.272	0.662	0.44,0.247,0.265,0.25,0.158	0.818,0.619,0.647,0.714,0.625,0.5,0.588,0.867,0.8,0.444	1.07258417814e-06	0.000890352126274014	chr18:21663678-21664230;chr18:21664118-21664230	chr18:21659170-21664230	Ctrl_DCM
chr18:-:21663678-21664230:21664118-21664230:21659170-21659343	ABHD3	ENSG00000158201	A5SS	0.374	0.272	0.646	0.44,0.247,0.265,0.25,0.158	0.474,0.556,0.2,0.448,0.677,0.913,0.886,0.714,0.474,1,0.765	2.78394257655e-05	0.02057839735448	chr18:21663678-21664230;chr18:21664118-21664230	chr18:21659170-21664230	Ctrl_ICM
chr1:+:155061904-155062117:155061904-155061975:155062245-155062369	ADAM15	ENSG00000143537	A5SS	0.298	0.44	0.738	0.556,0.424,0.32,0.509,0.389	0.667,0.9,0.588,0.85,0.63,0.686,0.92,0.854,0.615,0.667	9.75885051013e-06	0.00578630129175637	chr1:155061904-155062117;chr1:155061904-155061975	chr1:155061904-155062369	Ctrl_DCM
chr8:-:41661801-41661941:41661834-41661941:41661527-41661564	ANK1	ENSG00000029534	A5SS	-0.147	0.946	0.799	1,0.905,1,1,0.826	0.937,0.822,0.617,0.773,0.784,0.849,0.889,0.782,0.763,0.778	1.1518867996e-05	0.0063745415489864	chr8:41661801-41661941;chr8:41661834-41661941	chr8:41661527-41661941	Ctrl_DCM
chr8:-:41661801-41661941:41661834-41661941:41661527-41661564	ANK1	ENSG00000029534	A5SS	-0.24	0.946	0.706	1,0.905,1,1,0.826	0.684,0.806,0.678,0.83,0.72,0.676,0.566,0.518,0.704,0.773,0.815	1.96698337618e-08	5.33118061057319e-05	chr8:41661801-41661941;chr8:41661834-41661941	chr8:41661527-41661941	Ctrl_ICM
chr10:-:60080537-60080618:60080573-60080618:60073872-60076454	ANK3	ENSG00000151150	A5SS	-0.204	0.969	0.765	0.971,0.981,1,1,0.892	0.758,0.916,0.762,0.8,0.768,0.743,0.759,0.695,0.771,0.677	3.66373598126e-15	1.52063361902196e-11	chr10:60080537-60080618;chr10:60080573-60080618	chr10:60073872-60080618	Ctrl_DCM
chr10:-:60080537-60080618:60080573-60080618:60073872-60076454	ANK3	ENSG00000151150	A5SS	-0.214	0.969	0.755	0.971,0.981,1,1,0.892	0.606,0.943,0.743,1,0.784,0.837,0.695,0.614,0.768,0.606,0.706	2.2946089473e-12	1.86574653504963e-08	chr10:60080537-60080618;chr10:60080573-60080618	chr10:60073872-60080618	Ctrl_ICM
chr1:+:111476798-111477078:111476798-111476867:111477334-111477428	C1orf162	ENSG00000143110	A5SS	0.233	0.182	0.415	0.357,0.235,0.094,0.079,0.143	0.282,0.375,0.314,0.451,0.481,0.391,0.436,0.405,0.448,0.562	8.71590344035e-05	0.0289402857833381	chr1:111476798-111477078;chr1:111476798-111476867	chr1:111476798-111477428	Ctrl_DCM
chr1:+:111476798-111477078:111476798-111476867:111477334-111477428	C1orf162	ENSG00000143110	A5SS	0.276	0.182	0.457	0.357,0.235,0.094,0.079,0.143	0.419,0.5,0.436,0.349,0.636,0.559,0.5,0.545,0.353,0.294,0.438	3.35305932708e-06	0.00454395423141458	chr1:111476798-111477078;chr1:111476798-111476867	chr1:111476798-111477428	Ctrl_ICM
chr5:-:150405085-150406321:150406259-150406321:150402563-150402625	CD74	ENSG00000019582	A5SS	0.293	0.674	0.967	0.5,0.75,1,0.429,0.692	0.667,1,1,1,1,1,1,1,1,1	7.62635152618e-05	0.0287756109176455	chr5:150405085-150406321;chr5:150406259-150406321	chr5:150402563-150406321	Ctrl_DCM
chr2:+:178426366-178426703:178426366-178426661:178430770-178430889	CHROMR	ENSG00000223960	A5SS	0.157	0.722	0.879	0.667,0.455,1,0.714,0.775	0.745,0.769,0.814,1,1,0.904,1,0.873,0.775,1,0.789	8.28946992562e-05	0.0354745684027454	chr2:178426366-178426703;chr2:178426366-178426661	chr2:178426366-178430889	Ctrl_ICM
chr14:-:95194215-95194596:95194536-95194596:95193849-95193919	CLMN	ENSG00000165959	A5SS	0.313	0.205	0.518	0.226,0.143,0.158,0.164,0.333	0.621,0.07,0.48,0.351,0.571,0.81,0.61,0.625,0.353,0.688	8.53625145584e-05	0.0289402857833381	chr14:95194215-95194596;chr14:95194536-95194596	chr14:95193849-95194596	Ctrl_DCM
chr1:-:54190738-54190896:54190748-54190896:54187652-54187739	CYB5RL	ENSG00000215883	A5SS	0.226	0.071	0.298	0.127,0.08,0,0.149,0	0.333,0.636,0.089,0.111,0.304,0.304,0.208,0.2,0.636,0.304,0.149	5.07100068081e-06	0.00475204830346917	chr1:54190738-54190896;chr1:54190748-54190896	chr1:54187652-54190896	Ctrl_ICM
chr14:+:91170003-91170201:91170003-91170186:91173289-91173439	DGLUCY	ENSG00000133943	A5SS	-0.252	0.877	0.625	1,0.387,1,1,1	0.503,0.502,1,0.415,1,0.457,0.459,0.519,0.397,1	3.1389704878e-05	0.0153274082466046	chr14:91170003-91170201;chr14:91170003-91170186	chr14:91170003-91173439	Ctrl_DCM
chr11:-:65869360-65869976:65869857-65869976:65868480-65868840	EFEMP2	ENSG00000172638	A5SS	0.226	0.573	0.799	0.9,0.714,0.25,0.5,0.5	0.5,0,1,0.75,1,1,1,0.875,0.867,1	0.000141379818344	0.0434664397064276	chr11:65869360-65869976;chr11:65869857-65869976	chr11:65868480-65869976	Ctrl_DCM
chr11:-:65869360-65869976:65869857-65869976:65868480-65868840	EFEMP2	ENSG00000172638	A5SS	0.302	0.573	0.874	0.9,0.714,0.25,0.5,0.5	1,0.6,1,1,0.818,0.867,1,1,1,1,0.333	7.75201689146e-05	0.0350175829691451	chr11:65869360-65869976;chr11:65869857-65869976	chr11:65868480-65869976	Ctrl_ICM
chr2:+:98555553-98555808:98555553-98555691:98563465-98563637	INPP4A	ENSG00000040933	A5SS	-0.308	0.618	0.31	0.452,0.689,0.765,0.508,0.676	0.286,0.158,0.35,0.139,0.391,0.524,0.227,0.435,0.316,0.279	0.000112210909907	0.0358254908899233	chr2:98555553-98555808;chr2:98555553-98555691	chr2:98555553-98563637	Ctrl_DCM
chr11:-:124779004-124779139:124779050-124779139:124774804-124774818	MSANTD2	ENSG00000120458	A5SS	0.237	0.63	0.868	0.528,0.547,1,0.601,0.475	1,1,0.751,0.901,1,0.809,0.887,0.784,0.707,0.837	2.79335543314e-05	0.0144922771565595	chr11:124779004-124779139;chr11:124779050-124779139	chr11:124774804-124779139	Ctrl_DCM
chr13:+:41362031-41362873:41362031-41362159:41367439-41367652	NAA16	ENSG00000172766	A5SS	0.297	0.341	0.638	0.385,0.429,0.333,0.243,0.317	0.622,0.542,0.543,0.864,0.6,0.55,0.696,0.8,0.656,0.509	7.07756306328e-06	0.00476314535702413	chr13:41362031-41362873;chr13:41362031-41362159	chr13:41362031-41367652	Ctrl_DCM
chr14:-:21024030-21025061:21025029-21025061:21023241-21023321	NDRG2	ENSG00000165795	A5SS	-0.169	0.697	0.528	0.676,0.75,0.623,0.744,0.692	0.586,0.619,0.546,0.478,0.62,0.535,0.422,0.451,0.55,0.47	4.23486712142e-07	0.000728509043491244	chr14:21024030-21025061;chr14:21025029-21025061	chr14:21023241-21025061	Ctrl_DCM
chr14:-:21024030-21025061:21025029-21025061:21023241-21023321	NDRG2	ENSG00000165795	A5SS	-0.153	0.697	0.544	0.676,0.75,0.623,0.744,0.692	0.521,0.504,0.571,0.553,0.504,0.578,0.618,0.487,0.608,0.504,0.531	1.51285422323e-06	0.00246020353781663	chr14:21024030-21025061;chr14:21025029-21025061	chr14:21023241-21025061	Ctrl_ICM
chr5:-:132226697-132227221:132226932-132227221:132218545-132218644	P4HA2	ENSG00000072682	A5SS	0.258	0.586	0.844	0.7,0.748,0.353,0.417,0.714	0.846,0.818,0.8,1,0.556,0.625,0.826,1,1,1,0.818	4.79416793442e-06	0.00475204830346917	chr5:132226697-132227221;chr5:132226932-132227221	chr5:132218545-132227221	Ctrl_ICM
chr14:+:20344932-20345126:20344932-20345087:20345394-20345464	PARP2	ENSG00000129484	A5SS	-0.393	0.623	0.23	1,0.976,0.604,0.042,0.491	0.024,0.576,0.468,0,0.95,0.007,0,0,0,0,0.505	4.30616727054e-07	0.000875336151919018	chr14:20344932-20345126;chr14:20344932-20345087	chr14:20344932-20345464	Ctrl_ICM
chr9:+:128937757-128937944:128937757-128937778:128940369-128940497	PHYHD1	ENSG00000175287	A5SS	0.167	0.07	0.237	0.07,0.089,0.077,0.056,0.059	0.231,0.194,0.25,0.234,0.127,0.344,0.283,0.237,0.341,0.132	5.19463772664e-07	0.000728509043491244	chr9:128937757-128937944;chr9:128937757-128937778	chr9:128937757-128940497	Ctrl_DCM
chr9:+:128937757-128937944:128937757-128937778:128940599-128940715	PHYHD1	ENSG00000175287	A5SS	0.535	0.375	0.91	0.565,0.333,0.455,0.273,0.25	0.692,1,0.923,0.871,1,1,0.867,0.933,1,0.818	1.99840144433e-15	1.52063361902196e-11	chr9:128937757-128937944;chr9:128937757-128937778	chr9:128937757-128940715	Ctrl_DCM
chr7:-:95416172-95416297:95416242-95416297:95412312-95412477	PON2	ENSG00000105854	A5SS	0.139	0.154	0.293	0.133,0.155,0.172,0.164,0.148	0.452,0.247,0.251,0.294,0.358,0.248,0.198,0.309,0.328,0.248	6.12505194927e-05	0.024211455348043	chr7:95416172-95416297;chr7:95416242-95416297	chr7:95412312-95416297	Ctrl_DCM
chr12:-:926796-927263:927145-927263:925450-925525	RAD52	ENSG00000002016	A5SS	0.313	0.335	0.648	0.463,0.395,0.273,0.304,0.238	0.529,0.786,0.5,0.75,0.5,0.818,0.579,0.639,0.714,0.66	8.32268302589e-05	0.0289402857833381	chr12:926796-927263;chr12:927145-927263	chr12:925450-927263	Ctrl_DCM
chr2:+:241316422-241316555:241316422-241316540:241324216-241324241	SEPTIN2	ENSG00000168385	A5SS	-0.264	0.932	0.668	1,1,1,1,0.658	0.733,0.569,1,0.852,0.292,0.852,0.767,0.497,0.497,0.452,0.832	1.29873637661e-05	0.0105600254782159	chr2:241316422-241316555;chr2:241316422-241316540	chr2:241316422-241324241	Ctrl_ICM
chr2:+:241316422-241316575:241316422-241316540:241324216-241324241	SEPTIN2	ENSG00000168385	A5SS	-0.168	0.956	0.788	1,1,1,1,0.78	0.857,0.717,1,0.945,0.55,0.93,0.872,0.605,0.595,0.667,0.933	6.02191270759e-05	0.0326427814836095	chr2:241316422-241316575;chr2:241316422-241316540	chr2:241316422-241324241	Ctrl_ICM
chr20:-:1479700-1480065:1479994-1480065:1478266-1478607	SIRPB2	ENSG00000196209	A5SS	0.173	0.624	0.797	0.636,0.702,0.556,0.688,0.538	0.5,1,0.8,1,0.333,0.846,0.857,0.833,1,0.6,1	0.000126720366085	0.046834695301688	chr20:1479700-1480065;chr20:1479994-1480065	chr20:1478266-1480065	Ctrl_ICM
chrX:+:130340107-130340353:130340107-130340344:130345182-130345275	SLC25A14	ENSG00000102078	A5SS	0.273	0.584	0.857	0.876,0.747,0.202,0.571,0.526	0.756,0.639,1,0.816,1,0.83,0.703,0.842,1,1,0.842	5.01931195378e-05	0.0313938657662963	chrX:130340107-130340353;chrX:130340107-130340344	chrX:130340107-130345275	Ctrl_ICM
chr6:+:158662750-158663378:158662750-158662812:158665395-158665613	SYTL3	ENSG00000164674	A5SS	-0.157	0.958	0.801	1,0.789,1,1,1	0.892,0.857,0.7,0.702,0.754,1,0.838,0.841,0.778,0.644	7.45944942071e-06	0.00476314535702413	chr6:158662750-158663378;chr6:158662750-158662812	chr6:158662750-158665613	Ctrl_DCM
chrX:+:154413207-154413352:154413207-154413339:154413482-154413567	TAFAZZIN	ENSG00000102125	A5SS	0.16	0.103	0.263	0.108,0,0,0.108,0.297	0,0.529,0.252,0.387,0,0.458,0.158,0.187,0.403,0.252	3.32748871366e-05	0.0153452687844954	chrX:154413207-154413352;chrX:154413207-154413339	chrX:154413207-154413567	Ctrl_DCM
chr11:+:119019143-119019424:119019143-119019317:119021760-119021886	TRAPPC4	ENSG00000196655	A5SS	0.113	0.708	0.821	0.818,0.5,1,0.652,0.571	1,0.5,0.5,1,1,1,0.5,0.818,0.714,1,1	7.4523510815e-05	0.0350175829691451	chr11:119019143-119019424;chr11:119019143-119019317	chr11:119019143-119021886	Ctrl_ICM
chr15:-:25407067-25409207:25409088-25409207:25405461-25405502	UBE3A	ENSG00000114062	A5SS	0.179	0.35	0.53	0.463,0.336,0.293,0.323,0.337	0.544,0.512,0.517,0.544,0.52,0.525,0.546,0.531,0.501,0.556	1.06994406757e-06	0.000890352126274014	chr15:25407067-25409207;chr15:25409088-25409207	chr15:25405461-25409207	Ctrl_DCM
chr15:-:74837751-74837798:74837757-74837798:74837369-74837435	ULK3	ENSG00000140474	A5SS	0.208	0.615	0.823	0.505,1,0.491,0.616,0.461	1,0,1,0.547,1,1,1,0.989,1,1,0.514	3.62473067991e-05	0.0245605709652902	chr15:74837751-74837798;chr15:74837757-74837798	chr15:74837369-74837798	Ctrl_ICM
chr15:-:74842535-74842676:74842539-74842676:74842280-74842420	ULK3	ENSG00000140474	A5SS	0.175	0.641	0.817	0.387,0.68,0.486,0.654,1	1,0.703,0.739,1,1,0.587,0.825,0.825,1,0.486	5.03626143298e-05	0.0209030030775835	chr15:74842535-74842676;chr15:74842539-74842676	chr15:74842280-74842676	Ctrl_DCM

## Sheet: DifferentialSplicing MAJIQ
event_ID	lsv_id	junction_name	Gene_name	Gene_id	Event_type	deltaPSI	PSI_Ctrl (median)	PSI_HF (median)	ind_PSI_Ctrl	ind_PSI_HF	pvalue (wilcoxon)	target_coordinates	spanning_coordinates	denovo_event	Comparison
ENSG00000001497.18_2_CE_1	ENSG00000001497.18:s:65524764-65525050;ENSG00000001497.18:t:65524056-65524262	C1_A	LAS1L	ENSG00000001497.18	ES	0.104	0.7035	0.8074	0.7448;0.6621;-1.0;0.628;0.7644	0.8406;0.8204;0.7877;0.8183;0.9062;0.4167;0.7966;0.7681;0.9091;0.7581	0.03596	chrX:65524564-65524614	chrX:65524056-65525050	FALSE	Ctrl_DCM
ENSG00000004866.22_3_CE_1	ENSG00000004866.22:s:117189321-117189393;ENSG00000004866.22:t:117190834-117190936	C1_A	ST7	ENSG00000004866.22	ES	0.1829	0.1102	0.2932	0.1118;0.1102;0.09933;0.107;0.1409	0.3844;0.2105;0.296;0.2918;0.2788;0.3362;0.2945;0.2574;0.3645;0.2872	0.000666	chr7:117190133-117190268	chr7:117189321-117190936	FALSE	Ctrl_DCM
ENSG00000004866.22_3_CE_1	ENSG00000004866.22:s:117189321-117189393;ENSG00000004866.22:t:117190834-117190936	C1_A	ST7	ENSG00000004866.22	ES	0.1873	0.1102	0.2975	0.1118;0.1102;0.09933;0.107;0.1409	0.2975;0.1731;0.2671;0.3148;0.08654;0.3314;0.1806;0.4154;0.3465;0.2165;0.478	0.0087	chr7:117190133-117190268	chr7:117189321-117190936	FALSE	Ctrl_ICM
ENSG00000005884.18_1_CE_1	ENSG00000005884.18:s:50086329-50087869;ENSG00000005884.18:t:50089110-50089815	C1_A	ITGA3	ENSG00000005884.18	ES	0.1036	0.8564	0.9599	0.913;0.7194;0.8043;0.8648;0.8564	0.9672;0.8679;0.9583;0.9667;0.9722;0.9302;0.98;0.9141;0.9202;0.9615;-1.0	0.001332	chr17:50088225-50088366	chr17:50086329-50089815	FALSE	Ctrl_ICM
ENSG00000005884.18_2_CE_1	ENSG00000005884.18:s:50086329-50087869;ENSG00000005884.18:t:50089110-50089815	C1_A	ITGA3	ENSG00000005884.18	ES	0.1186	0.8564	0.975	0.913;0.7194;0.8043;0.8648;0.8564	0.9857;0.9508;0.9;0.9342;-1.0;0.9796;0.9825;0.9544;0.975;0.975	0.001998	chr17:50088225-50088366	chr17:50086329-50089815	FALSE	Ctrl_DCM
ENSG00000005889.16_2_CE_1	ENSG00000005889.16:s:24172715-24172914;ENSG00000005889.16:t:24179183-24179770	C2_A	ZFX	ENSG00000005889.16	ES	0.1006	0.3148	0.4155	0.403;0.2929;0.3729;0.1913;0.3148	0.3662;0.5964;0.3823;0.4388;0.3921;0.3731;0.4916;0.4602;0.3528;0.4388	0.02797	chrX:24173607-24173723	chrX:24172715-24179770	FALSE	Ctrl_DCM
ENSG00000005889.16_2_CE_1	ENSG00000005889.16:s:24172715-24172914;ENSG00000005889.16:t:24179183-24179770	C2_A	ZFX	ENSG00000005889.16	ES	0.1443	0.3148	0.4591	0.403;0.2929;0.3729;0.1913;0.3148	0.4291;0.5353;0.3575;0.4499;0.4591;0.4295;0.4684;0.4671;0.3747;0.4859;0.5899	0.003205	chrX:24173607-24173723	chrX:24172715-24179770	FALSE	Ctrl_ICM
ENSG00000006468.15_1_CE_1	ENSG00000006468.15:s:13989563-13989947;ENSG00000006468.15:t:13989008-13989139	C2_A	ETV1	ENSG00000006468.15	ES	-0.1116	0.3085	0.1968	0.2404;0.3085;0.2851;0.3194;0.4304	0.1971;0.187;0.3083;0.1645;0.2062;0.207;0.1968;0.1476;0.1344;0.2458;0.1442	0.003205	chr7:13989268-13989464	chr7:13989008-13989947	FALSE	Ctrl_ICM
ENSG00000007392.17_2_CE_1	ENSG00000007392.17:s:220171-220747;ENSG00000007392.17:t:208078-208508	C2_A	LUC7L	ENSG00000007392.17	ES	0.1918	0.2736	0.4654	0.4307;0.2736;0.2622;0.2657;0.3118	0.5304;0.4898;0.5214;0.4521;0.4952;0.3072;0.3517;0.454;0.4475;0.4769	0.004662	chr16:208601-208664	chr16:208078-220747	FALSE	Ctrl_DCM
ENSG00000007392.17_2_CE_1	ENSG00000007392.17:s:220171-220747;ENSG00000007392.17:t:208078-208508	C2_A	LUC7L	ENSG00000007392.17	ES	0.1869	0.2736	0.4606	0.4307;0.2736;0.2622;0.2657;0.3118	0.6333;0.4278;0.4569;0.5118;0.5313;0.4123;0.4692;0.4894;0.2962;0.4056;0.4606	0.0087	chr16:208601-208664	chr16:208078-220747	FALSE	Ctrl_ICM
ENSG00000010244.19_2_CE_1	ENSG00000010244.19:s:32365330-32365591;ENSG00000010244.19:t:32367772-32368433	C1_A	ZNF207	ENSG00000010244.19	ES	0.185	0.6851	0.8701	0.8339;0.6851;0.6345;0.6242;0.77	0.7345;0.9105;0.8777;0.8294;0.8867;0.8679;0.8723;0.8843;0.8433;0.8602	0.004662	chr17:32366665-32366757	chr17:32365330-32368433	FALSE	Ctrl_DCM
ENSG00000021574.14_1_CE_1	ENSG00000021574.14:s:32089522-32089605;ENSG00000021574.14:t:32114638-32114752	C1_A	SPAST	ENSG00000021574.14	ES	-0.2576	0.4673	0.2097	0.3796;0.5635;-1.0;0.3408;0.5551	0.09569;0.249;0.1823;0.1821;0.1051;0.3252;0.3047;0.2371;0.343;-1.0;0.1284	0.003996	chr2:32098796-32098891	chr2:32089522-32114752	FALSE	Ctrl_ICM
ENSG00000021574.14_2_CE_1	ENSG00000021574.14:s:32089522-32089605;ENSG00000021574.14:t:32114638-32114752	C1_A	SPAST	ENSG00000021574.14	ES	-0.2051	0.4673	0.2622	0.3796;0.5635;-1.0;0.3408;0.5551	0.3447;0.3056;0.2419;0.4498;0.1415;0.2424;0.3763;0.1738;0.1769;0.282	0.02398	chr2:32098796-32098891	chr2:32089522-32114752	FALSE	Ctrl_DCM
ENSG00000023516.9_2_CE_1	ENSG00000023516.9:s:42308454-42308609;ENSG00000023516.9:t:42313894-42313940	C2_A	AKAP11	ENSG00000023516.9	ES	0.1222	0.2615	0.3836	0.2329;0.2784;0.1292;0.2615;0.3361	0.3992;0.3387;0.3938;0.3452;0.3874;0.4;0.3798;0.4293;0.3701;0.3732	0.000666	chr13:42313047-42313130	chr13:42308454-42313940	FALSE	Ctrl_DCM
ENSG00000033867.17_5_CE_1	ENSG00000033867.17:s:27383153-27383250;ENSG00000033867.17:t:27372721-27376845	C2_A	SLC4A7	ENSG00000033867.17	ES	-0.2032	0.4587	0.2555	0.2916;0.3417;0.4587;0.6232;0.5968	0.2937;0.2477;0.3582;0.4386;0.2057;0.1421;0.3726;0.2555;0.1958;0.2155;0.3332	0.02747	chr3:27379249-27379356	chr3:27372721-27383250	FALSE	Ctrl_ICM
ENSG00000038427.16_1_CE_1	ENSG00000038427.16:s:83512102-83512940;ENSG00000038427.16:t:83535614-83539684	C2_A	VCAN	ENSG00000038427.16	ES	0.1082	0.06125	0.1695	0.02376;0.08563;0.07778;0.02894;0.06125	0.1919;0.1667;0.1253;0.1723;0.1098;0.07882;0.1812;0.1824;0.2705;0.152	0.001332	chr5:83519349-83522309	chr5:83512103-83539684	FALSE	Ctrl_DCM
ENSG00000047249.18_1_CE_1	ENSG00000047249.18:s:53814662-53814766;ENSG00000047249.18:t:53801799-53801896	C1_A	ATP6V1H	ENSG00000047249.18	ES	-0.2154	0.66	0.4447	0.4817;0.6752;0.6928;0.66;0.5803	0.572;0.4439;0.399;0.431;0.5045;0.3351;0.4157;0.4455;0.467;0.5079	0.004662	chr8:53811164-53811217	chr8:53801799-53814766	FALSE	Ctrl_DCM
ENSG00000047249.18_1_CE_1	ENSG00000047249.18:s:53814662-53814766;ENSG00000047249.18:t:53801799-53801896	C1_A	ATP6V1H	ENSG00000047249.18	ES	-0.2278	0.66	0.4322	0.4817;0.6752;0.6928;0.66;0.5803	0.3835;0.4322;0.3125;0.5109;0.5334;0.3882;0.3556;0.4611;0.5186;0.6163;0.4305	0.0087	chr8:53811164-53811217	chr8:53801799-53814766	FALSE	Ctrl_ICM
ENSG00000048028.12_5_CE_1	ENSG00000048028.12:s:113808298-113808437;ENSG00000048028.12:t:113806489-113806584	C2_A	USP28	ENSG00000048028.12	ES	-0.1215	0.4171	0.2956	0.4909;0.4171;0.5474;0.3276;0.3555	0.2951;0.3725;0.2857;0.3623;0.2247;0.2843;0.3409;0.2592;0.3367;0.296	0.01931	chr11:113807951-113808136	chr11:113806489-113808437	FALSE	Ctrl_DCM
ENSG00000049618.25_4_CE_1	ENSG00000049618.25:s:157172776-157174331;ENSG00000049618.25:t:157180969-157181178	C2_A	ARID1B	ENSG00000049618.25	ES	0.1557	0.6893	0.845	0.6893;0.7512;0.759;0.3279;0.5871	0.8855;0.7355;0.8675;0.8276;0.6908;0.7136;0.8889;0.8625;0.7291;0.8966	0.03996	chr6:157174847-157175005	chr6:157172776-157181178	FALSE	Ctrl_DCM
ENSG00000049618.25_5_CE_1	ENSG00000049618.25:s:157172776-157174331;ENSG00000049618.25:t:157180969-157181178	C2_A	ARID1B	ENSG00000049618.25	ES	0.1403	0.6893	0.8296	0.6893;0.7512;0.759;0.3279;0.5871	0.8654;0.8152;0.8296;0.6821;0.8824;0.9295;0.9042;0.8112;0.8001;0.6277;0.8453	0.01328	chr6:157174847-157175005	chr6:157172776-157181178	FALSE	Ctrl_ICM
ENSG00000055163.21_3_CE_1	ENSG00000055163.21:s:157294783-157294860;ENSG00000055163.21:t:157296673-157296774	C2_A	CYFIP2	ENSG00000055163.21	ES	0.146	0.1233	0.2693	0.1886;0.07716;0.1348;0.09837;0.1233	0.3107;0.3851;0.3312;0.2468;0.2554;0.2833;0.3602;0.2244;0.235;0.1926	0.000666	chr5:157295379-157295451	chr5:157294783-157296774	TRUE	Ctrl_DCM
ENSG00000058799.15_3_CE_1	ENSG00000058799.15:s:53860056-53860153;ENSG00000058799.15:t:53851719-53852270	C1_A	YIPF1	ENSG00000058799.15	ES	0.2646	0.5	0.7646	0.6476;0.6082;0.5;0.4597;0.48	-1.0;0.7277;0.9;0.7578;-1.0;0.7714;0.6155;0.8448;0.7302;0.8312	0.003108	chr1:53855001-53855051	chr1:53851719-53860153	FALSE	Ctrl_DCM
ENSG00000058799.15_3_CE_1	ENSG00000058799.15:s:53860056-53860153;ENSG00000058799.15:t:53851719-53852270	C1_A	YIPF1	ENSG00000058799.15	ES	0.1681	0.5	0.6681	0.6476;0.6082;0.5;0.4597;0.48	0.6165;0.6294;0.6681;0.625;0.6076;0.6842;0.7733;0.8469;-1.0;-1.0;0.8846	0.01898	chr1:53855001-53855051	chr1:53851719-53860153	FALSE	Ctrl_ICM
ENSG00000059588.10_2_CE_1	ENSG00000059588.10:s:234465656-234465708;ENSG00000059588.10:t:234460261-234460396	C1_A	TARBP1	ENSG00000059588.10	ES	-0.185	0.8244	0.6393	0.7689;0.8936;0.8798;0.6053;-1.0	0.7676;0.6042;0.527;0.6599;0.7058;0.6419;0.6393;0.601;0.5957;0.6775;0.4761	0.03956	chr1:234463837-234463934	chr1:234460261-234465708	FALSE	Ctrl_ICM
ENSG00000059588.10_5_CE_1	ENSG00000059588.10:s:234401181-234401262;ENSG00000059588.10:t:234398178-234398553	C1_A	TARBP1	ENSG00000059588.10	ES	-0.1084	0.3945	0.286	-1.0;0.3596;0.3945;0.2942;0.4089;0.1996;0.2737;0.506;0.4158;0.4408	0.1821;0.1878;0.1236;0.369;0.2975;0.4014;0.1394;0.3461;0.261;0.325;0.286	0.03103	chr1:234400853-234400948	chr1:234398178-234401262	FALSE	DCM_ICM
ENSG00000064651.14_1_CE_1	ENSG00000064651.14:s:128174541-128174666;ENSG00000064651.14:t:128178380-128178689	C2_A	SLC12A2	ENSG00000064651.14	ES	-0.1186	0.87	0.7513	0.9413;0.8104;0.893;0.87;0.7682	0.7331;0.8881;0.7842;0.7178;0.7705;0.8213;0.7433;0.7594;0.7296;0.7115	0.02797	chr5:128177105-128177152	chr5:128174541-128178689	FALSE	Ctrl_DCM
ENSG00000066855.16_1_CE_1	ENSG00000066855.16:s:65682328-65682451;ENSG00000066855.16:t:65693644-65693759	C1_A	MTFR1	ENSG00000066855.16	ES	0.1125	0.163	0.2755	0.178;0.02855;0.163;0.02913;0.1752	0.25;0.4302;0.3107;0.3378;0.2924;0.2019;0.1977;0.3131;0.119;-1.0;0.2586	0.004662	chr8:65689566-65689599	chr8:65682353-65693759	FALSE	Ctrl_ICM
ENSG00000067064.13_1_CE_1	ENSG00000067064.13:s:1048864-1049119;ENSG00000067064.13:t:1043301-1043393	C2_A	IDI1	ENSG00000067064.13	ES	-0.1886	0.8008	0.6122	0.8056;0.8651;0.7347;0.8008;0.601	0.5481;0.679;0.4974;0.6298;0.7125;0.4493;0.7046;0.5653;0.6178;0.6066	0.01931	chr10:1043999-1044171	chr10:1043301-1049119	FALSE	Ctrl_DCM
ENSG00000067064.13_1_CE_1	ENSG00000067064.13:s:1048864-1049119;ENSG00000067064.13:t:1043301-1043393	C2_A	IDI1	ENSG00000067064.13	ES	-0.2129	0.8008	0.5879	0.8056;0.8651;0.7347;0.8008;0.601	0.5879;0.7037;0.6646;0.5766;0.5371;0.515;0.5366;0.6654;0.6007;0.5458;0.6172	0.005495	chr10:1043999-1044171	chr10:1043301-1049119	FALSE	Ctrl_ICM
ENSG00000067365.15_1_CE_1	ENSG00000067365.15:s:8628900-8629110;ENSG00000067365.15:t:8635168-8635312	C1_A	METTL22	ENSG00000067365.15	ES	-0.1148	0.8514	0.7366	0.7662;0.8618;0.966;0.8514;0.8157	0.6404;0.6938;0.8694;0.8268;0.7638;0.7157;0.6499;0.6611;0.7575;0.7776	0.02797	chr16:8635039-8635079	chr16:8628900-8635312	FALSE	Ctrl_DCM
ENSG00000067365.15_1_CE_1	ENSG00000067365.15:s:8628900-8629110;ENSG00000067365.15:t:8635168-8635312	C1_A	METTL22	ENSG00000067365.15	ES	-0.1394	0.8514	0.7119	0.7662;0.8618;0.966;0.8514;0.8157	0.6779;0.62;0.6196;0.684;0.7564;0.8735;0.855;0.6967;0.7896;-1.0;0.7272	0.03996	chr16:8635039-8635079	chr16:8628900-8635312	FALSE	Ctrl_ICM
ENSG00000069424.16_2_CE_1	ENSG00000069424.16:s:6040517-6040645;ENSG00000069424.16:t:6072755-6072798	C1_A	KCNAB2	ENSG00000069424.16	ES	0.2746	0.442	0.7167	0.6543;0.1924;-1.0;0.3476;0.5365	0.9041;0.7247;0.5423;0.8104;0.4785;0.6179;0.8259;0.6495;0.7086;0.7765	0.03596	chr1:6041831-6041872	chr1:6040517-6072798	FALSE	Ctrl_DCM
ENSG00000069424.16_2_CE_1	ENSG00000069424.16:s:6040517-6040645;ENSG00000069424.16:t:6072755-6072798	C1_A	KCNAB2	ENSG00000069424.16	ES	0.3331	0.442	0.7752	0.6543;0.1924;-1.0;0.3476;0.5365	0.7776;0.8324;0.7222;0.7866;0.8976;0.7752;0.8335;0.7159;0.6667;0.6122;0.7396	0.00293	chr1:6041831-6041872	chr1:6040517-6072798	FALSE	Ctrl_ICM
ENSG00000070501.12_1_CE_1	ENSG00000070501.12:s:42338454-42338685;ENSG00000070501.12:t:42344953-42345019	C1_A	POLB	ENSG00000070501.12	ES	0.1163	0.414	0.5303	0.414;0.3851;0.4927;0.3527;0.5202	0.6791;0.4841;0.6237;0.5269;0.6755;0.5989;0.4748;0.4854;0.4663;0.5338	0.03996	chr8:42339012-42339069	chr8:42338454-42345019	FALSE	Ctrl_DCM
ENSG00000071205.12_7_CE_1	ENSG00000071205.12:s:148046892-148047051;ENSG00000071205.12:t:148064416-148064507	C1_A	ARHGAP10	ENSG00000071205.12	ES	0.1352	0.7505	0.8857	0.713;0.7505;0.7151;0.8274;0.8524	0.9154;0.8857;0.8541;0.876;0.906;0.861;0.8289;0.9019;0.9182;0.885;0.9287	0.0009158	chr4:148063148-148063300	chr4:148046892-148064507	FALSE	Ctrl_ICM
ENSG00000071205.12_8_CE_1	ENSG00000071205.12:s:148046892-148047051;ENSG00000071205.12:t:148064416-148064507	C1_A	ARHGAP10	ENSG00000071205.12	ES	0.1294	0.7505	0.8799	0.713;0.7505;0.7151;0.8274;0.8524	0.7478;0.806;0.8781;0.8817;0.9281;0.8727;0.8738;0.8929;0.9176;0.8952	0.01265	chr4:148063148-148063300	chr4:148046892-148064507	FALSE	Ctrl_DCM
ENSG00000074054.21_3_CE_1	ENSG00000074054.21:s:121410866-121410969;ENSG00000074054.21:t:121407471-121407715	C1_A	CLASP1	ENSG00000074054.21	ES	0.1251	0.7087	0.8338	0.7077;0.7087;0.689;0.7727;0.8185	0.8521;0.8677;0.7468;0.8067;0.813;0.8338;0.8379;0.8795;0.8467;0.7679;0.8184	0.01923	chr2:121409024-121409047	chr2:121407471-121410969	FALSE	Ctrl_ICM
ENSG00000074054.21_4_CE_1	ENSG00000074054.21:s:121410866-121410969;ENSG00000074054.21:t:121407471-121407715	C1_A	CLASP1	ENSG00000074054.21	ES	0.1064	0.7087	0.815	0.7077;0.7087;0.689;0.7727;0.8185	0.7907;0.7964;0.8341;0.823;0.8066;0.8112;0.9078;0.8082;0.8189;0.8478	0.01265	chr2:121409024-121409047	chr2:121407471-121410969	FALSE	Ctrl_DCM
ENSG00000075234.17_2_CE_1	ENSG00000075234.17:s:46289826-46289899;ENSG00000075234.17:t:46292791-46294008	C2_A	TTC38	ENSG00000075234.17	ES	0.1897	0.2534	0.4431	0.3646;0.2562;0.2375;0.1762;0.2534	0.3562;0.4875;0.3681;0.4431;0.4111;0.2416;0.4865;0.3259;0.5431;0.7833;0.4583	0.0087	chr22:46292203-46292328	chr22:46289826-46294008	FALSE	Ctrl_ICM
ENSG00000075303.13_1_CE_1	ENSG00000075303.13:s:87860572-87860640;ENSG00000075303.13:t:87858631-87858751	C1_A	SLC25A40	ENSG00000075303.13	ES	0.1672	0.2594	0.4266	0.3743;0.236;-1.0;0.09083;0.2828	0.3825;0.3574;0.3758;0.4266;0.4861;0.4449;0.4354;0.3295;0.5579;0.3318;0.5867	0.01026	chr7:87860072-87860169	chr7:87858631-87860640	FALSE	Ctrl_ICM
ENSG00000075539.15_4_CE_1	ENSG00000075539.15:s:48505547-48506612;ENSG00000075539.15:t:48501623-48501733	C2_A	FRYL	ENSG00000075539.15	ES	0.138	0.1339	0.2719	0.1339;0.09575;0.2954;0.1604;0.1053	0.1847;0.3723;0.1769;0.3668;0.1711;0.1771;0.2395;0.3043;0.323;0.3721	0.01265	chr4:48502828-48502845	chr4:48501623-48506612	FALSE	Ctrl_DCM
ENSG00000075539.15_4_CE_1	ENSG00000075539.15:s:48505547-48506612;ENSG00000075539.15:t:48501623-48501733	C1_A	FRYL	ENSG00000075539.15	ES	0.126	0.1353	0.2613	0.1327;0.1353;0.3057;0.1427;0.1154	0.1985;0.2659;0.1947;0.2626;0.3178;0.2338;0.1875;0.4077;0.2756;0.1733;0.2613	0.038	chr4:48502828-48502845	chr4:48501623-48506612	FALSE	Ctrl_ICM
ENSG00000075711.21_2_CE_1	ENSG00000075711.21:s:197194337-197194589;ENSG00000075711.21:t:197149743-197149796	C2_A	DLG1	ENSG00000075711.21	ES	-0.1151	0.6704	0.5553	0.5821;0.6908;0.7378;0.6704;0.6435	0.6398;0.5089;0.5758;0.6289;0.4016;0.4538;0.5463;0.6229;0.5573;0.5553;0.4768	0.003205	chr3:197161640-197161738	chr3:197149743-197194589	FALSE	Ctrl_ICM
ENSG00000076321.11_1_CE_1	ENSG00000076321.11:s:173714941-173715078;ENSG00000076321.11:t:173716003-173716066	C2_A	KLHL20	ENSG00000076321.11	ES	-0.1562	0.5541	0.3978	0.5541;0.4799;0.8606;0.5926;0.4557	0.3211;0.4378;0.2399;0.5047;0.3928;0.6126;0.4431;0.3653;0.4028;0.3537	0.01931	chr1:173715523-173715654	chr1:173714941-173716066	FALSE	Ctrl_DCM
ENSG00000077254.14_1_CE_1	ENSG00000077254.14:s:77759643-77759689;ENSG00000077254.14:t:77741617-77741748	C1_A	USP33	ENSG00000077254.14	ES	-0.137	0.2446	0.1076	0.2533;0.2283;0.2751;0.2446;0.1584	0.1975;0.1076;0.04546;0.1031;0.06954;0.06627;0.1288;0.1141;0.1137;0.07268;0.3341	0.01328	chr1:77745421-77745599	chr1:77741617-77759689	FALSE	Ctrl_ICM
ENSG00000077549.19_1_CE_1	ENSG00000077549.19:s:19344358-19344434;ENSG00000077549.19:t:19338775-19339617	C2_A	CAPZB	ENSG00000077549.19	ES	0.1725	0.4421	0.6146	0.4546;0.4128;0.4131;0.4421;0.4831	0.5348;0.6365;0.6008;0.583;0.636;0.6026;0.6775;0.6266;0.5104;0.6361	0.000666	chr1:19342752-19342864	chr1:19338775-19344434	FALSE	Ctrl_DCM
ENSG00000077549.19_1_CE_1	ENSG00000077549.19:s:19344358-19344434;ENSG00000077549.19:t:19338775-19339617	C2_A	CAPZB	ENSG00000077549.19	ES	0.1882	0.4421	0.6304	0.4546;0.4128;0.4131;0.4421;0.4831	0.6327;0.5466;0.5608;0.4657;0.6989;0.6448;0.6646;0.6304;0.6953;0.5456;0.6244	0.0009158	chr1:19342752-19342864	chr1:19338775-19344434	FALSE	Ctrl_ICM
ENSG00000077782.23_1_CE_1	ENSG00000077782.23:s:38457356-38457534;ENSG00000077782.23:t:38428346-38428435	C2_A	FGFR1	ENSG00000077782.23	ES	0.2007	0.2919	0.4926	0.3764;0.1331;0.3827;0.2094;0.2919	0.5662;0.5206;0.5301;0.4947;0.335;0.4905;0.4619;0.4124;0.4345;0.5511	0.002664	chr8:38429682-38429948	chr8:38428346-38457534	FALSE	Ctrl_DCM
ENSG00000077782.23_2_CE_1	ENSG00000077782.23:s:38457356-38457534;ENSG00000077782.23:t:38428346-38428435	C2_A	FGFR1	ENSG00000077782.23	ES	0.1806	0.2919	0.4725	0.3764;0.1331;0.3827;0.2094;0.2919	0.606;0.5725;0.5259;0.448;0.6067;0.4691;0.4725;0.517;0.3998;0.424;0.4351	0.0004579	chr8:38429682-38429948	chr8:38428346-38457534	FALSE	Ctrl_ICM
ENSG00000078328.23_3_CE_1	ENSG00000078328.23:s:7607285-7607338;ENSG00000078328.23:t:7653815-7653846	C2_A	RBFOX1	ENSG00000078328.23	ES	0.107	0.7894	0.8965	0.8425;0.902;0.7894;0.7636;0.73	0.9631;0.9182;0.8655;0.8377;0.8636;0.8796;0.9103;0.914;0.8827;0.9263	0.01931	chr16:7630603-7630683	chr16:7607285-7653846	FALSE	Ctrl_DCM
ENSG00000078687.18_2_CE_1	ENSG00000078687.18:s:78093620-78093763;ENSG00000078687.18:t:78098342-78098537	C1_A	TNRC6C	ENSG00000078687.18	ES	0.3141	0.5513	0.8654	0.6694;0.7197;0.5221;0.3332;0.5513	0.8727;0.928;0.9437;0.8585;0.9792;0.7897;0.8517;0.8723;0.7296;0.8149	0.000666	chr17:78097745-78097861	chr17:78093620-78098537	FALSE	Ctrl_DCM
ENSG00000078687.18_3_CE_1	ENSG00000078687.18:s:78093620-78093763;ENSG00000078687.18:t:78098342-78098537	C1_A	TNRC6C	ENSG00000078687.18	ES	0.3316	0.5513	0.8829	0.6694;0.7197;0.5221;0.3332;0.5513	0.7721;0.8762;0.9697;0.7272;0.7798;0.8829;0.914;0.9264;0.9397;0.75;0.9453	0.0004579	chr17:78097745-78097861	chr17:78093620-78098537	FALSE	Ctrl_ICM
ENSG00000078967.13_1_CE_1	ENSG00000078967.13:s:43926436-43926556;ENSG00000078967.13:t:43938431-43938494	C2_A	UBE2D4	ENSG00000078967.13	ES	0.1049	0.2422	0.3472	0.3044;0.1667;0.2502;0.241;0.2422	0.3161;0.4826;0.2526;0.3663;0.3235;0.3281;0.2671;0.3965;0.4715;0.5	0.002664	chr7:43928014-43928111	chr7:43926436-43938494	FALSE	Ctrl_DCM
ENSG00000078967.13_1_CE_1	ENSG00000078967.13:s:43926436-43926556;ENSG00000078967.13:t:43938431-43938494	C2_A	UBE2D4	ENSG00000078967.13	ES	0.182	0.2422	0.4242	0.3044;0.1667;0.2502;0.241;0.2422	0.3369;0.3157;0.4255;0.4106;0.2368;0.5086;0.3446;0.4668;0.6034;0.4242;0.6193	0.005495	chr7:43928014-43928111	chr7:43926436-43938494	FALSE	Ctrl_ICM
ENSG00000079134.13_3_CE_1	ENSG00000079134.13:s:246068-246455;ENSG00000079134.13:t:226801-226901	C1_A	THOC1	ENSG00000079134.13	ES	0.2248	0.1437	0.3685	0.193;0.1437;0.1821;0.06527;0.02083	0.5;0.3214;0.2768;0.4603;0.1944;0.5063;0.3718;0.3571;0.3652;0.3978	0.000666	chr18:244302-245832	chr18:226801-246455	FALSE	Ctrl_DCM
ENSG00000079134.13_3_CE_1	ENSG00000079134.13:s:246068-246455;ENSG00000079134.13:t:226801-226901	C1_A	THOC1	ENSG00000079134.13	ES	0.2647	0.1437	0.4084	0.193;0.1437;0.1821;0.06527;0.02083	-1.0;0.6569;0.4084;0.425;0.2808;0.4026;0.5275;0.5;0.3527;-1.0;0.4025	0.000999	chr18:244302-245832	chr18:226801-246455	FALSE	Ctrl_ICM
ENSG00000079277.22_4_CE_1	ENSG00000079277.22:s:46561477-46561673;ENSG00000079277.22:t:46557407-46558800	C2_A	MKNK1	ENSG00000079277.22	ES	0.1307	0.5053	0.636	0.5239;0.6086;0.5053;0.3852;0.4296	0.7509;0.6709;0.6032;0.5616;0.7276;0.5886;0.4655;0.6285;0.6435;0.6618	0.01931	chr1:46560234-46560277	chr1:46557407-46561642	FALSE	Ctrl_DCM
ENSG00000079277.22_5_CE_1	ENSG00000079277.22:s:46561477-46561673;ENSG00000079277.22:t:46557407-46558800	C1_A	MKNK1	ENSG00000079277.22	ES	0.1287	0.463	0.5916	0.3889;0.5559;0.567;0.2681;0.463	0.6576;0.5727;0.5332;0.5438;0.6729;0.5999;0.5354;0.4534;0.5916;0.6798;0.6464	0.038	chr1:46560234-46560277	chr1:46557407-46561673	FALSE	Ctrl_ICM
ENSG00000079482.14_2_CE_1	ENSG00000079482.14:s:68213862-68213972;ENSG00000079482.14:t:68208048-68210282	C1_A	OPHN1	ENSG00000079482.14	ES	0.1714	0.793	0.9644	0.8333;0.793;0.8235;0.6479;0.6786	0.8902;-1.0;0.9341;0.9904;-1.0;0.9767;0.8998;0.975;0.9538;0.9821	0.001554	chrX:68212108-68212212	chrX:68208048-68213972	FALSE	Ctrl_DCM
ENSG00000079482.14_2_CE_1	ENSG00000079482.14:s:68213862-68213972;ENSG00000079482.14:t:68208048-68210282	C1_A	OPHN1	ENSG00000079482.14	ES	0.1713	0.793	0.9643	0.8333;0.793;0.8235;0.6479;0.6786	0.9655;0.9781;0.9828;0.8117;0.9615;0.9505;0.9347;0.9844;0.9706;0.9545;0.9643	0.001832	chrX:68212108-68212212	chrX:68208048-68213972	FALSE	Ctrl_ICM
ENSG00000082641.16_3_CE_1	ENSG00000082641.16:s:48056386-48056598;ENSG00000082641.16:t:48057344-48057502	C1_A	NFE2L1	ENSG00000082641.16	ES	0.1009	0.3045	0.4054	0.3607;0.3096;0.2675;0.3045;0.2841	0.2933;0.4303;0.3299;0.426;0.3756;0.3981;0.4126;0.446;0.4326;0.3709	0.007992	chr17:48057032-48057121	chr17:48056386-48057502	FALSE	Ctrl_DCM
ENSG00000082805.21_5_CE_1	ENSG00000082805.21:s:1408149-1408247;ENSG00000082805.21:t:1443291-1445055	C2_A	ERC1	ENSG00000082805.21	ES	0.1261	0.09806	0.2242	0.09671;0.09806;0.13;0.06617;0.1696	0.2267;0.2216;0.2746;0.2769;0.2468;0.05589;0.338;0.212;0.1637;0.2137	0.01931	chr12:1410389-1410453	chr12:1408149-1445055	FALSE	Ctrl_DCM
ENSG00000084636.18_1_CE_1	ENSG00000084636.18:s:31680042-31680101;ENSG00000084636.18:t:31679230-31679685	C2_A	COL16A1	ENSG00000084636.18	ES	-0.1666	0.4504	0.2837	0.4773;0.5985;-1.0;0.3255;0.4234	0.02717;0.2784;0.4199;0.2101;0.4107;0.2713;0.2345;0.291;0.3257;0.289	0.01399	chr1:31679804-31679851	chr1:31679632-31680101	FALSE	Ctrl_DCM
ENSG00000084636.18_1_CE_1	ENSG00000084636.18:s:31680042-31680101;ENSG00000084636.18:t:31679230-31679685	C2_A	COL16A1	ENSG00000084636.18	ES	-0.2122	0.4504	0.2382	0.4773;0.5985;-1.0;0.3255;0.4234	0.2382;0.2719;0.2173;0.2168;0.1816;0.3;-1.0;0.4154;-1.0;0.1637;0.3177	0.005594	chr1:31679804-31679851	chr1:31679632-31680101	FALSE	Ctrl_ICM
ENSG00000085511.20_2_CE_1	ENSG00000085511.20:s:161096697-161097176;ENSG00000085511.20:t:161101033-161101992	C2_A	MAP3K4	ENSG00000085511.20	ES	0.1172	0.2639	0.381	0.3583;0.2639;0.2446;0.3271;0.2328	0.3797;0.3824;0.2811;0.5132;0.2659;0.566;0.4088;0.2969;0.3885;0.3398	0.02797	chr6:161098278-161098427	chr6:161097080-161101992	FALSE	Ctrl_DCM
ENSG00000085511.20_3_CE_1	ENSG00000085511.20:s:161096697-161097176;ENSG00000085511.20:t:161101033-161101992	C2_A	MAP3K4	ENSG00000085511.20	ES	0.1564	0.2639	0.4203	0.3583;0.2639;0.2446;0.3271;0.2328	0.4444;0.3882;0.3486;0.4459;0.4248;0.3406;0.3784;0.4203;0.2037;0.4438;0.5209	0.01923	chr6:161098278-161098427	chr6:161097080-161101992	FALSE	Ctrl_ICM
ENSG00000088833.18_1_CE_1	ENSG00000088833.18:s:1457955-1458274;ENSG00000088833.18:t:1454967-1455132	C1_A	NSFL1C	ENSG00000088833.18	ES	0.1069	0.6571	0.7641	0.7407;0.6571;0.5971;0.5895;0.6796	0.7318;0.7542;0.8492;0.7049;0.8763;0.7877;0.847;0.678;0.7641;0.4907;0.7949	0.038	chr20:1455714-1455719	chr20:1454967-1458274	FALSE	Ctrl_ICM
ENSG00000089101.19_5_CE_1	ENSG00000089101.19:s:20187930-20188056;ENSG00000089101.19:t:20196570-20196776	C1_A	CFAP61	ENSG00000089101.19	ES	-0.1304	0.3177	0.1872	0.2125;0.3469;0.3569;0.3131;0.3177	0.1225;0.192;0.2042;0.1344;0.09466;0.3185;0.22;0.1867;0.1878;0.1818	0.007992	chr20:20191342-20191419	chr20:20187930-20196776	FALSE	Ctrl_DCM
ENSG00000089101.19_5_CE_1	ENSG00000089101.19:s:20187930-20188056;ENSG00000089101.19:t:20196570-20196776	C1_A	CFAP61	ENSG00000089101.19	ES	-0.1875	0.3177	0.1302	0.2125;0.3469;0.3569;0.3131;0.3177	0.11;0.1323;0.1293;0.103;0.0654;0.1302;0.1539;0.1391;0.1359;0.1355;0.1226	0.0004579	chr20:20191342-20191419	chr20:20187930-20196776	FALSE	Ctrl_ICM
ENSG00000090905.19_5_CE_1	ENSG00000090905.19:s:24803922-24804319;ENSG00000090905.19:t:24805014-24805151	C1_A	TNRC6A	ENSG00000090905.19	ES	-0.2102	0.3268	0.1165	0.2695;0.4081;0.2196;0.3826;0.3268	0.05192;0.1204;0.1126;0.207;0.1679;0.1474;0.1641;0.06807;0.1095;0.09994	0.000666	chr16:24804705-24804851	chr16:24803922-24805151	FALSE	Ctrl_DCM
ENSG00000092036.19_3_CE_1	ENSG00000092036.19:s:22952328-22952459;ENSG00000092036.19:t:22950314-22950410	C1_A	HAUS4	ENSG00000092036.19	ES	0.1116	0.7752	0.8868	0.7752;0.8435;0.7609;0.8078;0.7272	0.7974;0.9098;0.8922;0.8438;0.8702;0.8923;0.8479;0.8853;0.8883;0.91	0.002664	chr14:22951555-22951689	chr14:22950314-22952459	FALSE	Ctrl_DCM
ENSG00000092841.19_1_CE_1	ENSG00000092841.19:s:56160243-56160343;ENSG00000092841.19:t:56161387-56161587	C2_A	MYL6	ENSG00000092841.19	ES	0.1307	0.481	0.6117	0.4945;0.481;0.6039;0.3125;0.4525	0.6642;0.6045;0.5938;0.6137;0.6097;0.5889;0.5783;0.686;0.6452;0.682	0.004662	chr12:56160626-56160670	chr12:56160243-56161587	FALSE	Ctrl_DCM
ENSG00000092841.19_2_CE_1	ENSG00000092841.19:s:56160243-56160343;ENSG00000092841.19:t:56161387-56161587	C2_A	MYL6	ENSG00000092841.19	ES	0.1609	0.481	0.6419	0.4945;0.481;0.6039;0.3125;0.4525	0.653;0.6419;0.5782;0.627;0.5977;0.6825;0.6728;0.6645;0.6296;0.5806;0.696	0.003205	chr12:56160626-56160670	chr12:56160243-56161587	FALSE	Ctrl_ICM
ENSG00000093144.19_2_CE_1	ENSG00000093144.19:s:127326881-127327144;ENSG00000093144.19:t:127314816-127314896	C2_A	ECHDC1	ENSG00000093144.19	ES	0.115	0.6502	0.7651	0.7469;0.6449;0.6502;0.6233;0.7496	0.7411;0.7311;0.8076;0.7171;0.8399;0.7651;0.7762;0.7153;0.7575;0.8047;0.8416	0.02747	chr6:127316450-127316502	chr6:127314816-127327144	FALSE	Ctrl_ICM
ENSG00000096746.18_2_CE_1	ENSG00000096746.18:s:68336806-68337333;ENSG00000096746.18:t:68338340-68338687	C2_A	HNRNPH3	ENSG00000096746.18	ES	0.131	0.7817	0.9126	0.8801;0.7817;0.8791;0.6915;0.7692	0.8681;0.914;0.9112;0.9041;0.7307;0.9564;0.9714;0.9174;0.9216;0.8267	0.03996	chr10:68337858-68337996	chr10:68337199-68338687	FALSE	Ctrl_DCM
ENSG00000096746.18_2_CE_1	ENSG00000096746.18:s:68336806-68337333;ENSG00000096746.18:t:68338340-68338687	C2_A	HNRNPH3	ENSG00000096746.18	ES	0.1373	0.7817	0.9189	0.8801;0.7817;0.8791;0.6915;0.7692	0.9189;0.9596;0.9593;0.8787;0.7457;0.9476;0.9161;0.8829;0.9474;0.8913;0.9579	0.01328	chr10:68337858-68337996	chr10:68337199-68338687	FALSE	Ctrl_ICM
ENSG00000100294.13_1_CE_1	ENSG00000100294.13:s:43140830-43141249;ENSG00000100294.13:t:43132209-43133486	C1_A	MCAT	ENSG00000100294.13	ES	0.2117	0.4394	0.6511	0.6077;0.4284;0.3396;0.4394;0.6305	0.5749;0.68;0.6464;0.74;0.6757;0.6708;0.5772;0.4351;0.6118;0.6558	0.03996	chr22:43137081-43137298	chr22:43132209-43141249	FALSE	Ctrl_DCM
ENSG00000100294.13_1_CE_1	ENSG00000100294.13:s:43140830-43141249;ENSG00000100294.13:t:43132209-43133486	C1_A	MCAT	ENSG00000100294.13	ES	0.2423	0.4394	0.6817	0.6077;0.4284;0.3396;0.4394;0.6305	0.6915;0.6042;0.7313;0.695;0.6719;0.671;0.6477;0.5984;0.7024;-1.0;0.6925	0.007992	chr22:43137081-43137298	chr22:43132209-43141249	FALSE	Ctrl_ICM
ENSG00000100359.21_1_CE_1	ENSG00000100359.21:s:40400696-40400813;ENSG00000100359.21:t:40402139-40402205	C1_A	SGSM3	ENSG00000100359.21	ES	0.1736	0.6845	0.8582	0.8052;0.6718;0.6201;0.6946;0.6845	0.7756;0.8797;0.8869;0.8305;0.8333;0.8652;0.8787;0.8511;0.8451;0.9167	0.001332	chr22:40401593-40401675	chr22:40400696-40402205	FALSE	Ctrl_DCM
ENSG00000100359.21_1_CE_1	ENSG00000100359.21:s:40400696-40400813;ENSG00000100359.21:t:40402139-40402205	C1_A	SGSM3	ENSG00000100359.21	ES	0.1716	0.6845	0.8561	0.8052;0.6718;0.6201;0.6946;0.6845	0.9234;0.8237;0.885;0.8178;0.9335;0.8398;0.8561;0.8704;0.8435;0.8101;0.896	0.0004579	chr22:40401593-40401675	chr22:40400696-40402205	FALSE	Ctrl_ICM
ENSG00000100416.15_1_CE_1	ENSG00000100416.15:s:46337779-46338211;ENSG00000100416.15:t:46346422-46346544	C2_A	TRMU	ENSG00000100416.15	ES	-0.1336	0.8201	0.6865	0.7605;0.8201;0.8418;0.8473;0.7928	0.5846;0.8089;0.6677;0.7236;0.6966;0.7269;0.6764;0.5715;0.7699;0.6533	0.004662	chr22:46343262-46343368	chr22:46337779-46346544	FALSE	Ctrl_DCM
ENSG00000100416.15_1_CE_1	ENSG00000100416.15:s:46337779-46338211;ENSG00000100416.15:t:46346422-46346544	C2_A	TRMU	ENSG00000100416.15	ES	-0.1537	0.8201	0.6665	0.7605;0.8201;0.8418;0.8473;0.7928	0.7093;0.5541;0.5901;0.6568;0.7497;0.7002;0.6665;0.6296;0.7263;0.6941;0.544	0.0004579	chr22:46343262-46343368	chr22:46337779-46346544	FALSE	Ctrl_ICM
ENSG00000101654.18_1_CE_1	ENSG00000101654.18:s:13726660-13726729;ENSG00000101654.18:t:13731474-13731934	C2_A	RNMT	ENSG00000101654.18	ES	-0.1614	0.5351	0.3737	0.5218;0.6659;0.6458;0.5351;0.3402	0.5051;0.3255;0.3622;0.4331;0.3737;0.2968;0.4423;0.4339;0.3452;0.4065;0.3137	0.02747	chr18:13730627-13730755	chr18:13726660-13731934	FALSE	Ctrl_ICM
ENSG00000101868.13_2_CE_1	ENSG00000101868.13:s:24699425-24699549;ENSG00000101868.13:t:24704389-24704469	C1_A	POLA1	ENSG00000101868.13	ES	-0.1884	0.945	0.7566	0.8825;0.945;0.9667;0.8794;0.9773	0.8411;0.75;0.8606;0.75;0.5904;0.8333;0.9162;0.7368;0.7632;-1.0;0.6402	0.002664	chrX:24703251-24703347	chrX:24699425-24704469	FALSE	Ctrl_ICM
ENSG00000102038.16_2_CE_1	ENSG00000102038.16:s:129496750-129496871;ENSG00000102038.16:t:129491941-129492093	C1_A	SMARCA1	ENSG00000102038.16	ES	0.1044	0.3386	0.4431	0.246;0.3987;0.4163;0.23;0.3386	0.5116;0.3612;0.4598;0.438;0.3724;0.42;0.3381;0.4481;0.4854;0.4551	0.02797	chrX:129493040-129493075	chrX:129491941-129496871	FALSE	Ctrl_DCM
ENSG00000102710.21_5_CE_1	ENSG00000102710.21:s:37012192-37013906;ENSG00000102710.21:t:37009312-37009809	C1_A	SUPT20H	ENSG00000102710.21	ES	0.1612	0.577	0.7382	0.577;0.5391;0.6057;0.5294;0.7255	0.4322;0.7854;0.8311;0.7324;0.744;0.8134;0.6362;0.7931;0.6477;0.6502	0.03996	chr13:37010552-37010655	chr13:37009312-37013906	FALSE	Ctrl_DCM
ENSG00000103091.15_3_CE_1	ENSG00000103091.15:s:74903947-74904346;ENSG00000103091.15:t:74893679-74893940	C1_A	WDR59	ENSG00000103091.15	ES	0.1286	0.1423	0.2709	0.2339;0.06453;-1.0;0.1138;0.1708	0.3872;0.1806;0.2519;0.352;0.2709;0.1941;0.2366;0.3642;0.378;0.1768;0.3088	0.01026	chr16:74899698-74899754	chr16:74893679-74904346	FALSE	Ctrl_ICM
ENSG00000103126.15_2_CE_1	ENSG00000103126.15:s:293488-293718;ENSG00000103126.15:t:289440-289607	C2_A	AXIN1	ENSG00000103126.15	ES	0.1668	0.2406	0.4074	0.25;0.25;-1.0;0.1787;0.2312	-1.0;0.375;0.4904;0.4323;0.5583;0.473;0.2855;0.317;0.4074;0.3327	0.002797	chr16:291190-291297	chr16:289440-293718	FALSE	Ctrl_DCM
ENSG00000103126.15_2_CE_1	ENSG00000103126.15:s:293488-293718;ENSG00000103126.15:t:289440-289607	C2_A	AXIN1	ENSG00000103126.15	ES	0.1651	0.2406	0.4057	0.25;0.25;-1.0;0.1787;0.2312	0.4219;0.5525;0.4115;0.3906;0.3125;0.4232;0.4;0.4433;0.2624;-1.0;0.2036	0.01399	chr16:291190-291297	chr16:289440-293718	FALSE	Ctrl_ICM
ENSG00000104218.16_3_CE_1	ENSG00000104218.16:s:67086007-67086331;ENSG00000104218.16:t:67092398-67093641	C1_A	CSPP1	ENSG00000104218.16	ES	-0.2833	0.581	0.2976	0.5307;0.6627;-1.0;0.3197;0.6313	0.3257;0.2976;0.5111;0.2606;-1.0;0.1158;0.3456;0.2123;0.4766;0.2904	0.03357	chr8:67091803-67091883	chr8:67086007-67093641	FALSE	Ctrl_DCM
ENSG00000104365.16_1_CE_1	ENSG00000104365.16:s:42272083-42272429;ENSG00000104365.16:t:42290156-42290273	C2_A	IKBKB	ENSG00000104365.16	ES	0.1664	0.654	0.8204	-1.0;0.75;0.6136;0.7752;-1.0;0.6672;0.8513;0.6409;0.5438;0.6292	0.8235;0.7679;0.8772;0.762;0.9737;0.8197;0.9014;0.7092;0.8204;0.8681;0.5835	0.02593	chr8:42288634-42288728	chr8:42272083-42290273	FALSE	DCM_ICM
ENSG00000104728.16_3_CE_1	ENSG00000104728.16:s:1876051-1876734;ENSG00000104728.16:t:1882635-1882749	C2_A	ARHGEF10	ENSG00000104728.16	ES	0.1231	0.4626	0.5856	0.4626;0.2365;0.2653;0.4723;0.6173	0.6999;0.576;0.6473;0.5634;0.5645;0.5786;0.5926;0.5569;0.7539;0.6453	0.01931	chr8:1880048-1880164	chr8:1876051-1882749	FALSE	Ctrl_DCM
ENSG00000104728.16_3_CE_1	ENSG00000104728.16:s:1876051-1876734;ENSG00000104728.16:t:1882635-1882749	C2_A	ARHGEF10	ENSG00000104728.16	ES	0.1513	0.4626	0.6138	0.4626;0.2365;0.2653;0.4723;0.6173	0.7108;0.5921;0.6835;0.6138;0.7141;0.5371;0.4914;0.6186;0.5;0.5313;0.6967	0.01328	chr8:1880048-1880164	chr8:1876051-1882749	FALSE	Ctrl_ICM
ENSG00000105053.11_1_CE_1	ENSG00000105053.11:s:50016024-50016163;ENSG00000105053.11:t:50007569-50007826	C1_A	VRK3	ENSG00000105053.11	ES	0.118	0.632	0.7501	0.6226;0.7222;0.6498;0.5203;0.632	0.7383;0.7849;0.7704;0.6551;0.7155;0.7678;0.7528;0.7473;0.6873;0.8224	0.004662	chr19:50009236-50009385	chr19:50007569-50016163	FALSE	Ctrl_DCM
ENSG00000105053.11_1_CE_1	ENSG00000105053.11:s:50016024-50016163;ENSG00000105053.11:t:50007569-50007826	C1_A	VRK3	ENSG00000105053.11	ES	0.129	0.632	0.761	0.6226;0.7222;0.6498;0.5203;0.632	0.7758;0.761;0.8149;0.6976;0.6685;0.8292;0.6536;0.7781;0.8297;0.7095;0.7253	0.005495	chr19:50009236-50009385	chr19:50007569-50016163	FALSE	Ctrl_ICM
ENSG00000105127.10_1_CE_1	ENSG00000105127.10:s:15370146-15370179;ENSG00000105127.10:t:15368235-15368339	C2_A	AKAP8	ENSG00000105127.10	ES	0.1529	0.08518	0.2381	0.1901;0.1109;0.08518;0.02566;0.07263	0.25;0.3;0.3254;0.177;0.2215;0.2301;0.125;0.1473;0.2836;0.2462	0.004662	chr19:15369067-15369224	chr19:15368235-15370179	FALSE	Ctrl_DCM
ENSG00000105127.10_1_CE_1	ENSG00000105127.10:s:15370146-15370179;ENSG00000105127.10:t:15368235-15368339	C2_A	AKAP8	ENSG00000105127.10	ES	0.1605	0.08518	0.2457	0.1901;0.1109;0.08518;0.02566;0.07263	0.3123;0.168;0.3606;0.1626;0.3602;0.2824;0.2939;0.2457;0.1606;0.1309;0.2308	0.005495	chr19:15369067-15369224	chr19:15368235-15370179	FALSE	Ctrl_ICM
ENSG00000105483.18_2_CE_1	ENSG00000105483.18:s:48240962-48241063;ENSG00000105483.18:t:48234472-48234543	C2_A	CARD8	ENSG00000105483.18	ES	-0.1524	0.6652	0.5129	0.7018;0.5183;0.6082;0.8357;0.6652	0.3125;0.506;0.5264;0.4162;0.4893;0.7256;0.5969;0.5198;0.4456;0.5301	0.03996	chr19:48238383-48238532	chr19:48234472-48241063	FALSE	Ctrl_DCM
ENSG00000106701.13_1_CE_1	ENSG00000106701.13:s:105512807-105512936;ENSG00000106701.13:t:105534493-105534593	C1_A	FSD1L	ENSG00000106701.13	ES	0.2691	0.2272	0.4963	0.1791;0.3166;-1.0;0.2044;0.25	0.5786;0.4048;0.3439;0.4656;0.5726;0.5988;0.4999;0.5761;0.4296;-1.0;0.4926	0.001998	chr9:105513599-105513631	chr9:105512807-105534593	FALSE	Ctrl_ICM
ENSG00000106701.13_2_CE_1	ENSG00000106701.13:s:105512807-105512936;ENSG00000106701.13:t:105534493-105534593	C1_A	FSD1L	ENSG00000106701.13	ES	0.2287	0.2272	0.4558	0.1791;0.3166;-1.0;0.2044;0.25	0.3987;0.2779;0.3574;0.5158;0.6875;0.5277;0.5486;0.513;0.3851;0.3125	0.007992	chr9:105513599-105513631	chr9:105512807-105534593	FALSE	Ctrl_DCM
ENSG00000107165.13_1_CE_1	ENSG00000107165.13:s:12695515-12695837;ENSG00000107165.13:t:12702271-12702442	C2_A	TYRP1	ENSG00000107165.13	ES	0.1016	0.7012	0.8028	0.7578;0.6906;0.7672;0.7012;0.6951	0.8077;0.8204;0.9176;0.759;0.8396;0.746;0.7979;0.8404;0.7457;0.7902	0.01265	chr9:12698451-12698655	chr9:12695515-12702442	FALSE	Ctrl_DCM
ENSG00000108064.11_1_CE_1	ENSG00000108064.11:s:58388670-58388819;ENSG00000108064.11:t:58394358-58394539	C1_A	TFAM	ENSG00000108064.11	ES	0.1126	0.8232	0.9358	0.8878;0.8232;0.7929;0.8008;0.8502	0.9681;0.949;0.9025;0.929;0.9753;0.8812;0.9308;0.9637;0.9408;0.8776	0.002664	chr10:58390765-58390860	chr10:58388670-58394539	FALSE	Ctrl_DCM
ENSG00000108064.11_1_CE_1	ENSG00000108064.11:s:58388670-58388819;ENSG00000108064.11:t:58394358-58394539	C1_A	TFAM	ENSG00000108064.11	ES	0.1156	0.8232	0.9388	0.8878;0.8232;0.7929;0.8008;0.8502	0.8947;0.9306;0.9317;0.9503;0.8569;0.9388;0.941;0.9313;0.9722;0.9532;0.9521	0.0009158	chr10:58390765-58390860	chr10:58388670-58394539	FALSE	Ctrl_ICM
ENSG00000108590.11_1_CE_1	ENSG00000108590.11:s:6650356-6650433;ENSG00000108590.11:t:6643311-6644659	C1_A	MED31	ENSG00000108590.11	ES	0.1027	0.8723	0.975	0.8723;0.6552;0.8669;0.9593;0.9249	0.9901;0.9619;0.9868;0.975;0.9857;0.9113;0.9554;0.9719;0.9811;0.975;0.8702	0.01328	chr17:6649982-6650078	chr17:6643311-6650433	FALSE	Ctrl_ICM
ENSG00000109083.14_1_CE_1	ENSG00000109083.14:s:28335340-28335489;ENSG00000109083.14:t:28331386-28331987	C1_A	IFT20	ENSG00000109083.14	ES	-0.1108	0.3811	0.2703	0.3656;0.3811;0.3308;0.3822;0.4741	-1.0;0.3355;0.3163;0.2431;0.2458;0.1866;0.4065;0.2907;0.04904;0.25;0.2976	0.01265	chr17:28332146-28332382	chr17:28331386-28335489	FALSE	Ctrl_ICM
ENSG00000109171.15_1_CE_1	ENSG00000109171.15:s:48383647-48383784;ENSG00000109171.15:t:48420125-48420489	C1_A	SLAIN2	ENSG00000109171.15	ES	0.1565	0.6511	0.8076	0.8352;0.6439;0.6511;0.6484;0.7307	0.8106;0.7892;0.735;0.7974;0.8679;0.8907;0.8498;0.8053;0.6977;0.8098	0.03996	chr4:48394576-48394653	chr4:48383647-48420489	FALSE	Ctrl_DCM
ENSG00000109171.15_1_CE_1	ENSG00000109171.15:s:48383647-48383784;ENSG00000109171.15:t:48420125-48420489	C2_A	SLAIN2	ENSG00000109171.15	ES	0.1155	0.7275	0.8429	0.8686;0.7172;0.6964;0.7275;0.735	0.859;0.8039;0.8525;0.8717;0.9216;0.818;0.8099;0.7908;0.9097;0.8267;0.8429	0.02747	chr4:48394576-48394653	chr4:48383647-48420489	FALSE	Ctrl_ICM
ENSG00000110172.12_1_CE_1	ENSG00000110172.12:s:90217747-90218184;ENSG00000110172.12:t:90213979-90214175	C1_A	CHORDC1	ENSG00000110172.12	ES	-0.1292	0.9435	0.8143	0.976;0.9746;0.9044;0.8923;0.9435	0.8143;0.7716;0.6757;0.8639;0.7052;0.8472;0.8733;0.967;0.7235;0.8111;0.8318	0.003205	chr11:90215174-90215230	chr11:90213979-90218184	FALSE	Ctrl_ICM
ENSG00000110514.20_4_CE_1	ENSG00000110514.20:s:47290610-47290816;ENSG00000110514.20:t:47293883-47293983	C1_A	MADD	ENSG00000110514.20	ES	0.2276	0.1369	0.3645	0.2854;0.1369;0.2909;0.1272;0.1028	0.4095;0.3962;0.39;0.4894;0.3167;0.3853;0.2339;0.3243;0.3382;-1.0;0.3438	0.002664	chr11:47292543-47292596	chr11:47290610-47293983	FALSE	Ctrl_ICM
ENSG00000112282.18_1_CE_1	ENSG00000112282.18:s:131615907-131616002;ENSG00000112282.18:t:131610046-131610246	C1_A	MED23	ENSG00000112282.18	ES	0.1991	0.5573	0.7564	0.7114;0.5212;0.4175;0.5573;0.625	0.5513;0.7683;0.7571;0.7338;0.7546;0.7797;0.8321;0.8598;0.7556;0.73	0.004662	chr6:131615324-131615341	chr6:131610046-131616002	FALSE	Ctrl_DCM
ENSG00000112282.18_1_CE_1	ENSG00000112282.18:s:131615907-131616002;ENSG00000112282.18:t:131610046-131610246	C1_A	MED23	ENSG00000112282.18	ES	0.2033	0.5573	0.7606	0.7114;0.5212;0.4175;0.5573;0.625	0.7793;0.7289;0.8077;0.6365;0.8277;0.7274;0.7737;0.7117;0.8333;-1.0;0.7474	0.001332	chr6:131615324-131615341	chr6:131610046-131616002	FALSE	Ctrl_ICM
ENSG00000112319.21_1_CE_1	ENSG00000112319.21:s:133446630-133446754;ENSG00000112319.21:t:133456556-133456648	C2_A	EYA4	ENSG00000112319.21	ES	0.1918	0.282	0.4739	0.6356;0.5385;-1.0;0.2394;0.2292;0.4537;0.3332;0.1682;0.2768;0.282	0.5939;0.4737;0.5172;0.4741;0.6622;0.4671;0.5102;0.3828;0.468;-1.0;0.3052	0.04347	chr6:133448111-133448179	chr6:133446630-133456648	FALSE	DCM_ICM
ENSG00000112983.18_3_CE_1	ENSG00000112983.18:s:138160069-138160173;ENSG00000112983.18:t:138156882-138157267	C1_A	BRD8	ENSG00000112983.18	ES	0.1127	0.7702	0.8829	0.851;0.7702;0.8292;0.7289;0.7472	0.7812;0.782;0.8738;0.9473;0.9108;0.7455;0.9496;0.884;0.8819;0.9008	0.03996	chr5:138159555-138159599	chr5:138156882-138160173	FALSE	Ctrl_DCM
ENSG00000112983.18_4_CE_1	ENSG00000112983.18:s:138160069-138160173;ENSG00000112983.18:t:138156882-138157267	C1_A	BRD8	ENSG00000112983.18	ES	0.1147	0.7702	0.885	0.851;0.7702;0.8292;0.7289;0.7472	0.9091;0.916;0.8464;0.8405;0.8516;0.878;0.9259;0.976;0.8627;0.8979;0.885	0.001832	chr5:138159555-138159599	chr5:138156882-138160173	FALSE	Ctrl_ICM
ENSG00000113163.19_1_CE_1	ENSG00000113163.19:s:75400205-75400297;ENSG00000113163.19:t:75389592-75389687	C1_A	CERT1	ENSG00000113163.19	ES	0.1199	0.686	0.8059	0.6259;0.6903;0.7556;0.686;0.6517	0.7223;0.7518;0.705;0.8182;0.9366;0.8265;0.879;0.8059;0.7787;0.7486;0.838	0.005495	chr5:75399310-75399387	chr5:75389592-75400297	FALSE	Ctrl_ICM
ENSG00000113504.21_1_CE_1	ENSG00000113504.21:s:1057211-1057649;ENSG00000113504.21:t:1053349-1053482	C2_A	SLC12A7	ENSG00000113504.21	ES	0.1222	0.8137	0.9359	0.8206;0.7673;0.8137;0.7277;0.9089	0.9191;0.9405;0.9401;0.9388;0.9089;0.9277;0.8845;0.9689;0.9465;0.8543;0.9359	0.001832	chr5:1056582-1056596	chr5:1053349-1057649	FALSE	Ctrl_ICM
ENSG00000113597.18_1_CE_1	ENSG00000113597.18:s:65652501-65652736;ENSG00000113597.18:t:65657971-65658501	C1_A	TRAPPC13	ENSG00000113597.18	ES	0.1893	0.6764	0.8658	0.7777;0.6764;0.6412;0.6719;0.8073	0.8116;0.901;0.71;0.7999;0.878;0.8728;0.8795;0.8293;0.8588;0.8905	0.004662	chr5:65655636-65655653	chr5:65652501-65658501	FALSE	Ctrl_DCM
ENSG00000113597.18_1_CE_1	ENSG00000113597.18:s:65652501-65652736;ENSG00000113597.18:t:65657971-65658501	C1_A	TRAPPC13	ENSG00000113597.18	ES	0.1521	0.6764	0.8286	0.7777;0.6764;0.6412;0.6719;0.8073	0.8042;0.8286;0.8286;0.7722;0.8765;0.8778;0.7761;0.8634;0.7968;0.9123;0.8058	0.01923	chr5:65655636-65655653	chr5:65652501-65658501	FALSE	Ctrl_ICM
ENSG00000113649.14_3_CE_1	ENSG00000113649.14:s:146509145-146509245;ENSG00000113649.14:t:146510441-146511961	C1_A	TCERG1	ENSG00000113649.14	ES	0.1654	0.0969	0.2623	0.1327;0.076;0.1493;0.09237;0.0969	0.3529;0.2649;0.3297;0.1595;0.2623;0.1553;0.2379;0.3347;0.2072;0.1489;0.3549	0.0009158	chr5:146510067-146510160	chr5:146509145-146511961	FALSE	Ctrl_ICM
ENSG00000113649.14_6_CE_1	ENSG00000113649.14:s:146509145-146509245;ENSG00000113649.14:t:146510441-146511961	C1_A	TCERG1	ENSG00000113649.14	ES	0.1178	0.0969	0.2147	0.1327;0.076;0.1493;0.09237;0.0969	0.1589;0.3865;0.205;0.1836;0.2028;0.2702;0.2916;0.202;0.2245;0.2363	0.000666	chr5:146510067-146510160	chr5:146509145-146511961	FALSE	Ctrl_DCM
ENSG00000114120.14_1_CE_1	ENSG00000114120.14:s:140941830-140942095;ENSG00000114120.14:t:140956525-140957069	C2_A	SLC25A36	ENSG00000114120.14	ES	0.1412	0.2606	0.4018	0.2487;0.259;0.2444;0.2622;0.305;0.4177;0.3724;0.2121;0.2583;0.3539	0.5165;0.4018;0.3141;0.4203;0.4287;0.4854;0.5483;0.3422;0.3662;0.3708;0.2316	0.01272	chr3:140954988-140955029	chr3:140941830-140957069	TRUE	DCM_ICM
ENSG00000114439.19_2_CE_1	ENSG00000114439.19:s:107645836-107645909;ENSG00000114439.19:t:107710452-107710622	C2_A	BBX	ENSG00000114439.19	ES	0.1052	0.2059	0.3112	0.2231;0.2508;0.2059;0.1643;0.1946	0.2538;0.2346;0.3734;0.3066;0.32;0.2728;0.3158;0.3486;0.3505;0.2235	0.002664	chr3:107661828-107661944	chr3:107645836-107710622	FALSE	Ctrl_DCM
ENSG00000114439.19_2_CE_1	ENSG00000114439.19:s:107645836-107645909;ENSG00000114439.19:t:107710452-107710622	C2_A	BBX	ENSG00000114439.19	ES	0.1123	0.2059	0.3182	0.2231;0.2508;0.2059;0.1643;0.1946	0.3182;0.2928;0.2271;0.3334;0.2618;0.4157;0.4132;0.3924;0.2678;0.3136;0.338	0.0009158	chr3:107661828-107661944	chr3:107645836-107710622	FALSE	Ctrl_ICM
ENSG00000114541.15_3_CE_1	ENSG00000114541.15:s:69176524-69176656;ENSG00000114541.15:t:69168782-69171981	C1_A	FRMD4B	ENSG00000114541.15	ES	0.1995	0.1305	0.33	0.1441;0.01389;-1.0;0.1865;0.1169	0.2071;0.03229;0.4603;0.33;-1.0;0.3337;0.4931;0.2626;0.3691;0.2037	0.01958	chr3:69173042-69173133	chr3:69168782-69176656	TRUE	Ctrl_DCM
ENSG00000114904.13_1_CE_1	ENSG00000114904.13:s:52751932-52752336;ENSG00000114904.13:t:52746734-52746904	C1_A	NEK4	ENSG00000114904.13	ES	0.1153	0.5631	0.6784	0.7178;0.5631;0.5239;0.5027;0.5725	0.655;0.7927;0.6632;0.6699;0.6544;0.7372;0.6869;0.7931;0.8211;0.6271	0.01931	chr3:52749692-52749829	chr3:52746734-52752336	FALSE	Ctrl_DCM
ENSG00000114904.13_1_CE_1	ENSG00000114904.13:s:52751932-52752336;ENSG00000114904.13:t:52746734-52746904	C2_A	NEK4	ENSG00000114904.13	ES	0.1108	0.6141	0.7249	0.6347;0.6141;0.6351;0.397;0.6138	0.6482;0.7249;0.6269;0.7524;0.7882;0.8025;0.7566;0.7219;0.5252;0.6667;0.7853	0.01328	chr3:52749692-52749829	chr3:52746734-52752336	FALSE	Ctrl_ICM
ENSG00000114982.19_5_CE_1	ENSG00000114982.19:s:96608508-96608664;ENSG00000114982.19:t:96605320-96606834	C2_A	KANSL3	ENSG00000114982.19	ES	0.1355	0.5923	0.7278	0.7354;0.5642;0.5299;0.5923;0.6961	0.7227;0.8208;0.6644;0.6816;0.7207;0.7278;0.9031;0.778;0.7786;0.7565;0.7	0.02747	chr2:96606970-96607047	chr2:96605320-96608664	FALSE	Ctrl_ICM
ENSG00000115183.15_2_CE_1	ENSG00000115183.15:s:159065896-159065971;ENSG00000115183.15:t:159097637-159097834	C1_A	TANC1	ENSG00000115183.15	ES	-0.1066	0.2932	0.1866	0.2647;0.3794;0.478;0.2464;0.2932	0.3095;0.1789;0.2085;0.2801;0.1881;0.1869;0.1589;0.1461;0.1716;0.1863	0.01265	chr2:159089584-159089946	chr2:159065896-159097834	TRUE	Ctrl_DCM
ENSG00000115183.15_2_CE_1	ENSG00000115183.15:s:159065896-159065971;ENSG00000115183.15:t:159097637-159097834	C1_A	TANC1	ENSG00000115183.15	ES	-0.1188	0.2932	0.1744	0.2647;0.3794;0.478;0.2464;0.2932	0.2975;0.1523;0.1744;0.2051;0.1259;0.2948;0.2251;0.1412;0.1473;0.1743;0.2581	0.01923	chr2:159089584-159089946	chr2:159065896-159097834	TRUE	Ctrl_ICM
ENSG00000115380.20_1_CE_1	ENSG00000115380.20:s:55923711-55924139;ENSG00000115380.20:t:55921947-55922447	C2_A	EFEMP1	ENSG00000115380.20	ES	0.1164	0.2594	0.3758	0.2982;0.1298;0.1951;0.2594;0.3257	0.3118;0.4088;0.3533;0.3708;0.399;0.3091;0.4163;0.3808;0.3061;0.4048	0.004662	chr2:55922899-55922939	chr2:55921947-55924139	FALSE	Ctrl_DCM
ENSG00000115414.21_1_CE_1	ENSG00000115414.21:s:215394528-215394719;ENSG00000115414.21:t:215391632-215391814	C1_A	FN1	ENSG00000115414.21	ES	-0.1032	0.2139	0.1107	0.0918;0.2869;0.3062;0.2139;0.1555	0.07163;0.06758;0.1336;0.1024;0.05417;0.1239;0.1198;0.1041;0.1172;0.1545	0.02797	chr2:215392931-215393203	chr2:215391632-215394719	FALSE	Ctrl_DCM
ENSG00000115414.21_1_CE_1	ENSG00000115414.21:s:215394528-215394719;ENSG00000115414.21:t:215391632-215391814	C2_A	FN1	ENSG00000115414.21	ES	-0.1171	0.212	0.09489	0.08958;0.2304;0.3144;0.212;0.1636	0.1391;0.09489;0.08804;0.1353;0.1149;0.0829;0.1665;0.06863;0.121;0.04772;0.07991	0.01923	chr2:215392931-215393203	chr2:215391632-215394719	FALSE	Ctrl_ICM
ENSG00000115648.14_1_CE_1	ENSG00000115648.14:s:237518029-237518648;ENSG00000115648.14:t:237525601-237525805	C2_A	MLPH	ENSG00000115648.14	ES	0.1207	0.7671	0.8878	0.7837;0.5912;0.7546;0.7671;0.8123	-1.0;0.8878;0.8189;0.9288;0.9697;0.9237;0.8878;0.7594;0.875;0.7922	0.01199	chr2:237519910-237520029	chr2:237518029-237525805	FALSE	Ctrl_DCM
ENSG00000115648.14_1_CE_1	ENSG00000115648.14:s:237518029-237518648;ENSG00000115648.14:t:237525601-237525805	C1_A	MLPH	ENSG00000115648.14	ES	0.1039	0.8125	0.9164	0.7983;0.7021;0.8125;0.8553;0.8307	0.8749;0.8539;0.9553;0.8504;0.9189;0.8445;0.9164;0.9276;0.9256;0.9615;0.883	0.003205	chr2:237519910-237520029	chr2:237518029-237525805	FALSE	Ctrl_ICM
ENSG00000115685.15_1_CE_1	ENSG00000115685.15:s:241150259-241150547;ENSG00000115685.15:t:241157807-241157862	C2_A	PPP1R7	ENSG00000115685.15	ES	0.118	0.8093	0.9273	0.84;0.8093;0.9157;0.5091;0.7574	0.9218;0.9423;0.9476;0.8942;0.9385;0.8952;0.9512;0.9329;0.8923;0.9116	0.007992	chr2:241153476-241153604	chr2:241150259-241157862	FALSE	Ctrl_DCM
ENSG00000115685.15_1_CE_1	ENSG00000115685.15:s:241150259-241150547;ENSG00000115685.15:t:241157807-241157862	C2_A	PPP1R7	ENSG00000115685.15	ES	0.1255	0.8093	0.9348	0.84;0.8093;0.9157;0.5091;0.7574	0.9581;0.9348;0.9111;0.9172;0.9605;0.9463;0.955;0.945;0.9297;0.788;0.89	0.0087	chr2:241153476-241153604	chr2:241150259-241157862	FALSE	Ctrl_ICM
ENSG00000116198.14_1_CE_1	ENSG00000116198.14:s:3837288-3837519;ENSG00000116198.14:t:3834925-3835092	C1_A	CEP104	ENSG00000116198.14	ES	0.1006	0.7323	0.833	0.6487;0.7879;0.866;0.7999;0.7821;0.6434;0.6667;0.6826;0.6667;0.8444	0.8157;0.7267;0.7146;0.872;0.8568;0.833;0.8105;0.6636;0.8783;0.881;0.8825	0.0357	chr1:3836495-3836692	chr1:3834925-3837519	FALSE	DCM_ICM
ENSG00000116521.11_1_CE_1	ENSG00000116521.11:s:155261946-155262430;ENSG00000116521.11:t:155260537-155260659	C1_A	SCAMP3	ENSG00000116521.11	ES	0.1039	0.801	0.9049	0.7729;0.7792;0.8431;0.816;0.801	0.9628;0.8958;0.9159;0.8809;0.8497;0.8367;0.9141;0.9142;0.915;0.7765	0.01265	chr1:155261657-155261734	chr1:155260537-155262430	FALSE	Ctrl_DCM
ENSG00000116698.22_3_CE_1	ENSG00000116698.22:s:183545966-183546337;ENSG00000116698.22:t:183548941-183549288	C2_A	SMG7	ENSG00000116698.22	ES	0.103	0.518	0.621	0.6219;0.3032;-1.0;0.5553;0.4807	0.5701;0.6801;0.5926;0.5927;0.5604;0.6778;0.6258;0.7073;0.7259;-1.0;0.6162	0.03596	chr1:183547103-183547252	chr1:183545966-183549288	FALSE	Ctrl_ICM
ENSG00000117335.21_3_CE_1	ENSG00000117335.21:s:207785619-207788337;ENSG00000117335.21:t:207793519-207793873	C2_A	CD46	ENSG00000117335.21	ES	0.1009	0.3387	0.4396	0.2709;0.3274;0.3985;0.3387;0.3761	0.3654;0.3797;0.386;0.469;0.4396;0.4369;0.418;0.5444;0.4946;0.4566;0.4601	0.005495	chr1:207790253-207790345	chr1:207785619-207793873	FALSE	Ctrl_ICM
ENSG00000117335.21_5_CE_1	ENSG00000117335.21:s:207785619-207788337;ENSG00000117335.21:t:207793519-207793873	C2_A	CD46	ENSG00000117335.21	ES	0.1092	0.3387	0.4479	0.2709;0.3274;0.3985;0.3387;0.3761	0.452;0.3719;0.4543;0.5115;0.4439;0.3918;0.4707;0.4145;0.4694;0.4406	0.004662	chr1:207790253-207790345	chr1:207785619-207793873	FALSE	Ctrl_DCM
ENSG00000117475.14_1_CE_1	ENSG00000117475.14:s:169380481-169380609;ENSG00000117475.14:t:169386997-169388305	C2_A	BLZF1	ENSG00000117475.14	ES	-0.1009	0.6049	0.504	0.7448;0.598;0.5118;0.6049;0.6455	0.6105;0.5686;0.5555;0.5078;0.449;0.6035;0.4183;0.5003;0.4893;0.4278	0.02797	chr1:169382062-169382281	chr1:169380481-169388305	FALSE	Ctrl_DCM
ENSG00000117475.14_1_CE_1	ENSG00000117475.14:s:169380481-169380609;ENSG00000117475.14:t:169386997-169388305	C2_A	BLZF1	ENSG00000117475.14	ES	-0.115	0.6049	0.4899	0.7448;0.598;0.5118;0.6049;0.6455	0.5462;0.5272;0.613;0.4532;0.5377;0.4426;0.4617;0.467;0.4805;0.5798;0.4899	0.01923	chr1:169382062-169382281	chr1:169380481-169388305	FALSE	Ctrl_ICM
ENSG00000118096.10_1_CE_1	ENSG00000118096.10:s:118565790-118566035;ENSG00000118096.10:t:118559785-118559864	C2_A	IFT46	ENSG00000118096.10	ES	-0.1489	0.9718	0.8229	0.9718;0.9621;0.9877;0.9723;0.9701	0.7805;0.9176;0.742;0.9706;0.8659;0.9096;0.7888;0.8195;0.9554;0.8229;0.6812	0.001832	chr11:118564965-118565061	chr11:118559785-118566035	FALSE	Ctrl_ICM
ENSG00000118600.13_1_CE_1	ENSG00000118600.13:s:63781019-63781174;ENSG00000118600.13:t:63784970-63785389	C1_A	RXYLT1	ENSG00000118600.13	ES	0.1085	0.1195	0.228	0.1514;0.22;0.04762;0.06627;0.1195	0.2315;0.1474;0.2662;0.1792;0.2495;0.1037;0.1317;0.2245;0.2385;0.2629	0.03996	chr12:63782541-63782704	chr12:63781019-63785072	FALSE	Ctrl_DCM
ENSG00000119004.17_2_CE_1	ENSG00000119004.17:s:203266514-203266681;ENSG00000119004.17:t:203278573-203278688	C1_A	CYP20A1	ENSG00000119004.17	ES	-0.1382	0.8445	0.7063	0.8734;0.8086;0.8582;0.7065;0.8445	0.7262;0.6413;0.7044;0.7049;0.8322;0.7524;0.8178;0.6451;0.7076;0.7031	0.02797	chr2:203272670-203272748	chr2:203266514-203278688	FALSE	Ctrl_DCM
ENSG00000119004.17_2_CE_1	ENSG00000119004.17:s:203266514-203266681;ENSG00000119004.17:t:203278573-203278688	C1_A	CYP20A1	ENSG00000119004.17	ES	-0.1159	0.8445	0.7286	0.8734;0.8086;0.8582;0.7065;0.8445	0.5819;0.8099;0.7409;0.7392;0.7237;0.7254;0.7286;0.7324;0.7811;0.625;0.5781	0.038	chr2:203272670-203272748	chr2:203266514-203278688	FALSE	Ctrl_ICM
ENSG00000119403.15_1_CE_1	ENSG00000119403.15:s:120862588-120863026;ENSG00000119403.15:t:120860912-120861174	C1_A	PHF19	ENSG00000119403.15	ES	-0.1065	0.7365	0.63	0.7302;0.6815;0.8037;0.649;-1.0;0.8419;0.8663;0.7365;0.8057;0.5753	0.679;0.7708;0.6232;0.6503;0.5865;0.5411;0.5558;0.6013;0.6369;0.7956;-1.0	0.02793	chr9:120861918-120862005	chr9:120860912-120863026	FALSE	DCM_ICM
ENSG00000119487.17_2_CE_1	ENSG00000119487.17:s:125543059-125543168;ENSG00000119487.17:t:125484443-125484583	C2_A	MAPKAP1	ENSG00000119487.17	ES	0.1029	0.7368	0.8398	0.7368;0.7345;0.672;0.7495;0.7397	0.843;0.8195;0.754;0.7784;0.907;0.8367;0.8049;0.8569;0.8428;0.8505	0.000666	chr9:125506310-125506417	chr9:125484443-125543168	FALSE	Ctrl_DCM
ENSG00000119661.15_1_CE_1	ENSG00000119661.15:s:73644875-73645042;ENSG00000119661.15:t:73654847-73654885	C2_A	DNAL1	ENSG00000119661.15	ES	0.123	0.1758	0.2988	0.4875;0.2893;0.1904;0.1629;0.08854;0.1348;0.156;0.153;0.1888;0.2246	0.2507;0.3853;0.334;0.2256;0.3615;0.2544;0.2495;0.3013;0.325;0.2819;0.2988	0.004786	chr14:73653170-73653215	chr14:73644875-73654885	FALSE	DCM_ICM
ENSG00000119688.21_3_CE_1	ENSG00000119688.21:s:74290291-74290499;ENSG00000119688.21:t:74289301-74289953	C2_A	ABCD4	ENSG00000119688.21	ES	0.1236	0.7205	0.8441	0.7997;0.7092;-1.0;0.662;0.7318	0.9194;0.7292;0.7601;0.8307;-1.0;0.9077;0.9194;0.9828;0.8548;0.7206;0.8333	0.03596	chr14:74290027-74290118	chr14:74289483-74290499	FALSE	Ctrl_ICM
ENSG00000119778.15_2_CE_1	ENSG00000119778.15:s:23828849-23828939;ENSG00000119778.15:t:23823258-23823569	C2_A	ATAD2B	ENSG00000119778.15	ES	0.1209	0.3075	0.4284	0.4403;0.3146;0.2362;0.2601;0.3075	0.2754;0.3972;0.4491;0.5828;0.3462;0.4077;0.3521;0.5155;0.4705;0.522	0.02797	chr2:23827798-23827860	chr2:23823258-23828939	FALSE	Ctrl_DCM
ENSG00000119778.15_2_CE_1	ENSG00000119778.15:s:23828849-23828939;ENSG00000119778.15:t:23823258-23823569	C2_A	ATAD2B	ENSG00000119778.15	ES	0.1677	0.3075	0.4752	0.4403;0.3146;0.2362;0.2601;0.3075	0.5;0.4285;0.4648;0.3018;0.4856;0.4001;0.525;0.4641;0.5;-1.0;0.4884	0.01265	chr2:23827798-23827860	chr2:23823258-23828939	FALSE	Ctrl_ICM
ENSG00000120798.17_1_CE_1	ENSG00000120798.17:s:95066928-95067391;ENSG00000120798.17:t:95062508-95062738	C2_A	NR2C1	ENSG00000120798.17	ES	0.1151	0.1526	0.2677	0.1526;0.1088;0.1458;0.223;0.2657	0.4958;0.3295;0.2144;0.2121;0.2519;0.254;0.2582;0.2771;0.3163;0.3333	0.02797	chr12:95062850-95062887	chr12:95062508-95067391	FALSE	Ctrl_DCM
ENSG00000122741.16_1_CE_1	ENSG00000122741.16:s:37819288-37819401;ENSG00000122741.16:t:37854780-37854982	C1_A	DCAF10	ENSG00000122741.16	ES	-0.1105	0.6488	0.5383	0.6265;0.6488;0.6818;0.6551;0.5713	0.448;0.4572;0.5695;0.4467;0.5668;0.555;0.5705;0.3906;0.5215;0.7147	0.01265	chr9:37842089-37842286	chr9:37819288-37854982	FALSE	Ctrl_DCM
ENSG00000122741.16_1_CE_1	ENSG00000122741.16:s:37819288-37819401;ENSG00000122741.16:t:37854780-37854982	C2_A	DCAF10	ENSG00000122741.16	ES	-0.1159	0.6274	0.5115	0.5542;0.6274;0.6735;0.6503;0.5273	0.5631;0.6118;0.5457;0.4733;0.4943;0.5115;0.5292;0.4749;0.4529;0.4399;0.5697	0.02747	chr9:37842089-37842286	chr9:37819288-37854982	FALSE	Ctrl_ICM
ENSG00000122741.16_2_CE_1	ENSG00000122741.16:s:37854780-37854982;ENSG00000122741.16:t:37860048-37860441	C2_A	DCAF10	ENSG00000122741.16	ES	0.122	0.7566	0.8786	0.8222;0.7489;0.7566;0.6874;0.8072	0.8605;0.8825;0.9048;0.9359;0.9304;0.8737;0.9039;0.8748;0.8733;0.8674	0.000666	chr9:37857241-37857351	chr9:37854780-37860360	FALSE	Ctrl_DCM
ENSG00000122741.16_2_CE_1	ENSG00000122741.16:s:37854780-37854982;ENSG00000122741.16:t:37860048-37860441	C2_A	DCAF10	ENSG00000122741.16	ES	0.1011	0.7566	0.8577	0.8222;0.7489;0.7566;0.6874;0.8072	0.8577;0.7958;0.9492;0.945;0.7569;0.8408;0.8071;0.9123;0.7709;0.9658;0.9532	0.02747	chr9:37857241-37857351	chr9:37854780-37860360	FALSE	Ctrl_ICM
ENSG00000123130.17_1_CE_1	ENSG00000123130.17:s:23735886-23736016;ENSG00000123130.17:t:23733172-23733217	C1_A	ACOT9	ENSG00000123130.17	ES	-0.1839	0.769	0.5852	0.5316;0.7777;0.769;0.7534;0.7909	0.6266;0.4872;0.6942;0.6017;0.5344;0.4585;0.5312;0.6582;0.6784;0.5686	0.02797	chrX:23734341-23734367	chrX:23733172-23736016	FALSE	Ctrl_DCM
ENSG00000123146.20_1_CE_1	ENSG00000123146.20:s:14390924-14391197;ENSG00000123146.20:t:14397414-14397804	C1_A	ADGRE5	ENSG00000123146.20	ES	-0.2358	0.4734	0.2376	0.2717;0.4734;0.5086;0.6248;0.3786	-1.0;0.2054;0.4487;0.2376;0.1715;0.3211;0.2866;0.1541;0.2069;0.3146	0.01898	chr19:14396342-14396473	chr19:14390924-14397804	FALSE	Ctrl_DCM
ENSG00000124588.22_2_CE_1	ENSG00000124588.22:s:3012544-3012674;ENSG00000124588.22:t:3016884-3016985	C1_A	NQO2	ENSG00000124588.22	ES	0.2061	0.7694	0.9755	0.7674;0.5553;0.8201;0.7694;0.8326	0.6142;0.9855;0.9831;0.9679;0.8914;0.9889;0.9955;0.9947;0.8775;0.9151	0.007992	chr6:3015530-3015643	chr6:3012544-3016985	FALSE	Ctrl_DCM
ENSG00000124588.22_2_CE_1	ENSG00000124588.22:s:3012544-3012674;ENSG00000124588.22:t:3016884-3016985	C1_A	NQO2	ENSG00000124588.22	ES	0.2045	0.7694	0.9739	0.7674;0.5553;0.8201;0.7694;0.8326	0.9119;0.995;0.9858;0.9853;0.9154;0.8631;0.8864;0.9951;0.9247;0.9922;0.9739	0.0004579	chr6:3015530-3015643	chr6:3012544-3016985	FALSE	Ctrl_ICM
ENSG00000124786.13_2_CE_1	ENSG00000124786.13:s:8427937-8428058;ENSG00000124786.13:t:8420721-8420828	C1_A	SLC35B3	ENSG00000124786.13	ES	-0.201	0.8782	0.6773	0.8654;0.9133;0.8423;0.8911;-1.0	0.8186;-1.0;0.8423;0.6328;-1.0;0.6818;0.9348;0.5588;0.6727;0.597	0.04848	chr6:8422470-8422624	chr6:8420721-8428058	FALSE	Ctrl_DCM
ENSG00000126746.19_1_CE_1	ENSG00000126746.19:s:6678810-6679183;ENSG00000126746.19:t:6678432-6678542	C1_A	ZNF384	ENSG00000126746.19	ES	0.1271	0.6133	0.7405	0.7947;0.6312;0.6133;0.6083;0.5554	0.7405;0.7324;0.6713;0.8122;0.8051;0.7902;0.624;0.7197;0.7011;0.825;0.911	0.02747	chr12:6678663-6678710	chr12:6678432-6679183	FALSE	Ctrl_ICM
ENSG00000126767.18_1_CE_1	ENSG00000126767.18:s:47650423-47650604;ENSG00000126767.18:t:47641232-47641475	C1_A	ELK1	ENSG00000126767.18	ES	0.163	0.3842	0.5472	0.4405;0.3842;0.311;0.4969;0.3581	0.6193;0.6598;0.5096;0.5472;-1.0;0.5745;0.4621;0.4682;0.5732;0.5083	0.003996	chrX:47649921-47650026	chrX:47641232-47650604	FALSE	Ctrl_DCM
ENSG00000127603.32_2_CE_1	ENSG00000127603.32:s:39250014-39250103;ENSG00000127603.32:t:39254298-39254648	C1_A	MACF1	ENSG00000127603.32	ES	0.2726	0.3751	0.6476	0.5109;0.3292;0.3735;0.3751;0.5767	0.8238;0.6383;0.6195;0.6003;0.657;0.5627;0.6875;0.6821;0.6009;0.6964	0.001332	chr1:39251846-39251941	chr1:39250014-39254648	FALSE	Ctrl_DCM
ENSG00000127603.32_2_CE_1	ENSG00000127603.32:s:39250014-39250103;ENSG00000127603.32:t:39254298-39254648	C1_A	MACF1	ENSG00000127603.32	ES	0.2631	0.3751	0.6382	0.5109;0.3292;0.3735;0.3751;0.5767	0.6924;0.6382;0.7062;0.5304;0.619;0.6425;0.6085;0.6144;0.5973;0.6391;0.6817	0.0009158	chr1:39251846-39251941	chr1:39250014-39254648	FALSE	Ctrl_ICM
ENSG00000128513.16_5_CE_1	ENSG00000128513.16:s:124835279-124835414;ENSG00000128513.16:t:124827201-124827305	C2_A	POT1	ENSG00000128513.16	ES	-0.1832	0.824	0.6408	-1.0;0.8733;0.8298;0.824;0.7731;0.8419;0.7917;0.8115;0.8404;0.7106	0.7866;0.7397;0.6019;0.5849;0.8256;0.7702;0.49;0.617;0.6647;-1.0;0.5993	0.0021	chr7:124829254-124829342	chr7:124827201-124835414	FALSE	DCM_ICM
ENSG00000129158.11_2_CE_1	ENSG00000129158.11:s:17988597-17988757;ENSG00000129158.11:t:17878208-17878244	C1_A	SERGEF	ENSG00000129158.11	ES	0.26	0.4547	0.7148	0.5518;0.4547;0.3261;0.4435;0.6765	0.3523;0.8264;0.8439;0.7623;0.6091;0.7679;0.6215;0.7527;0.6768;0.6236	0.02797	chr11:17959470-17959636	chr11:17878208-17988757	FALSE	Ctrl_DCM
ENSG00000129158.11_2_CE_1	ENSG00000129158.11:s:17988597-17988757;ENSG00000129158.11:t:17878208-17878244	C1_A	SERGEF	ENSG00000129158.11	ES	0.2555	0.4547	0.7102	0.5518;0.4547;0.3261;0.4435;0.6765	0.6465;0.5488;-1.0;0.6463;0.7545;0.6848;0.7381;0.9017;0.5134;0.756;0.7356	0.01931	chr11:17959470-17959636	chr11:17878208-17988757	FALSE	Ctrl_ICM
ENSG00000130733.11_1_CE_1	ENSG00000130733.11:s:10927799-10927959;ENSG00000130733.11:t:10925686-10925773	C2_A	YIPF2	ENSG00000130733.11	ES	0.1489	0.7895	0.9384	0.7802;0.7895;0.9302;0.8449;0.745	0.9286;0.9482;0.9516;0.825;0.9825;0.9605;0.8887;0.8952;0.9737;-1.0;0.909	0.01931	chr19:10927630-10927716	chr19:10925686-10927959	FALSE	Ctrl_ICM
ENSG00000130749.10_2_CE_1	ENSG00000130749.10:s:47071778-47072121;ENSG00000130749.10:t:47064187-47067869	C2_A	ZC3H4	ENSG00000130749.10	ES	0.1457	0.7987	0.9444	0.937;0.7982;0.5959;0.7987;0.9161	0.982;0.9226;0.9346;0.9083;0.9603;0.9583;0.9815;0.8562;0.9748;0.9444;0.8602	0.02747	chr19:47069092-47069343	chr19:47064187-47072121	FALSE	Ctrl_ICM
ENSG00000130779.22_1_CE_1	ENSG00000130779.22:s:122422521-122422669;ENSG00000130779.22:t:122380368-122380560	C2_A	CLIP1	ENSG00000130779.22	ES	0.1043	0.1838	0.2881	0.2056;0.2201;0.1029;0.1801;0.1838	0.2838;0.251;0.4586;0.2924;0.3142;0.2267;0.09548;0.2527;0.3755;-1.0;0.3704	0.01265	chr12:122417327-122417463	chr12:122380368-122422669	TRUE	Ctrl_ICM
ENSG00000130803.15_1_CE_1	ENSG00000130803.15:s:9157268-9157710;ENSG00000130803.15:t:9158826-9158908	C1_A	ZNF317	ENSG00000130803.15	ES	0.1965	0.7743	0.9708	0.9631;0.8988;0.7743;0.6574;0.7305	0.9788;0.982;0.9815;0.9762;0.9012;0.982;0.9598;0.966;0.8654;0.9275;0.9708	0.0087	chr19:9157980-9158075	chr19:9157268-9158908	FALSE	Ctrl_ICM
ENSG00000130988.13_1_CE_1	ENSG00000130988.13:s:47078355-47078709;ENSG00000130988.13:t:47081130-47081307	C2_A	RGN	ENSG00000130988.13	ES	-0.2151	0.348	0.1328	0.3378;0.4486;-1.0;0.2041;0.3581	-1.0;0.1098;0.08907;0.2104;0.1467;0.1151;0.25;0.1286;0.1328;0.2676	0.01958	chrX:47080317-47080936	chrX:47078355-47081307	FALSE	Ctrl_DCM
ENSG00000130988.13_1_CE_1	ENSG00000130988.13:s:47078355-47078709;ENSG00000130988.13:t:47081130-47081307	C2_A	RGN	ENSG00000130988.13	ES	-0.1931	0.348	0.1549	0.3378;0.4486;-1.0;0.2041;0.3581	0.1896;0.2745;0.1147;0.2099;0.2006;0.1158;0.1795;0.1549;0.1291;0.05437;0.05556	0.005861	chrX:47080317-47080936	chrX:47078355-47081307	FALSE	Ctrl_ICM
ENSG00000131023.13_2_CE_1	ENSG00000131023.13:s:149682919-149684592;ENSG00000131023.13:t:149679875-149680457	C1_A	LATS1	ENSG00000131023.13	ES	0.1575	0.2425	0.3999	0.3721;0.1238;0.01724;0.2425;0.2882	0.1522;0.4178;0.3775;0.5263;0.5;0.4833;0.4052;0.3946;0.3425;0.3338	0.01265	chr6:149681461-149681523	chr6:149679875-149684592	TRUE	Ctrl_DCM
ENSG00000131023.13_2_CE_1	ENSG00000131023.13:s:149682919-149684592;ENSG00000131023.13:t:149679875-149680457	C1_A	LATS1	ENSG00000131023.13	ES	0.2104	0.2425	0.4529	0.3721;0.1238;0.01724;0.2425;0.2882	0.4938;0.4847;0.4315;0.3727;0.6707;0.2768;0.4529;0.3643;0.5074;0.3243;0.4786	0.005495	chr6:149681461-149681523	chr6:149679875-149684592	TRUE	Ctrl_ICM
ENSG00000131055.5_1_CE_1	ENSG00000131055.5:s:31637912-31637962;ENSG00000131055.5:t:31639933-31640097	C2_A	COX4I2	ENSG00000131055.5	ES	0.1113	0.7826	0.8938	0.8626;0.7784;0.6431;0.808;0.7826	0.8912;0.875;0.7823;0.7961;0.98;0.9015;0.8717;0.9381;0.8938;0.973;0.9392	0.0087	chr20:31639018-31639099	chr20:31637912-31640097	FALSE	Ctrl_ICM
ENSG00000131069.20_2_CE_1	ENSG00000131069.20:s:34914323-34914437;ENSG00000131069.20:t:34919435-34919572	C1_A	ACSS2	ENSG00000131069.20	ES	0.1077	0.7506	0.8583	0.7848;0.7506;0.708;0.7236;0.8593	0.8476;0.8627;0.8583;0.8583;0.7974;0.8367;0.9297;0.8711;0.8242;0.8621	0.01931	chr20:34915218-34915256	chr20:34914323-34919572	FALSE	Ctrl_DCM
ENSG00000131069.20_2_CE_1	ENSG00000131069.20:s:34914323-34914437;ENSG00000131069.20:t:34919435-34919572	C1_A	ACSS2	ENSG00000131069.20	ES	0.1278	0.7506	0.8784	0.7848;0.7506;0.708;0.7236;0.8593	0.8817;0.895;0.8784;0.8789;0.8881;0.8436;0.8504;0.8356;0.8937;0.8657;0.8743	0.003205	chr20:34915218-34915256	chr20:34914323-34919572	FALSE	Ctrl_ICM
ENSG00000131374.15_2_CE_1	ENSG00000131374.15:s:17508474-17508605;ENSG00000131374.15:t:17406418-17406720	C1_A	TBC1D5	ENSG00000131374.15	ES	-0.1073	0.9088	0.8014	0.8604;0.9088;0.976;0.9391;0.8101	0.8392;0.8014;0.7912;0.7998;0.7975;0.8957;0.8602;0.8536;0.7622;0.7683;0.8617	0.01923	chr3:17428450-17428519	chr3:17406418-17508605	FALSE	Ctrl_ICM
ENSG00000131437.16_1_CE_1	ENSG00000131437.16:s:132710955-132711057;ENSG00000131437.16:t:132706451-132706459	C1_A	KIF3A	ENSG00000131437.16	ES	0.1073	0.7748	0.8822	0.7748;0.7289;0.826;0.7261;0.806	0.8965;0.6549;0.8728;0.8393;0.9062;0.8672;0.8986;0.8915;0.8611;-1.0;0.8971	0.01265	chr5:132708907-132708978	chr5:132706451-132711057	FALSE	Ctrl_ICM
ENSG00000131626.19_1_CE_1	ENSG00000131626.19:s:70331960-70332094;ENSG00000131626.19:t:70333470-70333553	C2_A	PPFIA1	ENSG00000131626.19	ES	0.1095	0.2701	0.3796	0.2969;0.2701;0.2648;0.1994;0.3182	0.3597;0.3796;0.2776;0.2525;0.3873;0.5047;0.3804;0.4394;0.3251;0.329;0.3913	0.01328	chr11:70333022-70333096	chr11:70331960-70333553	FALSE	Ctrl_ICM
ENSG00000132694.19_1_CE_1	ENSG00000132694.19:s:157044299-157045742;ENSG00000132694.19:t:156986082-156986173	C1_A	ARHGEF11	ENSG00000132694.19	ES	0.1004	0.09292	0.1933	0.09182;0.1632;0.09292;0.0705;0.1231	0.2199;0.2012;0.1412;0.2583;0.3186;0.1203;0.1099;0.3281;0.1855;0.1548	0.01931	chr1:156987710-156987742	chr1:156986082-157045742	TRUE	Ctrl_DCM
ENSG00000133030.22_2_CE_1	ENSG00000133030.22:s:17142627-17142765;ENSG00000133030.22:t:17146036-17146092	C1_A	MPRIP	ENSG00000133030.22	ES	0.124	0.573	0.6971	0.5467;0.7167;0.5532;0.6549;0.573	0.7853;0.6842;0.6947;0.7283;0.6977;0.7185;0.6965;0.6349;0.7394;0.6709	0.02797	chr17:17143556-17143669	chr17:17142627-17146092	FALSE	Ctrl_DCM
ENSG00000133059.18_1_CE_1	ENSG00000133059.18:s:205150680-205150794;ENSG00000133059.18:t:205142505-205147745	C2_A	DSTYK	ENSG00000133059.18	ES	0.1611	0.7553	0.9164	0.6927;0.5568;-1.0;0.8569;0.8179	0.9208;0.797;0.9164;-1.0;0.9688;0.9825;0.9019;0.8648;0.9167;-1.0;0.7468	0.03357	chr1:205148205-205148339	chr1:205142505-205150794	FALSE	Ctrl_ICM
ENSG00000133392.18_2_CE_1	ENSG00000133392.18:s:15712883-15715081;ENSG00000133392.18:t:15703135-15704123	C1_A	MYH11	ENSG00000133392.18	ES	0.144	0.3013	0.4453	0.3269;0.3005;0.07697;0.3836;0.3013	0.5399;0.4229;0.4668;0.4831;0.2435;0.5167;0.4342;0.2073;0.4565;0.3909	0.03996	chr16:15708803-15708841	chr16:15703135-15715081	FALSE	Ctrl_DCM
ENSG00000133392.18_2_CE_1	ENSG00000133392.18:s:15712883-15715081;ENSG00000133392.18:t:15703135-15704123	C2_A	MYH11	ENSG00000133392.18	ES	0.185	0.2184	0.4034	0.3507;0.1719;0.02083;0.2184;0.33	0.4034;0.3484;0.3905;0.4523;0.4598;0.4533;0.3638;0.4077;0.3814;0.5663;0.3102	0.003205	chr16:15708803-15708841	chr16:15703135-15715081	FALSE	Ctrl_ICM
ENSG00000133794.20_1_CE_1	ENSG00000133794.20:s:13354301-13354631;ENSG00000133794.20:t:13356739-13356777	C2_A	BMAL1	ENSG00000133794.20	ES	0.1536	0.1172	0.2708	0.108;0.1886;0.08578;0.1322;0.1172	0.327;0.25;0.1615;0.3415;0.1768;0.2041;0.2917;0.2972;0.3165;0.2292	0.002664	chr11:13355226-13355296	chr11:13354301-13356777	FALSE	Ctrl_DCM
ENSG00000133884.11_1_CE_1	ENSG00000133884.11:s:65343991-65344095;ENSG00000133884.11:t:65345666-65345706	C1_A	DPF2	ENSG00000133884.11	ES	0.1039	0.7085	0.8123	0.6875;0.7085;0.7019;0.7433;0.7603	0.8053;0.6775;0.735;0.7845;0.8511;0.8352;0.8397;0.8433;0.778;0.8194	0.02797	chr11:65344580-65344621	chr11:65343991-65345706	FALSE	Ctrl_DCM
ENSG00000134138.22_3_CE_1	ENSG00000134138.22:s:36895149-36895302;ENSG00000134138.22:t:36889204-36892459	C1_A	MEIS2	ENSG00000134138.22	ES	0.1253	0.4895	0.6148	0.5943;0.4895;0.4395;0.3511;0.534	0.6213;0.6837;0.5071;0.6036;0.6429;0.6083;0.577;0.5717;0.656;0.7612	0.007992	chr15:36894717-36894812	chr15:36889204-36895261	FALSE	Ctrl_DCM
ENSG00000134138.22_4_CE_1	ENSG00000134138.22:s:36895149-36895302;ENSG00000134138.22:t:36889204-36892459	C1_A	MEIS2	ENSG00000134138.22	ES	0.1279	0.4895	0.6173	0.5943;0.4895;0.4395;0.3511;0.534	0.6651;0.5078;0.6809;0.7359;0.5628;0.7575;0.6574;0.6173;0.6123;0.5299;0.6162	0.0087	chr15:36894717-36894812	chr15:36889204-36895261	FALSE	Ctrl_ICM
ENSG00000134283.18_2_CE_1	ENSG00000134283.18:s:42335883-42335974;ENSG00000134283.18:t:42355161-42355678	C1_A	PPHLN1	ENSG00000134283.18	ES	-0.1305	0.339	0.2085	0.339;0.2841;0.2807;0.3493;0.3397	0.1922;0.1784;0.2028;0.2843;0.2669;0.2089;0.2937;0.1577;0.2081;0.2329	0.007992	chr12:42351885-42352049	chr12:42335883-42355678	FALSE	Ctrl_DCM
ENSG00000134283.18_3_CE_1	ENSG00000134283.18:s:42374956-42375298;ENSG00000134283.18:t:42386973-42387535	C2_A	PPHLN1	ENSG00000134283.18	ES	-0.1351	0.52	0.3849	0.4546;0.7439;0.4277;0.52;0.5339	0.4046;0.3565;0.3872;0.4181;0.4374;0.3335;0.3782;0.3826;0.4359;0.3542	0.002664	chr12:42384940-42384996	chr12:42374956-42387535	FALSE	Ctrl_DCM
ENSG00000135387.21_1_CE_1	ENSG00000135387.21:s:34051731-34051871;ENSG00000135387.21:t:34071726-34071788	C1_A	CAPRIN1	ENSG00000135387.21	ES	-0.1974	0.9073	0.7099	0.6091;0.8249;0.9329;0.9073;0.9168	0.7114;0.7083;-1.0;0.6623;0.8152;0.3631;0.7607;0.7455;0.4387;0.712;0.5652	0.02797	chr11:34052421-34052636	chr11:34051731-34071788	FALSE	Ctrl_ICM
ENSG00000135506.17_2_CE_1	ENSG00000135506.17:s:57719093-57719182;ENSG00000135506.17:t:57720406-57720518	C1_A	OS9	ENSG00000135506.17	ES	0.1115	0.3171	0.4286	0.4221;0.3171;0.3239;0.201;0.3072	0.4726;0.3781;0.5429;0.4482;0.3644;0.4804;0.378;0.3807;0.4088;0.4286;0.4718	0.0087	chr12:57720099-57720263	chr12:57719093-57720518	FALSE	Ctrl_ICM
ENSG00000135597.19_6_CE_1	ENSG00000135597.19:s:138908668-138908737;ENSG00000135597.19:t:138903493-138905132	C2_A	REPS1	ENSG00000135597.19	ES	0.1469	0.7908	0.9376	0.9004;0.7908;0.7816;0.757;0.7989	0.8962;0.9595;0.9376;0.965;0.9781;0.9238;0.9172;0.8822;0.9774;0.8891;0.9652	0.003205	chr6:138907495-138907600	chr6:138903493-138908737	FALSE	Ctrl_ICM
ENSG00000135597.19_8_CE_1	ENSG00000135597.19:s:138908668-138908737;ENSG00000135597.19:t:138903493-138905132	C2_A	REPS1	ENSG00000135597.19	ES	0.1447	0.7908	0.9354	0.9004;0.7908;0.7816;0.757;0.7989	0.8706;0.9352;0.9108;0.9557;0.9788;0.9023;0.9357;0.9759;0.8787;0.9821	0.002664	chr6:138907495-138907600	chr6:138903493-138908737	FALSE	Ctrl_DCM
ENSG00000135636.16_2_CE_1	ENSG00000135636.16:s:71511807-71511921;ENSG00000135636.16:t:71513716-71513921	C1_A	DYSF	ENSG00000135636.16	ES	-0.1246	0.3703	0.2457	0.3078;0.451;0.452;0.3703;0.2542	0.2149;0.2474;0.2778;0.365;0.3053;0.2439;0.2217;0.2143;0.2548;0.2132	0.01265	chr2:71513240-71513332	chr2:71511807-71513921	FALSE	Ctrl_DCM
ENSG00000135636.16_2_CE_1	ENSG00000135636.16:s:71511807-71511921;ENSG00000135636.16:t:71513716-71513921	C1_A	DYSF	ENSG00000135636.16	ES	-0.1185	0.3703	0.2518	0.3078;0.451;0.452;0.3703;0.2542	0.221;0.2893;0.2429;0.2431;0.2252;0.2076;0.353;0.2775;0.2568;0.2518;0.2751	0.01328	chr2:71513240-71513332	chr2:71511807-71513921	FALSE	Ctrl_ICM
ENSG00000136754.18_3_CE_1	ENSG00000136754.18:s:26759062-26759238;ENSG00000136754.18:t:26751598-26751783	C2_A	ABI1	ENSG00000136754.18	ES	0.1774	0.7216	0.899	0.7216;0.5546;0.7965;0.6641;0.8649	0.9224;0.897;0.8704;0.8565;0.9188;0.8425;0.9027;0.9011;0.781;0.9119	0.007992	chr10:26755655-26755741	chr10:26751598-26759238	FALSE	Ctrl_DCM
ENSG00000136754.18_3_CE_1	ENSG00000136754.18:s:26759062-26759238;ENSG00000136754.18:t:26751598-26751783	C2_A	ABI1	ENSG00000136754.18	ES	0.1557	0.7216	0.8773	0.7216;0.5546;0.7965;0.6641;0.8649	0.7993;0.871;0.8223;0.8864;0.9699;0.8614;0.9667;0.8498;0.8773;0.8865;0.9222	0.005495	chr10:26755655-26755741	chr10:26751598-26759238	FALSE	Ctrl_ICM
ENSG00000137571.11_1_CE_1	ENSG00000137571.11:s:69761743-69761875;ENSG00000137571.11:t:69755424-69755641	C1_A	SLCO5A1	ENSG00000137571.11	ES	0.1188	0.08736	0.2062	0.08736;0.009009;0.09208;0.0881;0.06521	0.2686;0.1559;0.164;0.2546;0.2208;0.1485;0.2094;0.2026;0.203;0.2546	0.000666	chr8:69758689-69758787	chr8:69755424-69761875	TRUE	Ctrl_DCM
ENSG00000137571.11_1_CE_1	ENSG00000137571.11:s:69761743-69761875;ENSG00000137571.11:t:69755424-69755641	C1_A	SLCO5A1	ENSG00000137571.11	ES	0.125	0.08736	0.2124	0.08736;0.009009;0.09208;0.0881;0.06521	0.3224;0.3193;0.1464;0.09877;0.2716;0.1766;0.1352;0.177;0.2124;0.2375;0.319	0.0004579	chr8:69758689-69758787	chr8:69755424-69761875	TRUE	Ctrl_ICM
ENSG00000137601.18_2_CE_1	ENSG00000137601.18:s:169555932-169556095;ENSG00000137601.18:t:169537809-169537911	C2_A	NEK1	ENSG00000137601.18	ES	0.1831	0.4906	0.6737	0.6282;0.4301;0.3596;0.6169;0.4906	0.607;0.7274;0.6111;0.6489;0.4494;0.6737;0.6804;0.7643;0.6814;0.5541;0.6786	0.038	chr4:169555720-169555851	chr4:169537809-169556095	FALSE	Ctrl_ICM
ENSG00000137601.18_3_CE_1	ENSG00000137601.18:s:169537809-169537911;ENSG00000137601.18:t:169508248-169508331	C1_A	NEK1	ENSG00000137601.18	ES	0.1151	0.6717	0.7867	0.7296;0.4521;0.3344;0.7661;0.6717	0.7867;0.6911;0.8086;0.6418;0.7867;0.9681;0.8432;0.8783;0.7446;0.9706;0.761	0.01923	chr4:169508769-169508852	chr4:169508248-169537911	FALSE	Ctrl_ICM
ENSG00000137944.18_1_CE_1	ENSG00000137944.18:s:88992585-88992776;ENSG00000137944.18:t:88969409-88969467	C2_A	KYAT3	ENSG00000137944.18	ES	0.1717	0.2938	0.4655	0.4285;0.2336;-1.0;0.3209;0.2667	-1.0;0.6156;0.3481;0.4102;-1.0;0.3405;0.5208;0.3971;0.5253;0.5911	0.04848	chr1:88988252-88988351	chr1:88969409-88992776	FALSE	Ctrl_DCM
ENSG00000138757.15_2_CE_1	ENSG00000138757.15:s:75654914-75655246;ENSG00000138757.15:t:75648639-75650347	C2_A	G3BP2	ENSG00000138757.15	ES	0.1314	0.2424	0.3738	0.3757;0.2399;0.2424;0.2046;0.2556	0.3064;0.3439;0.3273;0.373;0.3371;0.3934;0.3738;0.4304;0.4135;0.4009;0.4552	0.01328	chr4:75653983-75654081	chr4:75648639-75655246	FALSE	Ctrl_ICM
ENSG00000138777.20_2_CE_1	ENSG00000138777.20:s:105446202-105446502;ENSG00000138777.20:t:105424196-105424322	C1_A	PPA2	ENSG00000138777.20	ES	-0.1333	0.7193	0.586	0.6122;0.612;0.7379;0.7193;0.7876	0.5128;0.59;0.6532;0.6371;0.5395;0.6638;0.6421;0.5351;0.5819;0.5551	0.03996	chr4:105437950-105438036	chr4:105424196-105446502	FALSE	Ctrl_DCM
ENSG00000139116.19_1_CE_1	ENSG00000139116.19:s:39351777-39351980;ENSG00000139116.19:t:39342034-39342124	C2_A	KIF21A	ENSG00000139116.19	ES	0.1241	0.2426	0.3667	0.382;0.2426;0.2075;0.1144;0.3025	0.3706;0.3097;0.3135;0.4659;0.4889;0.3629;0.3047;0.3614;0.3944;0.4305	0.01931	chr12:39346466-39346504	chr12:39342034-39351980	FALSE	Ctrl_DCM
ENSG00000139116.19_1_CE_1	ENSG00000139116.19:s:39351777-39351980;ENSG00000139116.19:t:39342034-39342124	C2_A	KIF21A	ENSG00000139116.19	ES	0.1598	0.2426	0.4024	0.382;0.2426;0.2075;0.1144;0.3025	0.3505;0.5014;0.5262;0.3464;0.4187;0.4024;0.2723;0.6082;0.4891;0.302;0.3458	0.01923	chr12:39346466-39346504	chr12:39342034-39351980	FALSE	Ctrl_ICM
ENSG00000139197.11_1_CE_1	ENSG00000139197.11:s:7201735-7202226;ENSG00000139197.11:t:7202612-7202704	C2_A	PEX5	ENSG00000139197.11	ES	0.2013	0.2913	0.4926	0.3793;0.3578;0.2913;0.2879;0.2895	0.3417;0.5031;0.5411;0.6325;0.3397;0.3382;0.5286;0.5114;0.4321;0.4821	0.01931	chr12:7202241-7202351	chr12:7201735-7202704	FALSE	Ctrl_DCM
ENSG00000139197.11_1_CE_1	ENSG00000139197.11:s:7201735-7202226;ENSG00000139197.11:t:7202612-7202704	C2_A	PEX5	ENSG00000139197.11	ES	0.1701	0.2913	0.4614	0.3793;0.3578;0.2913;0.2879;0.2895	0.4682;0.4544;0.5306;0.3812;0.3953;0.4614;0.5108;0.5578;0.4722;0.425;0.3367	0.001832	chr12:7202241-7202351	chr12:7201735-7202704	FALSE	Ctrl_ICM
ENSG00000140199.13_1_CE_1	ENSG00000140199.13:s:34336410-34336844;ENSG00000140199.13:t:34260926-34261020	C2_A	SLC12A6	ENSG00000140199.13	ES	-0.1462	0.8457	0.6995	0.8457;0.8767;0.95;0.7492;0.8295	0.912;0.7649;0.7901;0.702;0.6912;0.77;0.6969;0.6763;0.6938;0.5757	0.02797	chr15:34275345-34275389	chr15:34260926-34336844	FALSE	Ctrl_DCM
ENSG00000140262.18_2_CE_1	ENSG00000140262.18:s:57251169-57251423;ENSG00000140262.18:t:57253262-57253468	C1_A	TCF12	ENSG00000140262.18	ES	0.1446	0.112	0.2566	0.1316;0.05455;0.1556;0.03846;0.112	0.3898;0.2532;0.1393;0.26;0.3998;0.1336;0.2783;0.1593;0.2793;0.2278	0.002664	chr15:57252421-57252492	chr15:57251169-57253468	FALSE	Ctrl_DCM
ENSG00000140455.17_1_CE_1	ENSG00000140455.17:s:63504511-63504830;ENSG00000140455.17:t:63532506-63532707	C2_A	USP3	ENSG00000140455.17	ES	0.1732	0.2313	0.4044	0.2176;0.3954;0.3446;0.2313;0.2297	0.2876;0.2489;0.3556;0.4086;0.4003;0.4761;0.2739;0.4685;0.4577;0.4278	0.02797	chr15:63529014-63529166	chr15:63504511-63532707	FALSE	Ctrl_DCM
ENSG00000140612.14_2_CE_1	ENSG00000140612.14:s:84680713-84680832;ENSG00000140612.14:t:84670725-84673826	C1_A	SEC11A	ENSG00000140612.14	ES	0.1911	0.2347	0.4258	0.2347;0.1814;0.188;0.3124;0.3331	0.5463;0.3561;0.4258;0.4688;0.4841;0.304;0.4107;0.4258;0.4318;0.3722	0.002664	chr15:84679932-84679969	chr15:84670725-84680832	FALSE	Ctrl_DCM
ENSG00000140612.14_2_CE_1	ENSG00000140612.14:s:84680713-84680832;ENSG00000140612.14:t:84670725-84673826	C1_A	SEC11A	ENSG00000140612.14	ES	0.1786	0.2347	0.4133	0.2347;0.1814;0.188;0.3124;0.3331	0.3453;0.4177;0.3902;0.2542;0.4568;0.3662;0.3117;0.447;0.4133;0.5157;0.5202	0.005495	chr15:84679932-84679969	chr15:84670725-84680832	FALSE	Ctrl_ICM
ENSG00000141219.16_2_CE_1	ENSG00000141219.16:s:73235476-73236995;ENSG00000141219.16:t:73242896-73243003	C2_A	C17orf80	ENSG00000141219.16	ES	-0.1432	0.6907	0.5475	0.7142;0.8133;0.6736;0.6907;0.6874	0.5;0.7334;0.5632;0.5883;0.695;0.5122;0.5319;0.4817;0.6701;0.5213	0.02797	chr17:73242244-73242351	chr17:73235476-73243003	FALSE	Ctrl_DCM
ENSG00000141219.16_2_CE_1	ENSG00000141219.16:s:73235476-73236995;ENSG00000141219.16:t:73242896-73243003	C1_A	C17orf80	ENSG00000141219.16	ES	-0.1179	0.7207	0.6028	0.7207;0.8201;0.65;0.7547;0.6337	0.6028;0.6628;0.6892;0.5655;0.4298;0.5161;0.4656;0.6913;0.6925;0.6318;0.505	0.02747	chr17:73242244-73242351	chr17:73235476-73243003	FALSE	Ctrl_ICM
ENSG00000141367.13_1_CE_1	ENSG00000141367.13:s:59685587-59685808;ENSG00000141367.13:t:59689156-59690826	C1_A	CLTC	ENSG00000141367.13	ES	0.1933	0.5104	0.7037	0.5104;0.4966;0.4571;0.5605;0.5973	0.6373;0.7364;0.7531;0.7163;0.6683;0.6257;0.7317;0.7008;0.7066;0.6892	0.000666	chr17:59687001-59687021	chr17:59685587-59690826	FALSE	Ctrl_DCM
ENSG00000141367.13_1_CE_1	ENSG00000141367.13:s:59685587-59685808;ENSG00000141367.13:t:59689156-59690826	C1_A	CLTC	ENSG00000141367.13	ES	0.2248	0.5104	0.7352	0.5104;0.4966;0.4571;0.5605;0.5973	0.6667;0.7352;0.6645;0.6099;0.6858;0.7386;0.7979;0.7807;0.7352;0.6616;0.7376	0.0004579	chr17:59687001-59687021	chr17:59685587-59690826	FALSE	Ctrl_ICM
ENSG00000141503.17_3_CE_1	ENSG00000141503.17:s:4892149-4892234;ENSG00000141503.17:t:4892656-4892768	C2_A	MINK1	ENSG00000141503.17	ES	-0.1775	0.429	0.2515	0.351;0.429;0.2855;0.4447;0.5043	0.2791;0.2027;-1.0;0.3618;0.2167;0.1442;0.1804;0.3423;0.224;0.2903;0.3496	0.01265	chr17:4892402-4892512	chr17:4892149-4892768	FALSE	Ctrl_ICM
ENSG00000141503.17_4_CE_1	ENSG00000141503.17:s:4892149-4892234;ENSG00000141503.17:t:4892656-4892768	C2_A	MINK1	ENSG00000141503.17	ES	-0.1847	0.429	0.2443	0.351;0.429;0.2855;0.4447;0.5043	-1.0;0.22;0.1212;0.2443;0.2164;0.258;0.4236;0.3526;0.1355;0.3197	0.01898	chr17:4892402-4892512	chr17:4892149-4892768	FALSE	Ctrl_DCM
ENSG00000141699.11_1_CE_1	ENSG00000141699.11:s:42592056-42592162;ENSG00000141699.11:t:42586765-42586957	C1_A	RETREG3	ENSG00000141699.11	ES	-0.1236	0.9473	0.8237	0.8452;0.9591;0.9041;0.9747;0.9473	0.8079;0.8438;0.7846;0.7665;0.8631;0.9076;0.8722;0.7956;0.774;0.8396	0.007992	chr17:42587834-42587864	chr17:42586765-42592162	FALSE	Ctrl_DCM
ENSG00000141699.11_1_CE_1	ENSG00000141699.11:s:42592056-42592162;ENSG00000141699.11:t:42586765-42586957	C1_A	RETREG3	ENSG00000141699.11	ES	-0.174	0.9473	0.7733	0.8452;0.9591;0.9041;0.9747;0.9473	0.8609;0.8627;0.8031;0.7545;0.8273;0.7443;0.5953;0.7733;0.797;0.7353;0.6835	0.001832	chr17:42587834-42587864	chr17:42586765-42592162	FALSE	Ctrl_ICM
ENSG00000143226.16_1_CE_1	ENSG00000143226.16:s:161509820-161510350;ENSG00000143226.16:t:161513895-161513932	C2_A	FCGR2A	ENSG00000143226.16	ES	0.2455	0.5678	0.8133	0.5678;0.7164;0.6739;0.5339;0.5612	0.8133;0.6562;0.9224;0.7329;-1.0;0.8294;0.7233;0.8911;0.8385;0.6667	0.01199	chr1:161510834-161510956	chr1:161509820-161513932	FALSE	Ctrl_DCM
ENSG00000143226.16_2_CE_1	ENSG00000143226.16:s:161509820-161510350;ENSG00000143226.16:t:161513895-161513932	C2_A	FCGR2A	ENSG00000143226.16	ES	0.2239	0.5678	0.7917	0.5678;0.7164;0.6739;0.5339;0.5612	0.8475;0.7874;0.8911;0.7855;-1.0;0.7917;0.5443;0.7111;0.8718;-1.0;0.928	0.01898	chr1:161510834-161510956	chr1:161509820-161513932	FALSE	Ctrl_ICM
ENSG00000143344.16_1_CE_1	ENSG00000143344.16:s:183636085-183636501;ENSG00000143344.16:t:183742126-183742289	C2_A	RGL1	ENSG00000143344.16	ES	-0.132	0.2858	0.1538	0.1538;0.327;-1.0;0.3281;0.2446	0.1538;0.25;0.1406;0.0523;0.1653;0.1083;0.2048;0.1131;0.1749;0.2255;0.08654	0.03956	chr1:183697403-183697512	chr1:183636085-183742289	TRUE	Ctrl_ICM
ENSG00000143702.16_2_CE_1	ENSG00000143702.16:s:243199060-243199194;ENSG00000143702.16:t:243186259-243186499	C1_A	CEP170	ENSG00000143702.16	ES	-0.1654	0.7778	0.6124	0.6185;0.8685;0.7857;0.7778;0.7395	0.6032;0.5051;0.6124;0.7033;0.7353;0.7741;0.57;0.4068;0.6454;0.75;0.5396	0.01923	chr1:243191018-243191494	chr1:243186259-243199194	FALSE	Ctrl_ICM
ENSG00000143850.16_4_CE_1	ENSG00000143850.16:s:204244864-204245003;ENSG00000143850.16:t:204241685-204241814	C1_A	PLEKHA6	ENSG00000143850.16	ES	0.1432	0.1496	0.2929	0.2785;0.01724;0.1496;0.08056;0.1762	0.1121;0.1986;0.3358;0.2765;0.1972;0.3092;0.3237;0.5036;0.2313;0.3736	0.02797	chr1:204243114-204243263	chr1:204241685-204245003	FALSE	Ctrl_DCM
ENSG00000143850.16_4_CE_1	ENSG00000143850.16:s:204244864-204245003;ENSG00000143850.16:t:204241685-204241814	C1_A	PLEKHA6	ENSG00000143850.16	ES	0.1267	0.1496	0.2763	0.2785;0.01724;0.1496;0.08056;0.1762	0.3544;0.296;0.316;0.2168;0.3416;0.2701;0.2649;0.2763;0.1615;0.2714;0.4385	0.01923	chr1:204243114-204243263	chr1:204241685-204245003	FALSE	Ctrl_ICM
ENSG00000144455.14_1_CE_1	ENSG00000144455.14:s:4417128-4417242;ENSG00000144455.14:t:4410865-4410978	C1_A	SUMF1	ENSG00000144455.14	ES	0.1382	0.1667	0.3048	0.1537;0.06473;0.1667;0.1971;0.2045	0.3511;0.2217;0.3805;0.3307;0.2111;0.1308;0.2972;0.3125;0.2968;0.3282	0.007992	chr3:4416576-4416659	chr3:4410865-4417242	TRUE	Ctrl_DCM
ENSG00000144455.14_1_CE_1	ENSG00000144455.14:s:4417128-4417242;ENSG00000144455.14:t:4410865-4410978	C1_A	SUMF1	ENSG00000144455.14	ES	0.11	0.1667	0.2766	0.1537;0.06473;0.1667;0.1971;0.2045	0.2766;0.3698;0.296;0.274;0.08537;0.2696;0.3632;0.3568;0.1944;0.2018;0.3438	0.01923	chr3:4416576-4416659	chr3:4410865-4417242	TRUE	Ctrl_ICM
ENSG00000144741.19_1_CE_1	ENSG00000144741.19:s:66220904-66221127;ENSG00000144741.19:t:66243203-66243312	C2_A	SLC25A26	ENSG00000144741.19	ES	-0.1725	0.7545	0.582	0.7545;0.8388;0.7643;0.6501;0.6618	0.7299;0.549;0.5562;0.6633;0.5999;0.5738;0.582;0.6013;0.5653;0.5199;0.7117	0.01328	chr3:66236544-66236700	chr3:66220904-66243312	FALSE	Ctrl_ICM
ENSG00000144824.21_3_CE_1	ENSG00000144824.21:s:111920282-111920419;ENSG00000144824.21:t:111939475-111939630	C1_A	PHLDB2	ENSG00000144824.21	ES	0.1456	0.6291	0.7747	0.7496;0.5864;0.6291;0.6158;0.7639	0.7549;0.8332;0.7754;0.7899;0.774;0.7829;0.7316;0.7461;0.76;0.7906	0.01931	chr3:111932269-111932397	chr3:111920282-111939630	FALSE	Ctrl_DCM
ENSG00000144824.21_3_CE_1	ENSG00000144824.21:s:111920282-111920419;ENSG00000144824.21:t:111939475-111939630	C1_A	PHLDB2	ENSG00000144824.21	ES	0.1309	0.6291	0.76	0.7496;0.5864;0.6291;0.6158;0.7639	0.7649;0.8198;0.777;0.7596;0.7581;0.76;0.7328;0.7406;0.7794;0.6887;0.765	0.038	chr3:111932269-111932397	chr3:111920282-111939630	FALSE	Ctrl_ICM
ENSG00000144824.21_6_CE_1	ENSG00000144824.21:s:111966613-111966703;ENSG00000144824.21:t:111969690-111969909	C2_A	PHLDB2	ENSG00000144824.21	ES	-0.1325	0.8667	0.7341	0.7208;0.8679;0.8667;0.8823;0.7918	0.7073;0.7341;0.6208;0.7223;0.6463;0.7739;0.7892;0.7361;0.6672;0.7435;0.7432	0.01923	chr3:111967678-111967824	chr3:111966613-111969909	FALSE	Ctrl_ICM
ENSG00000144824.21_7_CE_1	ENSG00000144824.21:s:111966613-111966703;ENSG00000144824.21:t:111969690-111969909	C2_A	PHLDB2	ENSG00000144824.21	ES	-0.1558	0.8667	0.7108	0.7208;0.8679;0.8667;0.8823;0.7918	0.7204;0.8276;0.7016;0.6857;0.7588;0.7435;0.657;0.7201;0.6588;0.6446	0.007992	chr3:111967678-111967824	chr3:111966613-111969909	FALSE	Ctrl_DCM
ENSG00000145216.17_1_CE_1	ENSG00000145216.17:s:53377839-53377923;ENSG00000145216.17:t:53379225-53379264	C2_A	FIP1L1	ENSG00000145216.17	ES	0.1701	0.6326	0.8027	0.6326;0.655;0.6285;0.7192;0.592	0.7557;0.7644;0.8155;0.8228;0.8121;0.7912;0.8459;0.7932;0.7887;0.8237	0.000666	chr4:53379073-53379117	chr4:53377839-53379264	FALSE	Ctrl_DCM
ENSG00000145216.17_1_CE_1	ENSG00000145216.17:s:53377839-53377923;ENSG00000145216.17:t:53379225-53379264	C2_A	FIP1L1	ENSG00000145216.17	ES	0.1355	0.6326	0.7681	0.6326;0.655;0.6285;0.7192;0.592	0.8053;0.8397;0.732;0.7134;0.8757;0.7681;0.5994;0.6318;0.8603;0.6571;0.8385	0.038	chr4:53379073-53379117	chr4:53377839-53379264	FALSE	Ctrl_ICM
ENSG00000145348.17_4_CE_1	ENSG00000145348.17:s:106242470-106242569;ENSG00000145348.17:t:106236759-106236808	C2_A	TBCK	ENSG00000145348.17	ES	0.1598	0.1987	0.3585	0.1951;0.1987;0.2502;0.2128;0.1778	0.1991;0.3274;0.3405;0.4765;0.3562;0.3107;0.3607;0.4449;0.3759;0.3631	0.002664	chr4:106237491-106237538	chr4:106236759-106242569	FALSE	Ctrl_DCM
ENSG00000145348.17_5_CE_1	ENSG00000145348.17:s:106242470-106242569;ENSG00000145348.17:t:106236759-106236808	C2_A	TBCK	ENSG00000145348.17	ES	0.1356	0.1987	0.3343	0.1951;0.1987;0.2502;0.2128;0.1778	0.38;0.3343;0.4324;0.1902;0.3214;0.1867;0.2435;0.3572;0.4041;0.2967;0.3868	0.038	chr4:106237491-106237538	chr4:106236759-106242569	FALSE	Ctrl_ICM
ENSG00000145439.12_3_CE_1	ENSG00000145439.12:s:169001169-169002205;ENSG00000145439.12:t:168987590-168990328	C2_A	CBR4	ENSG00000145439.12	ES	-0.1054	0.3573	0.2518	0.3573;0.2877;0.4287;0.32;0.3578	0.2387;0.3054;0.2391;0.2646;0.3163;0.1565;0.182;0.359;0.3048;0.185	0.02797	chr4:168998202-168998285	chr4:168987590-169002205	TRUE	Ctrl_DCM
ENSG00000145439.12_3_CE_1	ENSG00000145439.12:s:169001169-169002205;ENSG00000145439.12:t:168987590-168990328	C2_A	CBR4	ENSG00000145439.12	ES	-0.1199	0.3573	0.2373	0.3573;0.2877;0.4287;0.32;0.3578	0.2501;0.1356;0.2135;0.3238;0.3446;0.2189;0.2506;0.2341;0.2373;0.2642;0.2272	0.005495	chr4:168998202-168998285	chr4:168987590-169002205	TRUE	Ctrl_ICM
ENSG00000145979.18_2_CE_1	ENSG00000145979.18:s:13326787-13326963;ENSG00000145979.18:t:13318718-13321095	C2_A	TBC1D7	ENSG00000145979.18	ES	-0.1219	0.887	0.7651	0.7634;0.8353;0.8974;0.887;0.8993	0.8269;0.8067;0.7974;0.6483;0.6252;0.7485;0.787;0.7633;0.7078;0.7669	0.01265	chr6:13325094-13325174	chr6:13320908-13326906	FALSE	Ctrl_DCM
ENSG00000146247.15_2_CE_1	ENSG00000146247.15:s:79015082-79015216;ENSG00000146247.15:t:79003730-79003858	C1_A	PHIP	ENSG00000146247.15	ES	0.1161	0.2026	0.3187	0.2026;0.2251;0.1127;0.2651;0.07601	0.5488;0.3235;0.3445;0.2078;0.4709;0.3139;0.2321;0.3878;0.2849;0.3	0.004662	chr6:79004373-79004436	chr6:79003730-79015216	FALSE	Ctrl_DCM
ENSG00000146247.15_2_CE_1	ENSG00000146247.15:s:79015082-79015216;ENSG00000146247.15:t:79003730-79003858	C1_A	PHIP	ENSG00000146247.15	ES	0.1083	0.2026	0.3109	0.2026;0.2251;0.1127;0.2651;0.07601	0.1587;0.283;0.4464;0.2666;0.334;0.2916;0.3317;0.3483;0.1697;0.346;0.3109	0.01328	chr6:79004373-79004436	chr6:79003730-79015216	FALSE	Ctrl_ICM
ENSG00000147100.11_1_CE_1	ENSG00000147100.11:s:74525750-74525893;ENSG00000147100.11:t:74531333-74533917	C2_A	SLC16A2	ENSG00000147100.11	ES	0.1163	0.8611	0.9774	0.9374;0.9667;0.8483;0.7462;0.8611	-1.0;0.9756;0.9636;0.9828;-1.0;0.9688;0.9643;0.9811;0.9792;0.9821	0.006216	chrX:74529213-74529441	chrX:74525750-74533917	FALSE	Ctrl_DCM
ENSG00000147601.15_1_CE_1	ENSG00000147601.15:s:73026940-73028477;ENSG00000147601.15:t:73031613-73032133	C2_A	TERF1	ENSG00000147601.15	ES	0.3181	0.1716	0.4897	0.3333;0.1716;0.08333;0.03981;0.2422	0.3783;0.4047;0.4666;0.5651;0.4222;0.5129;0.422;0.5833;0.6275;0.6417	0.000666	chr8:73030336-73030395	chr8:73026940-73032133	FALSE	Ctrl_DCM
ENSG00000147601.15_1_CE_1	ENSG00000147601.15:s:73026940-73028477;ENSG00000147601.15:t:73031613-73032133	C2_A	TERF1	ENSG00000147601.15	ES	0.3814	0.1716	0.553	0.3333;0.1716;0.08333;0.03981;0.2422	0.5175;0.4583;0.6458;0.5494;0.553;0.6556;0.4583;0.5556;0.5226;0.6004;0.5579	0.0004579	chr8:73030336-73030395	chr8:73026940-73032133	FALSE	Ctrl_ICM
ENSG00000148337.22_1_CE_1	ENSG00000148337.22:s:128190329-128190467;ENSG00000148337.22:t:128185547-128185776	C2_A	CIZ1	ENSG00000148337.22	ES	0.1113	0.8537	0.965	0.9444;0.8537;0.8449;0.7953;0.9335	0.9864;0.9351;0.9837;0.9302;0.9746;0.9036;0.9805;0.9554;0.9448;0.9768	0.01265	chr9:128187863-128187934	chr9:128185547-128190444	FALSE	Ctrl_DCM
ENSG00000148358.21_2_CE_1	ENSG00000148358.21:s:130127483-130127566;ENSG00000148358.21:t:130135025-130140169	C2_A	GPR107	ENSG00000148358.21	ES	-0.1093	0.9597	0.8505	0.9597;0.9739;0.9613;0.8914;0.938	0.8159;0.9817;0.9397;0.9049;0.801;0.8828;0.8505;0.8858;0.8472;0.705;0.8135	0.02747	chr9:130128640-130128761	chr9:130127483-130140169	FALSE	Ctrl_ICM
ENSG00000148634.16_9_CE_1	ENSG00000148634.16:s:67964792-67966802;ENSG00000148634.16:t:67956878-67956976	C2_A	HERC4	ENSG00000148634.16	ES	0.1357	0.1014	0.2371	0.1459;0.1014;0.05387;0.05286;0.1133	0.2321;0.3557;0.13;0.2966;0.2237;0.2528;0.1737;0.2421;0.1921;0.2652	0.001332	chr10:67959113-67959136	chr10:67956878-67966802	FALSE	Ctrl_DCM
ENSG00000148925.11_1_CE_1	ENSG00000148925.11:s:13463092-13463297;ENSG00000148925.11:t:13421642-13421838	C2_A	BTBD10	ENSG00000148925.11	ES	0.1378	0.6096	0.7474	0.725;0.5595;0.4744;0.6096;0.6765	0.7635;0.6944;0.6486;0.7431;0.7517;0.678;0.7629;0.7583;0.7412;0.8038	0.007992	chr11:13445024-13445181	chr11:13421642-13463297	FALSE	Ctrl_DCM
ENSG00000148925.11_1_CE_1	ENSG00000148925.11:s:13463092-13463297;ENSG00000148925.11:t:13421642-13421838	C2_A	BTBD10	ENSG00000148925.11	ES	0.1399	0.6096	0.7495	0.725;0.5595;0.4744;0.6096;0.6765	0.754;0.7495;0.6303;0.6875;0.9059;0.6701;0.5519;0.815;0.7916;0.7387;0.7649	0.038	chr11:13445024-13445181	chr11:13421642-13463297	FALSE	Ctrl_ICM
ENSG00000149136.9_1_CE_1	ENSG00000149136.9:s:57330855-57330927;ENSG00000149136.9:t:57330291-57330429	C1_A	SSRP1	ENSG00000149136.9	ES	0.2464	0.3552	0.6016	0.5908;0.3552;0.347;0.3328;0.5609	0.5258;0.5709;0.6298;0.5575;0.6449;0.5387;0.6354;0.6458;0.5783;0.6249	0.03996	chr11:57330733-57330741	chr11:57330291-57330927	FALSE	Ctrl_DCM
ENSG00000149577.17_1_CE_1	ENSG00000149577.17:s:117186584-117186636;ENSG00000149577.17:t:117187378-117187449	C1_A	SIDT2	ENSG00000149577.17	ES	0.1039	0.4545	0.5584	0.4545;0.4625;0.4216;0.4141;0.5396	0.6032;0.5;0.5052;0.5944;0.4583;0.4311;0.6165;0.5824;0.5445;0.5722	0.02797	chr11:117186990-117187001	chr11:117186584-117187449	FALSE	Ctrl_DCM
ENSG00000149930.18_2_CE_1	ENSG00000149930.18:s:29986265-29986504;ENSG00000149930.18:t:29989910-29990966	C2_A	TAOK2	ENSG00000149930.18	ES	-0.1347	0.9397	0.805	0.9014;0.98;0.9714;0.9275;0.9397	0.879;0.8127;0.9761;0.6775;0.805;0.9625;0.7725;0.5179;0.7554;0.8385;0.5822	0.01923	chr16:29989593-29989805	chr16:29986265-29990966	FALSE	Ctrl_ICM
ENSG00000150712.11_4_CE_1	ENSG00000150712.11:s:32233773-32233934;ENSG00000150712.11:t:32226994-32230347	C2_A	MTMR12	ENSG00000150712.11	ES	0.1415	0.2661	0.4076	0.2419;0.3528;0.25;0.2661;0.3222	0.2664;0.3839;0.4678;0.4202;0.2475;0.4356;0.3649;0.4466;0.4056;0.462;0.4076	0.01328	chr5:32232961-32233020	chr5:32226994-32233934	FALSE	Ctrl_ICM
ENSG00000151092.18_1_CE_1	ENSG00000151092.18:s:25733872-25733984;ENSG00000151092.18:t:25729133-25730550	C2_A	NGLY1	ENSG00000151092.18	ES	0.1049	0.8159	0.9208	0.8912;0.8159;0.8251;0.8117;0.7535	0.9773;0.9208;0.9606;0.8842;0.95;0.9132;0.9783;0.9474;0.9048;0.8904;0.8898	0.003205	chr3:25732319-25732483	chr3:25729133-25733982	FALSE	Ctrl_ICM
ENSG00000151116.17_1_CE_1	ENSG00000151116.17:s:18536406-18536764;ENSG00000151116.17:t:18529609-18532487	C2_A	UEVLD	ENSG00000151116.17	ES	0.1012	0.7626	0.8638	0.7626;0.7621;0.725;0.8191;0.8631	0.7768;0.8638;0.8764;0.878;0.9196;0.8411;0.843;0.7911;0.8701;0.877;0.8106	0.02747	chr11:18534330-18534453	chr11:18529609-18536764	FALSE	Ctrl_ICM
ENSG00000151632.18_1_CE_1	ENSG00000151632.18:s:5000550-5000666;ENSG00000151632.18:t:4998625-4998747	C1_A	AKR1C2	ENSG00000151632.18	ES	-0.1177	0.9726	0.8549	0.981;0.9167;-1.0;0.9894;0.9642	0.8501;0.9804;0.8158;0.8549;0.8502;0.9275;0.9753;0.9054;0.7489;0.549;0.9394	0.03956	chr10:4999200-4999277	chr10:4998625-5000666	FALSE	Ctrl_ICM
ENSG00000151806.14_2_CE_1	ENSG00000151806.14:s:44686510-44686713;ENSG00000151806.14:t:44689286-44689409	C1_A	GUF1	ENSG00000151806.14	ES	0.1523	0.6396	0.7918	0.7347;0.6396;0.7071;0.6173;0.6001	0.7511;0.8406;0.7687;0.7558;0.8117;0.7998;0.7713;0.7455;0.7918;0.8256;0.7981	0.0004579	chr4:44688007-44688146	chr4:44686510-44689409	FALSE	Ctrl_ICM
ENSG00000152256.14_1_CE_1	ENSG00000152256.14:s:172562220-172562291;ENSG00000152256.14:t:172564503-172564687	C2_A	PDK1	ENSG00000152256.14	ES	-0.1317	0.3028	0.1712	0.3028;0.2753;0.1806;0.4169;0.3284	0.1803;0.2695;0.1696;0.1591;0.1726;0.1576;0.137;0.2375;0.1697;0.1728	0.002664	chr2:172562741-172562800	chr2:172562220-172564687	FALSE	Ctrl_DCM
ENSG00000152256.14_1_CE_1	ENSG00000152256.14:s:172562220-172562291;ENSG00000152256.14:t:172564503-172564687	C2_A	PDK1	ENSG00000152256.14	ES	-0.1069	0.3028	0.1959	0.3028;0.2753;0.1806;0.4169;0.3284	0.1387;0.1788;0.168;0.2538;0.2823;0.1959;0.2505;0.1409;0.1599;0.2365;0.2675	0.01923	chr2:172562741-172562800	chr2:172562220-172564687	FALSE	Ctrl_ICM
ENSG00000152520.14_1_CE_1	ENSG00000152520.14:s:28177865-28177935;ENSG00000152520.14:t:28220231-28220378	C1_A	PAN3	ENSG00000152520.14	ES	0.1511	0.452	0.6031	0.4531;0.475;-1.0;0.4022;0.4509	0.5;0.7997;0.6429;0.7372;0.5625;0.3862;0.5305;0.5713;0.6348;0.7894	0.02398	chr13:28197185-28197346	chr13:28177865-28220378	FALSE	Ctrl_DCM
ENSG00000152520.14_1_CE_1	ENSG00000152520.14:s:28177865-28177935;ENSG00000152520.14:t:28220231-28220378	C1_A	PAN3	ENSG00000152520.14	ES	0.1909	0.452	0.6429	0.4531;0.475;-1.0;0.4022;0.4509	0.5533;0.6776;0.8049;0.4312;0.6429;0.6429;0.5913;0.7769;0.7083;0.6292;0.7605	0.01026	chr13:28197185-28197346	chr13:28177865-28220378	FALSE	Ctrl_ICM
ENSG00000153560.12_1_CE_1	ENSG00000153560.12:s:33409236-33409346;ENSG00000153560.12:t:33402801-33402904	C2_A	UBP1	ENSG00000153560.12	ES	0.1526	0.4355	0.5881	0.4355;0.4005;0.2912;0.4383;0.5202	0.5449;0.4905;0.5399;0.6521;0.5254;0.587;0.6624;0.5892;0.7522;0.6903	0.001332	chr3:33408690-33408797	chr3:33402801-33409346	FALSE	Ctrl_DCM
ENSG00000153560.12_1_CE_1	ENSG00000153560.12:s:33409236-33409346;ENSG00000153560.12:t:33402801-33402904	C2_A	UBP1	ENSG00000153560.12	ES	0.1598	0.4355	0.5953	0.4355;0.4005;0.2912;0.4383;0.5202	0.5775;0.5953;0.5724;0.4962;0.3902;0.6208;0.5847;0.7073;0.732;0.6341;0.6193	0.0087	chr3:33408690-33408797	chr3:33402801-33409346	FALSE	Ctrl_ICM
ENSG00000153827.15_2_CE_1	ENSG00000153827.15:s:229879982-229880128;ENSG00000153827.15:t:229858919-229859574	C1_A	TRIP12	ENSG00000153827.15	ES	0.1432	0.448	0.5912	0.4964;0.4473;0.4907;0.2621;0.448	0.5503;0.5839;0.6762;0.6228;0.5779;0.6167;0.5976;0.5848;0.633;0.5844	0.000666	chr2:229860406-229860531	chr2:229858919-229880128	FALSE	Ctrl_DCM
ENSG00000153827.15_2_CE_1	ENSG00000153827.15:s:229879982-229880128;ENSG00000153827.15:t:229858919-229859574	C1_A	TRIP12	ENSG00000153827.15	ES	0.1309	0.448	0.5789	0.4964;0.4473;0.4907;0.2621;0.448	0.5717;0.5218;0.5963;0.5613;0.5789;0.5962;0.4901;0.6296;0.5701;0.6156;0.6801	0.001832	chr2:229860406-229860531	chr2:229858919-229880128	FALSE	Ctrl_ICM
ENSG00000154175.19_5_CE_1	ENSG00000154175.19:s:100789454-100789516;ENSG00000154175.19:t:100780131-100780209	C2_A	ABI3BP	ENSG00000154175.19	ES	0.1492	0.7114	0.8606	0.8166;0.786;-1.0;0.534;0.6368	0.8411;0.8163;0.9577;0.8253;0.9137;0.8273;0.6625;0.9271;0.8633;0.8606;0.9164	0.01026	chr3:100787728-100787802	chr3:100780131-100789516	FALSE	Ctrl_ICM
ENSG00000154263.18_1_CE_1	ENSG00000154263.18:s:69225325-69225529;ENSG00000154263.18:t:69222678-69222697	C2_A	ABCA10	ENSG00000154263.18	ES	-0.1505	0.3621	0.2116	0.3093;0.4149;-1.0;0.4473;0.2329	0.1302;0.2078;0.214;0.2417;0.1233;0.2372;0.2819;0.03828;0.2604;0.2091	0.02398	chr17:69223628-69223709	chr17:69222678-69225529	FALSE	Ctrl_DCM
ENSG00000154263.18_1_CE_1	ENSG00000154263.18:s:69225325-69225529;ENSG00000154263.18:t:69222678-69222697	C2_A	ABCA10	ENSG00000154263.18	ES	-0.2265	0.3621	0.1356	0.3093;0.4149;-1.0;0.4473;0.2329	0.1248;0.2458;0.1506;0.19;0.1924;0.2767;0.07752;0.1356;0.03058;0.01772;0.07495	0.005861	chr17:69223628-69223709	chr17:69222678-69225529	FALSE	Ctrl_ICM
ENSG00000154380.19_4_CE_1	ENSG00000154380.19:s:225507951-225508017;ENSG00000154380.19:t:225500992-225501256	C2_A	ENAH	ENSG00000154380.19	ES	0.1783	0.5262	0.7044	0.5262;0.2966;0.4415;0.6091;0.6233	0.7363;0.6492;0.6427;0.6744;0.7479;0.7242;0.7462;0.6846;0.6549;0.7815	0.000666	chr1:225504991-225505053	chr1:225500992-225508017	FALSE	Ctrl_DCM
ENSG00000154380.19_4_CE_1	ENSG00000154380.19:s:225507951-225508017;ENSG00000154380.19:t:225500992-225501256	C2_A	ENAH	ENSG00000154380.19	ES	0.1992	0.5262	0.7254	0.5262;0.2966;0.4415;0.6091;0.6233	0.703;0.712;0.6139;0.7;0.7853;0.7806;0.7805;0.7183;0.7692;0.768;0.7254	0.0009158	chr1:225504991-225505053	chr1:225500992-225508017	FALSE	Ctrl_ICM
ENSG00000154845.16_5_CE_1	ENSG00000154845.16:s:9563378-9563866;ENSG00000154845.16:t:9561980-9562075	C2_A	PPP4R1	ENSG00000154845.16	ES	0.1439	0.2028	0.3467	0.2028;0.2074;0.1152;0.2529;0.1833	0.469;0.309;0.3015;0.3736;0.3954;0.234;0.3057;0.4404;0.374;0.3199	0.001332	chr18:9562922-9563046	chr18:9561980-9563550	FALSE	Ctrl_DCM
ENSG00000154845.16_5_CE_1	ENSG00000154845.16:s:9563378-9563866;ENSG00000154845.16:t:9561980-9562075	C1_A	PPP4R1	ENSG00000154845.16	ES	0.1307	0.147	0.2777	0.2084;0.147;0.1037;0.1613;0.1337	0.2532;0.2515;0.3118;0.296;0.2777;0.2918;0.2094;0.2859;0.2298;0.1674;0.3801	0.0009158	chr18:9562922-9563046	chr18:9561980-9563550	FALSE	Ctrl_ICM
ENSG00000155329.12_1_CE_1	ENSG00000155329.12:s:133026493-133026604;ENSG00000155329.12:t:133006759-133006920	C2_A	ZCCHC10	ENSG00000155329.12	ES	-0.1751	0.352	0.1769	0.2186;0.3814;0.1857;0.5259;0.352	0.1144;0.1874;0.1197;0.2443;0.1489;0.1287;0.1663;0.3316;0.2177;-1.0;0.335	0.03996	chr5:133022841-133022906	chr5:133006759-133026604	FALSE	Ctrl_ICM
ENSG00000155744.10_1_CE_1	ENSG00000155744.10:s:201022481-201022932;ENSG00000155744.10:t:201016991-201017170	C1_A	HYCC2	ENSG00000155744.10	ES	0.1678	0.5573	0.7251	0.5573;0.5962;0.3225;0.4857;0.7174	0.8036;0.6892;0.6826;0.7583;0.7111;0.7527;0.721;0.7292;0.5962;-1.0;0.774	0.01265	chr2:201022059-201022114	chr2:201016991-201022932	FALSE	Ctrl_ICM
ENSG00000155744.10_2_CE_1	ENSG00000155744.10:s:201022481-201022932;ENSG00000155744.10:t:201016991-201017170	C1_A	HYCC2	ENSG00000155744.10	ES	0.2088	0.5573	0.7661	0.5573;0.5962;0.3225;0.4857;0.7174	0.8923;0.8632;0.9115;0.658;-1.0;0.8028;0.7194;0.6464;0.7661;0.7024	0.006993	chr2:201022059-201022114	chr2:201016991-201022932	FALSE	Ctrl_DCM
ENSG00000155903.14_2_CE_1	ENSG00000155903.14:s:141558886-141558962;ENSG00000155903.14:t:141559894-141559995	C2_A	RASA2	ENSG00000155903.14	ES	0.2413	0.06587	0.3072	0.2561;0.06587;0.02566;0.1493;0.02083	0.1765;0.3686;0.122;0.2966;0.02273;0.3122;0.3332;0.3021;0.339;-1.0;0.3479	0.02797	chr3:141559338-141559350	chr3:141558886-141559995	TRUE	Ctrl_ICM
ENSG00000156504.17_1_CE_1	ENSG00000156504.17:s:134793815-134793893;ENSG00000156504.17:t:134789223-134789266	C2_A	PABIR2	ENSG00000156504.17	ES	0.1391	0.3456	0.4847	0.3271;0.3642;-1.0;0.4043;0.2059	-1.0;0.3983;0.5;0.5564;-1.0;0.4062;0.4694;0.5677;0.7281;0.4085	0.008081	chrX:134789580-134789636	chrX:134789223-134793893	FALSE	Ctrl_DCM
ENSG00000156795.8_2_CE_1	ENSG00000156795.8:s:123429983-123430061;ENSG00000156795.8:t:123436453-123436601	C1_A	NTAQ1	ENSG00000156795.8	ES	-0.1027	0.2097	0.107	0.2571;0.1578;0.2203;0.2097;0.1904	0.04167;0.0691;0.08069;0.05819;0.1066;0.1362;0.1933;0.1721;0.1597;0.1074	0.007992	chr8:123435442-123435542	chr8:123429983-123436601	FALSE	Ctrl_DCM
ENSG00000156795.8_2_CE_1	ENSG00000156795.8:s:123429983-123430061;ENSG00000156795.8:t:123436453-123436601	C1_A	NTAQ1	ENSG00000156795.8	ES	-0.1056	0.2097	0.1041	0.2571;0.1578;0.2203;0.2097;0.1904	0.1041;0.1759;0.05019;0.1544;0.1985;0.09007;0.09487;0.09425;0.1594;0.08467;0.182	0.0087	chr8:123435442-123435542	chr8:123429983-123436601	FALSE	Ctrl_ICM
ENSG00000156983.17_2_CE_1	ENSG00000156983.17:s:9743578-9743901;ENSG00000156983.17:t:9745008-9745155	C2_A	BRPF1	ENSG00000156983.17	ES	0.1004	0.8308	0.9312	0.8185;0.833;0.8665;0.8308;0.7914	0.9442;0.7459;0.9569;0.9179;0.9071;0.9399;0.9224;0.9565;0.9466;-1.0;0.9074	0.01265	chr3:9744224-9744508	chr3:9743578-9745155	FALSE	Ctrl_ICM
ENSG00000158161.16_3_CE_1	ENSG00000158161.16:s:28035544-28035680;ENSG00000158161.16:t:28017154-28017239	C1_A	EYA3	ENSG00000158161.16	ES	0.2506	0.4213	0.672	0.7009;0.3585;0.4213;0.3056;0.5363	0.7141;0.7072;0.5359;0.7565;0.6732;0.6708;0.6408;0.5902;0.6705;0.6841	0.03996	chr1:28027789-28027926	chr1:28017154-28035680	FALSE	Ctrl_DCM
ENSG00000158161.16_3_CE_1	ENSG00000158161.16:s:28035544-28035680;ENSG00000158161.16:t:28017154-28017239	C1_A	EYA3	ENSG00000158161.16	ES	0.2912	0.4213	0.7125	0.7009;0.3585;0.4213;0.3056;0.5363	0.7125;0.7214;0.8073;0.73;0.5678;0.7339;0.7933;0.6782;0.5337;0.625;0.4871	0.01923	chr1:28027789-28027926	chr1:28017154-28035680	FALSE	Ctrl_ICM
ENSG00000158560.14_2_CE_1	ENSG00000158560.14:s:95813196-95813337;ENSG00000158560.14:t:95869883-95869998	C2_A	DYNC1I1	ENSG00000158560.14	ES	0.1529	0.3459	0.4987	0.3895;0.2346;0.3102;0.4874;0.3459	0.6326;0.4195;0.5054;0.4804;0.4433;0.5272;0.4921;0.5212;0.5204;0.4659	0.007992	chr7:95828057-95828116	chr7:95813196-95869998	FALSE	Ctrl_DCM
ENSG00000158882.15_2_CE_1	ENSG00000158882.15:s:161227258-161227350;ENSG00000158882.15:t:161227884-161227989	C1_A	TOMM40L	ENSG00000158882.15	ES	-0.1014	0.9369	0.8355	0.9136;0.9519;0.9827;0.9226;0.9369	0.7729;0.8359;0.9352;0.8351;0.703;0.8507;0.8965;0.8562;0.7999;0.7747	0.002664	chr1:161227636-161227737	chr1:161227258-161227989	FALSE	Ctrl_DCM
ENSG00000159023.23_4_CE_1	ENSG00000159023.23:s:29064957-29065616;ENSG00000159023.23:t:29097587-29097935	C1_A	EPB41	ENSG00000159023.23	ES	0.1189	0.6829	0.8018	0.765;0.6699;0.6829;0.584;0.7102	0.732;0.849;0.7724;0.7686;0.6737;0.8361;0.8311;0.9261;0.865;0.7299	0.01265	chr1:29068733-29068783	chr1:29064982-29097935	FALSE	Ctrl_DCM
ENSG00000159314.13_2_CE_1	ENSG00000159314.13:s:45404445-45404528;ENSG00000159314.13:t:45404029-45404186	C1_A	ARHGAP27	ENSG00000159314.13	ES	0.1292	0.3333	0.4626	0.4516;0.3333;0.3328;0.3501;0.2851	0.648;0.5312;0.4626;0.4314;0.3998;0.5347;0.3119;0.3711;0.338;0.7649;0.5485	0.038	chr17:45404269-45404334	chr17:45404029-45404528	FALSE	Ctrl_ICM
ENSG00000159346.13_1_CE_1	ENSG00000159346.13:s:202958185-202958312;ENSG00000159346.13:t:202950930-202951164	C1_A	ADIPOR1	ENSG00000159346.13	ES	-0.1312	0.2133	0.08208	0.2133;0.07488;0.09818;0.3238;0.3473	0.01417;0.1447;0.09218;0.06207;0.07353;0.08762;0.07653;0.08927;0.07411;0.1879	0.03996	chr1:202954241-202954307	chr1:202950930-202958312	FALSE	Ctrl_DCM
ENSG00000159445.13_1_CE_1	ENSG00000159445.13:s:151894830-151895194;ENSG00000159445.13:t:151889214-151889750	C2_A	THEM4	ENSG00000159445.13	ES	0.2148	0.5387	0.7535	0.5387;0.2956;0.6142;0.5791;0.5016	-1.0;0.7618;0.7535;0.7088;0.7638;0.5781;0.9262;0.9071;0.5966;0.6443	0.006993	chr1:151889983-151890214	chr1:151889214-151895194	FALSE	Ctrl_DCM
ENSG00000159445.13_1_CE_1	ENSG00000159445.13:s:151894830-151895194;ENSG00000159445.13:t:151889214-151889750	C2_A	THEM4	ENSG00000159445.13	ES	0.2214	0.5387	0.7601	0.5387;0.2956;0.6142;0.5791;0.5016	0.6455;0.9425;0.6336;0.809;0.6793;0.7941;0.7464;0.6411;0.7601;0.9531;0.7975	0.0004579	chr1:151889983-151890214	chr1:151889214-151895194	FALSE	Ctrl_ICM
ENSG00000159592.11_2_CE_1	ENSG00000159592.11:s:45634096-45635724;ENSG00000159592.11:t:45630482-45630757	C2_A	GPBP1L1	ENSG00000159592.11	ES	-0.1074	0.8679	0.7604	0.7775;0.847;0.8679;0.9042;0.9028	0.7692;0.772;0.7603;0.8094;0.7604;0.7043;0.7356;0.663;0.7233;0.777;0.819	0.001832	chr1:45633489-45633647	chr1:45630482-45635724	FALSE	Ctrl_ICM
ENSG00000159658.15_1_CE_1	ENSG00000159658.15:s:46689587-46689691;ENSG00000159658.15:t:46686784-46686870	C1_A	EFCAB14	ENSG00000159658.15	ES	0.1573	0.6301	0.7874	0.5916;0.6301;0.6401;0.5937;0.7859	0.6863;0.7515;0.7189;0.8526;0.8192;0.7286;0.7922;0.8055;0.7972;0.7826	0.01265	chr1:46688353-46688544	chr1:46686784-46689691	FALSE	Ctrl_DCM
ENSG00000159658.15_1_CE_1	ENSG00000159658.15:s:46689587-46689691;ENSG00000159658.15:t:46686784-46686870	C1_A	EFCAB14	ENSG00000159658.15	ES	0.1409	0.6301	0.771	0.5916;0.6301;0.6401;0.5937;0.7859	0.771;0.7047;0.7955;0.6279;0.8618;0.7883;0.7677;0.7986;0.7663;0.7918;0.7621	0.02747	chr1:46688353-46688544	chr1:46686784-46689691	FALSE	Ctrl_ICM
ENSG00000160325.15_1_CE_1	ENSG00000160325.15:s:133463483-133463555;ENSG00000160325.15:t:133467921-133468028	C2_A	CACFD1	ENSG00000160325.15	ES	0.1024	0.703	0.8054	0.8351;0.6469;0.7;0.703;0.7576	0.827;0.8054;0.9156;0.7775;0.7929;0.7969;0.8254;0.841;0.8054;0.7703	0.03996	chr9:133465322-133465447	chr9:133463483-133468028	FALSE	Ctrl_DCM
ENSG00000161091.15_1_CE_1	ENSG00000161091.15:s:3547272-3547364;ENSG00000161091.15:t:3546074-3546168	C1_A	MFSD12	ENSG00000161091.15	ES	0.1181	0.8184	0.9365	0.906;0.8184;0.8824;0.7088;0.7566	-1.0;0.9714;0.9318;0.9176;-1.0;0.9226;0.9412;0.9538;0.9059;0.9722	0.003108	chr19:3546255-3546425	chr19:3546074-3547364	FALSE	Ctrl_DCM
ENSG00000161249.21_1_CE_1	ENSG00000161249.21:s:35510184-35510252;ENSG00000161249.21:t:35505718-35505765	C2_A	DMKN	ENSG00000161249.21	ES	-0.1343	0.9277	0.7934	0.8695;0.9158;-1.0;0.9817;0.9396	0.8091;0.9054;0.8645;0.7288;0.9131;0.6941;0.7282;0.9063;0.7778;0.7457	0.01399	chr19:35505939-35505986	chr19:35505718-35510252	FALSE	Ctrl_DCM
ENSG00000161381.14_2_CE_1	ENSG00000161381.14:s:39077913-39078048;ENSG00000161381.14:t:39069856-39070471	C2_A	PLXDC1	ENSG00000161381.14	ES	-0.1671	0.8643	0.6972	0.7489;0.8751;-1.0;0.8535;0.8783	0.7904;0.7099;0.6941;0.7837;0.7345;0.6702;0.6972;0.5317;0.6215;0.6609;0.7352	0.005861	chr17:39072450-39072485	chr17:39069856-39078048	FALSE	Ctrl_ICM
ENSG00000161381.14_3_CE_1	ENSG00000161381.14:s:39077913-39078048;ENSG00000161381.14:t:39069856-39070471	C2_A	PLXDC1	ENSG00000161381.14	ES	-0.143	0.8643	0.7214	0.7489;0.8751;-1.0;0.8535;0.8783	0.7483;0.6944;0.7791;0.4987;0.6464;0.6709;0.8716;0.6223;0.7928;0.7753	0.03596	chr17:39072450-39072485	chr17:39069856-39078048	FALSE	Ctrl_DCM
ENSG00000161677.12_1_CE_1	ENSG00000161677.12:s:50510140-50510448;ENSG00000161677.12:t:50506378-50506572	C2_A	JOSD2	ENSG00000161677.12	ES	0.122	0.8263	0.9482	0.8792;0.7841;0.8312;0.5847;0.8263	0.9483;0.8994;0.8996;0.9404;0.9105;0.9861;0.9527;0.9482;0.9281;0.9791;0.9714	0.0004579	chr19:50507574-50507699	chr19:50506378-50510448	FALSE	Ctrl_ICM
ENSG00000161791.14_1_CE_1	ENSG00000161791.14:s:49661735-49662049;ENSG00000161791.14:t:49657082-49657190	C1_A	FMNL3	ENSG00000161791.14	ES	0.1473	0.4148	0.5621	0.3768;0.4953;0.3225;0.4148;0.4516	0.4787;0.6448;0.5945;0.4448;0.7026;0.625;0.4815;0.416;0.6757;-1.0;0.5296	0.01931	chr12:49658442-49658594	chr12:49657082-49662049	FALSE	Ctrl_ICM
ENSG00000161791.14_2_CE_1	ENSG00000161791.14:s:49646886-49647009;ENSG00000161791.14:t:49644931-49645903	C1_A	FMNL3	ENSG00000161791.14	ES	0.107	0.8292	0.9361	0.7894;0.8643;0.8292;0.7922;0.8867	0.8932;0.9111;0.9836;0.9067;0.9811;0.9375;0.9892;0.9361;0.8892;0.7426;0.9762	0.0087	chr12:49646639-49646753	chr12:49644931-49647009	FALSE	Ctrl_ICM
ENSG00000163378.14_2_CE_1	ENSG00000163378.14:s:68998011-68998114;ENSG00000163378.14:t:68988925-68989017	C2_A	EOGT	ENSG00000163378.14	ES	-0.1133	0.4592	0.3458	0.3593;0.4204;0.4248;0.4271;0.5835;0.3448;0.4912;0.6512;0.5926;0.5431	0.3075;0.383;0.2906;0.3097;0.5011;0.3011;0.2301;0.5579;0.3458;0.3563;0.5737	0.02948	chr3:68991822-68991875	chr3:68988925-68998114	TRUE	DCM_ICM
ENSG00000163520.14_1_CE_1	ENSG00000163520.14:s:13619730-13619831;ENSG00000163520.14:t:13626445-13626579	C1_A	FBLN2	ENSG00000163520.14	ES	0.1819	0.244	0.4259	0.4364;0.1033;0.244;0.2128;0.3257	0.5052;0.3602;0.3184;0.485;0.3498;0.471;0.3967;0.4257;0.5164;0.4261	0.02797	chr3:13621775-13621915	chr3:13619730-13626579	FALSE	Ctrl_DCM
ENSG00000163520.14_1_CE_1	ENSG00000163520.14:s:13619730-13619831;ENSG00000163520.14:t:13626445-13626579	C1_A	FBLN2	ENSG00000163520.14	ES	0.1915	0.244	0.4355	0.4364;0.1033;0.244;0.2128;0.3257	0.4492;0.4537;0.3087;0.4939;0.4355;0.4251;0.3908;0.3934;0.6148;0.318;0.4846	0.02747	chr3:13621775-13621915	chr3:13619730-13626579	FALSE	Ctrl_ICM
ENSG00000163539.18_6_CE_1	ENSG00000163539.18:s:33559307-33559385;ENSG00000163539.18:t:33551252-33551395	C1_A	CLASP2	ENSG00000163539.18	ES	0.1061	0.8188	0.9249	0.9049;0.6986;0.7707;0.8188;0.9303	0.8834;0.9241;0.9219;0.9249;0.9753;0.9324;0.9627;0.9119;0.8712;0.9538;0.9712	0.02747	chr3:33559125-33559175	chr3:33551252-33559385	FALSE	Ctrl_ICM
ENSG00000163702.21_2_CE_1	ENSG00000163702.21:s:9917864-9918111;ENSG00000163702.21:t:9918500-9918609	C2_A	IL17RC	ENSG00000163702.21	ES	0.1389	0.7674	0.9063	0.8969;0.8336;0.725;0.7674;0.6667	-1.0;0.8825;0.7294;0.9654;0.9259;0.8686;0.9347;0.7992;0.9063;0.9444	0.04196	chr3:9918335-9918409	chr3:9917864-9918609	FALSE	Ctrl_DCM
ENSG00000163964.18_2_CE_1	ENSG00000163964.18:s:196722415-196722556;ENSG00000163964.18:t:196727923-196728351	C1_A	PIGX	ENSG00000163964.18	ES	0.1148	0.1021	0.2169	0.03413;0.07047;0.1282;0.1139;0.1021	0.4417;0.1371;0.1791;0.2763;0.3212;0.1589;0.124;0.2223;0.2383;0.2115	0.001332	chr3:196726655-196726771	chr3:196722415-196728136	FALSE	Ctrl_DCM
ENSG00000163964.18_2_CE_1	ENSG00000163964.18:s:196722415-196722556;ENSG00000163964.18:t:196727923-196728351	C1_A	PIGX	ENSG00000163964.18	ES	0.1222	0.1021	0.2243	0.03413;0.07047;0.1282;0.1139;0.1021	0.25;0.1667;0.1718;0.2301;0.07955;0.2184;0.16;0.3541;0.2906;-1.0;0.2935	0.004662	chr3:196726655-196726771	chr3:196722415-196728136	FALSE	Ctrl_ICM
ENSG00000163964.18_3_CE_1	ENSG00000163964.18:s:196727923-196728351;ENSG00000163964.18:t:196730992-196731093	C1_A	PIGX	ENSG00000163964.18	ES	0.1883	0.5769	0.7652	0.7116;0.5428;0.3925;0.5769;0.7042	0.7652;0.7845;0.8107;0.7022;0.5562;0.7518;0.7062;0.8328;0.7675;0.6292;0.766	0.02747	chr3:196728702-196728755	chr3:196727923-196731093	FALSE	Ctrl_ICM
ENSG00000164023.15_3_CE_1	ENSG00000164023.15:s:107903233-107903386;ENSG00000164023.15:t:107910350-107915047	C2_A	SGMS2	ENSG00000164023.15	ES	-0.1207	0.7201	0.5994	0.7932;0.7553;0.7201;0.64;0.6472	0.5864;0.4448;0.5044;0.6765;0.7121;0.5138;0.63;0.7365;0.3607;0.7;0.5994	0.038	chr4:107908565-107908731	chr4:107903233-107915047	FALSE	Ctrl_ICM
ENSG00000164930.12_1_CE_1	ENSG00000164930.12:s:103324481-103325498;ENSG00000164930.12:t:103329655-103330065	C2_A	FZD6	ENSG00000164930.12	ES	0.1037	0.8848	0.9885	0.9759;0.9765;0.8681;0.865;0.8848	0.9645;0.9885;0.9928;0.9895;0.9916;0.9911;0.9846;0.9904;0.9833;0.9762;0.9194	0.0087	chr8:103328268-103328416	chr8:103324481-103330065	FALSE	Ctrl_ICM
ENSG00000164938.14_1_CE_1	ENSG00000164938.14:s:94939860-94940220;ENSG00000164938.14:t:94925972-94930728	C1_A	TP53INP1	ENSG00000164938.14	ES	-0.133	0.7942	0.6612	0.6812;0.7757;0.8936;0.7942;0.8233	0.5829;0.6958;0.6669;0.6246;0.5312;0.6202;0.858;0.6984;0.6676;0.6556	0.01931	chr8:94932070-94932107	chr8:94925972-94940220	FALSE	Ctrl_DCM
ENSG00000164938.14_1_CE_1	ENSG00000164938.14:s:94939860-94940220;ENSG00000164938.14:t:94925972-94930728	C1_A	TP53INP1	ENSG00000164938.14	ES	-0.1275	0.7942	0.6667	0.6812;0.7757;0.8936;0.7942;0.8233	0.6667;0.75;0.7209;0.5601;0.5883;0.5477;0.5643;0.7048;0.7762;0.8727;0.6081	0.038	chr8:94932070-94932107	chr8:94925972-94940220	FALSE	Ctrl_ICM
ENSG00000165029.17_2_CE_1	ENSG00000165029.17:s:104889102-104889195;ENSG00000165029.17:t:104883039-104883157	C1_A	ABCA1	ENSG00000165029.17	ES	0.1045	0.8294	0.9338	0.8842;0.9203;0.809;0.7619;0.8294	0.9851;0.9555;0.8865;0.9529;0.9321;0.855;0.8675;0.9375;0.9079;0.9356	0.01931	chr9:104884427-104884568	chr9:104883039-104889195	FALSE	Ctrl_DCM
ENSG00000165322.18_1_CE_1	ENSG00000165322.18:s:31861395-31861658;ENSG00000165322.18:t:31852517-31852597	C1_A	ARHGAP12	ENSG00000165322.18	ES	0.1346	0.6764	0.811	0.678;0.5416;0.7062;0.5972;0.6764	0.73;0.8312;0.8496;0.8036;0.6714;0.707;0.8538;0.8185;0.8007;0.9085	0.004662	chr10:31854066-31854206	chr10:31852517-31861658	FALSE	Ctrl_DCM
ENSG00000165322.18_1_CE_1	ENSG00000165322.18:s:31861395-31861658;ENSG00000165322.18:t:31852517-31852597	C1_A	ARHGAP12	ENSG00000165322.18	ES	0.1251	0.6764	0.8015	0.678;0.5416;0.7062;0.5972;0.6764	0.8255;0.8201;0.7524;0.7356;0.8626;0.7661;0.8705;0.8583;0.8015;0.7135;0.7391	0.0004579	chr10:31854066-31854206	chr10:31852517-31861658	FALSE	Ctrl_ICM
ENSG00000165416.15_1_CE_1	ENSG00000165416.15:s:52659179-52659249;ENSG00000165416.15:t:52662649-52662702	C1_A	SUGT1	ENSG00000165416.15	ES	0.1099	0.3738	0.4837	0.341;0.3765;0.3738;0.1799;0.4256	0.5882;0.5556;0.3928;0.4996;0.4221;0.4837;0.4677;0.4663;0.5664;0.4391;0.4903	0.001832	chr13:52661475-52661570	chr13:52659179-52662702	FALSE	Ctrl_ICM
ENSG00000165609.14_1_CE_1	ENSG00000165609.14:s:12184889-12184956;ENSG00000165609.14:t:12179029-12179132	C2_A	NUDT5	ENSG00000165609.14	ES	0.24	0.1063	0.3463	0.2241;0.07379;0.01203;0.1676;0.1063	0.364;0.2753;0.2771;0.3685;0.4694;0.3337;0.3589;0.4003;0.3048;0.2762	0.000666	chr10:12180395-12180489	chr10:12179029-12184956	FALSE	Ctrl_DCM
ENSG00000165609.14_1_CE_1	ENSG00000165609.14:s:12184889-12184956;ENSG00000165609.14:t:12179029-12179132	C2_A	NUDT5	ENSG00000165609.14	ES	0.1325	0.1063	0.2387	0.2241;0.07379;0.01203;0.1676;0.1063	0.2946;0.3908;0.1464;0.08808;0.235;0.2082;0.2611;0.2597;0.2387;0.1482;0.2444	0.02747	chr10:12180395-12180489	chr10:12179029-12184956	FALSE	Ctrl_ICM
ENSG00000165609.14_1_CE_1	ENSG00000165609.14:s:12184889-12184956;ENSG00000165609.14:t:12179029-12179132	C2_A	NUDT5	ENSG00000165609.14	ES	-0.1076	0.3463	0.2387	0.364;0.2753;0.2771;0.3685;0.4694;0.3337;0.3589;0.4003;0.3048;0.2762	0.2946;0.3908;0.1464;0.08808;0.235;0.2082;0.2611;0.2597;0.2387;0.1482;0.2444	0.0011	chr10:12180395-12180489	chr10:12179029-12184956	FALSE	DCM_ICM
ENSG00000165669.14_1_CE_1	ENSG00000165669.14:s:118342270-118342328;ENSG00000165669.14:t:118336025-118336423	C1_A	FAM204A	ENSG00000165669.14	ES	0.155	0.4891	0.6441	0.5126;0.4727;0.5;0.4492;0.4891	0.6239;0.5987;0.7198;0.6441;0.8156;0.7114;0.5547;0.6732;0.6798;0.4704;0.532	0.005495	chr10:118341727-118341927	chr10:118336025-118342328	FALSE	Ctrl_ICM
ENSG00000165802.23_2_CE_1	ENSG00000165802.23:s:137454391-137454492;ENSG00000165802.23:t:137453056-137453180	C1_A	NSMF	ENSG00000165802.23	ES	0.2013	0.7586	0.9599	0.6314;0.8005;-1.0;0.7267;0.7906	0.8896;-1.0;0.9686;0.9634;-1.0;0.9375;0.9783;0.9347;0.9564;0.9714	0.00404	chr9:137453731-137453820	chr9:137453056-137454443	FALSE	Ctrl_DCM
ENSG00000165813.20_1_CE_1	ENSG00000165813.20:s:114174015-114174232;ENSG00000165813.20:t:114161608-114163329	C2_A	CCDC186	ENSG00000165813.20	ES	0.1709	0.4482	0.6191	0.4482;0.4866;0.2639;0.2394;0.5574	0.6346;0.6261;0.6121;0.5203;0.5652;0.6488;0.6326;0.4052;0.4988;0.6938	0.01265	chr10:114173141-114173265	chr10:114161608-114174232	FALSE	Ctrl_DCM
ENSG00000166199.13_2_CE_1	ENSG00000166199.13:s:43889725-43889828;ENSG00000166199.13:t:43901516-43901725	C1_A	ALKBH3	ENSG00000166199.13	ES	-0.146	0.837	0.691	0.9525;0.8264;0.9768;0.837;0.8122	0.6419;0.525;0.6854;0.7828;0.804;0.7873;0.8248;0.6432;0.6487;0.6966	0.001332	chr11:43892041-43892129	chr11:43889725-43901725	FALSE	Ctrl_DCM
ENSG00000166402.9_1_CE_1	ENSG00000166402.9:s:8094046-8094189;ENSG00000166402.9:t:8096685-8096806	C2_A	TUB	ENSG00000166402.9	ES	0.1134	0.7813	0.8947	0.8147;0.8524;-1.0;0.748;0.7142	0.8628;0.8968;0.9425;0.9063;0.9688;0.8061;0.8672;0.9216;0.8849;0.8925	0.007992	chr11:8095498-8095665	chr11:8094046-8096806	FALSE	Ctrl_DCM
ENSG00000166402.9_1_CE_1	ENSG00000166402.9:s:8094046-8094189;ENSG00000166402.9:t:8096685-8096806	C2_A	TUB	ENSG00000166402.9	ES	0.1156	0.7813	0.8969	0.8147;0.8524;-1.0;0.748;0.7142	0.8969;0.9654;0.9793;0.8627;0.9425;0.7579;0.8743;0.8421;0.9363;0.8921;0.9481	0.01026	chr11:8095498-8095665	chr11:8094046-8096806	FALSE	Ctrl_ICM
ENSG00000166452.12_1_CE_1	ENSG00000166452.12:s:8911443-8911671;ENSG00000166452.12:t:8914826-8914930	C1_A	AKIP1	ENSG00000166452.12	ES	-0.1698	0.5842	0.4145	0.4281;0.5901;0.5842;0.5032;0.6446	0.2652;0.3643;0.3545;0.409;0.4199;0.5166;0.4742;0.4766;0.3256;0.4578	0.01265	chr11:8912453-8912533	chr11:8911443-8914930	FALSE	Ctrl_DCM
ENSG00000166452.12_1_CE_1	ENSG00000166452.12:s:8911443-8911671;ENSG00000166452.12:t:8914826-8914930	C1_A	AKIP1	ENSG00000166452.12	ES	-0.1942	0.5842	0.39	0.4281;0.5901;0.5842;0.5032;0.6446	0.4074;0.4012;0.4245;0.3652;0.4361;0.2759;0.2903;0.39;0.3757;0.373;0.4057	0.0009158	chr11:8912453-8912533	chr11:8911443-8914930	FALSE	Ctrl_ICM
ENSG00000167110.19_2_CE_1	ENSG00000167110.19:s:128267458-128267517;ENSG00000167110.19:t:128266287-128266325	C1_A	GOLGA2	ENSG00000167110.19	ES	-0.1375	0.7599	0.6224	0.8096;0.6778;0.829;0.6644;0.7599	0.5954;0.6929;0.6507;0.6256;0.5598;0.6032;0.7081;0.675;0.5935;0.6191	0.01265	chr9:128267194-128267274	chr9:128266287-128267517	FALSE	Ctrl_DCM
ENSG00000167578.18_1_CE_1	ENSG00000167578.18:s:40780385-40780499;ENSG00000167578.18:t:40783921-40784075	C1_A	RAB4B	ENSG00000167578.18	ES	0.1081	0.8529	0.961	0.9114;0.7924;0.9167;0.7649;0.8529	-1.0;0.983;0.8592;0.9346;0.9714;0.961;0.9865;0.9615;0.8602;0.8196	0.04196	chr19:40783778-40783840	chr19:40780385-40784075	FALSE	Ctrl_DCM
ENSG00000168214.22_1_CE_1	ENSG00000168214.22:s:26320961-26321048;ENSG00000168214.22:t:26386353-26386391	C2_A	RBPJ	ENSG00000168214.22	ES	-0.2199	0.7481	0.5282	0.7961;0.6759;0.7481;0.7179;0.7589	0.5715;0.4956;0.534;0.6761;0.5093;0.386;0.5223;0.62;0.5644;0.4589	0.001332	chr4:26362446-26362628	chr4:26320961-26386391	FALSE	Ctrl_DCM
ENSG00000168214.22_1_CE_1	ENSG00000168214.22:s:26320961-26321048;ENSG00000168214.22:t:26386353-26386391	C1_A	RBPJ	ENSG00000168214.22	ES	-0.2062	0.5194	0.3132	0.5194;0.4857;0.6055;0.3943;0.5947	0.3384;0.3132;0.4024;0.2993;0.286;0.3322;0.25;0.182;0.3583;0.3194;0.2668	0.0009158	chr4:26362446-26362628	chr4:26320961-26386391	FALSE	Ctrl_ICM
ENSG00000168803.16_3_CE_1	ENSG00000168803.16:s:43345907-43345980;ENSG00000168803.16:t:43348907-43349412	C1_A	ADAL	ENSG00000168803.16	ES	0.1349	0.6443	0.7792	0.6434;0.6279;0.6443;0.7571;0.7056	0.7563;0.7017;0.8021;0.8289;0.8304;0.6929;0.7231;0.8075;0.8937;0.7428	0.02797	chr15:43347016-43347096	chr15:43345907-43349412	FALSE	Ctrl_DCM
ENSG00000168904.15_1_CE_1	ENSG00000168904.15:s:99255898-99256356;ENSG00000168904.15:t:99287257-99287294	C1_A	LRRC28	ENSG00000168904.15	ES	-0.124	0.8534	0.7294	0.7715;0.8548;0.789;0.9167;0.8534	0.7921;0.7475;0.7248;0.6536;0.734;0.8745;0.7047;0.7495;0.7147;0.689	0.01931	chr15:99276576-99276616	chr15:99255898-99287294	FALSE	Ctrl_DCM
ENSG00000169062.15_4_CE_1	ENSG00000169062.15:s:114291601-114291792;ENSG00000169062.15:t:114301731-114302025	C1_A	UPF3A	ENSG00000169062.15	ES	-0.1749	0.3833	0.2084	0.3833;0.4149;0.3225;0.4607;0.3401	0.2001;0.4706;0.08578;0.375;0.2333;0.1854;0.2221;0.2167;0.194;-1.0;0.1577	0.02797	chr13:114298840-114299000	chr13:114291601-114302025	FALSE	Ctrl_ICM
ENSG00000169299.14_1_CE_1	ENSG00000169299.14:s:37840066-37840259;ENSG00000169299.14:t:37845633-37845730	C1_A	PGM2	ENSG00000169299.14	ES	-0.1005	0.9626	0.8621	0.8876;0.9779;0.9626;0.8748;0.9659	0.7697;0.8971;0.8285;0.9522;0.8556;0.8686;0.9212;0.8333;0.8238;0.8939	0.03996	chr4:37844364-37844553	chr4:37840066-37845730	FALSE	Ctrl_DCM
ENSG00000169570.10_2_CE_1	ENSG00000169570.10:s:118928537-118928729;ENSG00000169570.10:t:118848090-118848218	C1_A	DTWD2	ENSG00000169570.10	ES	0.1862	0.4009	0.5871	0.4344;0.3699;-1.0;0.4099;0.3919	0.6388;0.5871;0.5384;0.4475;0.5688;0.6165;0.482;0.6116;-1.0;0.6297	0.002797	chr5:118926979-118927038	chr5:118848090-118928729	TRUE	Ctrl_DCM
ENSG00000169570.10_2_CE_1	ENSG00000169570.10:s:118928537-118928729;ENSG00000169570.10:t:118848090-118848218	C1_A	DTWD2	ENSG00000169570.10	ES	0.1683	0.4009	0.5692	0.4344;0.3699;-1.0;0.4099;0.3919	0.5632;0.6944;0.633;0.393;0.5533;0.5353;0.3164;0.5692;0.7453;0.8029;0.7678	0.03956	chr5:118926979-118927038	chr5:118848090-118928729	TRUE	Ctrl_ICM
ENSG00000169621.11_2_CE_1	ENSG00000169621.11:s:68513548-68513684;ENSG00000169621.11:t:68526061-68526242	C2_A	APLF	ENSG00000169621.11	ES	-0.1044	0.5236	0.4191	0.5443;0.5158;0.5424;0.5212;0.4477;0.575;0.5259;0.5268;0.4618;0.2069	0.3784;0.3829;0.4191;0.4587;0.5073;0.3989;0.4653;0.4471;0.4172;0.2198;0.5591	0.02948	chr2:68515585-68515736	chr2:68513548-68526242	TRUE	DCM_ICM
ENSG00000169689.15_1_CE_1	ENSG00000169689.15:s:82019858-82019909;ENSG00000169689.15:t:82019293-82019381	C2_A	CENPX	ENSG00000169689.15	ES	0.1203	0.2887	0.409	0.2887;0.2766;0.2312;0.325;0.359	0.5624;0.3814;0.4197;0.3087;0.3679;0.3983;0.4746;0.4757;0.5268;0.395	0.002664	chr17:82019641-82019694	chr17:82019293-82019909	FALSE	Ctrl_DCM
ENSG00000169762.17_2_CE_1	ENSG00000169762.17:s:16202462-16202582;ENSG00000169762.17:t:16190339-16191523	C2_A	TAPT1	ENSG00000169762.17	ES	0.1049	0.1165	0.2214	0.1165;0.1927;0.1118;0.1069;0.1636	-1.0;0.2214;0.1873;0.2052;0.2303;0.2392;0.2085;0.3277;0.2655;0.2131	0.001998	chr4:16196658-16196723	chr4:16190339-16202580	FALSE	Ctrl_DCM
ENSG00000169762.17_2_CE_1	ENSG00000169762.17:s:16202462-16202582;ENSG00000169762.17:t:16190339-16191523	C2_A	TAPT1	ENSG00000169762.17	ES	0.1162	0.1165	0.2327	0.1165;0.1927;0.1118;0.1069;0.1636	0.2003;0.2209;0.1298;0.2713;0.1454;0.2327;0.2281;0.3251;0.2709;0.2537;0.2654	0.005495	chr4:16196658-16196723	chr4:16190339-16202580	FALSE	Ctrl_ICM
ENSG00000170456.16_1_CE_1	ENSG00000170456.16:s:31590706-31591136;ENSG00000170456.16:t:31495810-31495919	C1_A	DENND5B	ENSG00000170456.16	ES	-0.1612	0.6463	0.4851	0.5682;0.5564;-1.0;0.7568;0.7244	0.5837;0.4195;0.3465;0.306;-1.0;0.585;0.4851;0.4563;0.5225;0.5256	0.03357	chr12:31499606-31499671	chr12:31495810-31591136	FALSE	Ctrl_DCM
ENSG00000170456.16_1_CE_1	ENSG00000170456.16:s:31590706-31591136;ENSG00000170456.16:t:31495810-31495919	C1_A	DENND5B	ENSG00000170456.16	ES	-0.2215	0.6463	0.4248	0.5682;0.5564;-1.0;0.7568;0.7244	0.3795;0.4248;0.502;0.3821;0.4226;0.6841;0.4006;0.2352;0.4444;0.6536;0.585	0.03956	chr12:31499606-31499671	chr12:31495810-31591136	FALSE	Ctrl_ICM
ENSG00000170456.16_2_CE_1	ENSG00000170456.16:s:31432375-31433248;ENSG00000170456.16:t:31426293-31426751	C1_A	DENND5B	ENSG00000170456.16	ES	0.1123	0.5374	0.6497	0.4646;0.61;0.5231;0.6451;0.3302;0.5487;0.5071;0.5987;0.5632;0.5261	0.6908;0.6827;0.4766;0.7035;0.6995;0.5718;0.6497;0.6543;0.6135;0.6155;0.4902	0.01587	chr12:31432043-31432153	chr12:31426293-31433248	TRUE	DCM_ICM
ENSG00000170632.14_1_CE_1	ENSG00000170632.14:s:103074881-103075411;ENSG00000170632.14:t:103083682-103083830	C2_A	ARMC10	ENSG00000170632.14	ES	0.1026	0.2716	0.3741	0.2752;0.3725;0.2102;0.2716;0.2208	0.3596;0.3887;0.3903;0.3333;0.4916;0.2492;0.4345;0.3963;0.306;-1.0;0.2849	0.02797	chr7:103075777-103075881	chr7:103074881-103083830	FALSE	Ctrl_ICM
ENSG00000171385.11_2_CE_1	ENSG00000171385.11:s:111780225-111780314;ENSG00000171385.11:t:111776819-111777273	C2_A	KCND3	ENSG00000171385.11	ES	0.296	0.4345	0.7305	0.4617;0.4073;-1.0;0.6171;0.3854	0.7667;0.7353;-1.0;0.7257;-1.0;0.5893;0.5435;0.5741;0.8474;0.826	0.02828	chr1:111778436-111778492	chr1:111776819-111780314	FALSE	Ctrl_DCM
ENSG00000171603.18_1_CE_1	ENSG00000171603.18:s:9773272-9773394;ENSG00000171603.18:t:9755114-9755309	C2_A	CLSTN1	ENSG00000171603.18	ES	0.1157	0.7537	0.8695	0.8148;0.6666;0.7532;0.7537;0.8379	0.8771;0.8622;0.8665;0.8811;0.8736;0.8022;0.888;0.8468;0.8399;0.8725	0.002664	chr1:9756481-9756510	chr1:9755114-9773394	FALSE	Ctrl_DCM
ENSG00000172071.15_2_CE_1	ENSG00000172071.15:s:88595469-88595556;ENSG00000172071.15:t:88593272-88593405	C2_A	EIF2AK3	ENSG00000172071.15	ES	0.1279	0.1295	0.2574	0.1405;0.08007;0.1164;0.1295;0.217	0.1939;0.1957;0.4717;0.301;0.253;0.1351;0.2047;0.2672;0.274;0.2619	0.01265	chr2:88593913-88594108	chr2:88593272-88595556	FALSE	Ctrl_DCM
ENSG00000172071.15_2_CE_1	ENSG00000172071.15:s:88595469-88595556;ENSG00000172071.15:t:88593272-88593405	C2_A	EIF2AK3	ENSG00000172071.15	ES	0.1099	0.1295	0.2394	0.1405;0.08007;0.1164;0.1295;0.217	0.2321;0.2458;0.09094;0.1237;0.2071;0.2923;0.2301;0.3123;0.2394;0.309;0.2823	0.02747	chr2:88593913-88594108	chr2:88593272-88595556	FALSE	Ctrl_ICM
ENSG00000172175.16_3_CE_1	ENSG00000172175.16:s:58715935-58715967;ENSG00000172175.16:t:58723048-58723251	C1_A	MALT1	ENSG00000172175.16	ES	0.1056	0.1332	0.2388	0.1332;0.1254;0.2194;0.09795;0.2018	0.2388;0.1219;0.1667;0.2174;0.4797;0.2658;0.21;0.2566;0.2307;0.2603;0.4189	0.02747	chr18:58720380-58720422	chr18:58715935-58723251	FALSE	Ctrl_ICM
ENSG00000172339.10_1_CE_1	ENSG00000172339.10:s:95072763-95072951;ENSG00000172339.10:t:95027129-95027260	C2_A	ALG14	ENSG00000172339.10	ES	-0.1056	0.9444	0.8388	0.9037;0.9706;0.9783;0.7992;0.9444	0.8524;0.6827;0.8712;0.9351;-1.0;0.8388;0.7683;0.7141;0.8813;0.7763	0.02897	chr1:95064866-95065017	chr1:95027129-95072951	FALSE	Ctrl_DCM
ENSG00000172869.15_1_CE_1	ENSG00000172869.15:s:119177996-119178244;ENSG00000172869.15:t:119189708-119189886	C2_A	DMXL1	ENSG00000172869.15	ES	0.122	0.1931	0.3151	0.1931;0.2137;0.1518;0.1103;0.231	0.2717;0.3665;0.2319;0.2;0.3341;0.1976;0.2793;0.3257;0.3151;0.373;0.3279	0.005495	chr5:119178575-119178688	chr5:119177996-119189886	TRUE	Ctrl_ICM
ENSG00000172943.21_1_CE_1	ENSG00000172943.21:s:53995693-53995782;ENSG00000172943.21:t:53992736-53993009	C1_A	PHF8	ENSG00000172943.21	ES	0.1579	0.3931	0.551	0.4494;0.4095;-1.0;0.3767;0.3333	0.4172;0.6947;0.6234;0.6304;-1.0;0.551;0.3876;0.6503;0.5024;0.5033	0.01958	chrX:53993601-53993903	chrX:53992736-53995782	FALSE	Ctrl_DCM
ENSG00000172943.21_1_CE_1	ENSG00000172943.21:s:53995693-53995782;ENSG00000172943.21:t:53992736-53993009	C1_A	PHF8	ENSG00000172943.21	ES	0.2102	0.3931	0.6033	0.4494;0.4095;-1.0;0.3767;0.3333	0.398;0.5437;0.6533;0.5104;-1.0;0.6069;0.5739;0.7754;0.743;-1.0;0.6033	0.01119	chrX:53993601-53993903	chrX:53992736-53995782	FALSE	Ctrl_ICM
ENSG00000173905.9_2_CE_1	ENSG00000173905.9:s:168041118-168041474;ENSG00000173905.9:t:168036836-168036994	C1_A	GOLIM4	ENSG00000173905.9	ES	0.1131	0.4676	0.5807	0.5478;0.4676;0.5275;0.3673;0.4339	0.6205;0.5513;0.6559;0.655;0.4971;0.5807;0.5409;0.5467;0.693;0.609;0.4808	0.01328	chr3:168040786-168040869	chr3:168036836-168041474	FALSE	Ctrl_ICM
ENSG00000174483.20_1_CE_1	ENSG00000174483.20:s:66511012-66511089;ENSG00000174483.20:t:66514406-66514498	C1_A	BBS1	ENSG00000174483.20	ES	-0.1019	0.9639	0.862	0.9474;0.8625;-1.0;0.9863;0.9804	0.9112;0.9146;0.8395;0.9071;0.9007;0.8263;0.8727;0.8333;0.8513;0.7761	0.03596	chr11:66511205-66511239	chr11:66511012-66514498	FALSE	Ctrl_DCM
ENSG00000174485.16_1_CE_1	ENSG00000174485.16:s:65701051-65701192;ENSG00000174485.16:t:65697267-65697383	C1_A	DENND4A	ENSG00000174485.16	ES	0.1956	0.1056	0.3012	0.133;0.1389;0.08488;0.1056;0.0933	0.1833;0.481;0.182;0.3189;0.3074;0.3176;0.3211;0.295;0.2001;0.2627	0.000666	chr15:65700544-65700672	chr15:65697267-65701192	FALSE	Ctrl_DCM
ENSG00000174485.16_1_CE_1	ENSG00000174485.16:s:65701051-65701192;ENSG00000174485.16:t:65697267-65697383	C2_A	DENND4A	ENSG00000174485.16	ES	0.1123	0.2722	0.3845	0.3691;0.1672;0.1674;0.2722;0.3136	0.4281;0.3865;0.4549;0.2736;0.3427;0.3787;0.4092;0.2111;0.2329;0.4043;0.3845	0.038	chr15:65700544-65700672	chr15:65697267-65701192	FALSE	Ctrl_ICM
ENSG00000174989.13_1_CE_1	ENSG00000174989.13:s:116945364-116945528;ENSG00000174989.13:t:116964697-116964854	C1_A	FBXW8	ENSG00000174989.13	ES	-0.1113	0.8036	0.6923	0.7292;0.8374;0.7192;0.7589;0.8855;0.8252;0.8233;0.8104;0.7968;0.7561	0.75;0.7613;0.6847;0.5845;0.7123;0.7866;0.5179;0.6923;0.661;0.9737;0.5876	0.01272	chr12:116949618-116949706	chr12:116945364-116964854	FALSE	DCM_ICM
ENSG00000175193.14_3_CE_1	ENSG00000175193.14:s:183840570-183840640;ENSG00000175193.14:t:183833492-183833589	C1_A	PARL	ENSG00000175193.14	ES	0.1021	0.8346	0.9366	0.8604;0.7848;0.7926;0.8801;0.8346	0.91;0.8362;0.9625;0.9361;0.9657;0.9463;0.9371;0.9215;0.9339;0.9504	0.002664	chr3:183833724-183833825	chr3:183833492-183840640	FALSE	Ctrl_DCM
ENSG00000175662.18_3_CE_1	ENSG00000175662.18:s:17861476-17861551;ENSG00000175662.18:t:17850893-17851303	C2_A	TOM1L2	ENSG00000175662.18	ES	0.1016	0.8178	0.9194	0.7324;0.8178;0.8167;0.8638;0.8232	0.9211;0.9462;0.8868;0.9031;0.9294;0.9224;0.8875;0.9239;0.8896;0.9194;0.8805	0.0004579	chr17:17857769-17857855	chr17:17850893-17861551	FALSE	Ctrl_ICM
ENSG00000176715.17_1_CE_1	ENSG00000176715.17:s:89112092-89112246;ENSG00000176715.17:t:89120801-89120913	C2_A	ACSF3	ENSG00000176715.17	ES	0.1537	0.6713	0.825	0.6531;0.8333;0.6349;0.6145;-1.0;0.6713;0.8254;0.74;0.5573;0.8138	0.7363;0.7527;0.7753;0.9096;0.963;0.7875;0.8537;0.9495;-1.0;-1.0;0.825	0.02443	chr16:89114339-89114487	chr16:89112092-89120913	FALSE	DCM_ICM
ENSG00000176986.16_2_CE_1	ENSG00000176986.16:s:73760713-73760849;ENSG00000176986.16:t:73763490-73763601	C1_A	SEC24C	ENSG00000176986.16	ES	0.1323	0.08707	0.2194	0.2199;0.06871;0.08707;0.06806;0.1157	0.2864;0.2649;0.143;0.2526;0.1627;0.2503;0.138;0.1862;0.2102;0.2194;0.2597	0.01328	chr10:73762098-73762166	chr10:73760713-73763601	FALSE	Ctrl_ICM
ENSG00000176986.16_3_CE_1	ENSG00000176986.16:s:73760713-73760849;ENSG00000176986.16:t:73763490-73763601	C1_A	SEC24C	ENSG00000176986.16	ES	0.1378	0.08707	0.2249	0.2199;0.06871;0.08707;0.06806;0.1157	0.1485;0.2478;0.2393;0.1989;0.1227;0.1915;0.2765;0.2105;0.263;0.2634	0.01265	chr10:73762098-73762166	chr10:73760713-73763601	FALSE	Ctrl_DCM
ENSG00000178209.17_5_CE_1	ENSG00000178209.17:s:143926784-143926882;ENSG00000178209.17:t:143915153-143922395	C2_A	PLEC	ENSG00000178209.17	ES	-0.1483	0.5932	0.4449	0.5932;0.5307;0.5701;0.6812;0.6019	0.5058;0.461;0.4909;0.4849;0.5979;0.4257;0.3973;0.3875;0.3806;0.4153;0.4449	0.003205	chr8:143922504-143925884	chr8:143915153-143926882	FALSE	Ctrl_ICM
ENSG00000178307.10_1_CE_1	ENSG00000178307.10:s:21214091-21214176;ENSG00000178307.10:t:21197954-21198840	C2_A	TMEM11	ENSG00000178307.10	ES	-0.1701	0.4326	0.2625	0.4586;0.4326;0.2395;0.3304;0.4392	0.2117;0.2905;0.3156;0.2931;0.3023;0.4143;0.2584;0.177;0.2599;0.2625;0.2289	0.038	chr17:21210936-21211227	chr17:21197954-21214176	FALSE	Ctrl_ICM
ENSG00000178921.14_1_CE_1	ENSG00000178921.14:s:8255027-8255132;ENSG00000178921.14:t:8255805-8255910	C1_A	PFAS	ENSG00000178921.14	ES	0.1	0.8226	0.9226	0.9056;0.8226;0.7288;0.8507;0.8186	0.878;0.9226;-1.0;0.849;0.9615;0.9388;0.9348;0.9714;0.9062;-1.0;0.7649	0.04196	chr17:8255502-8255691	chr17:8255027-8255910	FALSE	Ctrl_ICM
ENSG00000180398.13_1_CE_1	ENSG00000180398.13:s:46915723-46915816;ENSG00000180398.13:t:46907529-46907969	C1_A	MCFD2	ENSG00000180398.13	ES	-0.1355	0.6562	0.5207	0.6562;0.7296;0.6792;0.5637;0.5901	0.5507;0.4998;0.3175;0.5961;0.4839;0.5207;0.2275;0.3806;0.5502;0.7384;0.528	0.01923	chr2:46909023-46909177	chr2:46907529-46915816	FALSE	Ctrl_ICM
ENSG00000180758.12_1_CE_1	ENSG00000180758.12:s:9111169-9111489;ENSG00000180758.12:t:9100305-9104634	C2_A	GPR157	ENSG00000180758.12	ES	0.3393	0.25	0.5893	0.4711;0.2438;0.1424;0.5903;0.25	0.5623;0.7424;0.7304;0.6098;-1.0;0.47;0.6538;0.4749;0.5893;0.5	0.02897	chr1:9105486-9105680	chr1:9100305-9111489	FALSE	Ctrl_DCM
ENSG00000180758.12_1_CE_1	ENSG00000180758.12:s:9111169-9111489;ENSG00000180758.12:t:9100305-9104634	C2_A	GPR157	ENSG00000180758.12	ES	-0.2145	0.5893	0.3748	0.5623;0.7424;0.7304;0.6098;-1.0;0.47;0.6538;0.4749;0.5893;0.5	0.4017;0.3401;0.4631;0.3478;0.5882;0.5678;0.3038;0.6641;0.192;-1.0;0.308	0.01327	chr1:9105486-9105680	chr1:9100305-9111489	FALSE	DCM_ICM
ENSG00000180900.20_1_CE_1	ENSG00000180900.20:s:143808609-143809025;ENSG00000180900.20:t:143806924-143807013	C1_A	SCRIB	ENSG00000180900.20	ES	0.127	0.7528	0.8798	0.8868;0.7528;0.7156;0.7642;0.7371	0.8814;0.9574;0.81;0.8783;0.8861;0.7595;0.9308;0.8504;0.8271;0.9125	0.03996	chr8:143807552-143807614	chr8:143806924-143809025	FALSE	Ctrl_DCM
ENSG00000180900.20_1_CE_1	ENSG00000180900.20:s:143808609-143809025;ENSG00000180900.20:t:143806924-143807013	C1_A	SCRIB	ENSG00000180900.20	ES	0.1128	0.7528	0.8655	0.8868;0.7528;0.7156;0.7642;0.7371	0.8466;0.8881;0.9204;0.8576;0.819;0.9232;0.9242;0.9471;0.8655;0.845;0.8573	0.01328	chr8:143807552-143807614	chr8:143806924-143809025	FALSE	Ctrl_ICM
ENSG00000181090.21_2_CE_1	ENSG00000181090.21:s:137743902-137744090;ENSG00000181090.21:t:137754171-137754221	C1_A	EHMT1	ENSG00000181090.21	ES	0.1264	0.7687	0.8951	0.7687;0.8818;0.8194;0.6927;0.75	0.8346;0.9236;0.8841;0.8951;0.8333;0.9487;0.9094;0.8634;0.9231;0.9649;0.7752	0.0087	chr9:137752331-137752408	chr9:137743902-137754221	FALSE	Ctrl_ICM
ENSG00000181090.21_3_CE_1	ENSG00000181090.21:s:137743902-137744090;ENSG00000181090.21:t:137754171-137754221	C2_A	EHMT1	ENSG00000181090.21	ES	0.1084	0.7766	0.885	0.6425;0.8526;0.8335;0.7219;0.7766	0.9808;0.8718;0.9285;0.9638;0.9796;0.7806;0.8694;0.8811;0.8889;0.8683	0.002664	chr9:137752331-137752408	chr9:137743902-137754221	FALSE	Ctrl_DCM
ENSG00000181852.18_2_CE_1	ENSG00000181852.18:s:56213958-56214070;ENSG00000181852.18:t:56210037-56210568	C2_A	RNF41	ENSG00000181852.18	ES	-0.116	0.2464	0.1304	0.2334;0.3267;0.2464;0.2511;0.209	0.1165;0.1643;0.07246;0.103;0.1449;0.1056;0.1607;0.1443;0.1485;0.08362	0.000666	chr12:56212996-56213138	chr12:56210037-56214070	FALSE	Ctrl_DCM
ENSG00000181852.18_2_CE_1	ENSG00000181852.18:s:56213958-56214070;ENSG00000181852.18:t:56210037-56210568	C2_A	RNF41	ENSG00000181852.18	ES	-0.1378	0.2464	0.1086	0.2334;0.3267;0.2464;0.2511;0.209	0.1086;0.1441;0.1371;0.04508;0.1828;0.07719;0.09419;0.08698;0.1064;0.2324;0.1177	0.0009158	chr12:56212996-56213138	chr12:56210037-56214070	FALSE	Ctrl_ICM
ENSG00000183479.13_1_CE_1	ENSG00000183479.13:s:153455542-153455766;ENSG00000183479.13:t:153454394-153454508	C1_A	TREX2	ENSG00000183479.13	ES	-0.1447	0.3199	0.1752	0.1772;0.2084;0.3255;0.338;0.3199	0.1147;0.1774;0.2281;0.173;0.03229;0.1095;0.2639;0.1015;0.265;0.1999	0.03996	chrX:153454877-153455053	chrX:153454394-153455766	FALSE	Ctrl_DCM
ENSG00000185621.11_1_CE_1	ENSG00000185621.11:s:197999266-197999742;ENSG00000185621.11:t:198019253-198019385	C1_A	LMLN	ENSG00000185621.11	ES	-0.1352	0.8142	0.679	0.7879;0.8406;-1.0;0.9194;0.766	0.683;0.6585;0.5438;-1.0;0.6525;0.7466;0.8281;0.5333;0.8721;0.6898;0.675	0.03596	chr3:198003015-198003125	chr3:197999266-198019385	FALSE	Ctrl_ICM
ENSG00000185697.17_1_CE_1	ENSG00000185697.17:s:66566684-66566788;ENSG00000185697.17:t:66562175-66564825	C2_A	MYBL1	ENSG00000185697.17	ES	0.1437	0.3352	0.4789	0.4199;0.3783;0.2294;0.2921;-1.0;-1.0;0.5;0.2871;0.4904;0.1877	0.4532;0.4896;0.4381;0.4827;0.4286;0.3751;0.5216;0.5;0.5185;-1.0;0.475	0.03428	chr8:66566064-66566243	chr8:66562175-66566788	FALSE	DCM_ICM
ENSG00000186272.13_1_CE_1	ENSG00000186272.13:s:57413373-57413636;ENSG00000186272.13:t:57419058-57421934	C1_A	ZNF17	ENSG00000186272.13	ES	0.1189	0.8426	0.9615	0.7852;0.9;-1.0;0.7835;0.9508	0.9615;0.9833;0.9234;0.9868;-1.0;0.9474;0.9783;0.9483;0.9667;0.9575	0.01958	chr19:57417912-57418038	chr19:57413596-57421934	FALSE	Ctrl_DCM
ENSG00000186272.13_1_CE_1	ENSG00000186272.13:s:57413373-57413636;ENSG00000186272.13:t:57419058-57421934	C1_A	ZNF17	ENSG00000186272.13	ES	0.126	0.8426	0.9686	0.7852;0.9;-1.0;0.7835;0.9508	0.9836;0.9815;0.9643;0.923;0.973;0.9858;0.9787;0.9516;-1.0;0.8839;0.8333	0.03596	chr19:57417912-57418038	chr19:57413596-57421934	FALSE	Ctrl_ICM
ENSG00000188647.13_2_CE_1	ENSG00000188647.13:s:69731932-69732352;ENSG00000188647.13:t:69718650-69718684	C2_A	PTAR1	ENSG00000188647.13	ES	-0.2306	0.8033	0.5727	0.6312;0.8317;0.8124;0.6609;0.8033	0.5215;0.5317;0.6754;0.6304;0.75;0.52;0.5958;0.6486;0.5727;0.4232;0.5647	0.0087	chr9:69723326-69723630	chr9:69718650-69732352	FALSE	Ctrl_ICM
ENSG00000188647.13_3_CE_1	ENSG00000188647.13:s:69731932-69732352;ENSG00000188647.13:t:69718650-69718684	C2_A	PTAR1	ENSG00000188647.13	ES	-0.2035	0.8033	0.5998	0.6312;0.8317;0.8124;0.6609;0.8033	0.5616;0.5739;0.607;0.6791;0.4373;0.6892;0.6157;0.5926;0.6488;0.508	0.01265	chr9:69723326-69723630	chr9:69718650-69732352	FALSE	Ctrl_DCM
ENSG00000196141.14_2_CE_1	ENSG00000196141.14:s:200419250-200419496;ENSG00000196141.14:t:200440649-200440784	C1_A	SPATS2L	ENSG00000196141.14	ES	0.1544	0.4414	0.5958	0.4414;0.5392;0.5029;0.3572;0.4216	0.6654;0.4942;0.6082;0.556;0.5885;0.5859;0.6032;0.6632;0.6427;0.5884	0.002664	chr2:200439122-200439328	chr2:200419250-200440784	FALSE	Ctrl_DCM
ENSG00000196141.14_2_CE_1	ENSG00000196141.14:s:200419250-200419496;ENSG00000196141.14:t:200440649-200440784	C1_A	SPATS2L	ENSG00000196141.14	ES	0.1075	0.4414	0.5489	0.4414;0.5392;0.5029;0.3572;0.4216	0.5488;0.5055;0.5531;0.5224;0.5366;0.5489;0.5126;0.5569;0.631;0.5689;0.6668	0.005495	chr2:200439122-200439328	chr2:200419250-200440784	FALSE	Ctrl_ICM
ENSG00000196313.13_1_CE_1	ENSG00000196313.13:s:72879349-72879885;ENSG00000196313.13:t:72890627-72890753	C2_A	POM121	ENSG00000196313.13	ES	0.153	0.5265	0.6795	0.5787;0.6928;0.5265;0.4063;0.3664	0.6381;0.5817;0.8767;0.6837;0.5758;0.7649;0.5884;0.8521;0.6752;0.7347	0.02797	chr7:72881450-72881552	chr7:72879349-72890753	TRUE	Ctrl_DCM
ENSG00000196352.18_1_CE_1	ENSG00000196352.18:s:207339397-207339417;ENSG00000196352.18:t:207359546-207360966	C2_A	CD55	ENSG00000196352.18	ES	0.1107	0.1112	0.2219	0.1819;0.1189;0.091;0.1013;0.1112	0.1898;0.1254;0.1717;0.2302;0.2447;0.2286;0.1987;0.2516;0.2277;0.141;0.2219	0.003205	chr1:207340391-207340508	chr1:207339397-207360966	FALSE	Ctrl_ICM
ENSG00000196739.15_1_CE_1	ENSG00000196739.15:s:114183022-114183075;ENSG00000196739.15:t:114195959-114196012	C2_A	COL27A1	ENSG00000196739.15	ES	0.1277	0.6881	0.8158	0.6134;0.6881;0.75;0.5;0.7286	0.8648;0.8158;0.9583;0.8258;0.6455;0.7777;0.8478;0.7903;0.7835;0.8274;0.8084	0.003205	chr9:114194404-114194457	chr9:114183022-114196012	FALSE	Ctrl_ICM
ENSG00000196924.19_2_CE_1	ENSG00000196924.19:s:154357434-154357623;ENSG00000196924.19:t:154354825-154355072	C1_A	FLNA	ENSG00000196924.19	ES	0.1272	0.3698	0.497	0.3592;0.4984;0.3822;0.2396;0.3698	0.4947;0.3691;0.5013;0.4541;0.4225;0.5702;0.5539;0.4648;0.4994;0.5526	0.02797	chrX:154357251-154357274	chrX:154354825-154357623	FALSE	Ctrl_DCM
ENSG00000196961.13_1_CE_1	ENSG00000196961.13:s:49801981-49802141;ENSG00000196961.13:t:49802949-49803005	C2_A	AP2A1	ENSG00000196961.13	ES	0.1716	0.5332	0.7048	0.6665;0.2411;0.4184;0.5332;0.6019	0.7842;0.7355;0.7037;0.674;0.7014;0.7048;0.6915;0.7391;0.722;0.6227;0.7342	0.0009158	chr19:49802534-49802599	chr19:49801981-49803005	FALSE	Ctrl_ICM
ENSG00000197323.12_5_CE_1	ENSG00000197323.12:s:114399457-114399609;ENSG00000197323.12:t:114397608-114397860	C1_A	TRIM33	ENSG00000197323.12	ES	-0.1598	0.5999	0.4401	0.4802;0.5418;0.6157;0.7226;0.5999	0.4661;0.4268;0.4401;0.5283;0.4061;0.4655;0.4911;0.4189;0.4394;0.3241;0.4636	0.001832	chr1:114397940-114397990	chr1:114397608-114399609	FALSE	Ctrl_ICM
ENSG00000197381.18_2_CE_1	ENSG00000197381.18:s:45183362-45183510;ENSG00000197381.18:t:45184923-45185091	C2_A	ADARB1	ENSG00000197381.18	ES	0.1281	0.5167	0.6448	0.6545;0.5582;0.2721;0.5;0.5167	0.5209;0.7354;0.6736;0.5201;0.6905;0.5277;0.5847;0.6723;0.6174;0.7532	0.03996	chr21:45184474-45184593	chr21:45183362-45185091	FALSE	Ctrl_DCM
ENSG00000197535.16_1_CE_1	ENSG00000197535.16:s:52416005-52416301;ENSG00000197535.16:t:52410333-52410730	C1_A	MYO5A	ENSG00000197535.16	ES	0.1067	0.1514	0.2581	0.1851;0.05062;0.1904;0.1118;0.1514	0.2736;0.1924;0.3406;0.3506;0.212;0.197;0.5224;0.2425;0.3949;0.2106	0.000666	chr15:52415116-52415202	chr15:52410333-52416301	FALSE	Ctrl_DCM
ENSG00000197535.16_1_CE_1	ENSG00000197535.16:s:52416005-52416301;ENSG00000197535.16:t:52410333-52410730	C1_A	MYO5A	ENSG00000197535.16	ES	0.1915	0.1514	0.3429	0.1851;0.05062;0.1904;0.1118;0.1514	0.2308;0.4447;0.3283;0.4219;0.1738;0.3981;0.3932;0.3429;0.3649;0.1375;0.2413	0.0087	chr15:52415116-52415202	chr15:52410333-52416301	FALSE	Ctrl_ICM
ENSG00000197535.16_4_CE_1	ENSG00000197535.16:s:52340196-52340704;ENSG00000197535.16:t:52336463-52336556	C2_A	MYO5A	ENSG00000197535.16	ES	0.2412	0.5282	0.7693	0.4911;0.6368;0.6732;0.5282;0.4621	0.7708;0.9083;-1.0;0.6863;-1.0;0.6333;0.7693;0.739;0.6144;0.8798;0.7857	0.01199	chr15:52337810-52337884	chr15:52336463-52340704	FALSE	Ctrl_ICM
[truncated: 1,676 more rows]

## Sheet: DifferentialSplicing vast-tools
event_ID	Gene_name	Gene_id	Event_type	deltaPSI	PSI_Ctrl (estimated_from_diff)	PSI_HF (estimated_from_diff)	ind_PSI_Ctrl (from_tidy)	ind_PSI_HF (from_tidy)	min_dPSI_at90	target_coordinates	spanning_coordinates	Comparison
[truncated: 509 more rows]
