# Supplementary material for: Shared splicing dysregulation in heart failure associated with dilated and ischaemic cardiomyopathy and spatial specificity across cardiac regions
Source: Cardiovasc Res. 2026 Mar 24;122(7):906–18. doi: 10.1093/cvr/cvag068 (PMC13196872; doi:10.1093/cvr/cvag068)
Supplement: cvag068_Supplementary_Data [file cvag068_supplementary_data.zip › Table S4 - Tool overlaps.xlsx]

## Sheet: Coordinate Overlap
rMATS_and_MAJIQ	rMATS_and_vast-tools	MAJIQ_and_vast-tools	All_three
chr10:12180395-12180489	chr10:35201451-35201486	chr11:8912453-8912533	chr11:118564965-118565061
chr11:5696656-5697247	chr12:27677064-27677096	chr12:42384940-42384996	chr16:24804705-24804851
chr11:5697344-5698314	chr13:110900530-110900661	chr14:103941397-103941702	chr1:225504991-225505053
chr11:90215174-90215230	chr13:75838140-75838196	chr16:3993349-3993510	chr1:39251846-39251941
chr12:47748543-47748818	chr17:32361468-32361515	chr17:39072450-39072485	chr4:26362446-26362628
chr12:56160626-56160670	chr1:170726220-170726401	chr17:59838398-59839767	chr4:53379073-53379117
chr12:56212996-56213138	chr1:17634548-17634562	chr17:8289589-8289812	chr7:139614286-139614493
chr12:7202241-7202351	chr1:35358925-35359446	chr18:13730627-13730755
chr12:7479997-7481160	chr1:39436482-39436490	chr1:1326836-1327032
chr14:20344932-20345126;chr14:20344932-20345087	chr1:8870452-8870510	chr1:161227636-161227737
chr15:25115657-25117409	chr2:178688677-178688778	chr1:77721831-77721901
chr15:52415116-52415202	chr2:178717095-178717382	chr1:77745421-77745599
chr15:57252421-57252492	chr2:178717523-178717810	chr20:35021190-35021356
chr15:84679932-84679969	chr2:178718695-178718973	chr22:46343262-46343368
chr15:99131814-99132749	chr2:178719164-178719451	chr2:172562741-172562800
chr16:29989593-29989805	chr2:178719554-178719832	chr2:46909023-46909177
chr16:4804149-4804521	chr2:178721847-178722134	chr2:55578247-55578342
chr17:32366665-32366757	chr2:178727090-178727371	chr2:71513240-71513332
chr17:42587834-42587864	chr2:178730925-178731203	chr3:197161640-197161738
chr17:50088225-50088366	chr2:178731305-178731583	chr3:69951812-69951886
chr17:59687001-59687021	chr2:178735511-178736074	chr4:122334344-122334545
chr17:78097745-78097861	chr2:215380811-215381080	chr6:140086682-140086756
chr18:9562922-9563046	chr2:237378636-237379235	chr6:161093773-161093839
chr19:15369067-15369224	chr3:130894708-130894775	chr6:35087050-35088605
chr19:50507574-50507699	chr3:88057191-88057292	chr7:124829254-124829342
chr1:19342752-19342864	chr4:113502936-113502977	chr7:13989268-13989464
chr1:27356750-27357008	chr4:113508236-113508268	chr8:53811164-53811217
chr1:31679804-31679851	chr5:36629943-36630044	chr9:130128640-130128761
chr1:6041831-6041872	chr8:38787557-38787743	chr9:37842089-37842286
chr22:38222642-38222662	chr8:41661801-41661941	chrX:23734341-23734367
chr2:200439122-200439328	chrX:47089776-47089991
chr2:229860406-229860531
chr2:69354259-69354312
chr2:88593913-88594108
chr4:106237491-106237538
chr4:75653983-75654081
chr5:146510067-146510160
chr5:83519349-83522309
chr6:3015530-3015643
chr7:117190133-117190268
chr8:143922504-143925884
chr8:38429682-38429948
chr8:65689566-65689599
chr8:73030336-73030395
chr9:128609651-128609665
chrX:30697732-30697749
chrX:30727466-30727552
chrX:68212108-68212212

## Sheet: Gene Overlap
rMATS_and_MAJIQ	rMATS_and_vast-tools	MAJIQ_and_vast-tools	All_three
ENSG00000001497	ENSG00000003436	ENSG00000006468	ENSG00000010244
ENSG00000004866	ENSG00000010282	ENSG00000028310	ENSG00000017260
ENSG00000005884	ENSG00000029534	ENSG00000047249	ENSG00000064393
ENSG00000020577	ENSG00000053770	ENSG00000048028	ENSG00000074964
ENSG00000038427	ENSG00000074800	ENSG00000048740	ENSG00000079215
ENSG00000041982	ENSG00000076706	ENSG00000050130	ENSG00000088448
ENSG00000047849	ENSG00000106617	ENSG00000054654	ENSG00000095794
ENSG00000052126	ENSG00000110841	ENSG00000055917	ENSG00000100416
ENSG00000061273	ENSG00000138443	ENSG00000062716	ENSG00000101347
ENSG00000066855	ENSG00000145349	ENSG00000064999	ENSG00000102125
ENSG00000067064	ENSG00000163110	ENSG00000072778	ENSG00000112137
ENSG00000069020	ENSG00000163320	ENSG00000074054	ENSG00000114120
ENSG00000069424	ENSG00000164649	ENSG00000075391	ENSG00000115414
ENSG00000076770	ENSG00000167232	ENSG00000075711	ENSG00000116132
ENSG00000077232		ENSG00000076555	ENSG00000118096
ENSG00000077549		ENSG00000077254	ENSG00000127603
ENSG00000077782		ENSG00000079277	ENSG00000130988
ENSG00000078687		ENSG00000083520	ENSG00000136153
ENSG00000079337		ENSG00000085511	ENSG00000138078
ENSG00000079482		ENSG00000087470	ENSG00000138162
ENSG00000079819		ENSG00000096060	ENSG00000145216
ENSG00000082269		ENSG00000096968	ENSG00000146463
ENSG00000084636		ENSG00000100991	ENSG00000147526
ENSG00000087460		ENSG00000101654	ENSG00000149294
ENSG00000090905		ENSG00000102893	ENSG00000151150
ENSG00000091136		ENSG00000104852	ENSG00000154380
ENSG00000092199		ENSG00000105483	ENSG00000155657
ENSG00000092841		ENSG00000108961	ENSG00000163359
ENSG00000095637		ENSG00000111799	ENSG00000168214
ENSG00000100209		ENSG00000111912	ENSG00000170624
ENSG00000101608		ENSG00000112576	ENSG00000177575
ENSG00000101871		ENSG00000113448	ENSG00000178209
ENSG00000102103		ENSG00000115183	ENSG00000181852
ENSG00000104177		ENSG00000117859	ENSG00000184205
ENSG00000105127		ENSG00000119688	ENSG00000196482
ENSG00000105854		ENSG00000120690
ENSG00000106829		ENSG00000120802
ENSG00000110172		ENSG00000121741
ENSG00000111846		ENSG00000122741
ENSG00000112715		ENSG00000123130
ENSG00000113648		ENSG00000123562
ENSG00000113649		ENSG00000128513
ENSG00000114062		ENSG00000129197
ENSG00000115042		ENSG00000130227
ENSG00000115307		ENSG00000130559
ENSG00000115827		ENSG00000132199
ENSG00000115977		ENSG00000134138
ENSG00000116044		ENSG00000134283
ENSG00000118495		ENSG00000135387
ENSG00000122126		ENSG00000135636
ENSG00000122912		ENSG00000136021
ENSG00000124588		ENSG00000138688
ENSG00000126804		ENSG00000138777
ENSG00000129484		ENSG00000138834
ENSG00000130595		ENSG00000139116
ENSG00000130775		ENSG00000139428
ENSG00000130803		ENSG00000140526
ENSG00000131374		ENSG00000140995
ENSG00000132274		ENSG00000143164
ENSG00000134769		ENSG00000143569
ENSG00000135506		ENSG00000146063
ENSG00000135541		ENSG00000148358
ENSG00000135926		ENSG00000148950
ENSG00000136754		ENSG00000151148
ENSG00000137497		ENSG00000151743
ENSG00000137842		ENSG00000151923
ENSG00000138326		ENSG00000152256
ENSG00000138347		ENSG00000154144
ENSG00000138674		ENSG00000154175
ENSG00000138678		ENSG00000154358
ENSG00000138757		ENSG00000158286
ENSG00000139197		ENSG00000158882
ENSG00000140157		ENSG00000161381
ENSG00000140262		ENSG00000162104
ENSG00000140612		ENSG00000163684
ENSG00000140632		ENSG00000164318
ENSG00000141367		ENSG00000166452
ENSG00000141699		ENSG00000167110
ENSG00000142733		ENSG00000167549
ENSG00000143322		ENSG00000167874
ENSG00000143537		ENSG00000169359
ENSG00000143549		ENSG00000171992
ENSG00000143774		ENSG00000172831
ENSG00000143776		ENSG00000173166
ENSG00000144283		ENSG00000173210
ENSG00000144741		ENSG00000174606
ENSG00000145348		ENSG00000180398
ENSG00000146802		ENSG00000187098
ENSG00000147316		ENSG00000188647
ENSG00000147601		ENSG00000197548
ENSG00000148180		ENSG00000204977
ENSG00000149930		ENSG00000215386
ENSG00000153113		ENSG00000219626
ENSG00000153310		ENSG00000224051
ENSG00000153827		ENSG00000227729
ENSG00000154556		ENSG00000228794
ENSG00000154582		ENSG00000234741
ENSG00000154845		ENSG00000240303
ENSG00000160917		ENSG00000266402
ENSG00000161265		ENSG00000275052
ENSG00000161677
ENSG00000162664
ENSG00000162910
ENSG00000163517
ENSG00000163539
ENSG00000164733
ENSG00000165209
ENSG00000165322
ENSG00000165609
ENSG00000165795
ENSG00000166169
ENSG00000166669
ENSG00000167491
ENSG00000169379
ENSG00000169592
ENSG00000172071
ENSG00000172765
ENSG00000172766
ENSG00000173482
ENSG00000173918
ENSG00000174405
ENSG00000177853
ENSG00000182253
ENSG00000183077
ENSG00000184489
ENSG00000196141
ENSG00000196535
ENSG00000196704
ENSG00000197119
ENSG00000197343
ENSG00000197375
ENSG00000197535
ENSG00000197580
ENSG00000197694
ENSG00000198380
ENSG00000198792
ENSG00000198814
ENSG00000203666
ENSG00000204681
ENSG00000205581
ENSG00000206562
ENSG00000212694
ENSG00000223482
ENSG00000224078
ENSG00000237125
ENSG00000255248
ENSG00000257621
