# Supplementary material for: Shared splicing dysregulation in heart failure associated with dilated and ischaemic cardiomyopathy and spatial specificity across cardiac regions
Source: Cardiovasc Res. 2026 Mar 24;122(7):906–18. doi: 10.1093/cvr/cvag068 (PMC13196872; doi:10.1093/cvr/cvag068)
Supplement: cvag068_Supplementary_Data [file cvag068_supplementary_data.zip › Table S5 - Differential gene expression.xlsx]

## Sheet: DCM vs Ctrl
gene_id	gene_name	log2FoldChange	pvalue	padj
ENSG00000218772	FAM8A6P	5.88635	2.85988e-09	1.53779e-07
ENSG00000287971	AC093642.5	4.60235	0.000188883	0.00157377
ENSG00000231638	LUARIS	4.35587	8.55472e-06	0.000125407
ENSG00000229722	AL078590.1	4.19572	6.54212e-09	3.18901e-07
ENSG00000000005	TNMD	4.09943	0.000274806	0.00212032
ENSG00000288022	AC117488.1	4.06623	1.98932e-21	3.05173e-18
ENSG00000265031	AC234063.1	3.99102	8.28876e-06	0.000122195
ENSG00000235933	LINC01779	3.65539	3.0376e-06	5.33094e-05
ENSG00000267577	AC010327.4	3.6053	8.04648e-21	1.12638e-17
ENSG00000267690	LDLRAD4-AS1	3.50886	1.19717e-06	2.50056e-05
ENSG00000230807	AC099535.1	3.34087	2.90704e-06	5.13985e-05
ENSG00000254636	ARMS2	3.20051	8.15337e-07	1.81737e-05
ENSG00000169507	SLC38A11	3.04408	9.09066e-10	5.82495e-08
ENSG00000183778	B3GALT5	3.01588	6.09019e-14	1.52717e-11
ENSG00000248115	AC023154.1	2.96241	4.32664e-07	1.07359e-05
ENSG00000265527	MIR5690	2.96044	2.66636e-05	0.000317621
ENSG00000253824	AP003472.1	2.92083	1.21593e-06	2.53074e-05
ENSG00000235830	SRGAP3-AS4	2.84917	7.04654e-10	4.7485e-08
ENSG00000287904	AL138708.1	2.79817	8.74769e-05	0.00084587
ENSG00000229221	HNRNPA1P66	2.79386	2.82858e-05	0.000334239
ENSG00000165449	SLC16A9	2.77638	8.28337e-14	2.03794e-11
ENSG00000261429	DPPA2P4	2.76732	8.15784e-06	0.000120401
ENSG00000112309	B3GAT2	2.76685	4.13029e-05	0.000456802
ENSG00000254427	LINC02696	2.76524	5.662e-08	1.99539e-06
ENSG00000236801	RPL24P8	2.76424	1.45305e-10	1.23093e-08
ENSG00000214174	AMZ2P1	2.71721	8.99826e-07	1.97364e-05
ENSG00000127324	TSPAN8	2.69043	0.000104508	0.000977924
ENSG00000286289	AL133482.1	2.667	6.08922e-06	9.41878e-05
ENSG00000268433	MTDHP3	2.66007	0.000338026	0.00248952
ENSG00000286805	AL138716.1	2.53126	7.99566e-08	2.66648e-06
ENSG00000290856		2.52635	0.000377134	0.00271318
ENSG00000183134	PTGDR2	2.51885	3.64728e-13	7.04574e-11
ENSG00000229920	RPS4XP5	2.5044	2.01059e-05	0.000251362
ENSG00000285602	AC097625.1	2.48774	4.75938e-11	4.84843e-09
ENSG00000253807	LINC01170	2.48329	0.000271712	0.00210204
ENSG00000100987	VSX1	2.47885	2.7994e-09	1.51083e-07
ENSG00000277587	AC008759.3	2.4502	0.000817256	0.00505772
ENSG00000289923		2.4137	7.8174e-06	0.000116154
ENSG00000100095	SEZ6L	2.38733	0.000325363	0.00241673
ENSG00000283399	AC004381.3	2.38334	1.39396e-10	1.18801e-08
ENSG00000168619	ADAM18	2.33717	0.000910035	0.00550773
ENSG00000115592	PRKAG3	2.33048	1.13679e-07	3.53775e-06
ENSG00000150275	PCDH15	2.32336	1.02638e-05	0.000145562
ENSG00000158488	CD1E	2.32253	0.000231812	0.00185102
ENSG00000248624	AC022447.2	2.31616	1.31736e-09	7.97676e-08
ENSG00000228888	LINC01428	2.30915	0.000274712	0.00212022
ENSG00000116254	CHD5	2.30327	7.09314e-05	0.000711743
ENSG00000267653	AC002546.1	2.27309	2.02349e-06	3.82807e-05
ENSG00000258274	AC012085.2	2.26905	2.33202e-05	0.000284323
ENSG00000230393	AC092667.1	2.26359	7.84271e-07	1.76016e-05
ENSG00000248362	AC011352.1	2.19841	0.00011115	0.00102717
ENSG00000272446	AL158850.1	2.18211	3.38371e-15	1.31707e-12
ENSG00000105696	TMEM59L	2.17428	1.14424e-05	0.00015883
ENSG00000230316	FEZF1-AS1	2.16948	0.000282618	0.00216331
ENSG00000231496	AL136369.2	2.16361	7.85652e-05	0.000772988
ENSG00000286458	AC083870.1	2.16072	2.53142e-06	4.60049e-05
ENSG00000056487	PHF21B	2.15826	0.000652478	0.00423916
ENSG00000286463	AP002755.1	2.1561	8.83603e-06	0.000128519
ENSG00000124343	XG	2.15402	9.92071e-05	0.000937739
ENSG00000207258	Y_RNA	2.14216	5.38969e-07	1.2778e-05
ENSG00000188338	SLC38A3	2.1295	5.52887e-13	1.0083e-10
ENSG00000286952	AC093928.1	2.12588	8.5708e-07	1.89744e-05
ENSG00000163145	C1QTNF7	2.11346	1.88512e-08	7.85337e-07
ENSG00000254552	XIRP2-AS1	2.11158	5.66647e-05	0.000593084
ENSG00000243721	RPL23AP63	2.08884	0.0025387	0.0124192
ENSG00000285944	H2AL1SP	2.08708	2.8501e-05	0.000336406
ENSG00000231246	LINC02884	2.03477	4.43308e-08	1.63493e-06
ENSG00000109265	CRACD	2.02957	5.20662e-06	8.30696e-05
ENSG00000102468	HTR2A	2.0251	4.60963e-05	0.000499438
ENSG00000266524	GDF10	2.0204	0.00033822	0.00249024
ENSG00000281641	SAMD12-AS1	2.01766	2.42029e-05	0.000293712
ENSG00000274976	AC087588.1	2.0164	2.8343e-06	5.03413e-05
ENSG00000230970	HHATL-AS1	1.9941	6.58566e-05	0.000671151
ENSG00000179300	RTL3	1.99046	4.75591e-05	0.000512942
ENSG00000223561	AC005165.1	1.98321	1.66705e-07	4.86843e-06
ENSG00000288736		1.96569	4.15153e-08	1.54448e-06
ENSG00000188783	PRELP	1.95622	3.28889e-06	5.70665e-05
ENSG00000048540	LMO3	1.95594	5.2432e-05	0.000556522
ENSG00000145675	PIK3R1	1.95239	1.24982e-24	3.25939e-21
ENSG00000251286	AC097522.1	1.94937	1.31235e-07	3.9685e-06
ENSG00000287999	AC097522.2	1.92625	4.46507e-09	2.28323e-07
ENSG00000200170	Y_RNA	1.91566	2.49579e-06	4.53889e-05
ENSG00000118777	ABCG2	1.90381	1.3183e-09	7.97676e-08
ENSG00000291231		1.89998	1.59236e-06	3.14599e-05
ENSG00000234948	LINC01524	1.89696	2.05244e-05	0.000255981
ENSG00000143167	GPA33	1.8884	4.50858e-06	7.37637e-05
ENSG00000289261		1.88104	2.30069e-08	9.1883e-07
ENSG00000005187	ACSM3	1.87313	1.8006e-08	7.56167e-07
ENSG00000149575	SCN2B	1.85354	1.40503e-09	8.40407e-08
ENSG00000156475	PPP2R2B	1.82968	1.90569e-05	0.000241255
ENSG00000255160	AC009652.1	1.82535	4.43011e-06	7.28072e-05
ENSG00000244441	AC126182.2	1.823	0.00161543	0.00869529
ENSG00000239498	AC019211.1	1.81999	0.00220094	0.0111129
ENSG00000270087	AC010997.3	1.81962	3.36252e-05	0.000385336
ENSG00000166323	C11orf65	1.81309	2.20187e-12	3.33852e-10
ENSG00000176868	AL358781.1	1.8124	1.96167e-06	3.74823e-05
ENSG00000277399	GPR179	1.80956	0.00073519	0.00465139
ENSG00000235875	ARHGEF7-AS2	1.80915	0.000273234	0.00211068
ENSG00000164270	HTR4	1.79664	1.3393e-05	0.000180131
ENSG00000117595	IRF6	1.7744	7.80638e-10	5.14098e-08
ENSG00000171819	ANGPTL7	1.75707	0.000477724	0.00328202
ENSG00000251513	LIX1-AS1	1.7523	0.000149017	0.00130148
ENSG00000030304	MUSK	1.74965	4.80418e-09	2.43751e-07
ENSG00000165072	MAMDC2	1.74669	1.46977e-11	1.71884e-09
ENSG00000233401	PRKAR1AP1	1.74236	4.76273e-05	0.000513465
ENSG00000179542	SLITRK4	1.73905	0.000816196	0.00505236
ENSG00000255308	CSRP3-AS1	1.73791	4.41975e-06	7.27407e-05
ENSG00000225427	LINC00331	1.7279	1.20774e-05	0.000165337
ENSG00000164694	FNDC1	1.71883	1.19054e-06	2.49182e-05
ENSG00000138472	GUCA1C	1.71521	2.59453e-05	0.000311093
ENSG00000165071	TMEM71	1.71049	1.42709e-13	3.26465e-11
ENSG00000280243	MTCO1P1	1.70746	0.000700606	0.00448261
ENSG00000233485	FHAD1-AS1	1.70606	1.95363e-08	8.06151e-07
ENSG00000290098		1.70593	1.61682e-10	1.35144e-08
ENSG00000229246	LINC00377	1.70288	0.000122317	0.00111496
ENSG00000167646	DNAAF3	1.69471	1.08028e-09	6.73985e-08
ENSG00000183798	EMILIN3	1.67876	9.24715e-07	2.02143e-05
ENSG00000250072	SH3TC2-DT	1.67144	2.58567e-05	0.000310602
ENSG00000146250	PRSS35	1.66181	0.000142755	0.00126285
ENSG00000169933	FRMPD4	1.64742	1.66733e-09	9.77132e-08
ENSG00000230587	LINC02580	1.63151	2.02807e-09	1.1548e-07
ENSG00000143595	AQP10	1.63143	0.00246822	0.0121496
ENSG00000275805	AC090206.1	1.62899	9.33881e-05	0.000894407
ENSG00000270442	AC008725.1	1.62756	0.000115544	0.00106214
ENSG00000204740	MALRD1	1.6225	0.000337265	0.00248461
ENSG00000189367	KIAA0408	1.62054	6.27383e-10	4.30318e-08
ENSG00000265520	MIR548V	1.61782	0.000390675	0.00278524
ENSG00000109906	ZBTB16	1.61779	2.32684e-06	4.29149e-05
ENSG00000134376	CRB1	1.61742	1.29951e-05	0.000176062
ENSG00000290421		1.6129	0.000119976	0.00109592
ENSG00000162643	DNAI3	1.61204	0.000612397	0.00402589
ENSG00000199944	RNU6-653P	1.61181	7.37828e-05	0.00073414
ENSG00000124721	DNAH8	1.60709	0.00294191	0.0139906
ENSG00000213471	TTLL13P	1.60609	0.0021196	0.01079
ENSG00000279949	AC022784.6	1.59902	5.40154e-07	1.27934e-05
ENSG00000128045	RASL11B	1.59756	3.39748e-05	0.00038878
ENSG00000250331	LINC01340	1.59647	0.000460957	0.00318921
ENSG00000225725	FAM66E	1.59616	3.60477e-06	6.16047e-05
ENSG00000143816	WNT9A	1.59331	0.0021439	0.0108839
ENSG00000250183	AC097173.1	1.59322	2.06764e-06	3.89892e-05
ENSG00000259498	TPM1-AS	1.58951	3.01558e-07	7.98327e-06
ENSG00000269054	AC012313.6	1.58903	1.91819e-07	5.44929e-06
ENSG00000187762	HSPE1P11	1.58706	2.63332e-14	7.46327e-12
ENSG00000256029	AL590560.2	1.58579	4.82885e-07	1.16603e-05
ENSG00000105643	ARRDC2	1.57647	4.60737e-17	3.43301e-14
ENSG00000173825	TIGD3	1.5727	0.0002141	0.00174104
ENSG00000171766	GATM	1.57011	1.07712e-05	0.000151429
ENSG00000153253	SCN3A	1.56791	7.8685e-07	1.76442e-05
ENSG00000187773	DIPK1C	1.55556	3.61664e-06	6.17671e-05
ENSG00000170743	SYT9	1.55417	0.000410992	0.00290097
ENSG00000157514	TSC22D3	1.55324	3.56e-09	1.87558e-07
ENSG00000245768	AC106793.1	1.54881	1.41727e-06	2.85855e-05
ENSG00000286735	AC126182.3	1.53725	0.000154239	0.00133685
ENSG00000286511	Z95118.2	1.53411	3.577e-07	9.15451e-06
ENSG00000173714	WFIKKN2	1.52823	0.000852693	0.0052311
ENSG00000286330	AL353660.1	1.52718	0.000641214	0.00417846
ENSG00000237803	LINC00211	1.52627	5.34751e-06	8.48282e-05
ENSG00000156097	GPR61	1.52131	0.00119106	0.00682371
ENSG00000280339	AP001528.2	1.51671	8.92528e-14	2.15521e-11
ENSG00000230457	PA2G4P4	1.51486	6.92294e-10	4.69905e-08
ENSG00000229875	EIF1P1	1.512	5.12405e-06	8.20823e-05
ENSG00000288927		1.50855	8.37821e-05	0.000813763
ENSG00000238102	AL080248.1	1.50642	5.22941e-09	2.62265e-07
ENSG00000134765	DSC1	1.50289	1.70004e-05	0.000219264
ENSG00000224775	BRAFP1	1.49557	1.33998e-05	0.000180131
ENSG00000230102	LINC02028	1.49548	1.37791e-06	2.78994e-05
ENSG00000112214	FHL5	1.49365	5.51894e-07	1.30014e-05
ENSG00000243243	AC073130.2	1.49084	5.36024e-06	8.49786e-05
ENSG00000255471	AP001528.1	1.48959	1.5311e-14	4.81079e-12
ENSG00000203734	ECT2L	1.4884	5.73619e-05	0.000598376
ENSG00000228109	MELTF-AS1	1.48587	6.28072e-05	0.000643342
ENSG00000262481	TMEM256-PLSCR3	1.4832	0.000486412	0.00332943
ENSG00000166573	GALR1	1.48099	0.000219424	0.00177328
ENSG00000287011	AC003077.1	1.47958	1.49813e-06	2.99845e-05
ENSG00000127249	ATP13A4	1.47688	5.7505e-05	0.000599389
ENSG00000259669	AC084759.2	1.47637	0.000558174	0.00373056
ENSG00000271945	AL355612.1	1.47564	0.00550152	0.0228426
ENSG00000261671	AL158211.1	1.47021	0.000207052	0.00169217
ENSG00000273348	AC027449.1	1.46761	1.60478e-05	0.000208629
ENSG00000258457	AL132780.2	1.46362	4.52906e-05	0.000492755
ENSG00000255085	AF186192.2	1.4624	8.02922e-07	1.79122e-05
ENSG00000287059	AC090004.2	1.46176	7.56622e-05	0.000750264
ENSG00000267361	SEC24AP1	1.46061	7.53378e-07	1.69813e-05
ENSG00000288694	AL163540.2	1.4599	7.04914e-06	0.000106881
ENSG00000006071	ABCC8	1.4562	1.18863e-08	5.32802e-07
ENSG00000206052	DOK6	1.45103	9.83134e-05	0.000931317
ENSG00000198088	NUP62CL	1.44967	3.09079e-06	5.40971e-05
ENSG00000236208	C10orf71-AS1	1.44938	1.99617e-06	3.79986e-05
ENSG00000279317	AC006994.1	1.44417	5.99643e-06	9.2918e-05
ENSG00000284391	AL139398.1	1.43921	1.04645e-08	4.7794e-07
ENSG00000240654	C1QTNF9	1.43673	0.000210733	0.00171795
ENSG00000249114	AC022447.5	1.43638	0.000333079	0.00246702
ENSG00000259395	AC087516.1	1.43189	0.000798284	0.00495913
ENSG00000184925	LCN12	1.42903	7.15091e-05	0.000716437
ENSG00000165917	RAPSN	1.42895	0.000100009	0.000943054
ENSG00000279631	AL158211.5	1.42864	3.79105e-11	3.95468e-09
ENSG00000279526	AC011239.2	1.42404	0.00289324	0.0138242
ENSG00000223558	TRIM60P17	1.42184	0.00075012	0.00471952
ENSG00000272668	AL590560.3	1.41708	0.000181426	0.00151989
ENSG00000162975	KCNF1	1.4124	0.00293591	0.0139693
ENSG00000153162	BMP6	1.40427	4.44229e-07	1.0919e-05
ENSG00000169247	SH3TC2	1.4025	6.62435e-12	8.76936e-10
ENSG00000289381		1.40124	0.000241691	0.0019135
ENSG00000262165	AC233723.1	1.39844	0.000637252	0.00416096
ENSG00000262700	AC133552.3	1.39693	0.000573275	0.00381778
ENSG00000250326	AC104596.1	1.39668	2.37917e-06	4.3692e-05
ENSG00000242986	RPL21P99	1.39421	1.62547e-05	0.000211109
ENSG00000089847	ANKRD24	1.39395	0.000902469	0.00547591
ENSG00000246214	AC024588.1	1.38829	0.00464353	0.0200175
ENSG00000180660	MAB21L1	1.38101	0.000109747	0.00101647
ENSG00000154025	SLC5A10	1.37597	0.000272615	0.00210771
ENSG00000169282	KCNAB1	1.36999	5.54526e-11	5.49866e-09
ENSG00000164404	GDF9	1.36697	2.42375e-06	4.4326e-05
ENSG00000232518	AC074366.1	1.36409	0.000504859	0.00343766
ENSG00000225154	TUBAP9	1.36207	0.00100959	0.00599055
ENSG00000169894	MUC3A	1.36178	0.00315505	0.0147721
ENSG00000130234	ACE2	1.35634	0.000141441	0.00125422
ENSG00000101098	RIMS4	1.35537	0.00325331	0.0151289
ENSG00000289185		1.3549	4.53158e-05	0.000492823
ENSG00000248431	AC021134.1	1.35013	5.31034e-06	8.43413e-05
ENSG00000226070	AL139275.1	1.34945	0.000279235	0.00214497
ENSG00000238297	U3	1.34763	0.000126532	0.00114379
ENSG00000289609		1.346	4.53265e-14	1.20619e-11
ENSG00000106483	SFRP4	1.3456	0.00640443	0.0257597
ENSG00000237977	EIF4HP2	1.34181	2.38154e-05	0.000289684
ENSG00000255203	OR7E2P	1.34103	0.00118488	0.00679341
ENSG00000108551	RASD1	1.33966	0.000235724	0.00187704
ENSG00000197444	OGDHL	1.33482	0.00111393	0.00648874
ENSG00000253142	AC037441.2	1.33464	8.09216e-05	0.000789803
ENSG00000262470	TVP23CP2	1.3346	4.4327e-06	7.28072e-05
ENSG00000289697		1.33213	0.00879245	0.0329215
ENSG00000223547	ZNF844	1.32983	5.82902e-17	4.22264e-14
ENSG00000234323	LINC01505	1.32778	4.84862e-05	0.000520787
ENSG00000248332	TUB-AS1	1.32751	0.0022455	0.011292
ENSG00000243056	EIF4EBP3	1.32437	9.69665e-06	0.000139021
ENSG00000229427	ANKRD26P4	1.32412	6.08737e-06	9.41878e-05
ENSG00000260586	AC064799.2	1.32375	4.14459e-08	1.5441e-06
ENSG00000236699	ARHGEF38	1.32274	0.000709329	0.0045251
ENSG00000224650	IGHV3-74	1.32259	0.000191684	0.00159151
ENSG00000232056	AC092687.1	1.32098	9.59313e-05	0.000914064
ENSG00000272240	AC004908.1	1.32086	0.00523384	0.021969
ENSG00000290127		1.32077	0.000545067	0.00366172
ENSG00000249359	AC093274.1	1.32021	0.000516702	0.00350155
ENSG00000225125	RANP4	1.31889	1.36758e-07	4.08068e-06
ENSG00000279463	AL159972.1	1.31645	2.08274e-06	3.92173e-05
ENSG00000231401	AC023481.1	1.31602	2.13119e-06	3.99564e-05
ENSG00000166292	TMEM100	1.31558	3.70347e-05	0.000416664
ENSG00000180730	SHISA2	1.31552	0.000281687	0.00215872
ENSG00000280225	AC237221.2	1.31524	0.000418722	0.00294654
ENSG00000253586	AC067817.1	1.31278	1.40871e-05	0.000187725
ENSG00000182902	SLC25A18	1.31274	5.74563e-06	8.9671e-05
ENSG00000185818	NAT8L	1.31111	0.000688572	0.00441644
ENSG00000118156	ZNF541	1.31081	2.0022e-05	0.000250433
ENSG00000161896	IP6K3	1.31023	9.06906e-06	0.000131688
ENSG00000256417	AC006206.2	1.30986	0.00114898	0.00665305
ENSG00000282048	AL591742.2	1.30901	0.00217518	0.0110127
ENSG00000245534	RORA-AS1	1.30645	3.27521e-07	8.53289e-06
ENSG00000291290		1.30468	0.000227633	0.00182492
ENSG00000270112	AC090241.2	1.30368	6.67311e-08	2.27191e-06
ENSG00000253842	AP003472.2	1.30326	2.44034e-08	9.70145e-07
ENSG00000285780	AC109129.1	1.28883	0.00137197	0.00763867
ENSG00000006283	CACNA1G	1.28761	0.000292133	0.00221856
ENSG00000250358	LINC02200	1.28578	7.94328e-05	0.0007797
ENSG00000287146	AC000085.1	1.28391	0.00247817	0.0121924
ENSG00000279771	AP000997.4	1.28307	0.000267678	0.00207568
ENSG00000286909	AC024560.4	1.28019	7.98067e-06	0.000118264
ENSG00000282989	PDCL3P2	1.27974	6.66483e-05	0.000677295
ENSG00000249688	AC022447.6	1.27306	0.000600262	0.00396109
ENSG00000226005	LINC02660	1.27279	3.12031e-05	0.000362956
ENSG00000144852	NR1I2	1.27177	0.00245944	0.0121178
ENSG00000273654	AC020904.2	1.27115	0.00118678	0.00680072
ENSG00000230246	SPATA31C1	1.26864	3.83395e-05	0.000429675
ENSG00000105048	TNNT1	1.26736	3.49835e-05	0.000397446
ENSG00000150893	FREM2	1.2646	0.00590804	0.0241763
ENSG00000225358	MIPEPP1	1.2639	0.000612761	0.00402727
ENSG00000127083	OMD	1.26335	2.28762e-06	4.24316e-05
ENSG00000266976	AC079466.1	1.26064	2.90655e-07	7.73469e-06
ENSG00000231981	RPL7L1P12	1.25872	1.02541e-07	3.26915e-06
ENSG00000280048	AC012409.5	1.25773	0.000396839	0.00281827
ENSG00000105894	PTN	1.25745	0.000123383	0.00112115
ENSG00000178397	FAM220A	1.25609	0.00261999	0.0127523
ENSG00000225014	KCTD9P1	1.25567	4.36108e-07	1.08008e-05
ENSG00000124097	HMGB1P1	1.25329	2.32322e-05	0.000283382
ENSG00000261166	AC073429.2	1.25161	0.00167384	0.00893782
ENSG00000286755	AC135893.1	1.25129	0.00551095	0.0228781
ENSG00000259088	AL137779.2	1.24879	0.00153431	0.00835527
ENSG00000273424	AL008582.1	1.24842	6.28799e-06	9.69176e-05
ENSG00000271447	MMP28	1.24814	0.000186512	0.00155612
ENSG00000267498	AC007786.1	1.24511	3.11755e-05	0.000362796
ENSG00000124749	COL21A1	1.24232	3.50353e-11	3.69914e-09
ENSG00000234476	LINC02765	1.24154	0.000334664	0.00247454
ENSG00000288542	AL133318.1	1.24142	2.5788e-05	0.000310205
ENSG00000241158	ADAMTS9-AS1	1.24036	0.00697366	0.0274681
ENSG00000229657	AL391822.1	1.23882	9.367e-06	0.000135186
ENSG00000244137	AL512328.1	1.23451	0.00094444	0.00567905
ENSG00000287158	AC117464.1	1.234	0.000198514	0.00163508
ENSG00000170091	NSG2	1.23386	0.00281292	0.0135197
ENSG00000164946	FREM1	1.23325	0.000202867	0.00166252
ENSG00000272137	AL451064.1	1.23186	1.02645e-05	0.000145562
ENSG00000281969	AL592158.1	1.23124	2.76627e-06	4.92532e-05
ENSG00000287408	AC027811.1	1.23025	0.00138236	0.0076867
ENSG00000291342		1.22939	0.000102647	0.000965004
ENSG00000260851	AC010542.3	1.22763	0.00167419	0.00893782
ENSG00000121005	CRISPLD1	1.22475	4.68035e-05	0.000506678
ENSG00000272973	AP000350.5	1.2244	0.000111286	0.0010277
ENSG00000259520	AC051619.4	1.22286	3.7635e-05	0.000422325
ENSG00000158445	KCNB1	1.2209	5.96663e-09	2.95263e-07
ENSG00000170579	DLGAP1	1.21989	0.00205002	0.010487
ENSG00000200556	RNU6-103P	1.21973	7.64904e-05	0.000756837
ENSG00000165194	PCDH19	1.21972	3.04244e-05	0.000355164
ENSG00000257839	AC011611.4	1.21769	0.00202739	0.0103956
ENSG00000274422	AC245060.5	1.21504	3.9881e-05	0.000442955
ENSG00000232590	AL451127.1	1.2139	0.000370853	0.00267908
ENSG00000276417	AC092111.2	1.2119	6.81352e-07	1.55595e-05
ENSG00000261340	LINC01616	1.20728	7.52985e-06	0.000112922
ENSG00000223930	AC117453.1	1.20446	9.76343e-05	0.000925893
ENSG00000287796	AC016925.2	1.20319	0.000312825	0.00234026
ENSG00000257576	HSPD1P4	1.2027	0.0016749	0.00893976
ENSG00000279283	AC131009.4	1.19993	4.45814e-10	3.19406e-08
ENSG00000286009	AC244213.1	1.19936	0.00329049	0.0152529
ENSG00000152582	SPEF2	1.19779	1.2647e-10	1.08852e-08
ENSG00000255733	IFNG-AS1	1.19563	0.00555171	0.0230143
ENSG00000130294	KIF1A	1.19411	5.99562e-05	0.000619492
ENSG00000290885		1.194	9.86143e-08	3.1711e-06
ENSG00000197882	OR7E13P	1.18992	0.00116989	0.00673649
ENSG00000152527	PLEKHH2	1.18881	9.18546e-06	0.000132934
ENSG00000246731	MGC16275	1.18687	6.94128e-12	9.05108e-10
ENSG00000278716	AC133540.1	1.18492	0.000532153	0.00358605
ENSG00000110318	CEP126	1.1849	9.16199e-08	2.99043e-06
ENSG00000107518	ATRNL1	1.18464	0.00804511	0.0307142
ENSG00000140459	CYP11A1	1.18357	0.00076768	0.00480104
ENSG00000153993	SEMA3D	1.18286	0.000313426	0.00234409
ENSG00000173557	FAM166C	1.18243	0.00421886	0.0186071
ENSG00000226833	AC092164.1	1.18223	2.39867e-07	6.62659e-06
ENSG00000269944	AP001267.4	1.18169	0.000247204	0.00194945
ENSG00000225981	AC102953.1	1.18051	0.000726916	0.00461135
ENSG00000214842	RAD51AP2	1.17913	9.20915e-05	0.000882961
ENSG00000240687	AC082651.1	1.17799	0.000254604	0.00199363
ENSG00000234899	SOX9-AS1	1.17747	1.39967e-08	6.10403e-07
ENSG00000178662	CSRNP3	1.17651	4.02269e-07	1.01262e-05
ENSG00000226891	LINC01359	1.17613	1.17659e-06	2.46856e-05
ENSG00000106823	ECM2	1.17132	1.94058e-08	8.02034e-07
ENSG00000279020	C18orf15	1.17086	2.59585e-05	0.000311108
ENSG00000234724	HDAC1P1	1.17081	0.000932004	0.00561463
ENSG00000232872	CTAGE3P	1.16977	8.52654e-06	0.000125275
ENSG00000206417	H1-10-AS1	1.16797	5.49069e-10	3.83892e-08
ENSG00000170807	LMOD2	1.16352	4.43676e-06	7.28072e-05
ENSG00000267179	AC008770.2	1.16207	0.000967155	0.00578242
ENSG00000289545		1.16086	0.00287033	0.0137374
ENSG00000266086	AC015813.2	1.16039	8.01037e-07	1.78855e-05
ENSG00000277559	AC018553.1	1.15962	0.00176938	0.00934181
ENSG00000233131	RPS15AP14	1.15787	0.00247803	0.0121924
ENSG00000284652	BX323043.1	1.15738	0.00156366	0.00847966
ENSG00000198756	COLGALT2	1.15503	6.70524e-06	0.000102254
ENSG00000255408	PCDHA3	1.15394	0.00564063	0.0232941
ENSG00000226216	RPS12P5	1.15253	1.2242e-05	0.000167414
ENSG00000279619	AC020907.5	1.15142	5.39834e-06	8.53428e-05
ENSG00000235100	AL157400.3	1.15027	1.6608e-08	7.10034e-07
ENSG00000231419	LINC00689	1.14926	1.37477e-06	2.78575e-05
ENSG00000215374	FAM66B	1.14875	3.34777e-08	1.28961e-06
ENSG00000149809	TM7SF2	1.14864	2.95656e-07	7.85174e-06
ENSG00000231563	AL139288.1	1.14839	0.000333963	0.00247076
ENSG00000204754	LINC01951	1.14832	0.0010011	0.00594711
ENSG00000004948	CALCR	1.14509	0.00408311	0.0181337
ENSG00000089101	CFAP61	1.14401	1.84247e-06	3.5566e-05
ENSG00000214108	TPT1P5	1.14396	9.1774e-06	0.000132891
ENSG00000152782	PANK1	1.14247	2.03619e-09	1.1569e-07
ENSG00000253671	AC027117.1	1.14192	3.83375e-08	1.45109e-06
ENSG00000286977	Z83745.1	1.14138	0.00185184	0.009684
ENSG00000225726	AC007000.2	1.13901	4.06423e-05	0.000450536
ENSG00000133742	CA1	1.13741	0.00173923	0.00921334
ENSG00000257052	AP003721.4	1.13704	0.00179885	0.00946767
ENSG00000099957	P2RX6	1.13281	0.000157725	0.00136168
ENSG00000228786	LINC00266-4P	1.13026	0.00108911	0.0063655
ENSG00000124440	HIF3A	1.13004	3.46873e-05	0.000395026
ENSG00000240875	LINC00886	1.12884	1.42767e-05	0.000189767
ENSG00000234042	AL591438.2	1.12806	0.00233972	0.0116601
ENSG00000246430	LINC00968	1.12756	0.00228912	0.0114605
ENSG00000225761	AL596247.1	1.12684	0.000164721	0.00140614
ENSG00000278156	TSC22D1-AS1	1.12562	1.38036e-05	0.000184324
ENSG00000290875		1.12542	0.000572691	0.00381487
ENSG00000264490	BX640514.1	1.12348	0.00454907	0.0196938
ENSG00000198794	SCAMP5	1.12329	4.73392e-05	0.00051116
ENSG00000260810	AL135818.2	1.12169	0.00425063	0.0187219
ENSG00000225472	AL136366.1	1.12165	3.91954e-06	6.59436e-05
ENSG00000288766		1.12078	0.00120944	0.00690629
ENSG00000271952	LINC01954	1.12048	4.55718e-08	1.66919e-06
ENSG00000253516	HMGB1P41	1.1187	2.18433e-06	4.08352e-05
ENSG00000235910	APOA1-AS	1.11842	0.00102015	0.00603415
ENSG00000290837		1.11813	0.000149746	0.0013074
ENSG00000185031	SLC2A3P2	1.11741	6.46749e-06	9.9332e-05
ENSG00000138400	MDH1B	1.11662	1.35722e-06	2.76092e-05
ENSG00000233806	LINC01237	1.11365	0.000458008	0.00317333
ENSG00000151322	NPAS3	1.1108	2.38338e-06	4.37104e-05
ENSG00000251527	AC097110.1	1.10938	0.00381645	0.0171795
ENSG00000224986	PPP1R8P1	1.10871	2.10073e-05	0.000260815
ENSG00000277566	AC089999.2	1.10677	0.000226867	0.00182045
ENSG00000213613	RPL11P3	1.10666	1.17301e-07	3.63312e-06
ENSG00000251254	GTF2F2P1	1.10553	0.000555338	0.00371541
ENSG00000213760	ATP6V1G2	1.10362	8.02928e-05	0.000785725
ENSG00000170271	FAXDC2	1.10236	1.46115e-07	4.33016e-06
ENSG00000175497	DPP10	1.1	0.00110946	0.00646704
ENSG00000259361	LINC00927	1.09915	0.000796639	0.00495246
ENSG00000286986	AC026736.1	1.09804	0.00520439	0.0218841
ENSG00000203801	LINC00222	1.09601	0.000253324	0.0019869
ENSG00000177301	KCNA2	1.09486	0.000401528	0.00284473
ENSG00000283491	AC017104.4	1.09339	0.0050376	0.0213445
ENSG00000226853	AC010894.1	1.09332	4.06693e-05	0.000450558
ENSG00000147526	TACC1	1.09147	9.25457e-10	5.90097e-08
ENSG00000248514	AC008443.3	1.09094	0.00414658	0.0183597
ENSG00000147642	SYBU	1.09076	0.000529085	0.00356814
ENSG00000132464	ENAM	1.09051	4.32877e-05	0.000474527
ENSG00000232656	IDI2-AS1	1.09045	2.54684e-05	0.000306927
ENSG00000289085		1.08864	4.36106e-06	7.20281e-05
ENSG00000105290	APLP1	1.0886	0.000150317	0.00131129
ENSG00000189056	RELN	1.087	0.00115261	0.0066679
ENSG00000233579	KRT8P15	1.08494	0.000147243	0.00129291
ENSG00000237249	Z99127.2	1.08401	0.000169394	0.0014385
ENSG00000279333	AC096636.1	1.08358	0.000163202	0.00139637
ENSG00000261335	AC005837.1	1.08347	0.000392135	0.00279449
ENSG00000230470	AL078645.1	1.08335	2.87019e-05	0.000338542
ENSG00000257870	AC027287.2	1.08331	0.00123091	0.00700741
ENSG00000260918	AC107398.3	1.08099	0.000503511	0.00343027
ENSG00000265996	MIR3671	1.08061	0.00526105	0.0220654
ENSG00000273792	AC022898.2	1.08009	3.78553e-05	0.000424431
ENSG00000263698	AC012417.1	1.0791	7.6802e-05	0.000758443
ENSG00000278636	Metazoa_SRP	1.07771	0.00334288	0.0154493
ENSG00000265648	RN7SL279P	1.07661	0.00445036	0.0193855
ENSG00000241597	AC022121.1	1.07218	0.000545329	0.00366239
ENSG00000128833	MYO5C	1.07191	1.28473e-05	0.000174776
ENSG00000245105	A2M-AS1	1.07039	1.30319e-06	2.67119e-05
ENSG00000202172	RNU6-1327P	1.07004	0.00233834	0.0116555
ENSG00000143768	LEFTY2	1.06965	0.00452159	0.0196106
ENSG00000272506	AL357078.2	1.06848	4.32781e-05	0.000474527
ENSG00000237766	GGTA2P	1.0677	0.0001641	0.00140176
ENSG00000286519	AC009236.1	1.06643	8.2818e-05	0.000805599
ENSG00000174944	P2RY14	1.06631	5.40504e-06	8.53428e-05
ENSG00000241218	CSP2	1.06391	0.00267595	0.012969
ENSG00000290596		1.06322	2.48341e-06	4.51953e-05
ENSG00000243914	RPL5P14	1.06194	4.54511e-05	0.000493878
ENSG00000228358	LINC02263	1.06011	0.00210895	0.0107462
ENSG00000224165	DNAJC27-AS1	1.0595	6.94065e-12	9.05108e-10
ENSG00000174032	SLC25A30	1.05832	1.32368e-07	3.98579e-06
ENSG00000280222	AL365209.1	1.05827	0.00022601	0.00181525
ENSG00000266998	AC111182.1	1.0581	0.00220542	0.0111334
ENSG00000163884	KLF15	1.05742	5.29202e-05	0.000559427
ENSG00000152270	PDE3B	1.0559	1.35467e-06	2.75788e-05
ENSG00000214331	AC009053.1	1.05579	2.54576e-05	0.000306927
ENSG00000168032	ENTPD3	1.0547	0.00086337	0.0052821
ENSG00000272654	AL358472.2	1.05457	3.49082e-05	0.000396848
ENSG00000203930	LINC00632	1.05392	0.00093863	0.00564724
ENSG00000143994	ABHD1	1.05357	6.17585e-08	2.14176e-06
ENSG00000010379	SLC6A13	1.05289	0.000157737	0.00136168
ENSG00000072201	LNX1	1.05241	4.39293e-06	7.23709e-05
ENSG00000286688	AP002748.6	1.05214	0.00286045	0.0136977
ENSG00000186462	NAP1L2	1.05195	7.8173e-05	0.000770335
ENSG00000235813	AL672032.1	1.05189	2.99052e-05	0.000350202
ENSG00000286204	AC025475.2	1.05076	5.0713e-07	1.21223e-05
ENSG00000233860	SHROOM3-AS1	1.04895	0.0014077	0.00779933
ENSG00000252322	RN7SKP244	1.04789	0.00458076	0.0197915
ENSG00000174332	GLIS1	1.04708	0.0115574	0.0407635
ENSG00000236069	AL136987.1	1.04685	8.06671e-05	0.00078791
ENSG00000224934	AL391684.1	1.04656	9.30652e-08	3.02248e-06
ENSG00000226094	RPL7P3	1.04467	0.00204449	0.0104607
ENSG00000174348	PODN	1.04424	1.3772e-05	0.000183995
ENSG00000177354	C10orf71	1.04317	1.69111e-05	0.000218329
ENSG00000235643	LINC01647	1.04312	7.20339e-07	1.63354e-05
ENSG00000139767	SRRM4	1.04283	9.05417e-05	0.000870059
ENSG00000166317	SYNPO2L	1.04088	7.99037e-06	0.000118264
ENSG00000241754	AC063938.1	1.04029	0.00569292	0.023458
ENSG00000217643	PTGES3P2	1.03878	0.0033857	0.0155968
ENSG00000106302	HYAL4	1.03858	0.000471292	0.00324553
ENSG00000145335	SNCA	1.03821	0.000907835	0.00549697
ENSG00000271993	AC126118.1	1.03815	5.14431e-05	0.000547809
ENSG00000226281	AL031123.1	1.03788	0.000295537	0.0022392
ENSG00000144619	CNTN4	1.03652	0.000396186	0.00281607
ENSG00000176732	PFN4	1.03612	0.000252088	0.00198029
ENSG00000225683	PACRG-AS3	1.03359	0.00324396	0.0150935
ENSG00000167554	ZNF610	1.03292	5.1682e-09	2.59695e-07
ENSG00000142973	CYP4B1	1.03282	0.000637056	0.00416096
ENSG00000275963	AC008115.4	1.0326	3.5949e-05	0.000405899
ENSG00000225526	MKRN2OS	1.0306	0.00174361	0.00923155
ENSG00000116194	ANGPTL1	1.0291	0.000242024	0.00191555
ENSG00000236155	ZPLD2P	1.02773	4.39248e-06	7.23709e-05
ENSG00000266803	AC127540.1	1.02637	0.00364522	0.0165732
ENSG00000267412	AC092068.2	1.02585	0.000414943	0.00292309
ENSG00000259828	AL355596.1	1.0256	0.000192035	0.00159341
ENSG00000181234	TMEM132C	1.02492	0.00213484	0.0108422
ENSG00000267279	AC090409.1	1.02472	0.000362892	0.00263471
ENSG00000101638	ST8SIA5	1.02386	0.000740189	0.00467281
ENSG00000213090	SCYL2P1	1.02256	3.39054e-07	8.75232e-06
ENSG00000235641	LINC00484	1.02232	0.000317432	0.00236794
ENSG00000112562	SMOC2	1.02223	0.000356495	0.00259766
ENSG00000177990	DPY19L2	1.02167	4.60568e-07	1.12359e-05
ENSG00000138395	CDK15	1.01812	0.00118005	0.00677485
ENSG00000288866		1.01795	0.00102885	0.0060718
ENSG00000197361	FBXL22	1.01759	0.000284848	0.00217926
ENSG00000165695	AK8	1.01605	0.00438219	0.0191333
ENSG00000101892	ATP1B4	1.01551	0.00105059	0.00617496
ENSG00000138587	MNS1	1.01422	6.50667e-08	2.22687e-06
ENSG00000287205	AL451054.4	1.01396	0.00865262	0.0325287
ENSG00000248015	AC005329.1	1.01314	0.000147376	0.00129364
ENSG00000240996	AL157400.4	1.01304	0.000670092	0.00432237
ENSG00000257150	PGAM1P5	1.01302	0.00039549	0.00281335
ENSG00000080546	SESN1	1.01157	9.99965e-12	1.2721e-09
ENSG00000118492	ADGB	1.01095	0.00203362	0.0104235
ENSG00000276092	AC040896.1	1.00907	0.00582508	0.0238873
ENSG00000261024	GS1-279B7.1	1.00809	0.000222418	0.00179192
ENSG00000290076		1.00572	2.55018e-07	6.96917e-06
ENSG00000180764	PIPSL	1.00563	0.00163056	0.00875613
ENSG00000263257	AC040173.1	1.00537	0.000264111	0.00205176
ENSG00000255642	PABPC1P4	1.00492	0.00037939	0.00272415
ENSG00000286376	AC006041.2	1.00367	6.04129e-05	0.000623223
ENSG00000235092	ID2-AS1	1.0024	0.000870139	0.00531351
ENSG00000152092	ASTN1	1.00191	0.000174127	0.00147055
ENSG00000145020	AMT	1.00148	0.000437625	0.00305483
ENSG00000272927	AC107464.2	1.00109	0.00649008	0.0260352
ENSG00000197245	FAM110D	-1.00013	9.91089e-06	0.000141354
ENSG00000173540	GMPPB	-1.00014	4.76575e-06	7.72443e-05
ENSG00000123416	TUBA1B	-1.00102	6.17479e-05	0.000633985
ENSG00000143479	DYRK3	-1.00112	0.000103091	0.000967436
ENSG00000120457	KCNJ5	-1.0012	0.000182629	0.00152898
ENSG00000148803	FUOM	-1.00221	3.49268e-06	5.98853e-05
ENSG00000213281	NRAS	-1.00249	7.50034e-07	1.69499e-05
ENSG00000128228	SDF2L1	-1.00272	0.00063199	0.00413456
ENSG00000276180	H4C9	-1.00342	0.000472494	0.00325295
ENSG00000161618	ALDH16A1	-1.00399	1.8019e-06	3.50161e-05
ENSG00000235016	SEMA3F-AS1	-1.00423	0.00337523	0.0155603
ENSG00000160446	ZDHHC12	-1.00433	2.96956e-05	0.000348216
ENSG00000126860	EVI2A	-1.00454	0.000540768	0.00363565
ENSG00000198951	NAGA	-1.00456	1.81284e-12	2.81411e-10
ENSG00000171365	CLCN5	-1.00509	2.89945e-05	0.00034153
ENSG00000234869	AL021392.1	-1.00543	0.000675451	0.00435155
ENSG00000223117	RN7SKP296	-1.00572	0.0016845	0.00897926
ENSG00000131724	IL13RA1	-1.00705	6.81321e-09	3.30879e-07
ENSG00000110876	SELPLG	-1.00745	3.00694e-07	7.96931e-06
ENSG00000163251	FZD5	-1.00759	3.41947e-08	1.31142e-06
ENSG00000272625	AP000919.3	-1.00832	0.00101226	0.0059994
ENSG00000062822	POLD1	-1.00846	6.15328e-08	2.13677e-06
ENSG00000124126	PREX1	-1.00858	8.91827e-09	4.16809e-07
ENSG00000100345	MYH9	-1.00874	3.4247e-05	0.000390568
ENSG00000137563	GGH	-1.00911	0.00252751	0.0123784
ENSG00000197989	SNHG12	-1.00934	9.755e-07	2.10771e-05
ENSG00000110934	BIN2	-1.01163	0.000222959	0.00179517
ENSG00000165195	PIGA	-1.0117	1.59025e-07	4.68613e-06
ENSG00000169718	DUS1L	-1.01188	6.35817e-08	2.18753e-06
ENSG00000105559	PLEKHA4	-1.01308	1.05891e-07	3.34731e-06
ENSG00000079432	CIC	-1.01314	5.06957e-13	9.37655e-11
ENSG00000139083	ETV6	-1.0132	1.36367e-06	2.76971e-05
ENSG00000166595	CIAO2B	-1.01333	2.40121e-11	2.577e-09
ENSG00000142694	EVA1B	-1.01355	3.06265e-07	8.05961e-06
ENSG00000260398	AC068700.1	-1.01401	0.000400088	0.00283607
ENSG00000148400	NOTCH1	-1.0144	4.92859e-09	2.48133e-07
ENSG00000105609	LILRB5	-1.01538	4.11357e-06	6.87238e-05
ENSG00000131236	CAP1	-1.01603	1.28799e-07	3.91487e-06
ENSG00000152952	PLOD2	-1.01611	3.93488e-08	1.48291e-06
ENSG00000186594	MIR22HG	-1.01664	2.60736e-06	4.71054e-05
ENSG00000184378	ACTRT3	-1.01825	7.47255e-05	0.000742104
ENSG00000204267	TAP2	-1.01838	1.12131e-07	3.50211e-06
ENSG00000082397	EPB41L3	-1.01848	2.00826e-06	3.8062e-05
ENSG00000258867	LINC01146	-1.02016	0.000320029	0.00238254
ENSG00000257086	AP001453.2	-1.02029	0.000326718	0.00242473
ENSG00000162494	LRRC38	-1.02042	0.00722029	0.0282094
ENSG00000148840	PPRC1	-1.02089	1.25386e-08	5.56785e-07
ENSG00000221949	LINC01465	-1.02296	0.00146068	0.00803822
ENSG00000114013	CD86	-1.02336	0.00052495	0.00354576
ENSG00000196843	ARID5A	-1.0246	0.00219283	0.0110849
ENSG00000134323	MYCN	-1.02469	0.00432312	0.0189356
ENSG00000112578	BYSL	-1.02478	1.69363e-08	7.19353e-07
ENSG00000125730	C3	-1.02504	0.00298274	0.0141391
ENSG00000102393	GLA	-1.02505	3.10299e-10	2.36284e-08
ENSG00000198832	SELENOM	-1.02515	2.30705e-06	4.26101e-05
ENSG00000075426	FOSL2	-1.02521	0.00048212	0.00330961
ENSG00000241135	LINC00881	-1.02564	0.00306549	0.014454
ENSG00000137040	RANBP6	-1.02564	2.11397e-06	3.97478e-05
ENSG00000113739	STC2	-1.02617	0.00194814	0.0100587
ENSG00000140030	GPR65	-1.028	4.70742e-10	3.34509e-08
ENSG00000259124	AC008050.1	-1.02895	0.00313477	0.0147088
ENSG00000140280	LYSMD2	-1.02959	3.32184e-06	5.75235e-05
ENSG00000120708	TGFBI	-1.03032	1.90354e-06	3.65018e-05
ENSG00000259112	NDUFC2-KCTD14	-1.03076	0.000423932	0.00297674
ENSG00000237989	LINC01679	-1.03098	0.00251952	0.0123508
ENSG00000164023	SGMS2	-1.03156	2.12416e-05	0.000263413
ENSG00000196230	TUBB	-1.03188	2.54142e-05	0.000306558
ENSG00000122694	GLIPR2	-1.0319	2.65202e-06	4.76652e-05
ENSG00000198829	SUCNR1	-1.03206	0.0105737	0.0379926
ENSG00000164251	F2RL1	-1.03323	0.00243326	0.0120207
ENSG00000187514	PTMA	-1.03419	2.27326e-09	1.26947e-07
ENSG00000116691	MIIP	-1.03591	1.04816e-06	2.24425e-05
ENSG00000167962	ZNF598	-1.03703	1.25538e-08	5.56785e-07
ENSG00000124225	PMEPA1	-1.03764	1.36978e-05	0.00018332
ENSG00000163606	CD200R1	-1.03768	0.000369385	0.00267292
ENSG00000227057	WDR46	-1.03917	2.60666e-09	1.42813e-07
ENSG00000129465	RIPK3	-1.03943	1.6831e-08	7.16044e-07
ENSG00000222041	CYTOR	-1.03952	0.000396928	0.00281827
ENSG00000149679	CABLES2	-1.03992	0.000102806	0.000965204
ENSG00000148572	NRBF2	-1.04001	4.63759e-07	1.12926e-05
ENSG00000254986	DPP3	-1.04012	2.85011e-06	5.05289e-05
ENSG00000250519	AP002784.1	-1.04012	8.39672e-05	0.000815257
ENSG00000235568	NFAM1	-1.04098	1.79164e-06	3.48428e-05
ENSG00000277925	Telomerase-vert	-1.04149	0.000198562	0.00163508
ENSG00000196139	AKR1C3	-1.04193	1.67065e-05	0.000215902
ENSG00000130707	ASS1	-1.04211	1.2261e-05	0.000167587
ENSG00000181026	AEN	-1.04308	9.15801e-06	0.000132684
ENSG00000160211	G6PD	-1.04334	4.45067e-07	1.0919e-05
ENSG00000089327	FXYD5	-1.04384	8.62207e-08	2.8355e-06
ENSG00000268707	AL158151.4	-1.0443	0.00726404	0.0283506
ENSG00000142634	EFHD2	-1.04491	6.31981e-08	2.1772e-06
ENSG00000258643	BCL2L2-PABPN1	-1.04529	0.0013756	0.00765187
ENSG00000178718	RPP25	-1.04638	3.15113e-06	5.49688e-05
ENSG00000269952	AL117336.1	-1.04757	0.00664324	0.0265556
ENSG00000163131	CTSS	-1.04805	8.7891e-07	1.93201e-05
ENSG00000198856	OSTC	-1.04829	2.39402e-06	4.38439e-05
ENSG00000065809	FAM107B	-1.0485	0.000168286	0.00143142
ENSG00000138166	DUSP5	-1.04856	0.0061804	0.0250628
ENSG00000189060	H1-0	-1.04887	4.56117e-06	7.44838e-05
ENSG00000165233	CARD19	-1.05	1.39288e-09	8.36983e-08
ENSG00000253958	CLDN23	-1.05029	0.000489063	0.00334495
ENSG00000276045	ORAI1	-1.05031	1.23454e-11	1.49747e-09
ENSG00000060982	BCAT1	-1.0515	2.94367e-05	0.00034579
ENSG00000121743	GJA3	-1.05165	1.97166e-06	3.76419e-05
ENSG00000135404	CD63	-1.0519	8.55401e-09	4.02672e-07
ENSG00000241106	HLA-DOB	-1.05252	0.00395805	0.017675
ENSG00000038210	PI4K2B	-1.05354	4.22482e-09	2.1788e-07
ENSG00000241322	CDRT1	-1.05378	1.88348e-05	0.000238907
ENSG00000085063	CD59	-1.05444	2.612e-07	7.1179e-06
ENSG00000182175	RGMA	-1.05478	0.000140559	0.00124809
ENSG00000117308	GALE	-1.05538	2.36507e-06	4.34969e-05
ENSG00000169908	TM4SF1	-1.05578	3.50481e-08	1.3402e-06
ENSG00000142544	CTU1	-1.05587	5.81341e-05	0.000603775
ENSG00000277117	FP565260.3	-1.0576	0.00672144	0.0267493
ENSG00000135838	NPL	-1.05819	1.60687e-06	3.17227e-05
ENSG00000176842	IRX5	-1.05874	0.00513284	0.021647
ENSG00000167311	ART5	-1.06004	0.00301935	0.0142829
ENSG00000126460	PRRG2	-1.06018	0.000863439	0.0052821
ENSG00000139679	LPAR6	-1.06095	1.46745e-06	2.94609e-05
ENSG00000149489	ROM1	-1.06183	3.59193e-06	6.14256e-05
ENSG00000185519	FAM131C	-1.06227	8.95544e-05	0.00086276
ENSG00000131759	RARA	-1.06472	7.88876e-09	3.74738e-07
ENSG00000111057	KRT18	-1.0656	0.000717415	0.00456329
ENSG00000005108	THSD7A	-1.06619	0.000148018	0.00129613
ENSG00000072832	CRMP1	-1.06748	0.000745337	0.00469849
ENSG00000167600	CYP2S1	-1.06834	0.000666105	0.00430304
ENSG00000169032	MAP2K1	-1.06845	1.71653e-08	7.27891e-07
ENSG00000280987	MATR3	-1.06849	0.000120129	0.00109694
ENSG00000100911	PSME2	-1.06892	4.23751e-13	8.06643e-11
ENSG00000131871	SELENOS	-1.06921	7.57568e-11	7.1635e-09
ENSG00000165806	CASP7	-1.07053	3.3694e-10	2.52091e-08
ENSG00000142751	GPN2	-1.07224	2.78734e-07	7.4785e-06
ENSG00000196352	CD55	-1.07278	4.61115e-08	1.68188e-06
ENSG00000167994	RAB3IL1	-1.0739	1.9871e-05	0.000249112
ENSG00000102317	RBM3	-1.07439	8.34767e-07	1.85276e-05
ENSG00000240809	CAP1P1	-1.07504	0.0037335	0.0169009
ENSG00000171236	LRG1	-1.07536	3.29223e-06	5.70865e-05
ENSG00000171608	PIK3CD	-1.07603	1.40497e-08	6.11691e-07
ENSG00000158769	F11R	-1.07656	1.92069e-06	3.67766e-05
ENSG00000197951	ZNF71	-1.07695	2.76806e-17	2.25588e-14
ENSG00000124491	F13A1	-1.07785	3.7716e-06	6.3953e-05
ENSG00000169813	HNRNPF	-1.07792	1.41303e-12	2.30316e-10
ENSG00000169442	CD52	-1.07801	0.00474099	0.0203523
ENSG00000185909	KLHDC8B	-1.07855	3.43669e-07	8.84753e-06
ENSG00000167114	SLC27A4	-1.07896	4.56756e-11	4.68966e-09
ENSG00000213903	LTB4R	-1.07906	6.73177e-06	0.000102486
ENSG00000179403	VWA1	-1.07961	9.74492e-07	2.10728e-05
ENSG00000137752	CASP1	-1.07993	3.56626e-06	6.10266e-05
ENSG00000130762	ARHGEF16	-1.08021	0.000461744	0.00319243
ENSG00000172965	MIR4435-2HG	-1.08168	0.000144799	0.00127489
ENSG00000135269	TES	-1.082	2.72359e-07	7.36045e-06
ENSG00000140368	PSTPIP1	-1.08252	6.62985e-05	0.000674074
ENSG00000108176	DNAJC12	-1.08395	4.27054e-05	0.000468933
ENSG00000159403	C1R	-1.08406	0.00015979	0.00137667
ENSG00000023909	GCLM	-1.08544	1.71486e-07	4.98572e-06
ENSG00000120875	DUSP4	-1.08574	0.00031902	0.00237638
ENSG00000198833	UBE2J1	-1.08675	4.34467e-13	8.15141e-11
ENSG00000236397	DDX11L2	-1.08706	0.00275891	0.0132977
ENSG00000114737	CISH	-1.08782	0.00139072	0.00772164
ENSG00000235090	RPL7L1P3	-1.08795	0.000923808	0.00557427
ENSG00000111641	NOP2	-1.0884	1.06871e-08	4.87254e-07
ENSG00000005059	MCUB	-1.08899	1.39071e-06	2.81149e-05
ENSG00000058262	SEC61A1	-1.08989	2.09615e-09	1.18324e-07
ENSG00000169403	PTAFR	-1.09026	9.77135e-08	3.1499e-06
ENSG00000161640	SIGLEC11	-1.09103	1.65864e-05	0.000214775
ENSG00000143110	C1orf162	-1.09112	1.00811e-06	2.1674e-05
ENSG00000111602	TIMELESS	-1.09116	1.44432e-05	0.000190909
ENSG00000113749	HRH2	-1.09233	9.56066e-05	0.000911636
ENSG00000279267	AL078621.1	-1.09368	0.00115602	0.00667876
ENSG00000110324	IL10RA	-1.09397	0.000238092	0.00189189
ENSG00000049130	KITLG	-1.09478	2.3384e-05	0.000284968
ENSG00000172757	CFL1	-1.09479	8.33129e-10	5.43179e-08
ENSG00000153815	CMIP	-1.09527	2.28973e-06	4.24405e-05
ENSG00000182759	MAFA	-1.09572	0.00563633	0.0232837
ENSG00000154582	ELOC	-1.09759	1.32244e-11	1.59666e-09
ENSG00000185650	ZFP36L1	-1.098	2.49744e-07	6.86308e-06
ENSG00000100522	GNPNAT1	-1.09831	3.88205e-06	6.54428e-05
ENSG00000155660	PDIA4	-1.09893	1.16039e-05	0.000160541
ENSG00000274536	MIR223HG	-1.09938	9.77052e-05	0.000926228
ENSG00000102802	MEDAG	-1.09956	0.000958384	0.00574568
ENSG00000230795	HLA-K	-1.10008	0.0015584	0.00845464
ENSG00000109079	TNFAIP1	-1.10082	4.36109e-08	1.61528e-06
ENSG00000290021		-1.10228	9.44252e-07	2.05552e-05
ENSG00000123395	ATG101	-1.10375	5.38715e-12	7.45442e-10
ENSG00000173846	PLK3	-1.10382	1.54222e-05	0.000202312
ENSG00000086300	SNX10	-1.10448	0.000178814	0.00150138
ENSG00000269967	AL136115.2	-1.10538	3.11735e-06	5.45254e-05
ENSG00000133657	ATP13A3	-1.10563	0.000518995	0.00351373
ENSG00000178562	CD28	-1.10696	0.000663453	0.00429137
ENSG00000118939	UCHL3	-1.107	6.47118e-08	2.22055e-06
ENSG00000108960	MMD	-1.10707	4.00933e-08	1.50445e-06
ENSG00000167460	TPM4	-1.10746	1.79801e-08	7.56167e-07
ENSG00000169857	AVEN	-1.10812	9.35268e-12	1.19563e-09
ENSG00000287381	AC012433.2	-1.10838	0.000764959	0.00478631
ENSG00000105851	PIK3CG	-1.10864	0.000148306	0.00129744
ENSG00000196866	H2AC7	-1.10963	6.94633e-05	0.000699434
ENSG00000165732	DDX21	-1.11235	1.38551e-07	4.12944e-06
ENSG00000116670	MAD2L2	-1.11418	1.25309e-10	1.0821e-08
ENSG00000198858	R3HDM4	-1.11434	1.38703e-11	1.65929e-09
ENSG00000111684	LPCAT3	-1.11576	6.27435e-10	4.30318e-08
ENSG00000015475	BID	-1.11663	5.85703e-08	2.05028e-06
ENSG00000289702		-1.11681	0.00029259	0.00222138
ENSG00000077420	APBB1IP	-1.11845	3.28495e-05	0.000378895
ENSG00000177426	TGIF1	-1.11976	2.04088e-06	3.85403e-05
ENSG00000146386	ABRACL	-1.12005	3.59952e-08	1.37239e-06
ENSG00000125775	SDCBP2	-1.12166	0.000346506	0.00253978
ENSG00000180773	SLC36A4	-1.12409	4.4408e-10	3.19041e-08
ENSG00000128245	YWHAH	-1.12474	1.99363e-09	1.14017e-07
ENSG00000028137	TNFRSF1B	-1.12532	8.58748e-10	5.57097e-08
ENSG00000196209	SIRPB2	-1.12563	2.42283e-05	0.000293884
ENSG00000146070	PLA2G7	-1.12586	0.00229805	0.0114909
ENSG00000140332	TLE3	-1.12719	9.31476e-06	0.000134656
ENSG00000185022	MAFF	-1.12723	0.00258657	0.012625
ENSG00000068323	TFE3	-1.12725	1.0711e-11	1.34645e-09
ENSG00000125841	NRSN2	-1.12762	6.44175e-12	8.57115e-10
ENSG00000060656	PTPRU	-1.12767	1.1212e-06	2.36567e-05
ENSG00000185033	SEMA4B	-1.12776	1.76096e-06	3.42973e-05
ENSG00000165030	NFIL3	-1.12838	0.000362122	0.00263058
ENSG00000137404	NRM	-1.12886	6.03172e-08	2.10015e-06
ENSG00000132003	ZSWIM4	-1.12959	5.72261e-06	8.93653e-05
ENSG00000197977	ELOVL2	-1.12985	0.000265702	0.00206227
ENSG00000166130	IKBIP	-1.13159	1.33631e-07	4.01032e-06
ENSG00000134294	SLC38A2	-1.1338	1.11887e-06	2.3632e-05
ENSG00000188042	ARL4C	-1.13392	0.000614036	0.00403463
ENSG00000116514	RNF19B	-1.13447	3.82523e-10	2.81009e-08
ENSG00000066697	MSANTD3	-1.13473	9.31294e-09	4.32157e-07
ENSG00000100644	HIF1A	-1.13493	1.8979e-10	1.54673e-08
ENSG00000072110	ACTN1	-1.13604	1.07758e-07	3.39398e-06
ENSG00000265206	AC004687.1	-1.13645	0.0044906	0.0195314
ENSG00000158373	H2BC5	-1.13683	3.35904e-10	2.52091e-08
ENSG00000257949	TEN1	-1.13821	1.89359e-06	3.63376e-05
ENSG00000137496	IL18BP	-1.13912	2.63948e-07	7.17551e-06
ENSG00000140406	TLNRD1	-1.1394	1.773e-09	1.02297e-07
ENSG00000244731	C4A	-1.14	0.00142363	0.00787586
ENSG00000128917	DLL4	-1.14016	6.86229e-05	0.000694188
ENSG00000271984	AL008726.1	-1.14067	0.00504087	0.0213549
ENSG00000088298	EDEM2	-1.14136	1.45014e-07	4.31715e-06
ENSG00000261236	BOP1	-1.14479	1.58753e-09	9.36677e-08
ENSG00000006062	MAP3K14	-1.14484	1.13769e-06	2.39854e-05
ENSG00000239466	RN7SL552P	-1.14508	0.000719605	0.00457404
ENSG00000180530	NRIP1	-1.14593	5.01825e-11	5.07252e-09
ENSG00000277879	AL391988.1	-1.14668	5.83773e-10	4.03826e-08
ENSG00000229081	LINC01165	-1.14684	0.00384994	0.0172899
ENSG00000167604	NFKBID	-1.1472	2.17694e-08	8.7747e-07
ENSG00000128815	WDFY4	-1.14724	3.59616e-05	0.000405899
ENSG00000156049	GNA14	-1.14737	0.00125814	0.00712509
ENSG00000119411	BSPRY	-1.14845	0.00418453	0.0184963
ENSG00000182022	CHST15	-1.14893	1.09744e-05	0.000153789
ENSG00000145358	DDIT4L	-1.14986	0.00631686	0.0254933
ENSG00000039560	RAI14	-1.15008	1.52633e-05	0.00020053
ENSG00000129204	USP6	-1.15188	5.15893e-06	8.24385e-05
ENSG00000289883		-1.15292	0.00444528	0.0193666
ENSG00000120437	ACAT2	-1.15343	9.36306e-05	0.000896399
ENSG00000171049	FPR2	-1.15385	1.48889e-06	2.98453e-05
ENSG00000058085	LAMC2	-1.15411	0.000323353	0.00240454
ENSG00000136122	BORA	-1.15474	2.81032e-05	0.000332383
ENSG00000137700	SLC37A4	-1.15567	1.89443e-14	5.67873e-12
ENSG00000138964	PARVG	-1.1569	0.000190896	0.00158598
ENSG00000142347	MYO1F	-1.15714	7.64414e-06	0.000114242
ENSG00000128283	CDC42EP1	-1.15849	1.76568e-07	5.11067e-06
ENSG00000189159	JPT1	-1.15865	5.38229e-06	8.52762e-05
ENSG00000105246	EBI3	-1.16052	0.000289202	0.00220272
ENSG00000254726	MEX3A	-1.16058	0.000113247	0.00104286
ENSG00000198355	PIM3	-1.16112	1.67102e-10	1.38785e-08
ENSG00000101265	RASSF2	-1.16155	2.91302e-05	0.000342665
ENSG00000128335	APOL2	-1.1633	3.82154e-08	1.44857e-06
ENSG00000153048	CARHSP1	-1.16346	5.81143e-12	7.97665e-10
ENSG00000132661	NXT1	-1.16469	1.4557e-11	1.7178e-09
ENSG00000168811	IL12A	-1.16487	0.000359894	0.00261658
ENSG00000173530	TNFRSF10D	-1.16492	0.000124191	0.00112794
ENSG00000100889	PCK2	-1.16565	1.06519e-07	3.36309e-06
ENSG00000140157	NIPA2	-1.16566	5.93294e-10	4.09325e-08
ENSG00000184357	H1-5	-1.16578	0.00407636	0.0181105
ENSG00000105383	CD33	-1.16665	1.15384e-06	2.42866e-05
ENSG00000115607	IL18RAP	-1.16677	0.00330885	0.0153189
ENSG00000188643	S100A16	-1.16774	1.30389e-06	2.67119e-05
ENSG00000104894	CD37	-1.16818	2.43055e-05	0.000294682
ENSG00000134326	CMPK2	-1.16882	1.64679e-05	0.000213346
ENSG00000184060	ADAP2	-1.16926	1.31131e-07	3.9685e-06
ENSG00000187134	AKR1C1	-1.16976	4.12411e-06	6.88281e-05
ENSG00000104635	SLC39A14	-1.17049	8.84585e-10	5.69607e-08
ENSG00000265185	SNORD3B-1	-1.17084	0.0110416	0.0393272
ENSG00000110719	TCIRG1	-1.17125	5.22745e-11	5.22325e-09
ENSG00000134285	FKBP11	-1.17364	3.06987e-05	0.000357863
ENSG00000171056	SOX7	-1.17477	4.86156e-06	7.85044e-05
ENSG00000049449	RCN1	-1.17519	1.96072e-11	2.1852e-09
ENSG00000106018	VIPR2	-1.1758	4.67117e-07	1.13433e-05
ENSG00000140511	HAPLN3	-1.17614	0.00127231	0.00718661
ENSG00000137267	TUBB2A	-1.17641	1.54851e-06	3.07567e-05
ENSG00000287419	AL121929.3	-1.1769	0.000918515	0.00555135
ENSG00000143570	SLC39A1	-1.17756	1.80215e-13	3.82099e-11
ENSG00000130202	NECTIN2	-1.17955	7.03037e-14	1.74614e-11
ENSG00000261635	AC103988.1	-1.18095	0.000880762	0.00536793
ENSG00000167394	ZNF668	-1.18252	5.94755e-09	2.94879e-07
ENSG00000121797	CCRL2	-1.18256	1.19586e-05	0.000164055
ENSG00000001617	SEMA3F	-1.18337	3.68114e-07	9.39349e-06
ENSG00000167613	LAIR1	-1.18341	8.98155e-09	4.19016e-07
ENSG00000110218	PANX1	-1.18376	1.5784e-05	0.000205918
ENSG00000089639	GMIP	-1.18413	5.24674e-06	8.35346e-05
ENSG00000204264	PSMB8	-1.1858	2.52835e-09	1.39401e-07
ENSG00000118946	PCDH17	-1.18606	2.39715e-05	0.000291176
ENSG00000259932	AC051619.6	-1.18704	0.000878552	0.00535822
ENSG00000198959	TGM2	-1.18764	2.29788e-05	0.000280555
ENSG00000173535	TNFRSF10C	-1.18768	7.78148e-06	0.000115864
ENSG00000177508	IRX3	-1.18778	0.0026877	0.0130114
ENSG00000126264	HCST	-1.18879	0.000318812	0.00237552
ENSG00000182541	LIMK2	-1.18965	1.00918e-06	2.1679e-05
ENSG00000130511	SSBP4	-1.19026	3.69367e-17	2.91901e-14
ENSG00000272851	AC096772.1	-1.19037	0.000125994	0.0011409
ENSG00000197019	SERTAD1	-1.19074	4.50843e-07	1.10399e-05
ENSG00000160789	LMNA	-1.19104	9.74779e-11	8.82683e-09
ENSG00000130775	THEMIS2	-1.19114	1.03255e-05	0.000146188
ENSG00000050730	TNIP3	-1.19207	0.00747538	0.0289975
ENSG00000271303	SRXN1	-1.19235	1.11084e-06	2.35524e-05
ENSG00000134851	TMEM165	-1.19299	7.66957e-10	5.07652e-08
ENSG00000189067	LITAF	-1.19443	5.69387e-07	1.32937e-05
ENSG00000279236	AC064801.2	-1.19581	2.61871e-06	4.71965e-05
ENSG00000157350	ST3GAL2	-1.19589	1.66562e-12	2.66488e-10
ENSG00000177464	GPR4	-1.19604	0.000212756	0.00173119
ENSG00000115271	GCA	-1.19664	3.93729e-11	4.07463e-09
ENSG00000121039	RDH10	-1.1968	4.13198e-07	1.03335e-05
ENSG00000123353	ORMDL2	-1.19941	8.39546e-07	1.86178e-05
ENSG00000172183	ISG20	-1.2004	0.000127547	0.00115141
ENSG00000287184	AC007269.1	-1.20051	0.000383149	0.00274434
ENSG00000059728	MXD1	-1.20095	3.33748e-07	8.65189e-06
ENSG00000133216	EPHB2	-1.2013	7.25637e-05	0.000724221
ENSG00000157193	LRP8	-1.20131	7.77909e-07	1.74738e-05
ENSG00000077044	DGKD	-1.20158	1.81477e-05	0.000231657
ENSG00000123338	NCKAP1L	-1.20185	7.28072e-06	0.00010969
ENSG00000136830	NIBAN2	-1.20229	1.06834e-12	1.80918e-10
ENSG00000196923	PDLIM7	-1.20312	0.00015848	0.00136718
ENSG00000129355	CDKN2D	-1.20392	2.04753e-10	1.65672e-08
ENSG00000145247	OCIAD2	-1.20445	4.5692e-10	3.26466e-08
ENSG00000151062	CACNA2D4	-1.20571	8.75856e-06	0.000127688
ENSG00000162645	GBP2	-1.20655	5.56711e-05	0.000583774
ENSG00000160888	IER2	-1.20662	1.47991e-05	0.000194922
ENSG00000179627	ZBTB42	-1.20841	7.22121e-09	3.481e-07
ENSG00000284194	SCO2	-1.20909	2.88985e-14	8.01748e-12
ENSG00000101236	RNF24	-1.20931	5.90404e-08	2.06396e-06
ENSG00000141506	PIK3R5	-1.21115	8.40441e-05	0.0008157
ENSG00000166173	LARP6	-1.21332	7.37706e-07	1.67147e-05
ENSG00000101974	ATP11C	-1.21372	3.02326e-07	7.98821e-06
ENSG00000128272	ATF4	-1.21421	6.86618e-10	4.67528e-08
ENSG00000100219	XBP1	-1.2145	3.86437e-11	4.0151e-09
ENSG00000037897	METTL1	-1.21521	1.10211e-05	0.000154194
ENSG00000177283	FZD8	-1.2153	1.84963e-10	1.51687e-08
ENSG00000144837	PLA1A	-1.21545	4.71216e-05	0.000509066
ENSG00000095303	PTGS1	-1.21579	0.000126457	0.0011435
ENSG00000250899	AC125807.2	-1.21636	6.0035e-08	2.09312e-06
ENSG00000185905	C16orf54	-1.21758	0.00020822	0.00170109
ENSG00000168884	TNIP2	-1.21768	1.50819e-13	3.3907e-11
ENSG00000127666	TICAM1	-1.21882	3.93125e-08	1.48291e-06
ENSG00000100448	CTSG	-1.21894	0.00680358	0.0269898
ENSG00000175567	UCP2	-1.2194	1.14032e-05	0.000158436
ENSG00000166501	PRKCB	-1.22204	0.000945693	0.00568528
ENSG00000100979	PLTP	-1.22327	1.80528e-07	5.20794e-06
ENSG00000101057	MYBL2	-1.22547	0.00215647	0.0109328
ENSG00000186074	CD300LF	-1.22589	0.000604721	0.00398547
ENSG00000181634	TNFSF15	-1.22643	3.954e-07	9.97638e-06
ENSG00000128052	KDR	-1.22664	1.10581e-05	0.00015463
ENSG00000163694	RBM47	-1.22678	9.84351e-13	1.70006e-10
ENSG00000085514	PILRA	-1.22738	2.07323e-05	0.000257996
ENSG00000135363	LMO2	-1.22765	2.08496e-06	3.92306e-05
ENSG00000158470	B4GALT5	-1.22791	2.03556e-11	2.23989e-09
ENSG00000171206	TRIM8	-1.22833	6.17053e-15	2.23502e-12
ENSG00000198520	ARMH1	-1.22872	0.00200313	0.0102935
ENSG00000101670	LIPG	-1.22953	0.000128278	0.00115689
ENSG00000139514	SLC7A1	-1.2297	5.45514e-05	0.000574574
ENSG00000105281	SLC1A5	-1.23002	1.07906e-07	3.39454e-06
ENSG00000038427	VCAN	-1.23075	1.5557e-05	0.00020367
ENSG00000168961	LGALS9	-1.23173	1.15792e-08	5.22447e-07
ENSG00000275126	H4C13	-1.23346	0.000108868	0.00101038
ENSG00000026751	SLAMF7	-1.23452	0.00225717	0.0113289
ENSG00000136630	HLX	-1.23472	6.46179e-06	9.93029e-05
ENSG00000115363	EVA1A	-1.23479	0.000134597	0.00120334
ENSG00000263740	RN7SL4P	-1.23511	0.00035741	0.00260287
ENSG00000183072	NKX2-5	-1.2355	1.86914e-11	2.10109e-09
ENSG00000184007	PTP4A2	-1.23553	3.13731e-14	8.61241e-12
ENSG00000135245	HILPDA	-1.23796	2.51348e-07	6.89991e-06
ENSG00000163565	IFI16	-1.23892	7.80331e-11	7.26795e-09
ENSG00000142089	IFITM3	-1.23899	5.41739e-15	1.98986e-12
ENSG00000115226	FNDC4	-1.24018	2.28684e-05	0.00027948
ENSG00000062716	VMP1	-1.24051	1.52169e-06	3.03396e-05
ENSG00000198604	BAZ1A	-1.2414	1.01963e-09	6.43849e-08
ENSG00000185838	GNB1L	-1.24178	0.00137581	0.00765187
ENSG00000074842	MYDGF	-1.24436	1.48345e-06	2.97592e-05
ENSG00000161638	ITGA5	-1.24522	0.000100044	0.000943054
ENSG00000087266	SH3BP2	-1.2455	2.51023e-14	7.19389e-12
ENSG00000285816	AP000944.5	-1.24579	6.13995e-07	1.42206e-05
ENSG00000105520	PLPPR2	-1.24609	4.15242e-09	2.14863e-07
ENSG00000259845	HERC2P10	-1.24697	0.00529859	0.0221801
ENSG00000229619	MBNL1-AS1	-1.24817	3.37686e-06	5.81672e-05
ENSG00000131435	PDLIM4	-1.24951	5.3945e-06	8.53428e-05
ENSG00000137507	LRRC32	-1.25088	4.67698e-06	7.6144e-05
ENSG00000110697	PITPNM1	-1.25272	2.59652e-13	5.33187e-11
ENSG00000101017	CD40	-1.25311	1.81324e-06	3.51581e-05
ENSG00000267397	AC090229.1	-1.25494	0.000935353	0.00563221
ENSG00000139182	CLSTN3	-1.25536	3.86784e-06	6.52453e-05
ENSG00000231852	CYP21A2	-1.25537	0.00562178	0.0232383
ENSG00000221968	FADS3	-1.25572	1.143e-06	2.40778e-05
ENSG00000104848	KCNA7	-1.25743	1.01006e-06	2.16801e-05
ENSG00000076716	GPC4	-1.25765	0.000516793	0.00350155
ENSG00000187140	FOXD3	-1.25929	0.00127557	0.00720033
ENSG00000164032	H2AZ1	-1.26034	4.04419e-07	1.01705e-05
ENSG00000099377	HSD3B7	-1.26084	2.14637e-11	2.34206e-09
ENSG00000153551	CMTM7	-1.26143	6.72497e-08	2.2836e-06
ENSG00000167470	MIDN	-1.26163	1.05019e-10	9.37945e-09
ENSG00000065320	NTN1	-1.26197	0.000177945	0.00149553
ENSG00000126246	IGFLR1	-1.2633	4.92069e-06	7.92988e-05
ENSG00000129911	KLF16	-1.26365	1.61578e-11	1.87279e-09
ENSG00000186187	ZNRF1	-1.26419	8.52638e-12	1.10627e-09
ENSG00000103490	PYCARD	-1.2647	7.0939e-08	2.3964e-06
ENSG00000196497	IPO4	-1.26511	5.0411e-08	1.82087e-06
ENSG00000167797	CDK2AP2	-1.26661	8.98714e-05	0.000864855
ENSG00000166394	CYB5R2	-1.26805	3.33381e-06	5.7618e-05
ENSG00000147065	MSN	-1.26898	1.35341e-07	4.04765e-06
ENSG00000144785	AC073896.1	-1.269	0.00382851	0.0172233
ENSG00000158792	SPATA2L	-1.26962	8.47335e-06	0.000124564
ENSG00000125637	PSD4	-1.26986	3.21153e-08	1.24633e-06
ENSG00000233038	PTPRN2-AS1	-1.2703	0.00124994	0.0070925
ENSG00000173638	SLC19A1	-1.27032	3.27112e-07	8.53074e-06
ENSG00000065328	MCM10	-1.27046	0.00220833	0.0111416
ENSG00000204950	LRRC10B	-1.2709	0.000913569	0.00552655
ENSG00000104312	RIPK2	-1.27176	4.84563e-09	2.44902e-07
ENSG00000275714	H3C1	-1.27438	2.06795e-05	0.000257669
ENSG00000130429	ARPC1B	-1.27471	5.65536e-13	1.02421e-10
ENSG00000171303	KCNK3	-1.27615	3.02032e-05	0.000353057
ENSG00000076513	ANKRD13A	-1.27976	1.07227e-06	2.28666e-05
ENSG00000185986	SDHAP3	-1.28106	0.00884624	0.033066
ENSG00000173457	PPP1R14B	-1.28115	3.24213e-09	1.71504e-07
ENSG00000239672	NME1	-1.28155	4.11832e-07	1.03172e-05
ENSG00000140968	IRF8	-1.28194	5.69985e-06	8.90632e-05
ENSG00000160818	GPATCH4	-1.28325	8.01653e-08	2.66908e-06
ENSG00000197385	ZNF860	-1.28619	0.000198969	0.00163791
ENSG00000140564	FURIN	-1.2892	5.44051e-10	3.81406e-08
ENSG00000135604	STX11	-1.28952	1.58468e-05	0.000206479
ENSG00000038295	TLL1	-1.29003	0.000516603	0.00350155
ENSG00000117472	TSPAN1	-1.29061	7.80255e-05	0.000769311
ENSG00000120729	MYOT	-1.29073	0.00059842	0.0039506
ENSG00000187796	CARD9	-1.2913	0.000595971	0.00393975
ENSG00000139629	GALNT6	-1.2926	7.80479e-08	2.61285e-06
ENSG00000289482		-1.29692	0.00014774	0.00129553
ENSG00000012223	LTF	-1.29758	3.84636e-05	0.000430697
ENSG00000123136	DDX39A	-1.30008	8.69874e-16	4.28027e-13
ENSG00000228300	FAM174C	-1.30085	2.44589e-09	1.36005e-07
ENSG00000184451	CCR10	-1.3014	9.30724e-05	0.00089171
ENSG00000204315	FKBPL	-1.3032	1.21819e-08	5.44848e-07
ENSG00000177105	RHOG	-1.30425	1.85623e-11	2.09562e-09
ENSG00000161960	EIF4A1	-1.30482	5.99602e-08	2.09312e-06
ENSG00000277595	AC007546.1	-1.30903	8.73023e-05	0.000844494
ENSG00000118508	RAB32	-1.3094	8.32351e-10	5.43179e-08
ENSG00000288928		-1.31106	9.01042e-11	8.21618e-09
ENSG00000188404	SELL	-1.31135	1.58507e-05	0.000206479
ENSG00000275202	AL161421.1	-1.31162	0.00145874	0.0080309
ENSG00000177144	NUDT4B	-1.31168	0.000329878	0.00244539
ENSG00000177602	HASPIN	-1.31327	0.000606449	0.00399337
ENSG00000196878	LAMB3	-1.31329	1.16757e-05	0.00016122
ENSG00000140534	TICRR	-1.31353	0.0022683	0.011372
ENSG00000109062	SLC9A3R1	-1.3147	2.86795e-06	5.07761e-05
ENSG00000173598	NUDT4	-1.31591	2.30542e-08	9.19313e-07
ENSG00000243927	MRPS6	-1.31686	8.02391e-08	2.66908e-06
ENSG00000090659	CD209	-1.31706	5.19879e-08	1.86698e-06
ENSG00000143942	CHAC2	-1.3194	9.44995e-06	0.000136158
ENSG00000178226	PRSS36	-1.32067	6.93434e-05	0.00069866
ENSG00000262074	SNORD3B-2	-1.32131	0.00571637	0.0235212
ENSG00000286638	AC123595.2	-1.32133	0.000229516	0.00183662
ENSG00000232533	AC093673.1	-1.32139	8.9479e-07	1.96424e-05
ENSG00000108518	PFN1	-1.32334	1.42852e-11	1.69338e-09
ENSG00000196954	CASP4	-1.32491	1.07554e-09	6.72961e-08
ENSG00000121152	NCAPH	-1.32558	0.000648033	0.00421658
ENSG00000141086	CTRL	-1.32656	0.000903302	0.00547899
ENSG00000089820	ARHGAP4	-1.32794	5.33542e-10	3.7606e-08
ENSG00000122644	ARL4A	-1.32857	5.75664e-08	2.02601e-06
ENSG00000169508	GPR183	-1.329	0.000142328	0.0012604
ENSG00000141505	ASGR1	-1.32913	5.17275e-05	0.000549939
ENSG00000127948	POR	-1.33065	3.69348e-06	6.27506e-05
ENSG00000125898	FAM110A	-1.33108	1.28547e-08	5.682e-07
ENSG00000149781	FERMT3	-1.3313	2.28236e-15	9.50024e-13
ENSG00000261315	LARP4P	-1.33183	0.000187248	0.00156114
ENSG00000166407	LMO1	-1.33196	0.00659922	0.0263959
ENSG00000151164	RAD9B	-1.33293	7.2854e-05	0.000726839
ENSG00000184009	ACTG1	-1.33347	8.11474e-09	3.83377e-07
ENSG00000163874	ZC3H12A	-1.33539	3.58399e-05	0.000405144
ENSG00000086730	LAT2	-1.33682	5.11876e-11	5.13431e-09
ENSG00000134242	PTPN22	-1.34006	0.000230337	0.00184149
ENSG00000188313	PLSCR1	-1.34039	1.03577e-08	4.74725e-07
ENSG00000178977	LINC00324	-1.34056	4.41483e-08	1.6308e-06
ENSG00000168140	VASN	-1.34161	1.90923e-07	5.42976e-06
ENSG00000013364	MVP	-1.34257	7.89408e-25	2.28744e-21
ENSG00000197483	ZNF628	-1.34483	1.09913e-07	3.44522e-06
ENSG00000117676	RPS6KA1	-1.34627	3.4845e-07	8.93532e-06
ENSG00000181284	TMEM102	-1.34823	1.56211e-10	1.31478e-08
ENSG00000185222	TCEAL9	-1.34825	1.35563e-09	8.18365e-08
ENSG00000144136	SLC20A1	-1.35176	1.52236e-08	6.56756e-07
ENSG00000286913	AC092943.2	-1.3521	0.0036244	0.0165015
ENSG00000224420	ADM5	-1.35499	0.000167324	0.00142555
ENSG00000242114	MTFP1	-1.3553	5.86019e-06	9.10779e-05
ENSG00000214212	C19orf38	-1.35565	3.35972e-05	0.000385304
ENSG00000128039	SRD5A3	-1.35694	5.558e-14	1.40725e-11
ENSG00000163931	TKT	-1.35819	2.1091e-08	8.58084e-07
ENSG00000108797	CNTNAP1	-1.36006	6.65705e-07	1.52691e-05
ENSG00000278828	H3C10	-1.36015	0.000117155	0.00107429
ENSG00000165025	SYK	-1.3629	8.83606e-10	5.69607e-08
ENSG00000152422	XRCC4	-1.36296	1.44856e-05	0.000191276
ENSG00000225689	AL008633.1	-1.36299	5.96723e-06	9.25755e-05
ENSG00000289984		-1.36402	0.000484588	0.00332025
ENSG00000250264	AL669918.1	-1.36591	0.000954178	0.00572672
ENSG00000023171	GRAMD1B	-1.36838	9.14898e-05	0.000877837
ENSG00000125835	SNRPB	-1.36944	2.75562e-13	5.57084e-11
ENSG00000250138	AC139495.2	-1.37078	4.76919e-05	0.000513949
ENSG00000180061	TMEM150B	-1.37473	1.47261e-08	6.39005e-07
ENSG00000188522	FAM83G	-1.37814	5.41415e-06	8.54177e-05
ENSG00000283154	IQCJ-SCHIP1	-1.37833	4.19016e-05	0.000462246
ENSG00000134470	IL15RA	-1.37939	2.1073e-07	5.90929e-06
ENSG00000126262	FFAR2	-1.37972	1.24594e-05	0.00017012
ENSG00000257446	ZNF878	-1.38164	0.000377776	0.00271555
ENSG00000092929	UNC13D	-1.38239	1.55683e-05	0.000203716
ENSG00000164733	CTSB	-1.38286	1.54838e-09	9.19825e-08
ENSG00000143226	FCGR2A	-1.38321	1.00811e-10	9.03454e-09
ENSG00000034152	MAP2K3	-1.38615	2.54434e-08	1.00536e-06
ENSG00000163995	ABLIM2	-1.38653	6.32467e-09	3.1121e-07
ENSG00000119535	CSF3R	-1.38657	1.55256e-08	6.68137e-07
ENSG00000163132	MSX1	-1.38673	7.88027e-09	3.74738e-07
ENSG00000162747	FCGR3B	-1.38707	0.000749911	0.00471934
ENSG00000186818	LILRB4	-1.38814	9.53854e-07	2.07296e-05
ENSG00000175606	TMEM70	-1.38877	7.49004e-10	4.9703e-08
ENSG00000253522	MIR3142HG	-1.39098	0.00363857	0.0165574
ENSG00000115902	SLC1A4	-1.39165	2.93559e-10	2.26098e-08
ENSG00000128271	ADORA2A	-1.39206	0.000125265	0.00113548
ENSG00000119630	PGF	-1.39369	1.97247e-11	2.18778e-09
ENSG00000136490	LIMD2	-1.3949	6.95288e-07	1.585e-05
ENSG00000224318	CHL1-AS2	-1.39704	0.000353585	0.00258368
ENSG00000168610	STAT3	-1.39824	9.31652e-13	1.63064e-10
ENSG00000226555	AGKP1	-1.40002	0.00430343	0.018885
ENSG00000008517	IL32	-1.4016	1.78459e-05	0.000228811
ENSG00000113916	BCL6	-1.40175	9.06444e-12	1.16449e-09
ENSG00000139278	GLIPR1	-1.40212	4.1953e-07	1.04698e-05
ENSG00000102524	TNFSF13B	-1.40213	1.82685e-07	5.24697e-06
ENSG00000095383	TBC1D2	-1.40225	5.79944e-09	2.89185e-07
ENSG00000162777	DENND2D	-1.40431	0.000314707	0.00235142
ENSG00000249460	LINC02500	-1.40513	0.0142381	0.0478746
ENSG00000125753	VASP	-1.40594	1.18165e-09	7.30241e-08
ENSG00000015285	WAS	-1.40614	2.98478e-09	1.59182e-07
ENSG00000160013	PTGIR	-1.40709	1.30318e-06	2.67119e-05
ENSG00000108829	LRRC59	-1.40762	2.91121e-08	1.13825e-06
ENSG00000138316	ADAMTS14	-1.40826	0.000147871	0.00129581
ENSG00000137462	TLR2	-1.41138	2.85337e-07	7.62427e-06
ENSG00000241839	PLEKHO2	-1.41414	3.19646e-13	6.2677e-11
ENSG00000132334	PTPRE	-1.41646	4.2947e-09	2.20475e-07
ENSG00000115232	ITGA4	-1.41665	4.06151e-05	0.000450533
ENSG00000051523	CYBA	-1.41888	1.84046e-11	2.08684e-09
ENSG00000110660	SLC35F2	-1.41889	0.000100059	0.000943054
ENSG00000155090	KLF10	-1.42284	7.66596e-06	0.000114482
ENSG00000114315	HES1	-1.42369	0.00023946	0.00189837
ENSG00000170525	PFKFB3	-1.42471	5.4182e-09	2.71212e-07
ENSG00000140678	ITGAX	-1.42495	2.9449e-05	0.00034579
ENSG00000116701	NCF2	-1.42605	2.14558e-08	8.67513e-07
ENSG00000184922	FMNL1	-1.42615	5.93322e-16	3.03397e-13
ENSG00000232956	SNHG15	-1.42703	2.6035e-09	1.42813e-07
ENSG00000139438	FAM222A	-1.43078	9.73665e-07	2.10724e-05
ENSG00000174125	TLR1	-1.43098	1.77243e-09	1.02297e-07
ENSG00000183386	FHL3	-1.43151	1.2413e-09	7.58889e-08
ENSG00000119669	IRF2BPL	-1.4326	1.09244e-11	1.35372e-09
ENSG00000075624	ACTB	-1.43485	1.1376e-10	9.95549e-09
ENSG00000205744	DENND1C	-1.43914	0.00025844	0.00201731
ENSG00000268500	AC018755.2	-1.44003	0.000496953	0.0033909
ENSG00000134516	DOCK2	-1.44069	4.41708e-07	1.08878e-05
ENSG00000137841	PLCB2	-1.44332	6.81029e-08	2.30957e-06
ENSG00000290355		-1.44501	0.0017243	0.00915289
ENSG00000135048	CEMIP2	-1.44538	1.19454e-09	7.3587e-08
ENSG00000188766	SPRED3	-1.44562	1.08382e-05	0.000152043
ENSG00000115594	IL1R1	-1.44622	1.77598e-10	1.46106e-08
ENSG00000175564	UCP3	-1.44654	7.2119e-05	0.000720886
ENSG00000112303	VNN2	-1.44869	0.000227794	0.00182564
ENSG00000099860	GADD45B	-1.4493	1.11054e-05	0.000155042
ENSG00000259207	ITGB3	-1.45012	3.26306e-07	8.52555e-06
ENSG00000169896	ITGAM	-1.45042	1.11223e-07	3.4821e-06
ENSG00000176919	C8G	-1.45095	0.000411024	0.00290097
ENSG00000291336		-1.45099	0.000405594	0.00287119
ENSG00000142748	FCN3	-1.45302	2.21962e-05	0.000273432
ENSG00000011600	TYROBP	-1.45678	1.17789e-08	5.30539e-07
ENSG00000159840	ZYX	-1.45876	2.35528e-09	1.31246e-07
ENSG00000227630	LINC01132	-1.45898	0.000119958	0.00109592
ENSG00000163932	PRKCD	-1.46075	1.09045e-11	1.35372e-09
ENSG00000140285	FGF7	-1.46173	2.5656e-07	6.99876e-06
ENSG00000213719	CLIC1	-1.46377	1.09676e-09	6.82634e-08
ENSG00000186907	RTN4RL2	-1.46443	5.46845e-05	0.000575512
ENSG00000185803	SLC52A2	-1.46468	2.79378e-09	1.51083e-07
ENSG00000123374	CDK2	-1.4655	4.38306e-12	6.1126e-10
ENSG00000271121	NUDT4P2	-1.46606	4.91687e-10	3.47499e-08
ENSG00000137193	PIM1	-1.46653	0.00018019	0.00151143
ENSG00000290937		-1.46788	3.07104e-05	0.000357863
ENSG00000104783	KCNN4	-1.47129	0.000150874	0.00131461
ENSG00000158714	SLAMF8	-1.47532	0.00012837	0.00115719
ENSG00000117594	HSD11B1	-1.47591	0.000703591	0.00449619
ENSG00000265666	RARA-AS1	-1.47665	2.05193e-10	1.65672e-08
ENSG00000117152	RGS4	-1.47692	1.98698e-05	0.000249112
ENSG00000117016	RIMS3	-1.48057	2.78799e-09	1.51083e-07
ENSG00000184216	IRAK1	-1.48062	7.89148e-15	2.74402e-12
ENSG00000280587	LINC01348	-1.48111	1.80599e-06	3.50435e-05
ENSG00000142149	HUNK	-1.48365	1.49471e-06	2.9939e-05
ENSG00000012779	ALOX5	-1.4843	1.74666e-08	7.37295e-07
ENSG00000196932	TMEM26	-1.48443	0.000565845	0.00377347
ENSG00000105639	JAK3	-1.48522	4.38583e-10	3.15962e-08
ENSG00000008516	MMP25	-1.48527	0.000142565	0.00126161
ENSG00000134917	ADAMTS8	-1.4869	7.08011e-05	0.000710709
ENSG00000102445	RUBCNL	-1.48819	2.80395e-09	1.51083e-07
ENSG00000288547	C3orf36	-1.4883	0.00125092	0.00709653
ENSG00000277013	AC008556.1	-1.49256	1.66371e-05	0.000215315
ENSG00000207205	RNVU1-15	-1.49593	0.00045356	0.00314752
ENSG00000213088	ACKR1	-1.49687	7.91481e-05	0.00077744
ENSG00000142227	EMP3	-1.49781	1.30149e-08	5.7237e-07
ENSG00000154734	ADAMTS1	-1.50095	5.12418e-05	0.000546335
ENSG00000163584	RPL22L1	-1.50174	1.03424e-07	3.28139e-06
ENSG00000272269	NUP153-AS1	-1.50542	5.36393e-05	0.000565652
ENSG00000128203	ASPHD2	-1.50613	5.56398e-05	0.000583681
ENSG00000140749	IGSF6	-1.5072	3.29827e-08	1.2762e-06
ENSG00000023902	PLEKHO1	-1.50843	2.45087e-07	6.74934e-06
ENSG00000160606	TLCD1	-1.50889	1.55485e-06	3.08516e-05
ENSG00000127954	STEAP4	-1.50931	7.39822e-07	1.67336e-05
ENSG00000185201	IFITM2	-1.51071	8.57064e-10	5.57097e-08
ENSG00000074800	ENO1	-1.51107	1.19111e-12	2.00406e-10
ENSG00000085265	FCN1	-1.51144	2.68594e-11	2.85904e-09
ENSG00000103187	COTL1	-1.5135	2.36399e-10	1.86819e-08
ENSG00000213654	GPSM3	-1.5142	1.23881e-10	1.0769e-08
ENSG00000234518	PTGES3P1	-1.51538	5.7677e-05	0.000600702
ENSG00000163746	PLSCR2	-1.51728	1.38253e-06	2.79714e-05
ENSG00000149257	SERPINH1	-1.51759	9.98352e-09	4.60446e-07
ENSG00000167208	SNX20	-1.51872	4.21514e-06	7.0151e-05
ENSG00000142185	TRPM2	-1.5188	1.24255e-09	7.58889e-08
ENSG00000197696	NMB	-1.52063	1.86203e-08	7.76958e-07
ENSG00000152760	TCTEX1D1	-1.52114	6.17639e-06	9.53258e-05
ENSG00000142627	EPHA2	-1.52273	1.28773e-09	7.84642e-08
ENSG00000175489	LRRC25	-1.52547	1.16861e-11	1.43081e-09
ENSG00000151948	GLT1D1	-1.52669	0.000644243	0.00419716
ENSG00000182885	ADGRG3	-1.53247	0.000760823	0.0047673
ENSG00000185518	SV2B	-1.53523	2.61344e-06	4.71342e-05
ENSG00000117009	KMO	-1.53573	5.44772e-05	0.000574093
ENSG00000000938	FGR	-1.53694	1.89648e-08	7.8881e-07
ENSG00000168995	SIGLEC7	-1.5376	1.18749e-05	0.00016325
ENSG00000151364	KCTD14	-1.53911	0.000202113	0.00165804
ENSG00000162493	PDPN	-1.53998	2.67657e-06	4.79082e-05
ENSG00000168490	PHYHIP	-1.54181	7.33818e-06	0.000110428
ENSG00000077238	IL4R	-1.54226	2.36026e-10	1.86819e-08
ENSG00000103522	IL21R	-1.54468	0.000105504	0.000984766
ENSG00000260018	AC040169.1	-1.54546	9.92524e-06	0.000141443
ENSG00000112799	LY86	-1.54591	8.55383e-05	0.000828353
ENSG00000168394	TAP1	-1.54717	1.6395e-15	7.12608e-13
ENSG00000135074	ADAM19	-1.54855	5.29914e-05	0.000559953
ENSG00000221869	CEBPD	-1.54905	2.91195e-06	5.14504e-05
ENSG00000175471	MCTP1	-1.54988	5.84977e-11	5.7352e-09
ENSG00000017483	SLC38A5	-1.551	1.29618e-05	0.000175967
ENSG00000197106	SLC6A17	-1.55172	0.000875608	0.00534276
ENSG00000180198	RCC1	-1.552	7.67667e-11	7.20143e-09
ENSG00000136295	TTYH3	-1.55225	3.64525e-15	1.39801e-12
ENSG00000213694	S1PR3	-1.55327	1.02089e-12	1.75156e-10
ENSG00000175591	P2RY2	-1.55597	5.30402e-13	9.7411e-11
ENSG00000276368	H2AC14	-1.55822	0.00129589	0.00729454
ENSG00000118640	VAMP8	-1.56014	3.87047e-14	1.05144e-11
ENSG00000261616	AC036108.3	-1.56063	2.62963e-06	4.7328e-05
ENSG00000136048	DRAM1	-1.56078	1.86026e-10	1.52081e-08
ENSG00000111679	PTPN6	-1.561	6.33947e-09	3.11351e-07
ENSG00000270681	AC095055.1	-1.56739	0.000679501	0.00437116
ENSG00000288826		-1.56807	6.91083e-05	0.000697475
ENSG00000177725	AC105206.1	-1.57059	2.80247e-09	1.51083e-07
ENSG00000130164	LDLR	-1.57066	8.51065e-07	1.88572e-05
ENSG00000166741	NNMT	-1.57249	1.92537e-07	5.46373e-06
ENSG00000274322	AL136531.2	-1.57316	0.000102545	0.000964392
ENSG00000176597	B3GNT5	-1.57317	1.51029e-06	3.01816e-05
ENSG00000172936	MYD88	-1.57369	2.00292e-12	3.0726e-10
ENSG00000237181	PRKAR1B-AS1	-1.57534	4.45558e-06	7.29881e-05
ENSG00000224397	PELATON	-1.57818	4.44622e-07	1.0919e-05
ENSG00000144485	HES6	-1.5789	4.64972e-06	7.57876e-05
ENSG00000121594	CD80	-1.57959	0.00123838	0.00704375
ENSG00000280220	AL157414.3	-1.5851	0.00397843	0.0177447
ENSG00000184730	APOBR	-1.58834	2.17115e-05	0.00026822
ENSG00000101255	TRIB3	-1.59751	3.69196e-06	6.27506e-05
ENSG00000169258	GPRIN1	-1.5999	9.06059e-10	5.81998e-08
ENSG00000131459	GFPT2	-1.60034	4.20539e-07	1.04849e-05
ENSG00000081237	PTPRC	-1.60213	9.7852e-07	2.11249e-05
ENSG00000129173	E2F8	-1.60611	6.46081e-07	1.4832e-05
ENSG00000171700	RGS19	-1.60949	3.24533e-13	6.31605e-11
ENSG00000134802	SLC43A3	-1.61132	1.10126e-13	2.61088e-11
ENSG00000103241	FOXF1	-1.61221	0.00101123	0.00599768
ENSG00000179388	EGR3	-1.61259	0.00303583	0.0143323
ENSG00000130066	SAT1	-1.61428	3.37359e-10	2.52091e-08
ENSG00000245848	CEBPA	-1.61466	0.000338779	0.00249225
ENSG00000275713	H2BC9	-1.62103	0.000182121	0.00152522
ENSG00000168062	BATF2	-1.62244	4.74622e-07	1.15034e-05
ENSG00000067182	TNFRSF1A	-1.62261	2.46395e-18	2.47143e-15
ENSG00000261026	AC105046.1	-1.62403	0.00727336	0.0283792
ENSG00000172738	TMEM217	-1.62686	0.000157436	0.00136043
ENSG00000171631	P2RY6	-1.63015	4.03024e-12	5.77497e-10
ENSG00000151651	ADAM8	-1.63263	4.78665e-07	1.15799e-05
ENSG00000278771	RN7SL3	-1.63355	3.94424e-06	6.62343e-05
ENSG00000227507	LTB	-1.63462	0.000362598	0.0026333
ENSG00000173083	HPSE	-1.6387	7.63639e-11	7.18951e-09
ENSG00000284753	EEF1AKMT4	-1.64712	9.4414e-08	3.06247e-06
ENSG00000059804	SLC2A3	-1.64813	8.93168e-05	0.000860788
ENSG00000163464	CXCR1	-1.65637	0.000321498	0.00239143
ENSG00000167553	TUBA1C	-1.65679	1.85284e-05	0.000235593
ENSG00000198743	SLC5A3	-1.65692	3.3455e-08	1.28961e-06
ENSG00000145632	PLK2	-1.6572	1.05061e-06	2.24581e-05
ENSG00000196639	HRH1	-1.65861	1.68124e-06	3.29661e-05
ENSG00000117091	CD48	-1.65996	0.000262985	0.00204544
ENSG00000005884	ITGA3	-1.66054	5.90372e-12	8.0609e-10
ENSG00000183018	SPNS2	-1.66154	4.90625e-14	1.25441e-11
ENSG00000125319	HROB	-1.66232	1.38182e-05	0.000184424
ENSG00000117228	GBP1	-1.66464	1.3084e-05	0.000176981
ENSG00000249992	TMEM158	-1.66634	3.90437e-05	0.000435137
ENSG00000171860	C3AR1	-1.66718	1.21407e-09	7.44984e-08
ENSG00000079462	PAFAH1B3	-1.66718	2.4313e-10	1.91558e-08
ENSG00000124818	OPN5	-1.66839	0.000216138	0.00175378
ENSG00000038945	MSR1	-1.67031	2.01935e-08	8.29332e-07
ENSG00000121552	CSTA	-1.6787	7.52156e-06	0.000112862
ENSG00000100092	SH3BP1	-1.68047	6.27462e-13	1.12079e-10
ENSG00000142669	SH3BGRL3	-1.6842	1.0433e-08	4.77337e-07
ENSG00000119714	GPR68	-1.68594	0.000443087	0.00308717
ENSG00000272799	AC006238.1	-1.69179	0.00118264	0.00678591
ENSG00000143119	CD53	-1.69255	7.7952e-08	2.61285e-06
ENSG00000204655	MOG	-1.6938	0.000118884	0.00108823
ENSG00000286584	AC023494.1	-1.69593	1.17205e-05	0.000161639
ENSG00000174004	NRROS	-1.69692	7.57655e-15	2.67012e-12
ENSG00000225331	LINC01678	-1.69835	1.1458e-05	0.000158943
ENSG00000148339	SLC25A25	-1.69865	4.37664e-12	6.1126e-10
ENSG00000142583	SLC2A5	-1.7004	8.34741e-05	0.000811376
ENSG00000021355	SERPINB1	-1.70121	6.25633e-11	6.08802e-09
ENSG00000170961	HAS2	-1.70207	6.67844e-06	0.000101912
ENSG00000115221	ITGB6	-1.70217	6.80193e-07	1.55467e-05
ENSG00000176788	BASP1	-1.70321	6.70638e-08	2.28026e-06
ENSG00000132965	ALOX5AP	-1.70399	1.74483e-08	7.37295e-07
ENSG00000105355	PLIN3	-1.70572	4.775e-10	3.3839e-08
ENSG00000100526	CDKN3	-1.7068	5.15027e-05	0.00054822
ENSG00000173110	HSPA6	-1.70957	6.02122e-12	8.17851e-10
ENSG00000118503	TNFAIP3	-1.71021	5.88169e-05	0.000609169
ENSG00000090382	LYZ	-1.7106	1.87882e-06	3.61073e-05
ENSG00000197905	TEAD4	-1.7117	1.91403e-08	7.94143e-07
ENSG00000115107	STEAP3	-1.71933	1.0739e-11	1.34645e-09
ENSG00000027869	SH2D2A	-1.72301	2.12327e-09	1.19596e-07
ENSG00000171476	HOPX	-1.72347	0.000309002	0.00231698
ENSG00000177374	HIC1	-1.72354	2.16184e-07	6.04272e-06
ENSG00000113645	WWC1	-1.72564	9.45537e-06	0.00013616
ENSG00000138944	SHISAL1	-1.72605	4.8935e-07	1.17801e-05
ENSG00000229014	RPL30P13	-1.72709	7.36054e-05	0.000732934
ENSG00000157557	ETS2	-1.72778	1.67694e-09	9.80557e-08
ENSG00000253837	AC090197.1	-1.72854	1.94038e-07	5.49436e-06
ENSG00000130477	UNC13A	-1.72866	0.000258848	0.0020199
ENSG00000179431	FJX1	-1.73159	6.04895e-11	5.90826e-09
ENSG00000154589	LY96	-1.73613	1.01776e-16	6.98478e-14
ENSG00000135144	DTX1	-1.73752	3.16864e-05	0.000367757
ENSG00000028277	POU2F2	-1.7399	1.07235e-06	2.28666e-05
ENSG00000273320	AC007032.1	-1.74339	3.35278e-05	0.000385066
ENSG00000141526	SLC16A3	-1.74413	9.18734e-10	5.87247e-08
ENSG00000122035	RASL11A	-1.74436	8.27765e-07	1.84071e-05
ENSG00000136997	MYC	-1.74723	4.27817e-08	1.58706e-06
ENSG00000072310	SREBF1	-1.74804	2.2813e-16	1.35214e-13
ENSG00000256694	AC026369.2	-1.7508	2.41945e-05	0.000293712
ENSG00000163191	S100A11	-1.75248	3.69478e-10	2.73739e-08
ENSG00000091879	ANGPT2	-1.75575	4.12732e-09	2.13989e-07
ENSG00000101916	TLR8	-1.75596	3.7128e-09	1.94821e-07
ENSG00000183578	TNFAIP8L3	-1.75637	5.1211e-07	1.22302e-05
ENSG00000164761	TNFRSF11B	-1.75707	4.45419e-05	0.000486052
ENSG00000204472	AIF1	-1.75842	3.15558e-13	6.24484e-11
ENSG00000186517	ARHGAP30	-1.76136	2.00469e-08	8.25024e-07
ENSG00000145623	OSMR	-1.76218	2.19477e-13	4.579e-11
ENSG00000121807	CCR2	-1.76341	0.000851903	0.00522748
ENSG00000134333	LDHA	-1.76364	3.8595e-16	2.14153e-13
ENSG00000076604	TRAF4	-1.76679	1.11823e-08	5.0894e-07
ENSG00000199377	RNU5F-1	-1.76884	0.00117372	0.00675556
ENSG00000132329	RAMP1	-1.76991	6.07649e-16	3.04747e-13
ENSG00000204482	LST1	-1.77018	1.91577e-10	1.55643e-08
ENSG00000285155	AC092153.1	-1.77072	5.42343e-07	1.2823e-05
ENSG00000172020	GAP43	-1.77079	7.77226e-05	0.000766615
ENSG00000131979	GCH1	-1.77118	3.36613e-06	5.80591e-05
ENSG00000289409		-1.77142	3.50228e-05	0.000397632
ENSG00000123999	INHA	-1.7757	5.84921e-07	1.36319e-05
ENSG00000251194	AL133330.1	-1.77609	0.000234327	0.0018671
ENSG00000285691	AL445259.1	-1.78207	3.77431e-05	0.000423355
ENSG00000182853	VMO1	-1.78805	3.35626e-06	5.79488e-05
ENSG00000173559	NABP1	-1.7897	1.02339e-15	4.94242e-13
ENSG00000288754		-1.79693	7.73394e-10	5.10616e-08
ENSG00000256940	PPP1R14B-AS1	-1.79779	0.000203498	0.00166678
ENSG00000102007	PLP2	-1.79782	2.04722e-14	5.99881e-12
ENSG00000204595	DPRX	-1.79998	2.13979e-05	0.00026501
ENSG00000129226	CD68	-1.80096	1.35662e-10	1.16379e-08
ENSG00000112195	TREML2	-1.80185	7.12282e-05	0.000714375
ENSG00000185499	MUC1	-1.8053	0.000201455	0.00165316
ENSG00000163563	MNDA	-1.80799	3.10743e-10	2.36284e-08
ENSG00000133321	PLAAT4	-1.80957	2.95997e-06	5.21927e-05
ENSG00000198435	NRARP	-1.81333	7.28131e-09	3.50349e-07
ENSG00000275379	H3C11	-1.81482	8.31843e-06	0.000122563
ENSG00000100365	NCF4	-1.81932	1.64271e-13	3.57001e-11
ENSG00000163154	TNFAIP8L2	-1.82111	8.10254e-11	7.51979e-09
ENSG00000134070	IRAK2	-1.82749	2.46595e-08	9.7735e-07
ENSG00000288765		-1.82776	9.90089e-06	0.000141354
ENSG00000290004		-1.82963	0.00324695	0.0151021
ENSG00000119514	GALNT12	-1.82968	1.68307e-08	7.16044e-07
ENSG00000196154	S100A4	-1.83197	3.53023e-16	2.00141e-13
ENSG00000141655	TNFRSF11A	-1.83439	5.33626e-07	1.26744e-05
ENSG00000091106	NLRC4	-1.83926	5.45972e-11	5.43451e-09
ENSG00000019991	HGF	-1.84489	4.98155e-11	5.05501e-09
ENSG00000122877	EGR2	-1.84675	0.000615785	0.0040451
ENSG00000175868	CALCB	-1.84765	0.000121034	0.00110404
ENSG00000132481	TRIM47	-1.84921	2.20131e-17	1.85187e-14
ENSG00000278588	H2BC10	-1.85535	6.49706e-06	9.97273e-05
ENSG00000146112	PPP1R18	-1.85561	1.58074e-14	4.84989e-12
ENSG00000155629	PIK3AP1	-1.85684	1.13482e-10	9.95549e-09
ENSG00000155659	VSIG4	-1.86664	4.08188e-11	4.20757e-09
ENSG00000100055	CYTH4	-1.86775	1.44828e-12	2.33147e-10
ENSG00000139998	RAB15	-1.86845	1.63744e-07	4.79806e-06
ENSG00000187474	FPR3	-1.87115	2.1695e-09	1.21936e-07
ENSG00000198881	ASB12	-1.87144	7.65326e-08	2.57203e-06
ENSG00000204577	LILRB3	-1.87169	1.2907e-13	3.00536e-11
ENSG00000175040	CHST2	-1.8726	1.13625e-08	5.14258e-07
ENSG00000186827	TNFRSF4	-1.87614	3.01102e-05	0.000352286
ENSG00000146232	NFKBIE	-1.87854	1.92418e-08	7.96517e-07
ENSG00000162511	LAPTM5	-1.89008	1.09527e-11	1.35372e-09
ENSG00000278463	H2AC4	-1.89091	5.93895e-07	1.38164e-05
ENSG00000179331	RAB39A	-1.89451	9.82844e-11	8.86907e-09
ENSG00000127507	ADGRE2	-1.90076	1.47565e-18	1.60348e-15
ENSG00000123685	BATF3	-1.90262	1.01067e-07	3.23006e-06
ENSG00000111424	VDR	-1.90399	1.10578e-06	2.34642e-05
ENSG00000183114	FAM43B	-1.90553	3.14829e-06	5.49559e-05
ENSG00000164089	ETNPPL	-1.90585	0.00031699	0.00236599
ENSG00000138821	SLC39A8	-1.9087	1.25072e-08	5.56613e-07
ENSG00000242125	SNHG3	-1.91662	4.07259e-12	5.80378e-10
ENSG00000111199	TRPV4	-1.91762	4.01793e-08	1.50551e-06
ENSG00000256540	AC007406.3	-1.91882	1.23154e-06	2.55763e-05
ENSG00000128340	RAC2	-1.92355	6.93393e-09	3.35492e-07
ENSG00000146094	DOK3	-1.92656	5.81299e-11	5.72064e-09
ENSG00000260996	BX255925.1	-1.93126	9.0133e-07	1.97528e-05
ENSG00000138061	CYP1B1	-1.93227	1.19759e-06	2.50056e-05
ENSG00000133135	RNF128	-1.9332	0.000958604	0.00574568
ENSG00000147443	DOK2	-1.93788	2.2177e-11	2.40981e-09
ENSG00000261253	AC137932.2	-1.94147	4.13606e-05	0.000457246
ENSG00000108405	P2RX1	-1.94164	1.22765e-07	3.75772e-06
ENSG00000152804	HHEX	-1.94253	1.42692e-11	1.69338e-09
ENSG00000095970	TREM2	-1.94525	4.21862e-05	0.000464759
ENSG00000167207	NOD2	-1.95208	1.43105e-14	4.69306e-12
ENSG00000166825	ANPEP	-1.96141	3.80884e-06	6.43791e-05
ENSG00000168389	MFSD2A	-1.96154	3.97741e-05	0.000442521
ENSG00000138135	CH25H	-1.96352	0.00548811	0.0227941
ENSG00000160255	ITGB2	-1.9689	1.47846e-13	3.35276e-11
ENSG00000171522	PTGER4	-1.97223	2.93269e-09	1.57046e-07
ENSG00000257335	MGAM	-1.97359	4.26697e-05	0.000468737
ENSG00000138080	EMILIN1	-1.97464	6.7357e-12	8.87173e-10
ENSG00000278993	AC002350.2	-1.97568	7.19836e-06	0.000108638
ENSG00000264940	SNORD3C	-1.97747	6.85032e-05	0.000693246
ENSG00000014257	ACP3	-1.98575	1.00181e-08	4.6078e-07
ENSG00000054967	RELT	-1.99505	2.86095e-15	1.13047e-12
ENSG00000168398	BDKRB2	-1.99592	1.07878e-05	0.000151581
ENSG00000159216	RUNX1	-1.99965	1.0582e-13	2.53182e-11
ENSG00000197208	SLC22A4	-2.00102	1.21031e-11	1.47494e-09
ENSG00000138161	CUZD1	-2.00137	0.000153906	0.00133479
ENSG00000275708	MIR3648-1	-2.00484	0.000160342	0.00137869
ENSG00000158089	GALNT14	-2.01103	3.32274e-05	0.00038224
ENSG00000064932	SBNO2	-2.0197	1.44675e-15	6.49313e-13
ENSG00000160326	SLC2A6	-2.0236	5.40237e-12	7.45442e-10
ENSG00000148344	PTGES	-2.02769	3.79813e-06	6.43192e-05
ENSG00000125347	IRF1	-2.02835	5.61678e-11	5.54849e-09
ENSG00000196747	H2AC13	-2.03068	7.12636e-05	0.000714375
ENSG00000185924	RTN4RL1	-2.03258	4.28772e-07	1.06698e-05
ENSG00000109861	CTSC	-2.03346	4.88797e-14	1.25441e-11
ENSG00000180999	C1orf105	-2.03377	1.99166e-05	0.000249354
ENSG00000185215	TNFAIP2	-2.03716	8.86319e-09	4.15156e-07
ENSG00000188176	SMTNL2	-2.03852	5.91125e-07	1.37642e-05
ENSG00000254087	LYN	-2.03974	6.41907e-12	8.57115e-10
ENSG00000272573	MUSTN1	-2.04629	7.02613e-06	0.000106656
ENSG00000077150	NFKB2	-2.04662	3.57147e-11	3.74058e-09
ENSG00000138623	SEMA7A	-2.04667	3.41876e-08	1.31142e-06
ENSG00000099625	CBARP	-2.05117	2.38758e-11	2.57296e-09
ENSG00000054938	CHRDL2	-2.05156	0.000989495	0.00588887
ENSG00000172243	CLEC7A	-2.05211	1.14083e-11	1.40338e-09
ENSG00000145416	MARCHF1	-2.05263	1.76484e-12	2.78941e-10
ENSG00000026508	CD44	-2.05563	2.59161e-09	1.42588e-07
ENSG00000160999	SH2B2	-2.05612	3.02662e-12	4.40957e-10
ENSG00000239998	LILRA2	-2.05828	4.6399e-11	4.74526e-09
ENSG00000140563	MCTP2	-2.05932	5.48517e-07	1.29338e-05
ENSG00000181418	DDN	-2.06393	1.1378e-08	5.14258e-07
ENSG00000100292	HMOX1	-2.06716	4.10339e-08	1.53249e-06
ENSG00000266094	RASSF5	-2.07068	1.63395e-09	9.59727e-08
ENSG00000100003	SEC14L2	-2.0723	8.99315e-08	2.94639e-06
ENSG00000083454	P2RX5	-2.0809	1.45483e-07	4.32125e-06
ENSG00000071282	LMCD1	-2.08273	1.15774e-05	0.000160258
ENSG00000164647	STEAP1	-2.08567	7.59834e-05	0.000752591
ENSG00000081041	CXCL2	-2.08714	0.000907011	0.00549697
ENSG00000154127	UBASH3B	-2.08834	1.37557e-09	8.28485e-08
ENSG00000172935	MRGPRF	-2.09042	1.80324e-12	2.81411e-10
ENSG00000167851	CD300A	-2.09363	2.97803e-13	5.97417e-11
ENSG00000289408		-2.09458	0.00121648	0.00693585
ENSG00000274997	H2AC12	-2.09715	5.20456e-08	1.86698e-06
ENSG00000104432	IL7	-2.09787	0.000107792	0.00100194
ENSG00000166401	SERPINB8	-2.09977	1.39111e-10	1.18801e-08
ENSG00000141574	SECTM1	-2.10857	2.48515e-15	1.01266e-12
ENSG00000141682	PMAIP1	-2.11279	2.29895e-06	4.25764e-05
ENSG00000185130	H2BC13	-2.1176	1.57532e-06	3.11705e-05
ENSG00000137331	IER3	-2.12047	1.79065e-06	3.48428e-05
ENSG00000165617	DACT1	-2.12497	1.95866e-11	2.1852e-09
ENSG00000066336	SPI1	-2.13038	8.20628e-21	1.12638e-17
ENSG00000064300	NGFR	-2.13501	4.35814e-12	6.1126e-10
ENSG00000148154	UGCG	-2.13791	8.26235e-23	1.65749e-19
ENSG00000198805	PNP	-2.14004	2.73585e-12	4.00833e-10
ENSG00000076944	STXBP2	-2.14974	1.11846e-14	3.73953e-12
ENSG00000160791	CCR5	-2.15134	5.90513e-06	9.16666e-05
ENSG00000138131	LOXL4	-2.15678	8.29649e-07	1.84296e-05
ENSG00000041982	TNC	-2.16123	0.000161668	0.00138689
ENSG00000102265	TIMP1	-2.16478	1.09573e-10	9.72171e-09
ENSG00000137571	SLCO5A1	-2.17003	5.3177e-15	1.98986e-12
ENSG00000025708	TYMP	-2.18184	1.27612e-15	6.05089e-13
ENSG00000185291	IL3RA	-2.20136	1.46974e-14	4.73202e-12
ENSG00000165168	CYBB	-2.20562	1.23716e-12	2.05502e-10
ENSG00000153012	LGI2	-2.20639	1.05163e-14	3.60862e-12
ENSG00000112149	CD83	-2.20787	9.81346e-08	3.15957e-06
ENSG00000165140	FBP1	-2.20814	4.22743e-09	2.1788e-07
ENSG00000100368	CSF2RB	-2.20826	1.43135e-12	2.31852e-10
ENSG00000173918	C1QTNF1	-2.21007	4.43889e-34	5.7881e-30
ENSG00000196517	SLC6A9	-2.21009	2.64011e-15	1.05925e-12
ENSG00000263528	IKBKE	-2.21202	2.0993e-10	1.68455e-08
ENSG00000102879	CORO1A	-2.21238	9.33167e-11	8.47947e-09
ENSG00000243649	CFB	-2.26195	7.52458e-07	1.69752e-05
ENSG00000115956	PLEK	-2.26759	4.6715e-16	2.48629e-13
ENSG00000137801	THBS1	-2.27259	6.34996e-06	9.77572e-05
ENSG00000102554	KLF5	-2.27891	1.46892e-08	6.38468e-07
ENSG00000105835	NAMPT	-2.28349	1.55542e-14	4.82901e-12
ENSG00000163638	ADAMTS9	-2.28416	6.80229e-10	4.6439e-08
ENSG00000158869	FCER1G	-2.28467	6.82037e-15	2.43655e-12
ENSG00000129450	SIGLEC9	-2.28602	2.54563e-13	5.26884e-11
ENSG00000113368	LMNB1	-2.30073	9.99319e-09	4.60446e-07
ENSG00000203710	CR1	-2.30455	1.43964e-14	4.69306e-12
ENSG00000105825	TFPI2	-2.30607	1.74091e-09	1.01116e-07
ENSG00000155307	SAMSN1	-2.30754	1.77496e-11	2.03023e-09
ENSG00000010030	ETV7	-2.3107	8.91551e-05	0.000859817
ENSG00000122122	SASH3	-2.31377	1.03245e-09	6.50369e-08
ENSG00000253669	GASAL1	-2.32751	4.69656e-10	3.34509e-08
ENSG00000175505	CLCF1	-2.33343	5.85011e-08	2.05028e-06
ENSG00000290585		-2.33467	2.0242e-06	3.82807e-05
ENSG00000170909	OSCAR	-2.33562	1.22445e-08	5.45851e-07
ENSG00000103257	SLC7A5	-2.34182	1.39723e-09	8.37665e-08
ENSG00000123405	NFE2	-2.36145	1.25063e-07	3.81463e-06
ENSG00000183336	BOLA2	-2.36511	0.000984334	0.00587022
ENSG00000230838	LINC01614	-2.36704	2.14783e-05	0.000265844
ENSG00000073756	PTGS2	-2.38665	4.97156e-05	0.000532652
ENSG00000011422	PLAUR	-2.39762	1.14078e-16	7.62831e-14
ENSG00000270412	AL136084.2	-2.40352	1.19982e-07	3.6986e-06
ENSG00000123329	ARHGAP9	-2.40556	1.2408e-13	2.9152e-11
ENSG00000167850	CD300C	-2.40686	1.46536e-11	1.71884e-09
ENSG00000163673	DCLK3	-2.40692	1.15842e-06	2.43633e-05
ENSG00000276107	AC037198.1	-2.40834	1.65877e-06	3.26236e-05
ENSG00000101194	SLC17A9	-2.41147	5.38843e-10	3.78773e-08
ENSG00000160883	HK3	-2.41769	1.62313e-13	3.55712e-11
ENSG00000149418	ST14	-2.43892	2.24186e-11	2.42596e-09
ENSG00000136167	LCP1	-2.44208	9.08161e-13	1.60027e-10
ENSG00000171223	JUNB	-2.4841	3.55967e-06	6.09539e-05
ENSG00000291135		-2.488	1.30755e-08	5.73327e-07
ENSG00000288946		-2.48996	0.000112998	0.0010413
ENSG00000162692	VCAM1	-2.49951	2.48226e-05	0.000300115
ENSG00000234883	MIR155HG	-2.52337	6.17741e-06	9.53258e-05
ENSG00000163814	CDCP1	-2.52571	8.40902e-28	3.65498e-24
ENSG00000125384	PTGER2	-2.52633	1.531e-09	9.11574e-08
ENSG00000123610	TNFAIP6	-2.5283	2.37435e-08	9.45353e-07
ENSG00000273703	H2BC14	-2.53669	7.91389e-07	1.77308e-05
ENSG00000056736	IL17RB	-2.54298	9.90647e-07	2.13337e-05
ENSG00000136286	MYO1G	-2.54926	3.53775e-10	2.62852e-08
ENSG00000197616	MYH6	-2.55592	9.30017e-08	3.02248e-06
ENSG00000156127	BATF	-2.56053	1.77173e-10	1.46106e-08
ENSG00000265531	FCGR1CP	-2.5614	4.32633e-07	1.07359e-05
ENSG00000203747	FCGR3A	-2.56479	1.41774e-13	3.26465e-11
ENSG00000165175	MID1IP1	-2.57248	5.99313e-19	7.10432e-16
ENSG00000131042	LILRB2	-2.58277	2.23611e-16	1.35214e-13
ENSG00000133874	RNF122	-2.59853	4.30311e-16	2.33794e-13
ENSG00000174837	ADGRE1	-2.60284	0.000163377	0.00139678
ENSG00000124249	KCNK15	-2.6116	1.24911e-12	2.06174e-10
ENSG00000185112	FAM43A	-2.63009	1.85539e-09	1.06579e-07
ENSG00000069399	BCL3	-2.63989	1.73399e-13	3.70662e-11
ENSG00000102174	PHEX	-2.64919	9.17894e-07	2.0082e-05
ENSG00000253925	AC011369.1	-2.65354	8.39858e-11	7.73946e-09
ENSG00000178860	MSC	-2.65668	6.19218e-12	8.36714e-10
ENSG00000097046	CDC7	-2.66217	1.12802e-10	9.9384e-09
ENSG00000060558	GNA15	-2.66338	7.8423e-26	2.55649e-22
ENSG00000101336	HCK	-2.67927	1.09188e-28	5.69505e-25
ENSG00000258580	AL136298.1	-2.68766	5.6985e-13	1.0249e-10
ENSG00000163823	CCR1	-2.69613	1.46898e-15	6.49313e-13
ENSG00000100985	MMP9	-2.71171	1.89059e-06	3.63069e-05
ENSG00000119508	NR4A3	-2.72626	4.2974e-06	7.1202e-05
ENSG00000104856	RELB	-2.73311	5.24038e-16	2.73328e-13
ENSG00000105697	HAMP	-2.73917	1.07606e-09	6.72961e-08
ENSG00000124216	SNAI1	-2.74902	3.98321e-09	2.07342e-07
ENSG00000147872	PLIN2	-2.75284	6.28671e-10	4.30318e-08
ENSG00000244482	LILRA6	-2.75538	1.7949e-12	2.81411e-10
ENSG00000167772	ANGPTL4	-2.77358	5.58408e-07	1.31196e-05
ENSG00000183598	H3C13	-2.77507	7.37127e-09	3.53374e-07
ENSG00000188483	IER5L	-2.787	1.89114e-17	1.70066e-14
ENSG00000042493	CAPG	-2.78769	6.34781e-12	8.53322e-10
ENSG00000184254	ALDH1A3	-2.81485	1.54331e-13	3.41084e-11
ENSG00000188257	PLA2G2A	-2.81778	3.56115e-05	0.000403263
ENSG00000104972	LILRB1	-2.85365	6.86421e-22	1.19341e-18
ENSG00000258227	CLEC5A	-2.85953	3.46811e-10	2.58414e-08
ENSG00000250548	LINC01303	-2.88183	1.1635e-05	0.0001608
ENSG00000122861	PLAU	-2.89025	1.73057e-21	2.82072e-18
ENSG00000156966	B3GNT7	-2.89255	4.18024e-10	3.02302e-08
ENSG00000197249	SERPINA1	-2.89276	2.15399e-17	1.85187e-14
ENSG00000174527	MYO1H	-2.89397	1.19309e-06	2.49515e-05
ENSG00000171051	FPR1	-2.89933	3.93627e-12	5.67149e-10
ENSG00000284969	AL049629.2	-2.90829	3.48503e-08	1.3346e-06
ENSG00000124731	TREM1	-2.90971	1.63173e-09	9.59727e-08
ENSG00000183876	ARSI	-2.93121	2.72768e-13	5.55744e-11
ENSG00000104974	LILRA1	-2.93379	1.37896e-15	6.30911e-13
ENSG00000187116	LILRA5	-2.95595	2.68783e-26	1.00137e-22
ENSG00000232810	TNF	-2.97861	7.85152e-05	0.00077297
ENSG00000273259	AL049839.2	-3.00029	1.0041e-08	4.61018e-07
ENSG00000183615	FAM167B	-3.00554	4.82419e-40	1.2581e-35
ENSG00000169248	CXCL11	-3.03077	0.000214373	0.00174272
ENSG00000176170	SPHK1	-3.03332	4.53243e-17	3.43301e-14
ENSG00000134107	BHLHE40	-3.05274	6.52141e-09	3.18487e-07
ENSG00000170458	CD14	-3.07795	3.76932e-22	7.02144e-19
ENSG00000178789	CD300LB	-3.10168	9.39424e-13	1.63328e-10
ENSG00000166592	RRAD	-3.11538	1.35864e-12	2.22843e-10
ENSG00000143333	RGS16	-3.13127	1.18909e-17	1.10751e-14
ENSG00000064886	CHI3L2	-3.16948	3.21105e-05	0.000372016
ENSG00000187479	C11orf96	-3.19495	1.41569e-09	8.44846e-08
ENSG00000216490	IFI30	-3.23925	6.71268e-18	6.4837e-15
ENSG00000263426	RN7SL471P	-3.28487	4.03841e-08	1.51101e-06
ENSG00000117090	SLAMF1	-3.28665	1.37579e-05	0.000183902
ENSG00000104951	IL4I1	-3.28843	2.95651e-10	2.26773e-08
ENSG00000275302	CCL4	-3.28854	1.29698e-05	0.000175983
ENSG00000226085	UQCRFS1P1	-3.31849	4.17601e-05	0.000461076
ENSG00000205502	C2CD4B	-3.36276	5.5191e-10	3.84268e-08
ENSG00000090339	ICAM1	-3.42002	8.81665e-14	2.14887e-11
ENSG00000175592	FOSL1	-3.42316	3.99937e-10	2.92145e-08
ENSG00000019169	MARCO	-3.50038	3.47702e-07	8.92492e-06
ENSG00000277632	CCL3	-3.52738	1.4599e-05	0.000192676
ENSG00000196136	SERPINA3	-3.53551	5.38494e-15	1.98986e-12
ENSG00000137558	PI15	-3.55634	3.93289e-07	9.94818e-06
ENSG00000103569	AQP9	-3.59836	1.35522e-11	1.6287e-09
ENSG00000140379	BCL2A1	-3.61898	1.94417e-14	5.76158e-12
ENSG00000172156	CCL11	-3.63195	1.52869e-13	3.4074e-11
ENSG00000188015	S100A3	-3.6864	1.67052e-18	1.74262e-15
ENSG00000150337	FCGR1A	-3.73155	4.62225e-14	1.21761e-11
ENSG00000143546	S100A8	-3.73976	7.13269e-10	4.76957e-08
ENSG00000289259		-3.75255	2.98923e-08	1.16526e-06
ENSG00000163734	CXCL3	-3.83459	4.89193e-09	2.46763e-07
ENSG00000133048	CHI3L1	-3.89338	2.29501e-15	9.50024e-13
ENSG00000186407	CD300E	-3.95696	1.41081e-18	1.59967e-15
ENSG00000158859	ADAMTS4	-3.97409	1.0201e-11	1.29142e-09
ENSG00000163661	PTX3	-4.04682	2.19173e-16	1.35214e-13
ENSG00000163221	S100A12	-4.08425	1.90583e-07	5.42599e-06
ENSG00000163220	S100A9	-4.22827	1.81058e-14	5.49048e-12
ENSG00000184557	SOCS3	-4.24387	2.66147e-14	7.46327e-12
ENSG00000099985	OSM	-4.37432	2.18017e-15	9.32078e-13
ENSG00000275395	FCGBP	-4.41471	1.0909e-20	1.42248e-17
ENSG00000169245	CXCL10	-4.66868	1.13531e-08	5.14258e-07
ENSG00000118785	SPP1	-4.79663	1.37876e-29	8.98918e-26
ENSG00000136689	IL1RN	-4.97142	3.33662e-20	4.1436e-17
ENSG00000118849	RARRES1	-4.98979	2.12316e-14	6.15221e-12
ENSG00000136244	IL6	-5.45847	7.44184e-11	7.109e-09
ENSG00000108700	CCL8	-5.49805	1.7249e-13	3.70662e-11
ENSG00000163739	CXCL1	-5.51192	2.0886e-12	3.1853e-10
ENSG00000128342	LIF	-5.69609	7.57664e-17	5.3403e-14
ENSG00000248713	C4orf54	-5.82941	5.76997e-09	2.88266e-07
ENSG00000163435	ELF3	-6.14134	6.97421e-23	1.51567e-19
ENSG00000108691	CCL2	-6.71957	4.17151e-31	3.62629e-27
ENSG00000007908	SELE	-7.59828	2.08958e-16	1.32913e-13
ENSG00000169429	CXCL8	-7.6005	1.3155e-15	6.12622e-13

## Sheet: ICM vs Ctrl
gene_id	gene_name	log2FoldChange	pvalue	padj
ENSG00000218772	FAM8A6P	5.76711	3.59668e-09	1.81779e-07
ENSG00000231638	LUARIS	4.80626	9.73687e-07	2.19281e-05
ENSG00000288022	AC117488.1	4.20561	7.51128e-24	1.30591e-20
ENSG00000265031	AC234063.1	4.12714	2.76439e-06	5.18578e-05
ENSG00000267690	LDLRAD4-AS1	4.00216	3.66493e-08	1.39529e-06
ENSG00000267577	AC010327.4	3.85842	2.88102e-25	6.83037e-22
ENSG00000235933	LINC01779	3.83779	7.74491e-07	1.818e-05
ENSG00000229722	AL078590.1	3.57603	3.03281e-07	8.29063e-06
ENSG00000127324	TSPAN8	3.45012	1.27309e-06	2.75413e-05
ENSG00000138039	LHCGR	3.17036	1.24729e-05	0.000186087
ENSG00000230807	AC099535.1	3.15123	5.83054e-06	9.77843e-05
ENSG00000169507	SLC38A11	3.08114	1.19663e-10	9.31546e-09
ENSG00000253824	AP003472.1	2.89452	8.30566e-07	1.92024e-05
ENSG00000254552	XIRP2-AS1	2.86099	1.88131e-07	5.53129e-06
ENSG00000286289	AL133482.1	2.83225	9.53594e-07	2.16062e-05
ENSG00000235830	SRGAP3-AS4	2.78476	8.12382e-10	4.96162e-08
ENSG00000287904	AL138708.1	2.73399	7.26935e-05	0.000785976
ENSG00000229221	HNRNPA1P66	2.70242	1.55319e-05	0.000223788
ENSG00000268433	MTDHP3	2.70035	0.000174067	0.00159448
ENSG00000290856		2.67732	0.000355485	0.00282988
ENSG00000230970	HHATL-AS1	2.66359	2.02175e-07	5.90427e-06
ENSG00000240891	PLCXD2	2.64027	1.81499e-06	3.69501e-05
ENSG00000253807	LINC01170	2.57414	0.000150052	0.0014168
ENSG00000112309	B3GAT2	2.57305	7.2483e-05	0.00078435
ENSG00000183778	B3GALT5	2.55582	2.06442e-11	2.17967e-09
ENSG00000271945	AL355612.1	2.50325	0.000259294	0.00219407
ENSG00000254636	ARMS2	2.48354	3.94814e-05	0.000479292
ENSG00000286458	AC083870.1	2.47622	4.095e-08	1.5366e-06
ENSG00000236801	RPL24P8	2.46752	2.47839e-09	1.30574e-07
ENSG00000214174	AMZ2P1	2.44655	4.13859e-06	7.29259e-05
ENSG00000207258	Y_RNA	2.44179	6.18085e-09	2.93607e-07
ENSG00000183134	PTGDR2	2.41883	4.37237e-13	7.45275e-11
ENSG00000285602	AC097625.1	2.41771	2.49537e-11	2.53807e-09
ENSG00000165449	SLC16A9	2.39821	1.12656e-11	1.28295e-09
ENSG00000116254	CHD5	2.39455	2.5997e-05	0.000340165
ENSG00000265527	MIR5690	2.38515	0.000210655	0.00185785
ENSG00000261429	DPPA2P4	2.37396	4.40474e-05	0.000522617
ENSG00000277587	AC008759.3	2.37113	0.000678558	0.00473792
ENSG00000286805	AL138716.1	2.35008	2.2663e-07	6.47347e-06
ENSG00000235875	ARHGEF7-AS2	2.34053	5.67819e-06	9.57837e-05
ENSG00000179300	RTL3	2.30062	1.99858e-06	4.0124e-05
ENSG00000248624	AC022447.2	2.29672	3.61754e-10	2.46323e-08
ENSG00000229920	RPS4XP5	2.28925	2.74277e-05	0.000355936
ENSG00000266524	GDF10	2.2724	5.38192e-05	0.000613708
ENSG00000143167	GPA33	2.24759	4.551e-08	1.67872e-06
ENSG00000251286	AC097522.1	2.24737	6.15497e-10	3.91501e-08
ENSG00000239498	AC019211.1	2.23918	0.000377216	0.00296872
ENSG00000272446	AL158850.1	2.22517	8.09837e-17	4.39994e-14
ENSG00000286463	AP002755.1	2.22384	3.41788e-06	6.18992e-05
ENSG00000230393	AC092667.1	2.22127	6.89792e-07	1.64434e-05
ENSG00000289923		2.22118	1.36433e-05	0.000200114
ENSG00000274976	AC087588.1	2.22014	2.07401e-07	6.01646e-06
ENSG00000258274	AC012085.2	2.16499	2.4844e-05	0.000327061
ENSG00000230316	FEZF1-AS1	2.16332	0.000200648	0.0017908
ENSG00000289261		2.15327	6.83614e-11	6.06394e-09
ENSG00000163145	C1QTNF7	2.15032	2.94874e-09	1.53493e-07
ENSG00000187773	DIPK1C	2.13193	4.1422e-10	2.75573e-08
ENSG00000270442	AC008725.1	2.12135	1.85935e-06	3.78238e-05
ENSG00000169933	FRMPD4	2.07675	1.06816e-14	2.96346e-12
ENSG00000188338	SLC38A3	2.06644	2.93556e-13	5.35361e-11
ENSG00000048540	LMO3	2.05932	1.33888e-05	0.000197455
ENSG00000272240	AC004908.1	2.05796	0.000591968	0.00425874
ENSG00000118777	ABCG2	2.05279	1.42085e-11	1.56347e-09
ENSG00000287999	AC097522.2	2.01888	2.50725e-10	1.77681e-08
ENSG00000283399	AC004381.3	1.98926	1.596e-08	6.83449e-07
ENSG00000267653	AC002546.1	1.98793	7.4274e-06	0.000120911
ENSG00000100095	SEZ6L	1.98564	0.000869603	0.00578657
ENSG00000158488	CD1E	1.94403	0.000753164	0.00516074
ENSG00000286009	AC244213.1	1.94397	3.19551e-05	0.000401511
ENSG00000165917	RAPSN	1.9316	2.52838e-07	7.12838e-06
ENSG00000286986	AC026736.1	1.91357	3.70869e-05	0.000456222
ENSG00000248115	AC023154.1	1.91179	0.000183165	0.00166322
ENSG00000149575	SCN2B	1.91078	1.17374e-10	9.20268e-09
ENSG00000290098		1.90084	2.01692e-13	3.99585e-11
ENSG00000233401	PRKAR1AP1	1.89804	7.3692e-06	0.000120113
ENSG00000214237	MINDY4B	1.89669	0.00233977	0.0127868
ENSG00000283491	AC017104.4	1.89186	4.78241e-05	0.000558034
ENSG00000145675	PIK3R1	1.86931	1.32929e-24	2.47619e-21
ENSG00000288736		1.85973	6.16664e-08	2.18803e-06
ENSG00000291231		1.85825	1.12698e-06	2.48231e-05
ENSG00000241158	ADAMTS9-AS1	1.8498	0.000559193	0.0040667
ENSG00000118156	ZNF541	1.83087	4.18001e-09	2.0568e-07
ENSG00000189367	KIAA0408	1.83035	6.85e-13	1.08267e-10
ENSG00000229246	LINC00377	1.82554	2.2445e-05	0.000301568
ENSG00000164694	FNDC1	1.82272	1.10838e-07	3.5774e-06
ENSG00000144331	ZNF385B	1.82267	0.00155723	0.00924225
ENSG00000129194	SOX15	1.81806	2.11571e-06	4.19906e-05
ENSG00000259362	AC046168.1	1.8163	1.85104e-07	5.4546e-06
ENSG00000165071	TMEM71	1.81165	4.98567e-16	2.00033e-13
ENSG00000117595	IRF6	1.81158	7.86793e-11	6.72747e-09
ENSG00000285944	H2AL1SP	1.80928	0.000125655	0.00122594
ENSG00000100987	VSX1	1.80865	3.70473e-06	6.61751e-05
ENSG00000228888	LINC01428	1.80836	0.00172733	0.0100462
ENSG00000236208	C10orf71-AS1	1.80503	2.35227e-09	1.25707e-07
ENSG00000287092	AL589693.1	1.80444	0.000735738	0.0050693
ENSG00000272668	AL590560.3	1.80263	2.71263e-06	5.1316e-05
ENSG00000115592	PRKAG3	1.79969	1.23148e-05	0.000184361
ENSG00000248362	AC011352.1	1.79911	0.000275027	0.00229664
ENSG00000171819	ANGPTL7	1.78798	0.000281408	0.00233796
ENSG00000206384	COL6A6	1.77433	0.000570989	0.00413519
ENSG00000163126	ANKRD23	1.7736	1.66822e-05	0.000236186
ENSG00000109265	CRACD	1.77278	2.18526e-05	0.000295129
ENSG00000270087	AC010997.3	1.7659	3.76361e-05	0.000462323
ENSG00000166323	C11orf65	1.7628	1.64583e-12	2.37136e-10
ENSG00000150275	PCDH15	1.75847	0.000219113	0.00191496
ENSG00000236333	TRHDE-AS1	1.75669	0.000402836	0.00313132
ENSG00000250072	SH3TC2-DT	1.75633	7.7667e-06	0.000125494
ENSG00000134765	DSC1	1.75218	3.93523e-07	1.04084e-05
ENSG00000185818	NAT8L	1.73871	1.2567e-05	0.000187277
ENSG00000290421		1.7376	2.83489e-05	0.000364912
ENSG00000171766	GATM	1.73188	6.97312e-07	1.66075e-05
ENSG00000115163	CENPA	1.7226	0.00180278	0.0104061
ENSG00000285094	LINC01488	1.72256	0.00050336	0.00373886
ENSG00000250183	AC097173.1	1.72055	1.75776e-07	5.20324e-06
ENSG00000105643	ARRDC2	1.71728	1.47667e-21	1.83381e-18
ENSG00000280243	MTCO1P1	1.7166	0.000475614	0.00357245
ENSG00000251254	GTF2F2P1	1.70372	5.40346e-07	1.34669e-05
ENSG00000179270	PCARE	1.70067	1.94599e-05	0.000268232
ENSG00000286952	AC093928.1	1.69779	2.52474e-05	0.000331869
ENSG00000170743	SYT9	1.69676	7.68566e-05	0.000819103
ENSG00000172901	LVRN	1.69088	0.000253879	0.00215805
ENSG00000157514	TSC22D3	1.68567	4.19613e-11	4.02533e-09
ENSG00000269054	AC012313.6	1.68294	1.64685e-08	7.01767e-07
ENSG00000029534	ANK1	1.67295	5.80227e-12	7.17144e-10
ENSG00000173825	TIGD3	1.66805	7.53147e-05	0.000806294
ENSG00000284391	AL139398.1	1.66026	1.55458e-11	1.69632e-09
ENSG00000156097	GPR61	1.66006	0.000435029	0.00333386
ENSG00000204740	MALRD1	1.65392	0.00017027	0.00156465
ENSG00000112214	FHL5	1.65096	1.62494e-08	6.94378e-07
ENSG00000231496	AL136369.2	1.65063	0.000751473	0.00515322
ENSG00000056487	PHF21B	1.64898	0.0017017	0.00993035
ENSG00000167646	DNAAF3	1.64673	8.17667e-10	4.98223e-08
ENSG00000232656	IDI2-AS1	1.6464	3.6645e-10	2.48225e-08
ENSG00000140459	CYP11A1	1.63904	7.51507e-06	0.000122033
ENSG00000289185		1.63831	9.79404e-07	2.20188e-05
ENSG00000183798	EMILIN3	1.63525	8.30125e-07	1.92024e-05
ENSG00000105696	TMEM59L	1.62606	0.00022638	0.00196923
ENSG00000256029	AL590560.2	1.62495	1.05979e-07	3.45911e-06
ENSG00000165072	MAMDC2	1.62059	4.92407e-11	4.60268e-09
ENSG00000266998	AC111182.1	1.61865	1.87482e-05	0.000259933
ENSG00000243056	EIF4EBP3	1.61805	5.26293e-08	1.90363e-06
ENSG00000255203	OR7E2P	1.61698	0.000141031	0.00134871
ENSG00000259498	TPM1-AS	1.60699	7.33708e-08	2.53435e-06
ENSG00000154025	SLC5A10	1.60464	2.87693e-05	0.000368504
ENSG00000255471	AP001528.1	1.60347	1.22552e-17	8.87791e-15
ENSG00000173557	FAM166C	1.59927	0.000382119	0.00300159
ENSG00000261671	AL158211.1	1.59564	4.92785e-05	0.000571934
ENSG00000102468	HTR2A	1.59452	0.00044157	0.00337111
ENSG00000280339	AP001528.2	1.59008	5.1095e-16	2.01895e-13
ENSG00000231246	LINC02884	1.58972	2.13251e-06	4.21636e-05
ENSG00000236958	AC051618.1	1.57522	3.47595e-05	0.000430638
ENSG00000288902		1.56156	0.00309594	0.0159879
ENSG00000170807	LMOD2	1.5522	6.76909e-10	4.25376e-08
ENSG00000242986	RPL21P99	1.54942	1.27468e-06	2.75413e-05
ENSG00000233485	FHAD1-AS1	1.54247	1.0546e-07	3.44649e-06
ENSG00000156475	PPP2R2B	1.5423	8.846e-05	0.000918005
ENSG00000180660	MAB21L1	1.53503	1.46563e-05	0.00021263
ENSG00000004948	CALCR	1.53467	0.00045835	0.00347076
ENSG00000109906	ZBTB16	1.5327	2.20953e-06	4.326e-05
ENSG00000280219	AC093908.1	1.52811	1.07874e-06	2.38815e-05
ENSG00000176868	AL358781.1	1.52339	2.2606e-05	0.000303263
ENSG00000279631	AL158211.5	1.52055	2.12962e-13	4.14465e-11
ENSG00000289381		1.51041	5.11281e-05	0.000589465
ENSG00000234724	HDAC1P1	1.50901	3.1392e-05	0.000395876
ENSG00000108551	RASD1	1.50797	3.29616e-05	0.000412479
ENSG00000143595	AQP10	1.5063	0.00264923	0.0140912
ENSG00000286884	AC012060.1	1.50451	0.000816923	0.0055022
ENSG00000273348	AC027449.1	1.5044	6.34742e-06	0.000105168
ENSG00000262481	TMEM256-PLSCR3	1.50426	0.000302901	0.00247706
ENSG00000164270	HTR4	1.50336	8.11762e-05	0.000854493
ENSG00000225725	FAM66E	1.50291	5.76667e-06	9.70251e-05
ENSG00000160180	TFF3	1.49456	0.00124726	0.00776306
ENSG00000279949	AC022784.6	1.49072	1.27452e-06	2.75413e-05
ENSG00000124749	COL21A1	1.48959	3.25344e-16	1.41411e-13
ENSG00000255160	AC009652.1	1.48808	4.48133e-05	0.000530738
ENSG00000169282	KCNAB1	1.48789	1.90532e-13	3.82221e-11
ENSG00000249359	AC093274.1	1.48691	0.000100792	0.00102239
ENSG00000279526	AC011239.2	1.48641	0.00189149	0.0108092
ENSG00000107518	ATRNL1	1.48601	0.00371811	0.0183472
ENSG00000143816	WNT9A	1.48295	0.00205525	0.0115465
ENSG00000005187	ACSM3	1.4801	1.87039e-06	3.80186e-05
ENSG00000206052	DOK6	1.47724	4.80896e-05	0.00056063
ENSG00000178397	FAM220A	1.47045	0.000663512	0.00466157
ENSG00000233131	RPS15AP14	1.47008	0.000331499	0.00267073
ENSG00000164404	GDF9	1.46265	2.72196e-07	7.55975e-06
ENSG00000287146	AC000085.1	1.46096	0.000751856	0.00515448
ENSG00000222068	RN7SKP154	1.46038	0.000110479	0.00109977
ENSG00000230457	PA2G4P4	1.45439	7.07297e-10	4.43404e-08
ENSG00000249114	AC022447.5	1.45156	0.00014388	0.00137043
ENSG00000232056	AC092687.1	1.44875	1.69264e-05	0.000239255
ENSG00000234948	LINC01524	1.44785	0.000309279	0.00252289
ENSG00000248431	AC021134.1	1.44628	5.58017e-07	1.37678e-05
ENSG00000175967	LINC02880	1.44347	0.00365675	0.0181094
ENSG00000288927		1.44118	8.14243e-05	0.000855201
ENSG00000287158	AC117464.1	1.43979	1.52574e-05	0.000220442
ENSG00000149809	TM7SF2	1.43867	6.48146e-11	5.82862e-09
ENSG00000228786	LINC00266-4P	1.43139	5.47127e-05	0.000621181
ENSG00000249201	CTD-3080P12.3	1.43076	0.00144443	0.00870161
ENSG00000289624		1.42711	8.05731e-05	0.000849339
ENSG00000030304	MUSK	1.41899	4.34647e-07	1.12452e-05
ENSG00000253842	AP003472.2	1.41391	4.31919e-10	2.85889e-08
ENSG00000185028	LRRC14B	1.40918	0.000211176	0.00186119
ENSG00000269356	AL356740.2	1.40624	0.000237065	0.00203941
ENSG00000255085	AF186192.2	1.40444	8.93125e-07	2.04493e-05
ENSG00000161896	IP6K3	1.40324	1.41737e-06	3.00273e-05
ENSG00000262165	AC233723.1	1.40285	0.00053806	0.0039441
ENSG00000187762	HSPE1P11	1.40006	3.11939e-12	4.17182e-10
ENSG00000203734	ECT2L	1.39892	5.97596e-05	0.000668298
ENSG00000223547	ZNF844	1.3956	8.27066e-20	7.98853e-17
ENSG00000243243	AC073130.2	1.39487	1.02409e-05	0.000159255
ENSG00000255308	CSRP3-AS1	1.39307	7.21988e-05	0.000782573
ENSG00000255733	IFNG-AS1	1.39259	0.00226285	0.0124519
ENSG00000169247	SH3TC2	1.38681	1.8205e-12	2.60861e-10
ENSG00000200170	Y_RNA	1.38606	0.000152258	0.00143244
ENSG00000280048	AC012409.5	1.38526	7.92583e-05	0.00083853
ENSG00000267361	SEC24AP1	1.38461	8.60905e-07	1.97811e-05
ENSG00000266304	LIVAR	1.38438	0.00020083	0.00179181
ENSG00000225670	CADM3-AS1	1.37763	0.000302014	0.00247292
ENSG00000267296	CEBPA-DT	1.37107	0.000749223	0.00514201
ENSG00000232474	NCKAP5-IT1	1.37107	3.22197e-05	0.000404358
ENSG00000153253	SCN3A	1.36896	4.28482e-06	7.50967e-05
ENSG00000287059	AC090004.2	1.36825	0.000104771	0.00105252
ENSG00000245768	AC106793.1	1.36477	5.27022e-06	8.95971e-05
ENSG00000006071	ABCC8	1.36316	2.54081e-08	1.02484e-06
ENSG00000253586	AC067817.1	1.36282	3.79822e-06	6.75673e-05
ENSG00000259088	AL137779.2	1.35942	0.000605831	0.00434051
ENSG00000101938	CHRDL1	1.35726	0.00448636	0.0212534
ENSG00000270112	AC090241.2	1.35694	6.79012e-09	3.19638e-07
ENSG00000230587	LINC02580	1.35659	1.09041e-07	3.53253e-06
ENSG00000179097	HTR1F	1.35579	0.000410234	0.00317539
ENSG00000237977	EIF4HP2	1.35019	1.17516e-05	0.000177355
ENSG00000229427	ANKRD26P4	1.34995	2.08951e-06	4.15972e-05
ENSG00000286511	Z95118.2	1.34816	2.47743e-06	4.76115e-05
ENSG00000225125	RANP4	1.34767	3.2326e-08	1.25825e-06
ENSG00000226853	AC010894.1	1.34754	3.44242e-07	9.29347e-06
ENSG00000250326	AC104596.1	1.34645	2.1121e-06	4.19507e-05
ENSG00000289609		1.34539	5.23382e-15	1.64449e-12
ENSG00000254427	LINC02696	1.33707	0.000840271	0.00564026
ENSG00000238102	AL080248.1	1.33668	5.38242e-08	1.93611e-06
ENSG00000263280	AC003965.1	1.33305	0.00164138	0.00963792
ENSG00000101608	MYL12A	1.33231	7.42028e-05	0.000797421
ENSG00000151079	KCNA6	1.33089	6.31144e-05	0.000700111
ENSG00000231419	LINC00689	1.32843	1.50674e-08	6.51647e-07
ENSG00000143994	ABHD1	1.32695	4.85434e-12	6.17543e-10
ENSG00000105894	PTN	1.32264	3.50542e-05	0.000433758
ENSG00000275805	AC090206.1	1.32228	0.000517934	0.00381667
ENSG00000273424	AL008582.1	1.32179	9.54821e-07	2.16152e-05
ENSG00000231401	AC023481.1	1.31756	8.67869e-07	1.9906e-05
ENSG00000185615	PDIA2	1.31592	0.000710541	0.00492301
ENSG00000174332	GLIS1	1.31353	0.00442331	0.0210464
ENSG00000229657	AL391822.1	1.31119	1.40561e-06	2.98508e-05
ENSG00000279283	AC131009.4	1.30962	2.46995e-12	3.41627e-10
ENSG00000286273	AC078816.1	1.30936	0.00282516	0.0148304
ENSG00000165197	VEGFD	1.30218	0.000528282	0.00388201
ENSG00000089101	CFAP61	1.30161	2.97014e-08	1.17183e-06
ENSG00000279317	AC006994.1	1.30108	2.21856e-05	0.000299007
ENSG00000197748	CFAP43	1.30046	0.000305339	0.00249543
ENSG00000229694	LINC00484	1.29964	0.00194121	0.0110174
ENSG00000233858	LINC02599	1.29944	0.000960104	0.00628163
ENSG00000237249	Z99127.2	1.29775	6.8669e-06	0.00011263
ENSG00000253142	AC037441.2	1.29771	6.66061e-05	0.000732611
ENSG00000168229	PTGDR	1.29747	0.000110239	0.00109814
ENSG00000286204	AC025475.2	1.29508	3.42879e-10	2.37187e-08
ENSG00000267683	AC008991.1	1.29487	0.00391343	0.0190419
ENSG00000169894	MUC3A	1.29089	0.00268828	0.0142582
ENSG00000152092	ASTN1	1.28665	2.14768e-06	4.24314e-05
ENSG00000290885		1.28572	3.21049e-09	1.65141e-07
ENSG00000225761	AL596247.1	1.28228	1.36831e-05	0.000200586
ENSG00000197444	OGDHL	1.28195	0.00109185	0.00695706
ENSG00000235641	LINC00484	1.28151	9.71131e-06	0.000152292
ENSG00000265520	MIR548V	1.27993	0.00156516	0.00927678
ENSG00000198088	NUP62CL	1.27372	1.59185e-05	0.000228098
ENSG00000271447	MMP28	1.27076	0.000108653	0.00108566
ENSG00000260572	AC069224.1	1.26902	1.82926e-14	4.677e-12
ENSG00000291208		1.26883	0.00105201	0.00675426
ENSG00000237803	LINC00211	1.26814	4.52305e-05	0.000534466
ENSG00000258457	AL132780.2	1.26544	0.00016477	0.00152609
ENSG00000225427	LINC00331	1.26462	0.000387061	0.00303402
ENSG00000139767	SRRM4	1.26442	2.1288e-06	4.21221e-05
ENSG00000288262	CT867976.1	1.26257	0.00196916	0.0111493
ENSG00000281969	AL592158.1	1.25889	6.88336e-07	1.64237e-05
ENSG00000226216	RPS12P5	1.25756	9.2957e-07	2.11908e-05
ENSG00000282989	PDCL3P2	1.25754	4.42081e-05	0.000524285
ENSG00000179813	FAM216B	1.25189	0.0062638	0.027547
ENSG00000174032	SLC25A30	1.2502	1.63589e-10	1.22242e-08
ENSG00000224775	BRAFP1	1.24614	0.00010741	0.00107612
ENSG00000147642	SYBU	1.24566	8.13378e-05	0.000855058
ENSG00000289085		1.24385	9.09438e-08	3.05241e-06
ENSG00000273897	PMS2P8	1.24342	0.000454069	0.00344535
ENSG00000231981	RPL7L1P12	1.24284	5.07371e-08	1.84286e-06
ENSG00000148377	IDI2	1.24215	0.00205121	0.0115288
ENSG00000246731	MGC16275	1.24087	1.13157e-13	2.36081e-11
ENSG00000240654	C1QTNF9	1.24009	0.00058174	0.00420255
ENSG00000277399	GPR179	1.23594	0.00283285	0.0148648
ENSG00000286747	AL627095.2	1.23555	0.00160306	0.00945416
ENSG00000162975	KCNF1	1.22932	0.00418978	0.0201225
ENSG00000182902	SLC25A18	1.22857	9.55684e-06	0.000150321
ENSG00000281641	SAMD12-AS1	1.22713	0.00213512	0.0119131
ENSG00000130222	GADD45G	1.22481	0.000380006	0.00298679
ENSG00000271952	LINC01954	1.22396	8.53747e-10	5.142e-08
ENSG00000205221	VIT	1.22329	7.26358e-05	0.000785677
ENSG00000260586	AC064799.2	1.22313	9.20681e-08	3.07826e-06
ENSG00000108924	HLF	1.22117	7.24455e-06	0.000118229
ENSG00000174944	P2RY14	1.21933	1.01574e-07	3.3531e-06
ENSG00000223561	AC005165.1	1.2162	0.000252415	0.00214792
ENSG00000288985		1.21459	0.00404327	0.0195412
ENSG00000132975	GPR12	1.21125	9.29304e-05	0.000955275
ENSG00000229875	EIF1P1	1.20911	9.66053e-05	0.000987214
ENSG00000177354	C10orf71	1.20677	3.58957e-07	9.64081e-06
ENSG00000245534	RORA-AS1	1.20038	1.04401e-06	2.32906e-05
ENSG00000198794	SCAMP5	1.20014	8.04479e-06	0.000129506
ENSG00000225014	KCTD9P1	1.19993	3.98002e-07	1.04843e-05
ENSG00000186462	NAP1L2	1.19856	5.19328e-06	8.84621e-05
ENSG00000215374	FAM66B	1.19814	2.57679e-09	1.35484e-07
ENSG00000255929	AP000943.2	1.19708	0.000968801	0.00632583
ENSG00000269376	AL356740.3	1.19621	0.0011407	0.00723118
ENSG00000124721	DNAH8	1.19611	0.0080371	0.0334556
ENSG00000166473	PKD1L2	1.19604	6.90394e-06	0.000113095
ENSG00000091262	ABCC6	1.19501	0.00574562	0.0257811
ENSG00000121005	CRISPLD1	1.19437	3.29446e-05	0.000412464
ENSG00000197361	FBXL22	1.19415	3.07218e-05	0.000389307
ENSG00000129991	TNNI3	1.19139	7.63697e-07	1.79751e-05
ENSG00000177301	KCNA2	1.19097	0.000109159	0.00108904
ENSG00000206417	H1-10-AS1	1.19078	7.83036e-11	6.71737e-09
ENSG00000166317	SYNPO2L	1.18744	1.6617e-07	4.96396e-06
ENSG00000165194	PCDH19	1.18511	2.29669e-05	0.000306058
ENSG00000237624	OXCT2P1	1.18483	1.5207e-05	0.000219835
ENSG00000134376	CRB1	1.17944	0.000538919	0.00394788
ENSG00000186417	GLDN	1.17733	1.92154e-05	0.000265143
ENSG00000286429	BX004807.1	1.17697	0.00590502	0.0262914
ENSG00000136999	CCN3	1.1743	2.2677e-05	0.000303651
ENSG00000103316	CRYM	1.17017	0.000122159	0.00119767
ENSG00000286639	AC004879.1	1.16904	0.0001352	0.00130521
ENSG00000276075	AC027682.6	1.162	1.1027e-08	4.93266e-07
ENSG00000283312	AC017104.3	1.16181	0.000145501	0.00138308
ENSG00000287408	AC027811.1	1.15929	0.00165331	0.0096826
ENSG00000253395	AP003469.2	1.15787	0.000876231	0.00581967
ENSG00000277566	AC089999.2	1.15664	7.56227e-05	0.000808595
ENSG00000175229	GAL3ST3	1.15519	0.00127849	0.00790274
ENSG00000291342		1.15472	0.000141531	0.001353
ENSG00000289999		1.15422	0.000284451	0.00235873
ENSG00000178826	TMEM139	1.15293	6.71116e-06	0.000110493
ENSG00000265996	MIR3671	1.15274	0.00342678	0.0172664
ENSG00000183783	KCTD8	1.15094	0.00223806	0.0123527
ENSG00000168032	ENTPD3	1.14818	0.000302551	0.00247576
ENSG00000276417	AC092111.2	1.14543	9.7094e-07	2.18852e-05
ENSG00000166292	TMEM100	1.14365	0.000126025	0.00122772
ENSG00000278952	AP003068.4	1.14337	0.0034943	0.0175044
ENSG00000145020	AMT	1.14161	5.20836e-05	0.000598102
ENSG00000187624	C17orf97	1.14114	5.86398e-05	0.000658032
ENSG00000286755	AC135893.1	1.14086	0.00676274	0.0291899
ENSG00000197882	OR7E13P	1.13888	0.00120305	0.00753829
ENSG00000226833	AC092164.1	1.13783	2.13193e-07	6.13671e-06
ENSG00000203737	GPR52	1.13752	5.07143e-09	2.45832e-07
ENSG00000263586	HID1-AS1	1.13536	9.79844e-05	0.000997743
ENSG00000196220	SRGAP3	1.13433	3.57062e-11	3.50068e-09
ENSG00000288556	AL158157.1	1.13416	0.000643919	0.00455582
ENSG00000289425		1.13299	3.599e-07	9.6562e-06
ENSG00000128833	MYO5C	1.13254	1.95316e-06	3.94245e-05
ENSG00000235538	AL137005.1	1.1324	0.00340413	0.0171912
ENSG00000099957	P2RX6	1.12599	9.87486e-05	0.00100361
ENSG00000290007		1.12476	0.00607972	0.0269189
ENSG00000258819	LINC02289	1.12281	2.40786e-05	0.000318754
ENSG00000270194	AC097359.2	1.1213	1.488e-10	1.12807e-08
ENSG00000272973	AP000350.5	1.12126	0.000198207	0.00177455
ENSG00000181234	TMEM132C	1.11743	0.00110934	0.00706139
ENSG00000178750	STX19	1.11706	0.00322917	0.0164821
ENSG00000234028	EIF2AK3-DT	1.11698	4.20909e-05	0.000504452
ENSG00000111404	RERGL	1.11481	0.000131872	0.00127753
ENSG00000236908	LINC02827	1.11434	0.00247949	0.013355
ENSG00000274922	AL139384.1	1.11261	1.59552e-05	0.000228373
ENSG00000277559	AC018553.1	1.11246	0.00179627	0.0103754
ENSG00000231768	LINC01354	1.11216	0.000104067	0.00104706
ENSG00000072201	LNX1	1.11056	6.77135e-07	1.61821e-05
ENSG00000188783	PRELP	1.10875	0.00155756	0.00924225
ENSG00000234323	LINC01505	1.10733	0.000215325	0.00189073
ENSG00000290127		1.10671	0.00155499	0.00923327
ENSG00000214575	CPEB1	1.10602	0.00029518	0.00242992
ENSG00000253671	AC027117.1	1.10485	2.96857e-08	1.17183e-06
ENSG00000257150	PGAM1P5	1.1046	9.97184e-05	0.00101189
ENSG00000132464	ENAM	1.10443	1.90124e-05	0.000262758
ENSG00000120915	EPHX2	1.10285	2.0446e-08	8.43688e-07
ENSG00000144619	CNTN4	1.10209	0.000108844	0.00108673
ENSG00000266086	AC015813.2	1.1019	8.54197e-07	1.96443e-05
ENSG00000134716	CYP2J2	1.10023	1.25385e-07	3.94916e-06
ENSG00000279771	AP000997.4	1.09941	0.00080443	0.00543772
ENSG00000225526	MKRN2OS	1.09933	0.000668504	0.00468779
ENSG00000146250	PRSS35	1.09744	0.00307789	0.0159105
ENSG00000175820	CCDC168	1.0959	0.00199142	0.0112392
ENSG00000150281	CTF1	1.09553	8.01778e-11	6.81094e-09
ENSG00000276030	AC073534.2	1.09285	4.94801e-06	8.5006e-05
ENSG00000148408	CACNA1B	1.08984	0.00475383	0.0222617
ENSG00000248332	TUB-AS1	1.0896	0.00424448	0.0203553
ENSG00000245105	A2M-AS1	1.08725	3.95803e-07	1.04581e-05
ENSG00000199944	RNU6-653P	1.08716	0.00206386	0.0115874
ENSG00000248668	OXCT1-AS1	1.08567	1.43244e-05	0.00020858
ENSG00000054179	ENTPD2	1.08438	0.00018958	0.00171093
ENSG00000232872	CTAGE3P	1.08344	1.57327e-05	0.000225933
ENSG00000290596		1.08217	6.77589e-07	1.61821e-05
ENSG00000007062	PROM1	1.08208	0.000308451	0.00251693
ENSG00000203867	RBM20	1.08179	9.56573e-12	1.10873e-09
ENSG00000178662	CSRNP3	1.08152	1.10394e-06	2.43774e-05
ENSG00000147526	TACC1	1.0802	1.51277e-10	1.14352e-08
ENSG00000280222	AL365209.1	1.07965	0.000103318	0.00104113
ENSG00000287011	AC003077.1	1.07935	0.000134487	0.00129947
ENSG00000101638	ST8SIA5	1.0787	0.000297164	0.00244186
ENSG00000189320	FAM180A	1.07786	0.00125585	0.00780164
ENSG00000225154	TUBAP9	1.07587	0.00227587	0.0125102
ENSG00000130294	KIF1A	1.07368	0.000133402	0.00129091
ENSG00000163633	C4orf36	1.07271	0.000847218	0.00567401
ENSG00000249688	AC022447.6	1.07051	0.00116139	0.00733718
ENSG00000224165	DNAJC27-AS1	1.06974	6.09121e-13	9.86663e-11
ENSG00000256268	LINC02454	1.06965	0.000640046	0.00453457
ENSG00000138193	PLCE1	1.06946	7.43804e-05	0.000798398
ENSG00000105048	TNNT1	1.06908	0.000145747	0.00138417
ENSG00000070159	PTPN3	1.06831	0.000178555	0.00162706
ENSG00000288694	AL163540.2	1.0681	0.000272358	0.00227874
ENSG00000230102	LINC02028	1.06757	0.00013967	0.00133816
ENSG00000291290		1.06631	0.000358754	0.00285202
ENSG00000234906	APOC2	1.06585	0.000389462	0.003051
ENSG00000267279	AC090409.1	1.06453	0.000155239	0.00145367
ENSG00000163491	NEK10	1.0636	6.48259e-06	0.000107203
ENSG00000227051	C14orf132	1.06327	0.0013354	0.00817435
ENSG00000238297	U3	1.06203	0.000953189	0.00625076
ENSG00000124479	NDP	1.06141	0.00881356	0.0358802
ENSG00000124440	HIF3A	1.06126	4.53401e-05	0.000535519
ENSG00000130283	GDF1	1.05852	0.00590405	0.0262914
ENSG00000170271	FAXDC2	1.05725	1.50481e-07	4.58641e-06
ENSG00000274422	AC245060.5	1.05674	0.000128917	0.00125262
ENSG00000152582	SPEF2	1.05653	2.41685e-09	1.28369e-07
ENSG00000213760	ATP6V1G2	1.05624	7.60667e-05	0.000812344
ENSG00000289731		1.05293	0.00185826	0.0106532
ENSG00000181798	LINC00471	1.05278	2.04479e-07	5.95823e-06
ENSG00000213613	RPL11P3	1.05176	1.46143e-07	4.48385e-06
ENSG00000186310	NAP1L3	1.04939	0.000329569	0.00265682
ENSG00000267405	AC005180.1	1.04917	4.11258e-05	0.000494933
ENSG00000254139	AC104051.2	1.04837	0.00695838	0.0298682
ENSG00000261340	LINC01616	1.0483	3.33771e-05	0.000416583
ENSG00000067840	PDZD4	1.04828	6.25706e-09	2.96687e-07
ENSG00000274099	ABCB10P1	1.0482	0.00485833	0.0226089
ENSG00000205795	CYS1	1.04807	4.20634e-05	0.000504354
ENSG00000263698	AC012417.1	1.04792	7.57459e-05	0.000809581
ENSG00000257052	AP003721.4	1.04665	0.00251603	0.0135318
ENSG00000127249	ATP13A4	1.04657	0.00126903	0.00785918
ENSG00000230246	SPATA31C1	1.04611	0.000223122	0.00194609
ENSG00000277007	AC096642.1	1.04584	3.45092e-08	1.32738e-06
ENSG00000290076		1.04555	3.07822e-08	1.21081e-06
ENSG00000185860	CCDC190	1.04471	0.00181916	0.0104844
ENSG00000288907		1.04463	2.60328e-06	4.95555e-05
ENSG00000153162	BMP6	1.04344	4.94404e-05	0.000573353
ENSG00000266803	AC127540.1	1.04258	0.00274612	0.014503
ENSG00000235643	LINC01647	1.04217	2.61792e-07	7.31756e-06
ENSG00000185652	NTF3	1.04069	0.000484379	0.0036216
ENSG00000186815	TPCN1	1.03973	7.45345e-11	6.47929e-09
ENSG00000138400	MDH1B	1.03739	2.93509e-06	5.44411e-05
ENSG00000287460	AL442636.1	1.03708	0.00153871	0.00917002
ENSG00000144852	NR1I2	1.0342	0.0057125	0.0256767
ENSG00000285731	AC090644.1	1.03407	8.81083e-05	0.000915084
ENSG00000162755	KLHDC9	1.03407	0.000389858	0.00305314
ENSG00000169116	PARM1	1.03276	6.45436e-10	4.09545e-08
ENSG00000265142	MIR133A1HG	1.03267	0.00151877	0.00907399
ENSG00000279619	AC020907.5	1.03199	1.74955e-05	0.000245435
ENSG00000199364	RNA5SP327	1.03198	0.00251431	0.0135253
ENSG00000118432	CNR1	1.0309	0.00105554	0.00677351
ENSG00000152782	PANK1	1.02977	1.51136e-08	6.52563e-07
ENSG00000248309	MEF2C-AS1	1.02963	7.5985e-06	0.000123005
ENSG00000164236	ANKRD33B	1.02768	8.77183e-05	0.000911397
ENSG00000106823	ECM2	1.02722	2.12715e-07	6.12973e-06
ENSG00000261553	AL137782.1	1.02696	3.59872e-13	6.42816e-11
ENSG00000255046	AC069185.1	1.02694	0.000600246	0.00430997
ENSG00000253516	HMGB1P41	1.02677	4.85645e-06	8.35982e-05
ENSG00000266976	AC079466.1	1.02616	8.91851e-06	0.000141562
ENSG00000236451	AC067956.1	1.02611	0.00783996	0.0328026
ENSG00000291309		1.02593	0.00643299	0.0280639
ENSG00000272506	AL357078.2	1.02536	4.54029e-05	0.000535857
ENSG00000235100	AL157400.3	1.02481	1.31484e-07	4.11148e-06
ENSG00000187889	FYB2	1.02369	0.00177759	0.0102926
ENSG00000119927	GPAM	1.02132	5.2799e-05	0.000605517
ENSG00000261166	AC073429.2	1.02126	0.00438688	0.0209112
ENSG00000164946	FREM1	1.02115	0.000799541	0.00541029
ENSG00000234899	SOX9-AS1	1.02065	2.26939e-07	6.47522e-06
ENSG00000260000	AL133338.1	1.02034	0.000483042	0.00361574
ENSG00000249996	PPIC-AS1	1.02017	1.55861e-05	0.000224198
ENSG00000096968	JAK2	1.01979	1.07609e-05	0.000166055
ENSG00000244441	AC126182.2	1.01967	0.0118615	0.0454261
ENSG00000124097	HMGB1P1	1.01936	0.000234726	0.00202763
ENSG00000115648	MLPH	1.01933	2.95558e-06	5.47432e-05
ENSG00000240996	AL157400.4	1.01866	0.000456259	0.00345733
ENSG00000187268	FAM9C	1.01791	0.000374159	0.00294973
ENSG00000243721	RPL23AP63	1.01758	0.00951014	0.038167
ENSG00000164440	TXLNB	1.01592	4.30943e-07	1.11715e-05
ENSG00000104883	PEX11G	1.01583	2.1919e-06	4.30441e-05
ENSG00000224958	PGM5-AS1	1.01572	0.00199833	0.0112637
ENSG00000130695	CEP85	1.01415	3.15409e-07	8.58617e-06
ENSG00000123612	ACVR1C	1.01358	0.00526956	0.0241054
ENSG00000261024	GS1-279B7.1	1.01321	0.000139432	0.00133678
ENSG00000184350	MRGPRE	1.01309	0.00341562	0.017226
ENSG00000242551	POU5F1P6	1.01271	0.00667771	0.0288898
ENSG00000267339	LINC00906	1.01226	0.000340877	0.0027311
ENSG00000235813	AL672032.1	1.00886	3.01678e-05	0.000383779
ENSG00000289545		1.00838	0.00452346	0.0213825
ENSG00000286820	AL590027.1	1.00564	0.000617319	0.00440346
ENSG00000164061	BSN	1.00484	1.00093e-05	0.000156027
ENSG00000151617	EDNRA	1.00445	0.000152538	0.00143405
ENSG00000269194	AC006942.1	1.00321	0.00133111	0.00815265
ENSG00000183775	KCTD16	1.00308	0.00493039	0.0228708
ENSG00000261208	AL365475.1	1.00059	0.00271091	0.0143607
ENSG00000117308	GALE	-1.00061	3.10308e-06	5.70298e-05
ENSG00000068323	TFE3	-1.00193	2.71984e-10	1.91057e-08
ENSG00000101871	MID1	-1.00199	7.43934e-05	0.000798398
ENSG00000250519	AP002784.1	-1.00266	7.38334e-05	0.00079461
ENSG00000254703	SENCR	-1.00292	0.00307455	0.0158964
ENSG00000173540	GMPPB	-1.0034	2.12684e-06	4.21153e-05
ENSG00000177464	GPR4	-1.00352	0.000840093	0.00564026
ENSG00000062716	VMP1	-1.00431	3.05057e-05	0.000387133
ENSG00000138092	CENPO	-1.00439	0.000142539	0.00136065
ENSG00000170955	CAVIN3	-1.00468	0.000159915	0.0014905
ENSG00000185561	TLCD2	-1.00786	6.20706e-13	9.98526e-11
ENSG00000123416	TUBA1B	-1.00793	2.98331e-05	0.000380225
ENSG00000197019	SERTAD1	-1.00807	6.89327e-06	0.000112992
ENSG00000131873	CHSY1	-1.00808	2.2439e-08	9.1722e-07
ENSG00000167114	SLC27A4	-1.00823	1.17861e-10	9.20268e-09
ENSG00000267336	EIF4A2P1	-1.00924	0.00311423	0.0160633
ENSG00000038210	PI4K2B	-1.01065	3.7611e-09	1.88626e-07
ENSG00000134853	PDGFRA	-1.01123	1.3393e-06	2.8747e-05
ENSG00000106018	VIPR2	-1.01147	5.0191e-06	8.61706e-05
ENSG00000196932	TMEM26	-1.01181	0.00586518	0.0261646
ENSG00000196230	TUBB	-1.01276	1.79123e-05	0.000250629
ENSG00000116670	MAD2L2	-1.01324	8.43186e-10	5.10458e-08
ENSG00000198856	OSTC	-1.0136	2.1222e-06	4.20553e-05
ENSG00000012223	LTF	-1.01383	0.000454771	0.00344867
ENSG00000145050	MANF	-1.01427	9.36685e-05	0.000961372
ENSG00000135069	PSAT1	-1.01467	0.000831769	0.00559497
ENSG00000073008	PVR	-1.01477	2.28727e-06	4.45479e-05
ENSG00000114268	PFKFB4	-1.01647	3.07368e-06	5.65691e-05
ENSG00000131747	TOP2A	-1.01672	0.00516612	0.0237447
ENSG00000007968	E2F2	-1.01683	2.57043e-06	4.90733e-05
ENSG00000289691		-1.01795	0.00407547	0.0196764
ENSG00000142751	GPN2	-1.01797	3.46225e-07	9.33735e-06
ENSG00000265107	GJA5	-1.01843	0.00144572	0.00870736
ENSG00000100911	PSME2	-1.02027	1.22063e-12	1.79846e-10
ENSG00000235568	NFAM1	-1.02042	1.2273e-06	2.67169e-05
ENSG00000116691	MIIP	-1.02123	5.10408e-07	1.28359e-05
ENSG00000254810	AP001189.3	-1.02293	0.000426923	0.00328422
ENSG00000230795	HLA-K	-1.02446	0.0019356	0.0109975
ENSG00000135144	DTX1	-1.02554	0.00357358	0.017782
ENSG00000290021		-1.02629	1.71532e-06	3.51406e-05
ENSG00000204267	TAP2	-1.02678	2.66154e-08	1.06458e-06
ENSG00000163840	DTX3L	-1.028	1.19526e-07	3.79212e-06
ENSG00000259330	INAFM2	-1.02806	1.52557e-06	3.17391e-05
ENSG00000261236	BOP1	-1.02871	1.41798e-08	6.18385e-07
ENSG00000123395	ATG101	-1.02914	1.81039e-11	1.93497e-09
ENSG00000128245	YWHAH	-1.0292	9.06789e-09	4.15609e-07
ENSG00000111729	CLEC4A	-1.02937	0.000126695	0.00123379
ENSG00000140368	PSTPIP1	-1.03011	6.54873e-05	0.000722743
ENSG00000075426	FOSL2	-1.03106	0.000274626	0.00229477
ENSG00000225193	RPS12P26	-1.03164	0.000278858	0.00232194
ENSG00000251442	LINC01094	-1.03226	2.22184e-05	0.000299294
ENSG00000253522	MIR3142HG	-1.03239	0.0111183	0.0431735
ENSG00000260398	AC068700.1	-1.03288	0.000196876	0.00176627
ENSG00000110218	PANX1	-1.03316	5.97114e-05	0.000668046
ENSG00000165195	PIGA	-1.03348	3.09508e-08	1.21372e-06
ENSG00000198832	SELENOM	-1.03386	7.79605e-07	1.82836e-05
ENSG00000163251	FZD5	-1.03456	3.98285e-09	1.97845e-07
ENSG00000105404	RABAC1	-1.03457	5.19729e-09	2.51466e-07
ENSG00000100342	APOL1	-1.03482	5.93261e-09	2.83883e-07
ENSG00000135451	TROAP	-1.03503	0.00268116	0.014232
ENSG00000100522	GNPNAT1	-1.03612	5.29971e-06	8.99226e-05
ENSG00000103415	HMOX2	-1.03624	1.32767e-15	4.57581e-13
ENSG00000229081	LINC01165	-1.03765	0.0053538	0.024418
ENSG00000249624	AP000295.1	-1.03877	0.00109003	0.00694864
ENSG00000139155	SLCO1C1	-1.03935	0.00182197	0.0104983
ENSG00000166557	TMED3	-1.04133	1.14798e-08	5.11766e-07
ENSG00000124491	F13A1	-1.04137	2.70153e-06	5.11643e-05
ENSG00000126860	EVI2A	-1.04236	0.000267986	0.0022501
ENSG00000135838	NPL	-1.04276	7.87451e-07	1.84014e-05
ENSG00000005059	MCUB	-1.0444	1.25556e-06	2.72203e-05
ENSG00000145358	DDIT4L	-1.04474	0.00770669	0.0323331
ENSG00000171056	SOX7	-1.04484	1.8393e-05	0.000255825
ENSG00000121797	CCRL2	-1.04492	4.14917e-05	0.000498646
ENSG00000182541	LIMK2	-1.04498	5.72204e-06	9.63986e-05
ENSG00000243927	MRPS6	-1.04553	5.50277e-06	9.28846e-05
ENSG00000100219	XBP1	-1.04569	2.19341e-09	1.17699e-07
ENSG00000122644	ARL4A	-1.04614	4.69417e-06	8.12877e-05
ENSG00000101265	RASSF2	-1.04717	7.44904e-05	0.00079911
ENSG00000153048	CARHSP1	-1.04724	7.27428e-11	6.36597e-09
ENSG00000135919	SERPINE2	-1.04777	0.00104589	0.00672916
ENSG00000269967	AL136115.2	-1.05014	3.57692e-06	6.42132e-05
ENSG00000284194	SCO2	-1.0502	4.20271e-12	5.42586e-10
ENSG00000278677	H2AC17	-1.05084	0.00280125	0.0147256
ENSG00000184588	PDE4B	-1.05199	0.00174474	0.0101334
ENSG00000134294	SLC38A2	-1.052	2.18849e-06	4.30095e-05
ENSG00000162391	FAM151A	-1.05228	0.0119708	0.045735
ENSG00000188042	ARL4C	-1.05282	0.000859604	0.00573781
ENSG00000117122	MFAP2	-1.05388	0.000198309	0.00177455
ENSG00000115226	FNDC4	-1.05393	0.000103381	0.00104135
ENSG00000239332	LINC01119	-1.05396	0.00202269	0.0113905
ENSG00000165480	SKA3	-1.05449	0.00690004	0.0296745
ENSG00000161800	RACGAP1	-1.05469	0.000360296	0.0028604
ENSG00000140030	GPR65	-1.05636	2.9391e-11	2.93674e-09
ENSG00000290788		-1.0576	0.00451715	0.0213638
ENSG00000112578	BYSL	-1.0577	1.76222e-09	9.79893e-08
ENSG00000144837	PLA1A	-1.05783	0.000157873	0.00147463
ENSG00000168140	VASN	-1.05873	1.06492e-05	0.000164623
ENSG00000168329	CX3CR1	-1.05874	0.0101653	0.0403073
ENSG00000132661	NXT1	-1.05945	1.16129e-10	9.19113e-09
ENSG00000145685	LHFPL2	-1.05964	2.47682e-07	7.00574e-06
ENSG00000145860	RNF145	-1.06004	7.74534e-10	4.7752e-08
ENSG00000135476	ESPL1	-1.06021	0.00016735	0.00154652
ENSG00000255920	CCND2-AS1	-1.06266	0.000148223	0.00140462
ENSG00000167394	ZNF668	-1.06267	3.86787e-08	1.46401e-06
ENSG00000151062	CACNA2D4	-1.06268	3.13647e-05	0.000395724
ENSG00000140157	NIPA2	-1.06383	3.66462e-09	1.84854e-07
ENSG00000114737	CISH	-1.0643	0.00105781	0.00678302
ENSG00000254986	DPP3	-1.06439	7.3903e-07	1.75051e-05
ENSG00000133657	ATP13A3	-1.0646	0.000450087	0.00342111
ENSG00000165732	DDX21	-1.06468	1.39787e-07	4.32958e-06
ENSG00000167460	TPM4	-1.06559	1.62684e-08	6.94378e-07
ENSG00000058262	SEC61A1	-1.0675	9.57465e-10	5.71389e-08
ENSG00000179627	ZBTB42	-1.06792	7.17108e-08	2.49021e-06
ENSG00000138696	BMPR1B	-1.06883	0.00355335	0.0177117
ENSG00000112303	VNN2	-1.06905	0.0021388	0.0119285
ENSG00000101307	SIRPB1	-1.06933	0.000139476	0.00133678
ENSG00000110697	PITPNM1	-1.07074	5.00184e-11	4.65868e-09
ENSG00000288349	AC139272.1	-1.07127	0.00211803	0.011833
ENSG00000139083	ETV6	-1.07224	1.15893e-07	3.69088e-06
ENSG00000243116	AC092943.1	-1.07225	0.0108296	0.0423428
ENSG00000116514	RNF19B	-1.07296	6.01698e-10	3.846e-08
ENSG00000049449	RCN1	-1.07323	1.35136e-10	1.03653e-08
ENSG00000128283	CDC42EP1	-1.07394	4.44305e-07	1.14723e-05
ENSG00000171236	LRG1	-1.07462	1.32147e-06	2.8411e-05
ENSG00000090659	CD209	-1.07522	2.20284e-06	4.31614e-05
ENSG00000160211	G6PD	-1.07616	7.30274e-08	2.52919e-06
ENSG00000130202	NECTIN2	-1.07684	8.80912e-13	1.35937e-10
ENSG00000171428	NAT1	-1.07703	6.26744e-06	0.000103975
ENSG00000112290	WASF1	-1.07729	5.05191e-07	1.27293e-05
ENSG00000155966	AFF2	-1.07736	0.00241693	0.0131069
ENSG00000158470	B4GALT5	-1.07765	6.6972e-10	4.21875e-08
ENSG00000152952	PLOD2	-1.07769	1.31118e-09	7.59871e-08
ENSG00000130775	THEMIS2	-1.07833	2.41719e-05	0.000319827
ENSG00000107968	MAP3K8	-1.07975	1.56239e-05	0.000224617
ENSG00000128271	ADORA2A	-1.08072	0.00101865	0.00658282
ENSG00000120875	DUSP4	-1.08222	0.000195581	0.0017576
ENSG00000180530	NRIP1	-1.08321	9.44051e-11	7.81585e-09
ENSG00000164087	POC1A	-1.08374	0.001712	0.00997037
ENSG00000175567	UCP2	-1.08385	3.36426e-05	0.000419591
ENSG00000086300	SNX10	-1.08393	0.000134284	0.00129799
ENSG00000271303	SRXN1	-1.08439	3.35945e-06	6.10956e-05
ENSG00000250264	AL669918.1	-1.08483	0.00287044	0.0150197
ENSG00000111684	LPCAT3	-1.08627	3.64122e-10	2.4729e-08
ENSG00000172757	CFL1	-1.08798	1.79242e-10	1.33175e-08
ENSG00000163131	CTSS	-1.08856	1.43572e-07	4.42056e-06
ENSG00000160789	LMNA	-1.09197	5.18896e-10	3.37464e-08
ENSG00000142347	MYO1F	-1.09247	9.77788e-06	0.000152968
ENSG00000039560	RAI14	-1.09259	1.72885e-05	0.000243186
ENSG00000071282	LMCD1	-1.09367	8.14038e-05	0.000855201
ENSG00000273604	EPOP	-1.09447	0.000554321	0.00404072
ENSG00000104635	SLC39A14	-1.09505	2.10416e-09	1.14018e-07
ENSG00000135404	CD63	-1.09516	4.03028e-10	2.68813e-08
ENSG00000274322	AL136531.2	-1.09608	0.0021735	0.012091
ENSG00000289547		-1.097	0.00713697	0.0304633
ENSG00000274536	MIR223HG	-1.09805	5.72744e-05	0.000645488
ENSG00000130707	ASS1	-1.09907	1.89051e-06	3.83679e-05
ENSG00000157456	CCNB2	-1.09973	0.00581278	0.0259877
ENSG00000287255	AC007877.1	-1.10027	8.83816e-05	0.000917557
ENSG00000177575	CD163	-1.10201	1.03132e-05	0.000160285
ENSG00000111641	NOP2	-1.10444	1.83053e-09	1.01141e-07
ENSG00000161638	ITGA5	-1.10471	0.000235438	0.00203042
ENSG00000196352	CD55	-1.10527	4.46023e-09	2.17825e-07
ENSG00000140332	TLE3	-1.10611	6.07718e-06	0.000101269
ENSG00000224389	C4B	-1.10665	0.000669349	0.00469246
ENSG00000134326	CMPK2	-1.10683	1.97236e-05	0.000271126
ENSG00000076716	GPC4	-1.1071	0.00104817	0.00673612
ENSG00000229619	MBNL1-AS1	-1.10785	1.24333e-05	0.00018571
ENSG00000167797	CDK2AP2	-1.10877	0.000212969	0.00187193
ENSG00000207205	RNVU1-15	-1.10892	0.00228048	0.0125258
ENSG00000169896	ITGAM	-1.11197	1.1506e-05	0.000174705
ENSG00000156049	GNA14	-1.11239	0.00102989	0.00664483
ENSG00000143590	EFNA3	-1.11247	8.48061e-05	0.000886792
ENSG00000110719	TCIRG1	-1.11268	7.69321e-11	6.64342e-09
ENSG00000243650	RN7SL834P	-1.11669	0.000170121	0.00156464
ENSG00000287419	AL121929.3	-1.11772	0.00103544	0.00667054
ENSG00000120280	TASL	-1.11785	6.7453e-07	1.61821e-05
ENSG00000115414	FN1	-1.11817	0.0019915	0.0112392
ENSG00000173638	SLC19A1	-1.11852	1.87228e-06	3.80274e-05
ENSG00000168811	IL12A	-1.11867	0.000374491	0.00295097
ENSG00000129465	RIPK3	-1.11932	3.74087e-10	2.51348e-08
ENSG00000037897	METTL1	-1.11941	1.96145e-05	0.000270077
ENSG00000162493	PDPN	-1.11988	0.000171154	0.00157167
ENSG00000289562		-1.12014	2.23863e-05	0.00030109
ENSG00000230734	RPL10P3	-1.12023	0.0014366	0.00867048
ENSG00000111602	TIMELESS	-1.12178	3.92281e-06	6.95939e-05
ENSG00000146670	CDCA5	-1.12207	0.00209881	0.0117431
ENSG00000168884	TNIP2	-1.12247	1.26565e-12	1.85308e-10
ENSG00000131724	IL13RA1	-1.12284	2.41278e-11	2.47728e-09
ENSG00000109062	SLC9A3R1	-1.12585	2.16231e-05	0.000292859
ENSG00000158792	SPATA2L	-1.12587	2.979e-05	0.000380212
ENSG00000153551	CMTM7	-1.12594	4.14158e-07	1.0793e-05
ENSG00000137267	TUBB2A	-1.12877	1.75313e-06	3.58306e-05
ENSG00000187134	AKR1C1	-1.12911	3.77548e-06	6.72545e-05
ENSG00000142583	SLC2A5	-1.1299	0.00251876	0.0135381
ENSG00000099377	HSD3B7	-1.13	3.45126e-10	2.38109e-08
ENSG00000059728	MXD1	-1.13014	4.92622e-07	1.2485e-05
ENSG00000101236	RNF24	-1.1306	1.16108e-07	3.69266e-06
ENSG00000167604	NFKBID	-1.13192	9.43135e-09	4.2925e-07
ENSG00000128272	ATF4	-1.13367	1.76683e-09	9.80366e-08
ENSG00000183072	NKX2-5	-1.13472	1.16591e-10	9.19113e-09
ENSG00000125735	TNFSF14	-1.13546	1.03786e-05	0.000161206
ENSG00000139278	GLIPR1	-1.13645	1.1131e-05	0.000170555
ENSG00000166501	PRKCB	-1.13693	0.000958	0.00627066
ENSG00000101017	CD40	-1.13748	5.17944e-06	8.8284e-05
ENSG00000100448	CTSG	-1.1384	0.00688072	0.0296244
ENSG00000104848	KCNA7	-1.13895	3.16191e-06	5.79476e-05
ENSG00000196866	H2AC7	-1.13957	2.79151e-05	0.000361279
ENSG00000101974	ATP11C	-1.14057	4.7927e-07	1.22298e-05
ENSG00000188487	INSC	-1.14167	5.56552e-05	0.000630235
ENSG00000159403	C1R	-1.14314	4.17815e-05	0.000501205
ENSG00000134851	TMEM165	-1.14374	7.9549e-10	4.86986e-08
ENSG00000278886	AC087821.1	-1.14485	0.000653955	0.00461124
ENSG00000143476	DTL	-1.14712	0.00857286	0.0351749
ENSG00000143570	SLC39A1	-1.1473	1.05455e-13	2.26359e-11
ENSG00000104894	CD37	-1.14746	1.62337e-05	0.000231597
ENSG00000131759	RARA	-1.14754	1.17591e-10	9.20268e-09
ENSG00000015285	WAS	-1.14824	2.73761e-07	7.57095e-06
ENSG00000186193	SAPCD2	-1.14881	0.00538699	0.0245115
ENSG00000163995	ABLIM2	-1.15004	3.63311e-07	9.73769e-06
ENSG00000189057	FAM111B	-1.15141	0.0021628	0.0120392
ENSG00000177508	IRX3	-1.15248	0.00220453	0.0122251
ENSG00000028137	TNFRSF1B	-1.15315	6.89133e-11	6.09217e-09
ENSG00000167470	MIDN	-1.1532	6.54863e-10	4.14519e-08
ENSG00000164032	H2AZ1	-1.15327	1.30796e-06	2.81903e-05
ENSG00000108176	DNAJC12	-1.15415	7.2598e-06	0.000118404
ENSG00000168961	LGALS9	-1.15425	2.25329e-08	9.19618e-07
ENSG00000136830	NIBAN2	-1.1544	1.06554e-12	1.59702e-10
ENSG00000066697	MSANTD3	-1.15526	1.20843e-09	7.09788e-08
ENSG00000182580	EPHB3	-1.15596	0.000851815	0.00569456
ENSG00000183570	PCBP3	-1.15651	0.000467606	0.003525
ENSG00000261635	AC103988.1	-1.16019	0.000612457	0.00437717
ENSG00000221968	FADS3	-1.16032	1.94044e-06	3.91981e-05
ENSG00000129911	KLF16	-1.16216	9.51563e-11	7.8531e-09
ENSG00000147065	MSN	-1.16296	4.09541e-07	1.07233e-05
ENSG00000275714	H3C1	-1.16318	4.46699e-05	0.00052928
ENSG00000128228	SDF2L1	-1.16403	9.25735e-05	0.000951982
ENSG00000169403	PTAFR	-1.16406	4.1328e-09	2.04127e-07
ENSG00000105281	SLC1A5	-1.16422	1.40293e-07	4.3401e-06
ENSG00000120437	ACAT2	-1.16685	4.23237e-05	0.000507009
ENSG00000170961	HAS2	-1.16737	0.000508327	0.00376289
ENSG00000160446	ZDHHC12	-1.16745	1.07508e-06	2.38207e-05
ENSG00000188488	SERPINA5	-1.16769	0.00190486	0.010863
ENSG00000125841	NRSN2	-1.16808	1.64794e-13	3.36871e-11
ENSG00000131435	PDLIM4	-1.16841	7.56056e-06	0.000122607
ENSG00000105520	PLPPR2	-1.16911	8.48046e-09	3.92131e-07
ENSG00000157350	ST3GAL2	-1.17008	6.55077e-13	1.04169e-10
ENSG00000180061	TMEM150B	-1.17045	3.13379e-07	8.53982e-06
ENSG00000059804	SLC2A3	-1.17254	0.00161717	0.0095266
ENSG00000289408		-1.17265	0.0104609	0.0412036
ENSG00000166173	LARP6	-1.17317	5.42312e-07	1.34823e-05
ENSG00000099860	GADD45B	-1.17775	0.000114088	0.00113001
ENSG00000100979	PLTP	-1.17794	1.62899e-07	4.87743e-06
ENSG00000196209	SIRPB2	-1.17841	5.12271e-06	8.74887e-05
ENSG00000196497	IPO4	-1.17849	1.12508e-07	3.62683e-06
ENSG00000138964	PARVG	-1.17887	8.70057e-05	0.000905797
ENSG00000115607	IL18RAP	-1.18011	0.00185783	0.0106531
ENSG00000171848	RRM2	-1.18029	3.1962e-05	0.000401511
ENSG00000140287	HDC	-1.18041	0.00131481	0.00807751
ENSG00000065320	NTN1	-1.18071	0.000239303	0.00205627
ENSG00000171206	TRIM8	-1.18076	5.80328e-15	1.73958e-12
ENSG00000117091	CD48	-1.1812	0.00252206	0.0135497
ENSG00000155660	PDIA4	-1.18297	1.49353e-06	3.13389e-05
ENSG00000115363	EVA1A	-1.18315	0.00011053	0.00109977
ENSG00000058085	LAMC2	-1.18465	0.000167786	0.00154888
ENSG00000115232	ITGA4	-1.18589	0.000218111	0.00190925
ENSG00000108556	CHRNE	-1.18683	0.00190277	0.0108535
ENSG00000183010	PYCR1	-1.18714	4.60598e-05	0.00054137
ENSG00000166689	PLEKHA7	-1.18724	1.98039e-06	3.98816e-05
ENSG00000188643	S100A16	-1.18777	4.05796e-07	1.0667e-05
ENSG00000163694	RBM47	-1.18836	5.41804e-13	8.99981e-11
ENSG00000258643	BCL2L2-PABPN1	-1.18854	0.000339997	0.0027274
ENSG00000177105	RHOG	-1.18943	1.35835e-10	1.03884e-08
ENSG00000177426	TGIF1	-1.18958	1.98221e-07	5.8018e-06
ENSG00000139514	SLC7A1	-1.1897	4.17334e-05	0.000500858
ENSG00000129355	CDKN2D	-1.19231	5.48386e-11	5.05348e-09
ENSG00000108518	PFN1	-1.1924	1.82143e-10	1.34691e-08
ENSG00000276180	H4C9	-1.1929	3.82297e-05	0.000467671
ENSG00000074842	MYDGF	-1.19297	1.49491e-06	3.13389e-05
ENSG00000164251	F2RL1	-1.19305	0.000538742	0.0039477
ENSG00000182853	VMO1	-1.19391	0.000403604	0.00313464
ENSG00000008517	IL32	-1.19395	0.000101338	0.00102713
ENSG00000227507	LTB	-1.19445	0.00298767	0.0155086
ENSG00000196954	CASP4	-1.19446	7.0883e-09	3.3069e-07
ENSG00000087266	SH3BP2	-1.19569	2.4317e-14	5.87188e-12
ENSG00000125775	SDCBP2	-1.19637	9.69859e-05	0.000990715
ENSG00000186187	ZNRF1	-1.19723	1.56154e-11	1.69681e-09
ENSG00000205835	GMNC	-1.19767	0.00867173	0.0354745
ENSG00000115271	GCA	-1.19792	6.49861e-12	7.84616e-10
ENSG00000162849	KIF26B	-1.1983	0.00486794	0.0226375
ENSG00000197977	ELOVL2	-1.19891	7.88839e-05	0.000835586
ENSG00000104783	KCNN4	-1.19915	0.000707552	0.00490751
ENSG00000163132	MSX1	-1.19952	1.45687e-07	4.47512e-06
ENSG00000101255	TRIB3	-1.2	0.00014274	0.00136107
ENSG00000123136	DDX39A	-1.20132	8.10419e-15	2.34832e-12
ENSG00000072110	ACTN1	-1.2018	6.11643e-09	2.91077e-07
ENSG00000251194	AL133330.1	-1.20323	0.00312905	0.0161174
ENSG00000160818	GPATCH4	-1.20442	1.35715e-07	4.21347e-06
ENSG00000184007	PTP4A2	-1.20561	8.26667e-15	2.36908e-12
ENSG00000275126	H4C13	-1.20639	8.92078e-05	0.000924295
ENSG00000121039	RDH10	-1.20691	1.1053e-07	3.57189e-06
ENSG00000119411	BSPRY	-1.2071	0.00272201	0.014402
ENSG00000197483	ZNF628	-1.20794	5.52587e-07	1.36726e-05
ENSG00000185222	TCEAL9	-1.20865	1.20977e-08	5.37473e-07
ENSG00000124664	SPDEF	-1.20904	0.00130618	0.00803391
ENSG00000167600	CYP2S1	-1.2098	0.000146517	0.00139047
ENSG00000166130	IKBIP	-1.2104	5.81823e-09	2.79436e-07
ENSG00000085514	PILRA	-1.21098	1.32116e-05	0.000195431
ENSG00000130429	ARPC1B	-1.21114	9.64974e-13	1.45466e-10
ENSG00000002933	TMEM176A	-1.21154	0.000111337	0.00110654
ENSG00000134516	DOCK2	-1.21418	5.91985e-06	9.90861e-05
ENSG00000125898	FAM110A	-1.21454	5.09327e-08	1.84739e-06
ENSG00000124225	PMEPA1	-1.21462	2.45391e-07	6.96361e-06
ENSG00000198604	BAZ1A	-1.21512	4.70238e-10	3.0968e-08
ENSG00000140968	IRF8	-1.21599	6.27921e-06	0.000104104
ENSG00000180773	SLC36A4	-1.21808	2.76109e-12	3.76998e-10
ENSG00000123342	MMP19	-1.21881	3.89923e-05	0.000474291
ENSG00000143942	CHAC2	-1.21905	1.81841e-05	0.000253459
ENSG00000149489	ROM1	-1.21912	6.47696e-08	2.28878e-06
ENSG00000100644	HIF1A	-1.22161	1.27191e-12	1.85308e-10
ENSG00000137563	GGH	-1.22343	0.000532766	0.0039094
ENSG00000023902	PLEKHO1	-1.22343	7.44088e-06	0.000121055
ENSG00000175606	TMEM70	-1.22502	1.25466e-08	5.544e-07
ENSG00000188522	FAM83G	-1.22531	1.64268e-05	0.000233428
ENSG00000125637	PSD4	-1.22531	2.7125e-08	1.0833e-06
ENSG00000179403	VWA1	-1.22566	1.47931e-08	6.42982e-07
ENSG00000162645	GBP2	-1.22625	2.10085e-05	0.00028595
ENSG00000089820	ARHGAP4	-1.22772	1.84319e-09	1.0141e-07
ENSG00000239942	RN7SL394P	-1.22843	0.000229194	0.00198774
ENSG00000181634	TNFSF15	-1.22988	1.29668e-07	4.05956e-06
ENSG00000134242	PTPN22	-1.23177	0.000320732	0.00260167
ENSG00000138316	ADAMTS14	-1.23241	0.000422668	0.00325731
ENSG00000184922	FMNL1	-1.23376	2.08776e-13	4.09374e-11
ENSG00000197696	NMB	-1.23552	9.50257e-07	2.15681e-05
ENSG00000141506	PIK3R5	-1.23748	3.48254e-05	0.000431249
ENSG00000277879	AL391988.1	-1.23785	6.13253e-12	7.47337e-10
ENSG00000239672	NME1	-1.2383	3.12478e-07	8.53309e-06
ENSG00000125835	SNRPB	-1.23919	5.24198e-12	6.57238e-10
ENSG00000258867	LINC01146	-1.23993	1.8016e-05	0.000251925
ENSG00000088298	EDEM2	-1.24107	4.24737e-09	2.08209e-07
ENSG00000076513	ANKRD13A	-1.24249	7.92716e-07	1.85078e-05
ENSG00000261315	LARP4P	-1.24253	0.000237037	0.00203941
ENSG00000153234	NR4A2	-1.24263	0.0131404	0.0492409
ENSG00000235016	SEMA3F-AS1	-1.24307	0.000504563	0.00374573
ENSG00000075624	ACTB	-1.2443	3.99365e-09	1.98005e-07
ENSG00000123353	ORMDL2	-1.24693	1.27375e-07	4.00133e-06
ENSG00000152422	XRCC4	-1.248	2.84434e-05	0.000365145
ENSG00000132003	ZSWIM4	-1.24865	2.63563e-07	7.34345e-06
ENSG00000117016	RIMS3	-1.24881	1.14668e-07	3.67375e-06
ENSG00000119669	IRF2BPL	-1.24937	5.37193e-10	3.46528e-08
ENSG00000189159	JPT1	-1.25006	5.50132e-07	1.36248e-05
ENSG00000117676	RPS6KA1	-1.25068	7.17145e-07	1.70332e-05
ENSG00000258947	TUBB3	-1.2513	3.17316e-06	5.81129e-05
ENSG00000176597	B3GNT5	-1.25171	3.8785e-05	0.000473239
ENSG00000176842	IRX5	-1.2529	0.00114616	0.00725152
ENSG00000213903	LTB4R	-1.25306	9.05169e-08	3.042e-06
ENSG00000051523	CYBA	-1.25388	4.62242e-10	3.05185e-08
ENSG00000145247	OCIAD2	-1.25479	1.94922e-11	2.07485e-09
ENSG00000103522	IL21R	-1.25621	0.000615675	0.00439414
ENSG00000162777	DENND2D	-1.25695	0.00052868	0.00388379
ENSG00000243978	RTL9	-1.25709	4.59184e-08	1.68886e-06
ENSG00000102524	TNFSF13B	-1.2578	7.81764e-07	1.82849e-05
ENSG00000113916	BCL6	-1.25873	1.47065e-10	1.11817e-08
ENSG00000278828	H3C10	-1.26002	0.000167842	0.00154888
ENSG00000196639	HRH1	-1.26397	7.2987e-05	0.000787535
ENSG00000228300	FAM174C	-1.26451	1.58444e-09	8.94386e-08
ENSG00000119630	PGF	-1.26534	1.86864e-10	1.37274e-08
ENSG00000184009	ACTG1	-1.26624	1.09879e-08	4.92359e-07
ENSG00000076382	SPAG5	-1.26647	0.000664581	0.00466782
ENSG00000238045	AC009133.1	-1.26998	0.000408663	0.00316529
ENSG00000270681	AC095055.1	-1.27019	0.00236408	0.01289
ENSG00000151364	KCTD14	-1.27027	0.000702512	0.00487904
ENSG00000134802	SLC43A3	-1.27353	4.89498e-10	3.21018e-08
ENSG00000090889	KIF4A	-1.27382	0.00421057	0.0202112
ENSG00000213088	ACKR1	-1.27387	0.000306711	0.00250508
ENSG00000171049	FPR2	-1.27415	4.53376e-08	1.67473e-06
ENSG00000181284	TMEM102	-1.2764	2.7253e-10	1.91057e-08
ENSG00000198435	NRARP	-1.27795	9.6481e-06	0.000151392
ENSG00000170522	ELOVL6	-1.27848	5.63641e-05	0.000636604
ENSG00000163565	IFI16	-1.2791	2.92711e-12	3.95524e-10
ENSG00000127948	POR	-1.28523	3.39019e-06	6.14887e-05
ENSG00000085840	ORC1	-1.28569	4.30575e-05	0.000513619
ENSG00000232956	SNHG15	-1.28586	1.90285e-08	7.93991e-07
ENSG00000134070	IRAK2	-1.28604	1.91103e-05	0.000263971
ENSG00000142227	EMP3	-1.28619	2.50963e-07	7.09085e-06
ENSG00000134470	IL15RA	-1.28659	4.14272e-07	1.0793e-05
ENSG00000139629	GALNT6	-1.28709	3.15221e-08	1.2288e-06
ENSG00000186827	TNFRSF4	-1.2872	0.00126619	0.00784905
ENSG00000104312	RIPK2	-1.2881	7.57374e-10	4.69158e-08
ENSG00000134285	FKBP11	-1.28822	2.95468e-06	5.47432e-05
ENSG00000168528	SERINC2	-1.28834	6.64263e-05	0.000730941
ENSG00000121621	KIF18A	-1.29014	0.00033332	0.00268374
ENSG00000013364	MVP	-1.29038	5.97394e-25	1.19842e-21
ENSG00000146410	MTFR2	-1.29046	0.00102509	0.00661882
ENSG00000134917	ADAMTS8	-1.29147	0.000212024	0.00186551
ENSG00000114013	CD86	-1.29162	1.72537e-05	0.000242828
ENSG00000095383	TBC1D2	-1.29395	1.84734e-08	7.74545e-07
ENSG00000177283	FZD8	-1.29469	1.94786e-12	2.77586e-10
ENSG00000140564	FURIN	-1.29683	9.69052e-11	7.94714e-09
ENSG00000279294	AC092135.1	-1.29747	8.28567e-05	0.000867799
ENSG00000132334	PTPRE	-1.29784	1.65535e-08	7.04241e-07
ENSG00000161960	EIF4A1	-1.29925	2.19547e-08	8.98834e-07
ENSG00000172738	TMEM217	-1.29982	0.000937861	0.00616393
ENSG00000227630	LINC01132	-1.30021	0.000300212	0.00246125
ENSG00000250899	AC125807.2	-1.30131	2.15946e-09	1.16116e-07
ENSG00000145506	NKD2	-1.30267	5.05421e-05	0.000584259
ENSG00000267397	AC090229.1	-1.30407	0.000508321	0.00376289
ENSG00000125753	VASP	-1.30507	3.10097e-09	1.59975e-07
ENSG00000288826		-1.30576	0.000329054	0.00265548
ENSG00000142089	IFITM3	-1.30633	1.5169e-17	1.06917e-14
ENSG00000151948	GLT1D1	-1.30912	0.00152514	0.00910578
ENSG00000288873		-1.30982	0.000316061	0.00256538
ENSG00000119535	CSF3R	-1.31032	2.18785e-08	8.97122e-07
ENSG00000116701	NCF2	-1.3114	6.48571e-08	2.28878e-06
ENSG00000034152	MAP2K3	-1.31341	3.77006e-08	1.42906e-06
ENSG00000163931	TKT	-1.31387	1.65984e-08	7.04999e-07
ENSG00000038295	TLL1	-1.31488	0.000241447	0.00207128
ENSG00000169330	MINAR1	-1.31524	7.96085e-05	0.000841211
ENSG00000166394	CYB5R2	-1.31671	7.2998e-07	1.73222e-05
ENSG00000177725	AC105206.1	-1.3173	1.01368e-07	3.35056e-06
ENSG00000162174	ASRGL1	-1.31774	2.0633e-12	2.90859e-10
ENSG00000028277	POU2F2	-1.31778	6.26589e-05	0.000695354
ENSG00000198520	ARMH1	-1.31785	0.000848414	0.00567744
ENSG00000001617	SEMA3F	-1.31889	6.82142e-09	3.20533e-07
ENSG00000130164	LDLR	-1.31896	9.94955e-06	0.000155374
ENSG00000137496	IL18BP	-1.31927	9.42684e-10	5.63859e-08
ENSG00000141505	ASGR1	-1.32191	2.84657e-05	0.000365153
ENSG00000184451	CCR10	-1.32257	4.04942e-05	0.000488912
ENSG00000123892	RAB38	-1.32366	0.000335924	0.00269971
ENSG00000204315	FKBPL	-1.32445	1.99232e-09	1.09155e-07
ENSG00000164761	TNFRSF11B	-1.32541	0.000569232	0.00412705
ENSG00000143226	FCGR2A	-1.32575	9.88642e-11	8.08238e-09
ENSG00000100889	PCK2	-1.32634	5.25652e-10	3.41007e-08
ENSG00000185803	SLC52A2	-1.32656	1.83021e-08	7.68598e-07
ENSG00000133216	EPHB2	-1.32727	8.54569e-06	0.000136558
ENSG00000173598	NUDT4	-1.32858	2.39434e-09	1.27433e-07
ENSG00000224420	ADM5	-1.33161	0.000138433	0.00132914
ENSG00000213694	S1PR3	-1.33646	1.27797e-10	9.88967e-09
ENSG00000167613	LAIR1	-1.33673	2.2484e-11	2.32686e-09
ENSG00000183386	FHL3	-1.3384	2.81724e-09	1.47236e-07
ENSG00000092929	UNC13D	-1.33854	1.27225e-05	0.000189269
ENSG00000143110	C1orf162	-1.3393	1.42602e-09	8.19143e-08
ENSG00000165025	SYK	-1.33962	3.54718e-10	2.428e-08
ENSG00000159840	ZYX	-1.34101	8.62958e-09	3.97616e-07
ENSG00000241839	PLEKHO2	-1.34292	5.34492e-13	8.93527e-11
ENSG00000279236	AC064801.2	-1.34298	7.04675e-08	2.45685e-06
ENSG00000168394	TAP1	-1.34549	3.66002e-13	6.49317e-11
ENSG00000221869	CEBPD	-1.34799	1.54152e-05	0.000222352
ENSG00000137331	IER3	-1.34837	0.00047104	0.00354524
ENSG00000175489	LRRC25	-1.3507	2.69303e-10	1.89815e-08
ENSG00000149781	FERMT3	-1.35129	5.8104e-17	3.60784e-14
ENSG00000130477	UNC13A	-1.35189	0.00159756	0.00942386
ENSG00000173457	PPP1R14B	-1.35279	1.15671e-10	9.19113e-09
ENSG00000103490	PYCARD	-1.35368	2.8065e-09	1.46969e-07
ENSG00000242114	MTFP1	-1.3543	2.76448e-06	5.18578e-05
ENSG00000213719	CLIC1	-1.35499	3.23191e-09	1.65265e-07
ENSG00000101670	LIPG	-1.35913	3.42925e-05	0.000425459
ENSG00000168062	BATF2	-1.36298	6.79502e-06	0.000111662
ENSG00000169258	GPRIN1	-1.36517	2.91317e-08	1.15285e-06
ENSG00000111679	PTPN6	-1.36633	8.80201e-08	2.96191e-06
ENSG00000139182	CLSTN3	-1.36868	2.09363e-07	6.0465e-06
ENSG00000259207	ITGB3	-1.36912	4.80807e-07	1.22451e-05
ENSG00000136122	BORA	-1.36924	6.03737e-07	1.46874e-05
ENSG00000272851	AC096772.1	-1.36982	1.0446e-05	0.000162059
ENSG00000157193	LRP8	-1.37225	7.97276e-09	3.69967e-07
ENSG00000108829	LRRC59	-1.37258	1.72662e-08	7.29798e-07
ENSG00000123338	NCKAP1L	-1.37284	1.66888e-07	4.97403e-06
ENSG00000120729	MYOT	-1.37441	0.000225281	0.00196164
ENSG00000138623	SEMA7A	-1.37763	3.8915e-05	0.000473572
ENSG00000240758	AC010655.2	-1.37821	0.00276693	0.0145805
ENSG00000091879	ANGPT2	-1.37887	8.66243e-07	1.98862e-05
ENSG00000156140	ADAMTS3	-1.37983	6.08978e-06	0.000101313
ENSG00000237649	KIFC1	-1.38097	0.00117776	0.00741013
ENSG00000178226	PRSS36	-1.38287	2.43499e-05	0.000321335
ENSG00000289984		-1.38358	0.000281409	0.00233796
ENSG00000149257	SERPINH1	-1.38415	4.57164e-08	1.68395e-06
ENSG00000151651	ADAM8	-1.38555	5.8591e-06	9.81371e-05
ENSG00000137507	LRRC32	-1.38576	2.15587e-07	6.19774e-06
ENSG00000095303	PTGS1	-1.38727	1.13462e-05	0.000172788
ENSG00000171094	ALK	-1.39009	0.000447448	0.003409
ENSG00000112742	TTK	-1.3908	0.00181373	0.01046
ENSG00000120254	MTHFD1L	-1.3924	2.60632e-07	7.30078e-06
ENSG00000140511	HAPLN3	-1.39376	0.000136821	0.00131667
ENSG00000111057	KRT18	-1.39548	0.000125046	0.00122092
ENSG00000134256	CD101	-1.39681	1.81753e-05	0.000253459
ENSG00000138622	HCN4	-1.39747	7.23739e-08	2.50989e-06
ENSG00000168490	PHYHIP	-1.39932	1.79138e-05	0.000250629
ENSG00000081237	PTPRC	-1.40121	5.68314e-06	9.58052e-05
ENSG00000196923	PDLIM7	-1.40182	1.12199e-05	0.000171515
ENSG00000289409		-1.40774	0.000298636	0.00245295
ENSG00000198959	TGM2	-1.40867	4.95298e-07	1.25407e-05
ENSG00000184216	IRAK1	-1.40881	1.21309e-14	3.26146e-12
ENSG00000131389	SLC6A6	-1.41005	0.000864328	0.00575902
ENSG00000188993	LRRC66	-1.41083	1.44682e-07	4.44947e-06
ENSG00000076604	TRAF4	-1.41124	1.08505e-06	2.40008e-05
ENSG00000166527	CLEC4D	-1.41134	0.0019474	0.0110501
ENSG00000118508	RAB32	-1.41252	8.48669e-12	9.92486e-10
ENSG00000130513	GDF15	-1.41268	0.00535475	0.024418
ENSG00000160013	PTGIR	-1.41323	4.50316e-07	1.15816e-05
ENSG00000244731	C4A	-1.41417	9.17253e-05	0.000945496
ENSG00000175564	UCP3	-1.41482	5.69397e-05	0.000641994
ENSG00000115107	STEAP3	-1.41563	3.70533e-09	1.86547e-07
ENSG00000136490	LIMD2	-1.41663	1.73127e-07	5.13844e-06
ENSG00000229859	PGA3	-1.41763	0.000333004	0.00268203
ENSG00000198743	SLC5A3	-1.42125	5.7796e-07	1.41993e-05
ENSG00000118640	VAMP8	-1.42277	4.75358e-13	8.04991e-11
ENSG00000288928		-1.42886	2.84351e-13	5.22994e-11
ENSG00000171303	KCNK3	-1.43041	2.5052e-06	4.80744e-05
ENSG00000163932	PRKCD	-1.4319	3.84913e-12	5.01908e-10
ENSG00000102445	RUBCNL	-1.43291	2.47269e-09	1.30537e-07
ENSG00000109805	NCAPG	-1.43417	0.00140342	0.00850565
ENSG00000137841	PLCB2	-1.43522	2.54201e-08	1.02484e-06
ENSG00000235978	AC018816.1	-1.43661	1.18178e-05	0.000178046
ENSG00000108797	CNTNAP1	-1.43755	5.62261e-08	2.00591e-06
ENSG00000185838	GNB1L	-1.43883	0.000481687	0.00360871
ENSG00000171631	P2RY6	-1.44276	1.07041e-10	8.64252e-09
ENSG00000183018	SPNS2	-1.44544	5.83035e-12	7.17216e-10
ENSG00000188313	PLSCR1	-1.44546	1.83218e-10	1.34976e-08
ENSG00000285412	AC005232.1	-1.44641	0.00526387	0.0240878
ENSG00000163746	PLSCR2	-1.44727	2.08706e-06	4.15802e-05
ENSG00000204595	DPRX	-1.45079	0.000191847	0.00172881
ENSG00000268707	AL158151.4	-1.4524	0.00100876	0.00652952
ENSG00000074800	ENO1	-1.45354	1.13584e-12	1.69266e-10
ENSG00000115221	ITGB6	-1.45468	7.45468e-06	0.000121204
ENSG00000169508	GPR183	-1.45526	2.57257e-05	0.000336798
ENSG00000007129	CEACAM21	-1.45728	2.80581e-05	0.000362062
ENSG00000280587	LINC01348	-1.46064	1.1369e-06	2.49572e-05
ENSG00000135048	CEMIP2	-1.46073	2.074e-10	1.50244e-08
ENSG00000158714	SLAMF8	-1.46329	8.23184e-05	0.000863548
ENSG00000139618	BRCA2	-1.46401	2.10092e-08	8.64193e-07
ENSG00000174125	TLR1	-1.46513	1.82315e-10	1.34691e-08
ENSG00000142185	TRPM2	-1.4653	1.00929e-09	6.00942e-08
ENSG00000177374	HIC1	-1.4661	3.00738e-06	5.55449e-05
ENSG00000118503	TNFAIP3	-1.46791	0.000212325	0.0018669
ENSG00000145632	PLK2	-1.46944	4.7961e-06	8.2738e-05
ENSG00000229970	AC007128.1	-1.46953	0.000963714	0.00629734
ENSG00000122035	RASL11A	-1.46988	1.02185e-05	0.000159003
ENSG00000256694	AC026369.2	-1.46995	0.00014735	0.00139736
ENSG00000213654	GPSM3	-1.4705	8.2158e-11	6.93397e-09
ENSG00000186818	LILRB4	-1.47209	8.42433e-08	2.86438e-06
ENSG00000163584	RPL22L1	-1.47379	7.10032e-08	2.47222e-06
ENSG00000079462	PAFAH1B3	-1.47444	3.36814e-09	1.70891e-07
ENSG00000168610	STAT3	-1.47522	4.94365e-15	1.57226e-12
ENSG00000077238	IL4R	-1.47543	2.49741e-10	1.77466e-08
ENSG00000257335	MGAM	-1.47579	0.000558948	0.00406605
ENSG00000124818	OPN5	-1.47762	0.000430465	0.00330471
ENSG00000011600	TYROBP	-1.4801	1.83984e-09	1.0141e-07
ENSG00000123374	CDK2	-1.48047	3.44013e-13	6.23022e-11
ENSG00000181418	DDN	-1.4805	7.82097e-06	0.000126293
ENSG00000180999	C1orf105	-1.48092	0.00044962	0.00341856
ENSG00000144136	SLC20A1	-1.48197	1.58739e-10	1.19301e-08
ENSG00000178977	LINC00324	-1.48215	5.3744e-10	3.46528e-08
ENSG00000093009	CDC45	-1.4824	0.00262027	0.0139742
ENSG00000142627	EPHA2	-1.48317	7.17034e-10	4.4843e-08
ENSG00000286638	AC123595.2	-1.48852	3.12026e-05	0.000394059
ENSG00000141682	PMAIP1	-1.48943	0.000207317	0.00183462
ENSG00000146070	PLA2G7	-1.49064	0.000158309	0.00147817
ENSG00000157557	ETS2	-1.49145	4.1429e-08	1.5472e-06
ENSG00000136048	DRAM1	-1.49306	2.04538e-10	1.48584e-08
ENSG00000164733	CTSB	-1.4931	1.50073e-11	1.64444e-09
ENSG00000121807	CCR2	-1.49487	0.00196604	0.0111365
ENSG00000101447	FAM83D	-1.50301	0.000600578	0.00431116
ENSG00000173110	HSPA6	-1.50336	1.94545e-10	1.42116e-08
ENSG00000086730	LAT2	-1.50377	2.39042e-14	5.82614e-12
ENSG00000029153	ARNTL2	-1.50659	8.56666e-09	3.95416e-07
ENSG00000167208	SNX20	-1.50856	2.12028e-06	4.20493e-05
ENSG00000142149	HUNK	-1.51012	3.85148e-07	1.02076e-05
ENSG00000198881	ASB12	-1.5113	3.30413e-06	6.03419e-05
ENSG00000139438	FAM222A	-1.51291	9.20427e-08	3.07826e-06
ENSG00000172183	ISG20	-1.51661	1.3182e-06	2.83641e-05
ENSG00000226555	AGKP1	-1.51723	0.00264387	0.0140687
ENSG00000234883	MIR155HG	-1.51849	0.00127435	0.00788419
ENSG00000115594	IL1R1	-1.52194	3.31142e-12	4.39612e-10
ENSG00000132965	ALOX5AP	-1.52267	1.225e-07	3.87703e-06
ENSG00000140678	ITGAX	-1.52294	4.59575e-06	7.96891e-05
ENSG00000112195	TREML2	-1.52317	0.000294003	0.00242329
ENSG00000018280	SLC11A1	-1.52356	4.27795e-06	7.50267e-05
ENSG00000162494	LRRC38	-1.52568	0.001367	0.00832847
ENSG00000128039	SRD5A3	-1.52617	2.01948e-18	1.549e-15
ENSG00000133321	PLAAT4	-1.52705	2.50629e-05	0.00032961
ENSG00000180198	RCC1	-1.52706	2.21358e-11	2.30912e-09
ENSG00000188766	SPRED3	-1.52729	2.0447e-06	4.08396e-05
ENSG00000152760	TCTEX1D1	-1.53064	2.42614e-06	4.67982e-05
ENSG00000174004	NRROS	-1.5322	1.86294e-13	3.76617e-11
ENSG00000185033	SEMA4B	-1.5333	5.52988e-11	5.07794e-09
ENSG00000260996	BX255925.1	-1.53625	1.99055e-05	0.000273075
ENSG00000224397	PELATON	-1.54156	3.40834e-07	9.211e-06
ENSG00000186517	ARHGAP30	-1.54278	2.15788e-07	6.19774e-06
ENSG00000185201	IFITM2	-1.54357	7.67268e-11	6.64342e-09
ENSG00000131459	GFPT2	-1.54559	3.21991e-07	8.738e-06
ENSG00000286913	AC092943.2	-1.54786	0.00100075	0.00649216
ENSG00000253837	AC090197.1	-1.54882	9.40749e-07	2.14082e-05
ENSG00000136295	TTYH3	-1.55039	3.18143e-16	1.40625e-13
ENSG00000131979	GCH1	-1.55086	1.59278e-05	0.000228106
ENSG00000268500	AC018755.2	-1.55505	0.000144398	0.00137487
ENSG00000038427	VCAN	-1.55652	4.00729e-08	1.50802e-06
ENSG00000175471	MCTP1	-1.55781	8.12975e-12	9.63707e-10
ENSG00000143119	CD53	-1.55975	2.06012e-07	5.98282e-06
ENSG00000117009	KMO	-1.56036	2.26184e-05	0.000303272
ENSG00000265666	RARA-AS1	-1.56167	5.19265e-12	6.54199e-10
ENSG00000140749	IGSF6	-1.56168	3.22843e-09	1.65265e-07
ENSG00000271121	NUDT4P2	-1.56173	7.3661e-12	8.80692e-10
ENSG00000117228	GBP1	-1.56379	1.63988e-05	0.000233314
ENSG00000256540	AC007406.3	-1.56497	2.1944e-05	0.000296056
ENSG00000137462	TLR2	-1.56532	5.30765e-09	2.5633e-07
ENSG00000148339	SLC25A25	-1.56588	2.24844e-11	2.32686e-09
ENSG00000128340	RAC2	-1.56631	4.83432e-07	1.22999e-05
ENSG00000250138	AC139495.2	-1.56739	2.92656e-06	5.43215e-05
ENSG00000115902	SLC1A4	-1.56848	2.38506e-13	4.57258e-11
ENSG00000160791	CCR5	-1.56897	6.97927e-08	2.43658e-06
ENSG00000272573	MUSTN1	-1.56906	0.000150144	0.00141715
ENSG00000138944	SHISAL1	-1.56908	1.52508e-06	3.17391e-05
ENSG00000105639	JAK3	-1.57172	1.03275e-11	1.18648e-09
ENSG00000100985	MMP9	-1.57289	0.000843266	0.0056548
ENSG00000155090	KLF10	-1.5731	4.29831e-07	1.11591e-05
ENSG00000171700	RGS19	-1.57506	1.19298e-13	2.46918e-11
ENSG00000225689	AL008633.1	-1.57788	1.28043e-07	4.01351e-06
ENSG00000103187	COTL1	-1.5814	6.08313e-12	7.44798e-10
ENSG00000231852	CYP21A2	-1.58387	0.000818745	0.00551163
ENSG00000241135	LINC00881	-1.58503	2.88203e-05	0.000368976
ENSG00000130066	SAT1	-1.58549	1.29134e-10	9.93414e-09
ENSG00000139998	RAB15	-1.58621	1.96955e-06	3.96938e-05
ENSG00000127954	STEAP4	-1.58857	7.11529e-08	2.47413e-06
ENSG00000284753	EEF1AKMT4	-1.58952	8.59462e-08	2.91848e-06
ENSG00000278771	RN7SL3	-1.59008	3.35799e-06	6.10956e-05
ENSG00000165891	E2F7	-1.59293	0.00132725	0.00814046
ENSG00000120457	KCNJ5	-1.59362	7.57649e-09	3.52205e-07
ENSG00000170439	METTL7B	-1.59857	4.64033e-05	0.000544133
ENSG00000140563	MCTP2	-1.59982	1.89533e-05	0.000262638
ENSG00000175591	P2RY2	-1.60035	1.12791e-14	3.0963e-12
ENSG00000234518	PTGES3P1	-1.60047	1.41725e-05	0.000206829
ENSG00000288765		-1.60182	4.00931e-05	0.000485121
ENSG00000067182	TNFRSF1A	-1.60186	2.92335e-19	2.45929e-16
ENSG00000151164	RAD9B	-1.60445	3.99495e-06	7.07773e-05
ENSG00000185924	RTN4RL1	-1.60599	1.74868e-05	0.000245435
ENSG00000187796	CARD9	-1.60687	4.01508e-05	0.000485439
ENSG00000167900	TK1	-1.61036	0.000288641	0.00238816
ENSG00000117152	RGS4	-1.61056	1.91497e-06	3.88039e-05
ENSG00000261253	AC137932.2	-1.61801	0.000219107	0.00191496
ENSG00000152804	HHEX	-1.62177	2.42447e-09	1.28512e-07
ENSG00000126246	IGFLR1	-1.62398	3.34577e-09	1.70319e-07
ENSG00000140285	FGF7	-1.62612	3.95512e-09	1.96843e-07
ENSG00000184730	APOBR	-1.63001	7.03863e-06	0.000115013
ENSG00000126262	FFAR2	-1.63604	1.26893e-07	3.99185e-06
ENSG00000100365	NCF4	-1.63774	3.32082e-12	4.39612e-10
ENSG00000171476	HOPX	-1.64173	0.00029932	0.00245703
ENSG00000196154	S100A4	-1.64239	2.04873e-14	5.07832e-12
ENSG00000154589	LY96	-1.64643	2.2903e-16	1.12696e-13
ENSG00000142669	SH3BGRL3	-1.64643	6.04373e-09	2.88144e-07
ENSG00000166825	ANPEP	-1.65103	2.74618e-05	0.000356129
ENSG00000172020	GAP43	-1.65301	8.96841e-05	0.000928491
ENSG00000184357	H1-5	-1.65607	0.00106092	0.00679632
ENSG00000173083	HPSE	-1.65658	8.34031e-12	9.79761e-10
ENSG00000275379	H3C11	-1.65848	1.63948e-05	0.000233314
ENSG00000112799	LY86	-1.65932	1.80671e-05	0.000252368
ENSG00000021355	SERPINB1	-1.65977	3.33189e-11	3.29137e-09
ENSG00000278993	AC002350.2	-1.66347	4.00236e-05	0.000485026
ENSG00000141086	CTRL	-1.66472	4.81789e-05	0.00056142
ENSG00000144485	HES6	-1.66583	7.98559e-07	1.85906e-05
ENSG00000090382	LYZ	-1.66692	1.37704e-06	2.9326e-05
ENSG00000249992	TMEM158	-1.6671	2.354e-05	0.000312736
ENSG00000000938	FGR	-1.66716	3.24914e-10	2.25357e-08
ENSG00000125319	HROB	-1.66732	5.80977e-06	9.75614e-05
ENSG00000204472	AIF1	-1.66881	5.56089e-13	9.17863e-11
ENSG00000171223	JUNB	-1.67181	0.000447877	0.00340928
ENSG00000100092	SH3BP1	-1.67268	7.86196e-14	1.72296e-11
ENSG00000179431	FJX1	-1.67416	3.80262e-11	3.67291e-09
ENSG00000105011	ASF1B	-1.67742	1.08776e-05	0.000167756
ENSG00000197106	SLC6A17	-1.67764	0.000380553	0.00299019
ENSG00000146232	NFKBIE	-1.67944	1.24319e-07	3.92034e-06
ENSG00000105355	PLIN3	-1.67955	2.13614e-10	1.53891e-08
ENSG00000128203	ASPHD2	-1.68429	5.95915e-06	9.96209e-05
ENSG00000023171	GRAMD1B	-1.68537	1.36504e-06	2.91317e-05
ENSG00000172935	MRGPRF	-1.68612	1.53998e-09	8.7497e-08
ENSG00000136997	MYC	-1.68862	3.25429e-08	1.26137e-06
ENSG00000129173	E2F8	-1.68911	7.31917e-08	2.53152e-06
ENSG00000204655	MOG	-1.69087	7.21067e-05	0.000782226
ENSG00000027869	SH2D2A	-1.69254	8.39817e-10	5.10458e-08
ENSG00000272799	AC006238.1	-1.69493	0.00074344	0.00511026
ENSG00000164089	ETNPPL	-1.696	0.000699036	0.00486267
ENSG00000261616	AC036108.3	-1.69892	1.62273e-07	4.86988e-06
ENSG00000155629	PIK3AP1	-1.69928	6.15056e-10	3.91501e-08
ENSG00000017483	SLC38A5	-1.7019	1.21725e-06	2.65202e-05
ENSG00000012779	ALOX5	-1.70221	3.66563e-11	3.58037e-09
ENSG00000085265	FCN1	-1.70277	1.03175e-14	2.89322e-12
ENSG00000291221		-1.70494	8.03387e-05	0.000847897
ENSG00000163191	S100A11	-1.70867	1.76403e-10	1.31441e-08
ENSG00000149300	C11orf52	-1.70972	0.00360655	0.017905
ENSG00000277595	AC007546.1	-1.71195	7.95116e-07	1.8542e-05
ENSG00000214212	C19orf38	-1.71258	2.22888e-07	6.38759e-06
ENSG00000132481	TRIM47	-1.71753	1.81514e-16	9.2818e-14
ENSG00000091106	NLRC4	-1.72243	1.39028e-10	1.06015e-08
ENSG00000163154	TNFAIP8L2	-1.72443	1.10029e-10	8.82904e-09
ENSG00000172936	MYD88	-1.72603	1.33349e-15	4.57581e-13
ENSG00000197153	H3C12	-1.72647	0.000350769	0.00279575
ENSG00000182885	ADGRG3	-1.72716	0.000222822	0.00194412
ENSG00000277013	AC008556.1	-1.72822	5.7071e-07	1.40544e-05
ENSG00000171522	PTGER4	-1.73548	3.97215e-08	1.49913e-06
ENSG00000005884	ITGA3	-1.7362	1.05893e-13	2.26359e-11
ENSG00000121152	NCAPH	-1.74107	2.02873e-05	0.000277583
ENSG00000146112	PPP1R18	-1.7458	4.67789e-14	1.06082e-11
ENSG00000141526	SLC16A3	-1.74619	2.01856e-10	1.47045e-08
ENSG00000242125	SNHG3	-1.74667	3.77848e-11	3.66316e-09
ENSG00000102879	CORO1A	-1.7571	4.147e-08	1.5472e-06
ENSG00000077150	NFKB2	-1.75808	1.98619e-09	1.09048e-07
ENSG00000175040	CHST2	-1.75936	2.01437e-08	8.33853e-07
ENSG00000187140	FOXD3	-1.75997	2.74084e-05	0.000355936
ENSG00000038945	MSR1	-1.76413	8.94387e-10	5.37436e-08
ENSG00000176788	BASP1	-1.76538	7.0783e-09	3.3069e-07
ENSG00000291336		-1.76924	5.75728e-05	0.000648011
ENSG00000083454	P2RX5	-1.77116	1.59656e-06	3.30712e-05
ENSG00000171860	C3AR1	-1.77391	2.19149e-11	2.29526e-09
ENSG00000163563	MNDA	-1.7764	1.21581e-10	9.43666e-09
ENSG00000173559	NABP1	-1.77849	8.87693e-17	4.72452e-14
ENSG00000129226	CD68	-1.77911	4.38493e-11	4.14328e-09
ENSG00000232810	TNF	-1.77953	0.00332194	0.0168645
ENSG00000119514	GALNT12	-1.78382	8.99117e-09	4.13546e-07
ENSG00000111199	TRPV4	-1.78418	8.07849e-08	2.75758e-06
ENSG00000148344	PTGES	-1.79109	1.46862e-05	0.000212896
ENSG00000121552	CSTA	-1.79213	1.05516e-06	2.34591e-05
ENSG00000225331	LINC01678	-1.79304	2.01143e-06	4.03151e-05
ENSG00000197905	TEAD4	-1.79332	1.18216e-09	6.95927e-08
ENSG00000019991	HGF	-1.79472	2.50118e-11	2.53807e-09
ENSG00000138131	LOXL4	-1.79736	6.95812e-06	0.000113911
ENSG00000065328	MCM10	-1.80192	0.000290947	0.00240038
ENSG00000187474	FPR3	-1.80372	1.72986e-09	9.67085e-08
ENSG00000101916	TLR8	-1.80465	3.60937e-10	2.46323e-08
ENSG00000276368	H2AC14	-1.8105	0.000659539	0.00463865
ENSG00000134333	LDHA	-1.8132	3.22397e-18	2.40222e-15
ENSG00000275713	H2BC9	-1.81476	3.50778e-05	0.000433758
ENSG00000141655	TNFRSF11A	-1.82041	2.663e-07	7.41177e-06
ENSG00000100055	CYTH4	-1.82046	5.71942e-13	9.32229e-11
ENSG00000147443	DOK2	-1.8245	3.77558e-11	3.66316e-09
ENSG00000179331	RAB39A	-1.82648	6.7783e-11	6.05381e-09
ENSG00000237181	PRKAR1B-AS1	-1.83226	1.00119e-07	3.31767e-06
ENSG00000275708	MIR3648-1	-1.83498	0.000259726	0.00219701
ENSG00000197208	SLC22A4	-1.83665	6.59746e-11	5.91255e-09
ENSG00000229014	RPL30P13	-1.84196	2.14025e-05	0.000290404
ENSG00000100368	CSF2RB	-1.84722	4.22974e-10	2.8068e-08
ENSG00000188176	SMTNL2	-1.84929	2.01274e-06	4.03151e-05
ENSG00000204482	LST1	-1.85923	4.57076e-12	5.87196e-10
ENSG00000145623	OSMR	-1.86208	8.81933e-16	3.23943e-13
ENSG00000275202	AL161421.1	-1.86805	2.69391e-05	0.000350922
ENSG00000132821	VSTM2L	-1.87324	0.000114711	0.00113488
ENSG00000274642	AC244669.2	-1.87587	1.1154e-05	0.000170707
ENSG00000138821	SLC39A8	-1.87761	5.75649e-09	2.76981e-07
ENSG00000185215	TNFAIP2	-1.87837	2.78389e-08	1.10672e-06
ENSG00000273320	AC007032.1	-1.88417	4.70101e-06	8.13522e-05
ENSG00000102554	KLF5	-1.8859	5.97748e-07	1.45752e-05
ENSG00000010030	ETV7	-1.88893	0.000440458	0.0033636
ENSG00000102007	PLP2	-1.89208	6.45302e-17	3.82474e-14
ENSG00000099625	CBARP	-1.89358	1.06755e-10	8.64252e-09
ENSG00000127507	ADGRE2	-1.89717	6.83129e-20	6.85205e-17
ENSG00000160606	TLCD1	-1.89892	1.76046e-09	9.79893e-08
ENSG00000183578	TNFAIP8L3	-1.90157	3.10887e-08	1.21372e-06
ENSG00000072310	SREBF1	-1.90378	1.89846e-20	2.15261e-17
ENSG00000160326	SLC2A6	-1.90964	1.01758e-11	1.17423e-09
ENSG00000175868	CALCB	-1.92714	4.84277e-05	0.000563564
ENSG00000125347	IRF1	-1.93523	6.46555e-11	5.82862e-09
ENSG00000140534	TICRR	-1.93848	0.000202405	0.00180339
ENSG00000138161	CUZD1	-1.94209	0.00012276	0.00120174
ENSG00000186074	CD300LF	-1.94592	4.5427e-07	1.16603e-05
ENSG00000162511	LAPTM5	-1.94667	3.88735e-13	6.75854e-11
ENSG00000256940	PPP1R14B-AS1	-1.9501	5.68078e-05	0.000640783
ENSG00000288754		-1.95442	1.13739e-11	1.28966e-09
ENSG00000185130	H2BC13	-1.95897	3.08587e-06	5.67534e-05
ENSG00000066336	SPI1	-1.96296	2.05647e-19	1.78769e-16
ENSG00000183114	FAM43B	-1.96805	6.37447e-07	1.53926e-05
ENSG00000285691	AL445259.1	-1.97031	4.40643e-06	7.69178e-05
ENSG00000112149	CD83	-1.97099	5.09585e-07	1.28277e-05
ENSG00000204577	LILRB3	-1.97257	6.17004e-16	2.29869e-13
ENSG00000054967	RELT	-1.97637	4.03798e-16	1.72634e-13
ENSG00000166741	NNMT	-1.98053	2.30004e-11	2.37086e-09
ENSG00000198805	PNP	-1.98134	1.256e-11	1.39384e-09
ENSG00000185112	FAM43A	-1.98408	1.06261e-06	2.35845e-05
ENSG00000132329	RAMP1	-1.98443	7.18418e-21	8.51619e-18
ENSG00000100526	CDKN3	-1.98544	2.16026e-06	4.26475e-05
ENSG00000119508	NR4A3	-1.98803	0.000198985	0.001779
ENSG00000167207	NOD2	-1.99562	3.17683e-16	1.40625e-13
ENSG00000064932	SBNO2	-1.99832	1.67545e-16	8.73882e-14
ENSG00000155659	VSIG4	-2.00174	2.62235e-13	4.92001e-11
ENSG00000160255	ITGB2	-2.00304	5.67438e-15	1.72072e-12
ENSG00000100292	HMOX1	-2.00657	3.10804e-08	1.21372e-06
ENSG00000285155	AC092153.1	-2.00792	8.13351e-09	3.76756e-07
ENSG00000153012	LGI2	-2.01138	1.65342e-13	3.36871e-11
ENSG00000277247	AC083809.1	-2.01277	0.000156102	0.00146123
ENSG00000196517	SLC6A9	-2.01787	3.1552e-14	7.413e-12
ENSG00000254087	LYN	-2.01885	1.39117e-12	2.01557e-10
ENSG00000109861	CTSC	-2.02056	6.63554e-15	1.94436e-12
ENSG00000094804	CDC6	-2.02937	5.10158e-06	8.71848e-05
ENSG00000288946		-2.02951	0.000578415	0.004182
ENSG00000138080	EMILIN1	-2.03394	2.4021e-13	4.57258e-11
ENSG00000260035	AC051619.7	-2.03608	0.000140576	0.00134491
ENSG00000073756	PTGS2	-2.03759	0.000197186	0.00176776
ENSG00000137571	SLCO5A1	-2.04192	1.48305e-14	3.94657e-12
ENSG00000141574	SECTM1	-2.04542	1.08684e-15	3.88269e-13
ENSG00000266094	RASSF5	-2.04546	5.5625e-10	3.57301e-08
ENSG00000138061	CYP1B1	-2.05149	9.70637e-08	3.22462e-06
ENSG00000270412	AL136084.2	-2.06055	1.15463e-06	2.53039e-05
ENSG00000113645	WWC1	-2.06723	3.68104e-07	9.82578e-06
ENSG00000014257	ACP3	-2.07698	5.15818e-10	3.363e-08
ENSG00000185291	IL3RA	-2.07869	3.19334e-14	7.43564e-12
ENSG00000167851	CD300A	-2.07968	4.47724e-14	1.03276e-11
ENSG00000148154	UGCG	-2.08182	1.86834e-23	2.86615e-20
ENSG00000286584	AC023494.1	-2.09623	1.38517e-07	4.29534e-06
ENSG00000026508	CD44	-2.09957	2.22447e-10	1.59373e-08
ENSG00000274997	H2AC12	-2.10014	1.66946e-08	7.07391e-07
ENSG00000145416	MARCHF1	-2.10519	6.16747e-14	1.37471e-11
ENSG00000115956	PLEK	-2.11328	2.49577e-15	8.34452e-13
ENSG00000064886	CHI3L2	-2.12263	0.0013179	0.00809458
ENSG00000146094	DOK3	-2.12274	1.08696e-13	2.30462e-11
ENSG00000271984	AL008726.1	-2.1291	2.81445e-05	0.000362639
ENSG00000278588	H2BC10	-2.1331	2.31578e-07	6.59314e-06
ENSG00000170909	OSCAR	-2.14108	3.54055e-08	1.35586e-06
ENSG00000054938	CHRDL2	-2.14335	0.000505627	0.00374744
ENSG00000164647	STEAP1	-2.14985	2.46309e-05	0.000324419
ENSG00000177602	HASPIN	-2.16097	2.96242e-06	5.4831e-05
ENSG00000159216	RUNX1	-2.16508	7.59314e-17	4.21322e-14
ENSG00000142748	FCN3	-2.16615	3.07554e-09	1.59457e-07
ENSG00000137801	THBS1	-2.1687	4.58696e-06	7.95896e-05
ENSG00000167553	TUBA1C	-2.16949	4.9052e-08	1.79163e-06
ENSG00000076944	STXBP2	-2.17495	4.65101e-16	1.89521e-13
ENSG00000108405	P2RX1	-2.17552	1.2964e-09	7.54663e-08
ENSG00000165617	DACT1	-2.17776	8.91842e-13	1.36222e-10
ENSG00000122122	SASH3	-2.17802	2.02094e-09	1.10259e-07
ENSG00000185499	MUC1	-2.17891	1.05455e-05	0.000163118
ENSG00000168959	GRM5	-2.18104	1.63326e-05	0.000232753
ENSG00000165168	CYBB	-2.18209	2.72442e-13	5.07501e-11
ENSG00000160999	SH2B2	-2.18777	1.77673e-14	4.63353e-12
ENSG00000119714	GPR68	-2.18991	7.61391e-06	0.000123102
ENSG00000123999	INHA	-2.19486	5.64018e-10	3.61401e-08
ENSG00000154127	UBASH3B	-2.19515	5.09381e-11	4.72746e-09
ENSG00000196747	H2AC13	-2.19843	2.18782e-05	0.000295322
ENSG00000123329	ARHGAP9	-2.19868	1.20674e-12	1.7881e-10
ENSG00000123405	NFE2	-2.2115	1.89811e-07	5.57441e-06
ENSG00000103257	SLC7A5	-2.21259	2.11013e-09	1.14018e-07
ENSG00000163638	ADAMTS9	-2.21297	3.89206e-10	2.60259e-08
ENSG00000166401	SERPINB8	-2.21395	2.47584e-12	3.41627e-10
ENSG00000243649	CFB	-2.21477	4.20967e-07	1.09565e-05
ENSG00000123685	BATF3	-2.2273	1.53746e-10	1.15883e-08
ENSG00000102265	TIMP1	-2.22995	4.73622e-12	6.0547e-10
ENSG00000158089	GALNT14	-2.23212	2.84341e-06	5.30044e-05
ENSG00000025708	TYMP	-2.23479	1.69115e-17	1.13086e-14
ENSG00000167850	CD300C	-2.25088	3.41387e-11	3.35963e-09
ENSG00000239998	LILRA2	-2.25384	1.11716e-13	2.34954e-11
ENSG00000136167	LCP1	-2.26041	4.17248e-12	5.41363e-10
ENSG00000172243	CLEC7A	-2.26292	1.18313e-14	3.21406e-12
ENSG00000111424	VDR	-2.26726	4.17361e-09	2.0568e-07
ENSG00000263528	IKBKE	-2.26832	1.40923e-11	1.55726e-09
ENSG00000162692	VCAM1	-2.27417	4.86658e-05	0.000566081
ENSG00000104432	IL7	-2.27426	1.64922e-05	0.000233877
ENSG00000155307	SAMSN1	-2.27706	5.30617e-12	6.62103e-10
ENSG00000273703	H2BC14	-2.27725	2.27772e-06	4.44284e-05
ENSG00000276903	H2AC16	-2.27747	5.41187e-06	9.17064e-05
ENSG00000105835	NAMPT	-2.27926	1.44367e-15	4.88954e-13
ENSG00000064300	NGFR	-2.28541	1.77266e-14	4.63353e-12
ENSG00000288547	C3orf36	-2.29031	6.04133e-06	0.000100737
ENSG00000276107	AC037198.1	-2.29314	1.56995e-06	3.25718e-05
ENSG00000168995	SIGLEC7	-2.30142	1.11689e-10	8.9348e-09
ENSG00000134107	BHLHE40	-2.30262	2.80792e-06	5.24178e-05
ENSG00000125384	PTGER2	-2.30855	6.58285e-09	3.11004e-07
ENSG00000041982	TNC	-2.31222	3.30048e-05	0.000412821
ENSG00000158869	FCER1G	-2.31229	2.35522e-16	1.13744e-13
ENSG00000290585		-2.34342	1.34736e-06	2.88725e-05
ENSG00000113368	LMNB1	-2.34515	1.51972e-09	8.65344e-08
ENSG00000165140	FBP1	-2.34795	1.28912e-10	9.93414e-09
ENSG00000278463	H2AC4	-2.34799	7.69072e-10	4.75276e-08
ENSG00000183336	BOLA2	-2.35228	0.000850723	0.00568872
ENSG00000289259		-2.35534	7.50644e-05	0.000804616
ENSG00000123610	TNFAIP6	-2.36346	4.74466e-08	1.73543e-06
ENSG00000163673	DCLK3	-2.36759	6.45859e-07	1.55525e-05
ENSG00000178860	MSC	-2.39616	7.95575e-11	6.78032e-09
ENSG00000253669	GASAL1	-2.39621	2.01714e-11	2.13842e-09
ENSG00000105825	TFPI2	-2.39958	9.24546e-11	7.68361e-09
ENSG00000124216	SNAI1	-2.40153	5.56009e-08	1.98681e-06
ENSG00000187479	C11orf96	-2.40979	9.43389e-07	2.14496e-05
ENSG00000174527	MYO1H	-2.42502	1.61279e-05	0.000230213
ENSG00000183598	H3C13	-2.42703	7.73292e-08	2.65351e-06
ENSG00000203710	CR1	-2.44224	3.26873e-17	2.07915e-14
ENSG00000104856	RELB	-2.44328	3.06112e-14	7.25736e-12
ENSG00000160883	HK3	-2.44818	9.77378e-15	2.77055e-12
ENSG00000188483	IER5L	-2.45254	3.86593e-15	1.26024e-12
ENSG00000133874	RNF122	-2.45677	1.03726e-15	3.75704e-13
ENSG00000100003	SEC14L2	-2.46145	1.16656e-10	9.19113e-09
ENSG00000258580	AL136298.1	-2.4649	3.53493e-12	4.63253e-10
ENSG00000095970	TREM2	-2.47494	4.64815e-07	1.19193e-05
ENSG00000165175	MID1IP1	-2.47862	3.86368e-19	3.14878e-16
ENSG00000175505	CLCF1	-2.48556	3.08241e-09	1.59496e-07
ENSG00000011422	PLAUR	-2.49009	4.09633e-19	3.23722e-16
ENSG00000101057	MYBL2	-2.49209	5.30687e-06	8.99857e-05
ENSG00000174837	ADGRE1	-2.51595	0.000142683	0.00136102
ENSG00000253925	AC011369.1	-2.52112	9.92531e-11	8.08881e-09
ENSG00000131042	LILRB2	-2.52141	6.99192e-17	4.05205e-14
ENSG00000244482	LILRA6	-2.52561	1.23162e-11	1.38445e-09
ENSG00000136286	MYO1G	-2.54462	7.24404e-11	6.36597e-09
ENSG00000101194	SLC17A9	-2.5486	1.60764e-11	1.73246e-09
ENSG00000173918	C1QTNF1	-2.55962	3.22762e-48	8.4173e-44
ENSG00000124249	KCNK15	-2.56665	5.60548e-13	9.19404e-11
ENSG00000129450	SIGLEC9	-2.56924	2.01396e-17	1.31305e-14
ENSG00000121594	CD80	-2.57115	7.95604e-07	1.8542e-05
ENSG00000019169	MARCO	-2.57638	3.677e-05	0.000452536
ENSG00000149418	ST14	-2.6034	2.02252e-13	3.99585e-11
ENSG00000105697	HAMP	-2.60805	1.39166e-09	8.01558e-08
ENSG00000163814	CDCP1	-2.6114	8.29612e-32	4.32709e-28
ENSG00000163823	CCR1	-2.62653	4.57642e-16	1.89442e-13
ENSG00000197616	MYH6	-2.62912	9.60712e-11	7.9036e-09
ENSG00000060558	GNA15	-2.63324	1.74204e-27	5.67882e-24
ENSG00000101336	HCK	-2.66717	1.06714e-30	4.63832e-27
ENSG00000156127	BATF	-2.68021	5.79878e-12	7.17144e-10
ENSG00000203747	FCGR3A	-2.70057	6.16864e-16	2.29869e-13
ENSG00000143333	RGS16	-2.71773	5.52315e-15	1.69457e-12
ENSG00000147872	PLIN2	-2.73073	2.25478e-10	1.61103e-08
ENSG00000166592	RRAD	-2.73356	6.11652e-11	5.55794e-09
ENSG00000183876	ARSI	-2.74044	7.75882e-13	1.21163e-10
ENSG00000178789	CD300LB	-2.75182	4.96086e-12	6.28031e-10
ENSG00000183615	FAM167B	-2.77426	5.74084e-38	7.48576e-34
ENSG00000117090	SLAMF1	-2.79035	7.33577e-05	0.000790862
ENSG00000156966	B3GNT7	-2.79162	3.46506e-10	2.38431e-08
ENSG00000199377	RNU5F-1	-2.79459	3.50642e-05	0.000433758
ENSG00000176170	SPHK1	-2.80807	4.29077e-16	1.80482e-13
ENSG00000122861	PLAU	-2.82245	3.40954e-22	4.67986e-19
ENSG00000273259	AL049839.2	-2.86245	9.2381e-09	4.22668e-07
ENSG00000265531	FCGR1CP	-2.86392	9.99616e-09	4.50241e-07
ENSG00000042493	CAPG	-2.86946	2.49531e-13	4.71559e-11
ENSG00000184254	ALDH1A3	-2.87728	4.40907e-15	1.41956e-12
ENSG00000205502	C2CD4B	-2.88771	1.54679e-08	6.66755e-07
ENSG00000069399	BCL3	-2.89524	7.47291e-17	4.21322e-14
ENSG00000124731	TREM1	-2.90525	4.89916e-10	3.21018e-08
ENSG00000168389	MFSD2A	-2.92548	2.61264e-08	1.04823e-06
ENSG00000170458	CD14	-2.9357	6.27381e-22	8.18074e-19
ENSG00000250548	LINC01303	-2.94554	3.88274e-06	6.90239e-05
ENSG00000197249	SERPINA1	-2.95391	2.00591e-19	1.78769e-16
ENSG00000104972	LILRB1	-2.96205	3.76636e-25	8.18525e-22
ENSG00000056736	IL17RB	-2.98736	7.07983e-09	3.3069e-07
ENSG00000104974	LILRA1	-3.02021	1.62996e-17	1.11862e-14
ENSG00000097046	CDC7	-3.02456	4.81161e-14	1.08174e-11
ENSG00000187116	LILRA5	-3.02534	1.04018e-29	3.87528e-26
ENSG00000188015	S100A3	-3.04525	3.7754e-15	1.24631e-12
ENSG00000169248	CXCL11	-3.06193	0.000118276	0.00116573
ENSG00000158859	ADAMTS4	-3.06442	4.19836e-11	4.02533e-09
ENSG00000167772	ANGPTL4	-3.06801	1.89107e-08	7.9161e-07
ENSG00000143546	S100A8	-3.09456	5.37687e-08	1.93611e-06
ENSG00000171051	FPR1	-3.10053	1.90878e-14	4.83292e-12
ENSG00000275302	CCL4	-3.11247	1.45383e-05	0.000211458
ENSG00000188257	PLA2G2A	-3.12021	2.7753e-06	5.19951e-05
ENSG00000291135		-3.12178	4.30483e-13	7.38589e-11
ENSG00000102174	PHEX	-3.14068	4.72221e-09	2.29331e-07
ENSG00000104951	IL4I1	-3.17777	2.10667e-10	1.52188e-08
ENSG00000090339	ICAM1	-3.18244	3.49876e-13	6.2927e-11
ENSG00000140379	BCL2A1	-3.20787	8.24218e-13	1.27945e-10
ENSG00000258227	CLEC5A	-3.24259	2.8477e-13	5.22994e-11
ENSG00000163221	S100A12	-3.25694	5.02749e-06	8.62011e-05
ENSG00000216490	IFI30	-3.26155	1.75109e-19	1.63095e-16
ENSG00000263426	RN7SL471P	-3.26484	1.95062e-08	8.11327e-07
ENSG00000103569	AQP9	-3.26889	1.12936e-10	9.00693e-09
ENSG00000175592	FOSL1	-3.30251	2.8032e-10	1.94946e-08
ENSG00000133048	CHI3L1	-3.37051	3.79632e-13	6.64458e-11
ENSG00000277632	CCL3	-3.38706	1.19806e-05	0.000179771
ENSG00000284969	AL049629.2	-3.47594	4.53989e-11	4.25884e-09
ENSG00000163661	PTX3	-3.50317	7.20067e-14	1.59141e-11
ENSG00000172156	CCL11	-3.55884	4.51453e-14	1.03276e-11
ENSG00000163734	CXCL3	-3.58058	9.04165e-09	4.15136e-07
ENSG00000163220	S100A9	-3.67447	2.71984e-12	3.73319e-10
ENSG00000137558	PI15	-3.77022	4.12611e-08	1.54383e-06
ENSG00000150337	FCGR1A	-3.86468	5.21784e-16	2.03098e-13
ENSG00000196136	SERPINA3	-4.31374	8.52997e-23	1.23585e-19
ENSG00000099985	OSM	-4.35389	3.11978e-16	1.40625e-13
ENSG00000184557	SOCS3	-4.3943	2.64106e-16	1.23196e-13
ENSG00000275395	FCGBP	-4.5619	1.03773e-23	1.69144e-20
ENSG00000186407	CD300E	-4.56231	2.05399e-25	5.35659e-22
ENSG00000163739	CXCL1	-4.62704	3.69985e-10	2.4997e-08
ENSG00000118849	RARRES1	-4.63925	9.90527e-14	2.15266e-11
ENSG00000169245	CXCL10	-4.64448	1.15135e-07	3.68418e-06
ENSG00000136689	IL1RN	-4.76894	2.79329e-20	2.9668e-17
ENSG00000108700	CCL8	-4.77923	1.16435e-11	1.31451e-09
ENSG00000118785	SPP1	-4.79386	6.15389e-32	4.01218e-28
ENSG00000128342	LIF	-5.37055	1.85342e-16	9.29526e-14
ENSG00000136244	IL6	-5.49783	8.69268e-12	1.01204e-09
ENSG00000163435	ELF3	-6.28133	1.05119e-25	3.04599e-22
ENSG00000108691	CCL2	-6.69601	1.7745e-33	1.54257e-29
ENSG00000169429	CXCL8	-7.06374	6.27421e-15	1.85938e-12
ENSG00000007908	SELE	-7.2243	2.64541e-16	1.23196e-13
