# Supplementary material for: Shared splicing dysregulation in heart failure associated with dilated and ischaemic cardiomyopathy and spatial specificity across cardiac regions
Source: Cardiovasc Res. 2026 Mar 24;122(7):906–18. doi: 10.1093/cvr/cvag068 (PMC13196872; doi:10.1093/cvr/cvag068)
Supplement: cvag068_Supplementary_Data [file cvag068_supplementary_data.zip › Table S6 - Gene Expression RBPs.xlsx]

## Sheet: RBP expression
gene_name	gene_id	log2FC_DCM_vs_Ctrl	padj_DCM_vs_Ctrl	log2FC_ICM_vs_Ctrl	padj_ICM_vs_Ctrl	curation	reference
ADAR	ENSG00000160710	-0.348241	0.00612478	-0.368404	0.00229875	ENCODE
AGO2	ENSG00000123908	-0.371849	0.0388861	-0.402245	0.0199815	ENCODE
AKAP8L	ENSG00000011243	-0.263973	0.0274252	-0.212394	0.0928901	ENCODE
AQR	ENSG00000021776	-0.112625	0.307627	-0.154771	0.141416	ENCODE
BUD13	ENSG00000137656	-0.189004	0.216987	-0.234658	0.111992	ENCODE
CCAR1	ENSG00000060339	-0.213058	0.0803253	-0.22845	0.052287	ENCODE
CCAR2	ENSG00000158941	-0.139765	0.482673	-0.00114953	0.994426	ENCODE
CCNL1	ENSG00000163660	-0.748114	0.00018332	-0.642291	0.000908434	ENCODE
CDC40	ENSG00000168438	0.0149315	0.908587	-0.0442051	0.779169	ENCODE
CELF1	ENSG00000149187	-0.327582	0.0117025	-0.234949	0.0640067	ENCODE/cardiac-SF	doi:10.1038/srep35550
DAZAP1	ENSG00000071626	-0.660332	3.99157e-06	-0.65294	1.83477e-06	ENCODE
DDX20	ENSG00000064703	-0.346144	0.00803822	-0.324379	0.00951985	ENCODE
DDX42	ENSG00000198231	-0.139218	0.295117	-0.215166	0.0822051	ENCODE
DDX5	ENSG00000108654	-0.411245	0.0138004	-0.346096	0.0276845	ENCODE
EFTUD2	ENSG00000108883	-0.50956	0.000515906	-0.485115	0.000591416	ENCODE
ESRP1	ENSG00000104413	0.18563	0.461291	0.19287	0.433618	ENCODE
EWSR1	ENSG00000182944	-0.315412	0.0128623	-0.30503	0.0129324	ENCODE
FMR1	ENSG00000102081	0.152427	0.273511	0.163996	0.231844	ENCODE
FUBP1	ENSG00000162613	-0.198327	0.240205	-0.151215	0.398184	ENCODE
FUS	ENSG00000089280	0.199456	0.367912	0.120791	0.588654	ENCODE
GEMIN5	ENSG00000082516	-0.131811	0.362553	-0.0439826	0.796814	ENCODE
GPKOW	ENSG00000068394	-0.316529	0.00755622	-0.200956	0.0977283	ENCODE
HNRNPA1	ENSG00000135486	-0.333415	0.117564	-0.219021	0.294552	ENCODE
HNRNPA2B1	ENSG00000122566	-0.278325	0.0245203	-0.191756	0.126386	ENCODE
HNRNPC	ENSG00000092199	-0.114642	0.42692	-0.0679874	0.673164	ENCODE
HNRNPD	ENSG00000138668	0.0796397	0.669001	-0.00952427	0.965712	ENCODE
HNRNPF	ENSG00000169813	-1.07792	2.30316e-10	-0.979452	1.80844e-09	ENCODE
HNRNPH1	ENSG00000169045	-0.0911511	0.483164	-0.128629	0.302337	ENCODE
HNRNPH2	ENSG00000126945	-0.601751	0.000139565	-0.454892	0.00261324	ENCODE
HNRNPK	ENSG00000165119	-0.272717	0.0402574	-0.250297	0.0535192	ENCODE
HNRNPL	ENSG00000104824	-0.592581	2.36162e-05	-0.465963	0.000546562	ENCODE
HNRNPLL	ENSG00000143889	0.0362813	0.796708	0.118864	0.370357	ENCODE
HNRNPM	ENSG00000099783	-0.164913	0.255844	-0.205304	0.168436	ENCODE
HNRNPU	ENSG00000153187	-0.208785	0.18215	-0.175598	0.262843	ENCODE/cardiac-SF	doi:0.1073/pnas.1508461112
KHDRBS1	ENSG00000121774	-0.102348	0.49044	-0.0956747	0.542444	ENCODE
KHDRBS3	ENSG00000131773	-0.670215	0.00936647	-0.42461	0.0796438	ENCODE/cardiac-SF	doi:0.1016/j.gpb.2021.01.006
KHSRP	ENSG00000088247	-0.537028	7.66471e-07	-0.513917	8.07088e-07	ENCODE
LSM4	ENSG00000130520	-0.351582	0.00774753	-0.248421	0.0609314	ENCODE
LUC7L3	ENSG00000108848	0.298395	0.029866	0.241898	0.074342	cardiac-SF	doi:0.1161/CIRCULATIONAHA.111.044495
MATR3	ENSG00000015479	-1.06849	0.000120129	0.0621941	0.687593	ENCODE
MBNL1	ENSG00000152601	-0.0992658	0.582182	-0.0212261	0.91699	ENCODE/cardiac-SF	doi:10.1038/srep09042
MBNL2	ENSG00000139793	-0.20296	0.320755	-0.17509	0.396194	cardiac-SF	doi:10.1093/hmg/ddac108
MBNL3	ENSG00000076770	0.68354	0.027637	0.188985	0.40855	cardiac-SF	doi:10.1074/jbc.M110.124255
MSI1	ENSG00000135097	-0.122524	0.608383	0.0179895	0.951068	ENCODE
NCBP2	ENSG00000114503	-0.388917	0.015211	-0.212476	0.193083	ENCODE
NONO	ENSG00000147140	-0.293574	0.0426138	-0.316151	0.0224162	ENCODE
NOVA1	ENSG00000139910	-0.230635	0.408152	-0.343481	0.228017	ENCODE
PCBP1	ENSG00000169564	-0.538272	0.000657297	-0.475953	0.00181671	ENCODE
PCBP2	ENSG00000197111	0.0991933	0.592271	0.0493932	0.777495	ENCODE
PCBP3	ENSG00000183570	-0.628698	0.069963	-1.15651	0.003525	ENCODE
PNN	ENSG00000100941	-0.12037	0.421343	-0.128784	0.398661	ENCODE
PPIG	ENSG00000138398	0.0887079	0.458045	0.119727	0.301073	ENCODE
PPP1R8	ENSG00000117751	-0.188107	0.170645	-0.142754	0.308997	ENCODE
PRPF4	ENSG00000136875	-0.645998	1.31359e-05	-0.563377	8.64668e-05	ENCODE
PRPF6	ENSG00000101161	-0.0895173	0.508604	-0.0190091	0.915042	ENCODE
PRPF8	ENSG00000174231	-0.217433	0.118662	-0.186373	0.179754	ENCODE
PSIP1	ENSG00000164985	0.192618	0.171004	0.111344	0.453677	ENCODE
PTBP1	ENSG00000011304	-0.812975	9.22596e-08	-0.777821	9.67085e-08	ENCODE/cardiac-SF	doi:10.1038/s41467-023-37409-9
PTBP3	ENSG00000119314	-0.833067	3.1751e-06	-0.72011	2.9326e-05	ENCODE
PUF60	ENSG00000179950	-0.617048	2.62244e-05	-0.49317	0.000546562	ENCODE
QKI	ENSG00000112531	0.0266168	0.845317	0.13524	0.242023	ENCODE/cardiac-SF	doi:10.1038/s41467-020-20327-5
RAVER1	ENSG00000161847	-0.504676	0.000920963	-0.488038	0.000852982	ENCODE
RBFOX1	ENSG00000078328	-0.12787	0.540936	-0.00143	0.988836	cardiac-SF	doi:10.1172/jci84015
RBFOX2	ENSG00000100320	0.190555	0.178941	0.16845	0.231835	ENCODE/cardiac-SF	doi:10.1093/nar/gkac055
RBFOX3	ENSG00000167281	0.301405	0.120237	0.136689	0.50186	ENCODE
RBM14	ENSG00000239306	0.0913759	0.576423	0.166297	0.282591	ENCODE
RBM15	ENSG00000162775	-0.0317185	0.811502	0.0513205	0.665268	ENCODE
RBM15B	ENSG00000259956	-0.445254	0.000780506	-0.362277	0.00493689	ENCODE
RBM17	ENSG00000134453	-0.309612	0.0343959	-0.315916	0.0239902	ENCODE
RBM20	ENSG00000203867	0.92832	5.73e-07	1.08179	1.11e-09	cardiac-SF	doi:10.1172/JCI74523
RBM22	ENSG00000086589	-0.176769	0.214474	-0.194943	0.159938	ENCODE
RBM23	ENSG00000100461	-0.0836242	0.53824	-0.109134	0.41934	ENCODE
RBM24	ENSG00000112183	0.182587	0.439708	0.318614	0.17179	ENCODE/cardiac-SF	doi:10.1007/s13238-018-0578-8
RBM25	ENSG00000119707	-0.168818	0.130922	-0.147158	0.188321	ENCODE/cardiac-SF	doi:10.1161/CIRCULATIONAHA.111.044495
RBM39	ENSG00000131051	0.144752	0.259333	0.172629	0.16502	ENCODE
RBM4	ENSG00000173933	-0.281816	0.0148031	-0.254496	0.0237492	ENCODE
RBM47	ENSG00000163694	-1.22678	1.70006e-10	-1.18836	8.99981e-11	ENCODE
RBM5	ENSG00000003756	0.122944	0.303573	0.108766	0.372801	ENCODE
RBM6	ENSG00000004534	-0.0155412	0.918583	-0.0718741	0.632754	ENCODE
RBPMS	ENSG00000157110	0.097208	0.605345	0.047854	0.775501	cardiac-SF	doi:10.1093/cvr/cvad166
SAFB	ENSG00000160633	-0.0351994	0.842592	-0.0984021	0.547106	ENCODE
SART3	ENSG00000075856	0.075763	0.583938	0.0951928	0.496133	ENCODE
SF1	ENSG00000168066	-0.099237	0.395542	-0.0531479	0.683151	ENCODE
SF3A3	ENSG00000183431	-0.180271	0.257731	-0.243657	0.108519	ENCODE
SF3B1	ENSG00000115524	-0.144698	0.163571	-0.0821463	0.467856	ENCODE/cardiac-SF	doi:10.1038/nature14508
SF3B4	ENSG00000143368	-0.398089	0.00515721	-0.41763	0.00217085	ENCODE
SFPQ	ENSG00000116560	-0.0466205	0.790426	-0.000400557	0.999603	ENCODE
SMN1	ENSG00000172062	-0.164749	0.485263	-0.178796	0.447561	ENCODE
SMNDC1	ENSG00000119953	0.0700567	0.70437	0.0919846	0.619622	ENCODE
SND1	ENSG00000197157	-0.443645	0.0113345	-0.43479	0.00996467	ENCODE
SNRNP200	ENSG00000144028	-0.195307	0.177416	-0.183556	0.203537	ENCODE
SNRNP70	ENSG00000104852	-0.139932	0.17972	-0.119857	0.248257	ENCODE
SNRPA	ENSG00000077312	-0.343973	0.0105481	-0.372142	0.00387111	ENCODE
SRSF1	ENSG00000136450	-0.23671	0.126168	-0.189903	0.22194	ENCODE/cardiac-SF	doi:10.1016/j.cell.2004.11.036
SRSF10	ENSG00000188529	-0.300985	0.0305879	-0.221008	0.112775	ENCODE/cardiac-SF	doi:10.1016/j.devcel.2009.02.009
SRSF11	ENSG00000116754	-0.122269	0.335983	-0.152763	0.215065	ENCODE
SRSF2	ENSG00000161547	-0.448216	0.00824878	-0.392192	0.0172989	ENCODE/cardiac-SF	doi:10.1038/sj.emboj.7600054
SRSF3	ENSG00000112081	-0.504459	0.0102309	-0.357847	0.0571742	ENCODE
SRSF4	ENSG00000116350	-0.312774	0.0492069	-0.314334	0.0392232	ENCODE
SRSF5	ENSG00000100650	0.198988	0.3487	0.17635	0.400777	ENCODE/cardiac-SF	doi:10.1016/j.isci.2021.103097
SRSF6	ENSG00000124193	-0.09723	0.558712	-0.09734	0.570823	cardiac-SF	doi:10.1016/j.yexmp.2019.104268
SRSF7	ENSG00000115875	-0.470938	0.011372	-0.340722	0.0610224	ENCODE
SRSF8	ENSG00000263465	-0.0925446	0.616011	-0.0849544	0.664123	ENCODE
SRSF9	ENSG00000111786	-0.551176	3.27114e-06	-0.529358	3.633e-06	ENCODE
STAU1	ENSG00000124214	-0.236611	0.153325	-0.153721	0.349131	ENCODE
SUGP2	ENSG00000064607	-0.210542	0.0580032	-0.1248	0.284083	ENCODE
SYNCRIP	ENSG00000135316	-0.561576	4.81108e-05	-0.590134	7.57095e-06	ENCODE
TARDBP	ENSG00000120948	0.0147304	0.904499	0.0059164	0.961951	ENCODE
TFIP11	ENSG00000100109	-0.0576099	0.718899	0.0178408	0.922476	ENCODE
TIA1	ENSG00000116001	0.1482	0.113699	0.151139	0.100933	ENCODE
TIAL1	ENSG00000151923	-0.0877925	0.456529	-0.0927255	0.435369	ENCODE
TRA2A	ENSG00000164548	0.144379	0.40869	0.0738918	0.697126	ENCODE
U2AF1	ENSG00000160201	0.0523857	0.811666	-0.0377959	0.870698	ENCODE
U2AF2	ENSG00000063244	-0.354633	0.0118217	-0.255574	0.0669421	ENCODE
ZCRB1	ENSG00000139168	-0.257763	0.0657337	-0.159171	0.268124	ENCODE
ZNF326	ENSG00000162664	-0.00686571	0.988141	0.0359269	0.801029	ENCODE
ZRANB2	ENSG00000132485	0.304548	0.0322214	0.253933	0.0699545	ENCODE
