# Supplementary material for: Shared splicing dysregulation in heart failure associated with dilated and ischaemic cardiomyopathy and spatial specificity across cardiac regions
Source: Cardiovasc Res. 2026 Mar 24;122(7):906–18. doi: 10.1093/cvr/cvag068 (PMC13196872; doi:10.1093/cvr/cvag068)
Supplement: cvag068_Supplementary_Data [file cvag068_supplementary_data.zip › Table S7 - RBP motifs enrichment rMAPS2.xlsx]

## Sheet: DCM_ES_up
RBP	smallest_p_in_upstreamExon-3prime	smallest_p_in_upstreamExonIntron	smallest_p_in_upstreamIntron	smallest_p_in_targetExon-5prime	smallest_p_in_targetExon-3prime	smallest_p_in_downstreamIntron	smallest_p_in_downstreamExonIntron	smallest_p_in_downstreamExon-5prime
CPEB4.TTTTTT	0.421883493657	5.60271241828e-08	0.00282902963647	0.203009244025	0.00807587644219	0.164609634771	7.61356228433e-05	0.461425863104
RALY.TTTTTT[CGT]	1.0	7.693538945e-08	0.00134200815456	0.210346881603	0.00283939668596	0.0684717185156	0.000172619320556	0.358472740938
HuR.TTTTTT[GT]	1.0	1.72472390844e-07	0.0344658271767	0.342260083803	0.00799541619374	0.0264892440057	0.000112678935091	0.264152624649
TIA1.TTTTT[CGT][GT]	0.075589082701	8.81606348072e-07	0.00333114311854	0.463666848935	0.0530704947714	0.00667113429169	0.0174233365276	0.620859889037
HNRNPC.[ACT]TTTTT[GT]	0.0186497528734	9.09662401808e-07	0.020209266383	0.161783084535	0.0155662753646	0.13082262738	0.000973044911017	0.642458777097
HNRNPCL1.[ACT]TTTTT[GT]	0.0186497528734	9.09662401808e-07	0.020209266383	0.161783084535	0.0155662753646	0.13082262738	0.000973044911017	0.642458777097
TIA1.[AT]TTTTT[CGT]	1.0	4.41876008945e-06	0.00250296103994	0.409529320438	0.0150561492891	0.0882586824338	0.001528538332	0.645443469136
PTBP1.[ACT][CT]TTT[CT]T	0.000957990930274	5.63791540859e-05	0.00292924222181	0.203002944578	0.0682507636271	0.00241641320575	0.00267181576073	0.136995401307
SRSF9.A[GT]GA[ACG][AC][AG]	0.0612672274019	7.58618124496e-05	0.00772454507804	0.0641661619347	0.0240394367689	0.0331740112909	0.220482588638	0.0451652599284
HuR.TT[AGT]TTTT	0.487718166241	0.000198381164422	0.198398775244	0.562895184891	0.0102868389315	0.0112181265298	0.000891845776622	1.0
SRSF10.AGAGA[ACG][ACG]	0.0026287441548	0.000238110792827	0.0263456481335	0.174902516522	0.116763815984	0.0130968044784	0.000145741404342	0.8345760282
PCBP1.CC[AT][AT][ACT]CC	0.664332985358	0.000323781512677	0.0469978357529	0.110737702457	0.00747483731207	0.115107780296	0.105364923005	0.0196465510093
SRSF10.A[AG]AG[AG][AG][AG]	0.000837017153336	0.000381954604262	0.0411520974649	0.498945002514	0.0155247807263	0.000544078798049	0.000452521306006	0.363807307532
RBM38.[GT][GT]GTGT[GT]	0.234292039919	0.00040297927143	0.131957813144	0.144332089395	0.0684796905197	0.027045834644	0.0753952409953	0.0248833914486
ZC3H10.[GC][GC]AGCG[AC]	0.00450799805002	0.000414151371618	0.0183964984896	0.591187889505	1.0	0.0555009641713	0.0565727986251	1.0
PABPC1.A[AG]AAAA[AC]	0.00266127019035	0.000496789732414	0.166055664456	1.0	0.801598784825	0.0131149282024	0.311775578301	0.486125588625
SART3.A[AG]AAAA[AC]	0.00266127019035	0.000496789732414	0.166055664456	1.0	0.801598784825	0.0131149282024	0.311775578301	0.486125588625
SRSF10.AGAGA[AG][AG]	0.00135831110086	0.000594647260409	0.0083485140328	0.160788000163	0.0813676079556	0.00154696009515	4.62841873217e-06	0.937347386858
U2AF2.TTTTT[CT]C	1.0	0.000856286229449	0.0494558277834	0.163134152224	0.414613794636	0.0729441323899	0.0301378823982	1.0
CPEB2.C[ACT]TTTTT	0.0163175440431	0.000892258901756	0.00946498359829	0.155760695706	0.00963418460515	0.152635808691	0.00539183642686	0.429064041671
ZC3H14.TTT[AGT]TTT	1.0	0.000901863728255	0.36029433492	0.228748922792	0.0111626369772	0.0390808463803	0.00139744070656	1.0
PABPC4.AAAAAA[AG]	0.549917208919	0.000979334002241	0.150963917699	1.0	1.0	0.0118662229039	0.428359246901	0.12751897566
HuR.TTT[AG][GT]TT	0.1330644399	0.00117227797382	0.35769243776	0.620859889037	0.397298303617	0.0673784753326	0.00217790111143	1.0
SRSF2.GGAG[AT][AGT]	4.24137277432e-07	0.00122495569567	0.559240613718	0.662030545523	0.0729080062888	0.00488388847938	0.0582366063591	0.155893572651
SRp20.[AT]C[AT][AT]C	0.00401422689269	0.00176907284554	2.97035538119e-05	0.114434616944	0.192333640485	0.00102780216549	0.00151700381321	0.0616445369862
SRSF1.GG[AG]GGA[ACG]	0.104889701941	0.00256991706364	0.0968319598036	0.390632571171	0.758083665936	0.00306730333565	0.192231132973	0.0226111762133
PCBP3.TTT[CT]CC	0.222310680762	0.00277523865574	0.175684513555	0.528750654131	0.880154876217	0.0134926435201	0.0455177298525	0.778593140786
FUS.CGCGC	1.0	0.00282318514307	0.0348368628186	0.0699802589992	1.0	0.232957099475	0.0665373355108	0.0224443201383
MATR3.[AC]ATCTT[AG]	0.150015743298	0.00321451538872	0.667058118173	0.546139838831	0.424286861767	0.121812580228	0.0455250835151	1.0
SRSF9.[GT]G[AG][AT]G[GC][AC]	0.14130406202	0.00388896563727	0.00679281394988	0.0597693985719	0.042937025314	0.0196759298847	0.0310653398174	0.000314105548217
PABPN1.A[AG]AAGA	0.22875317773	0.00404955458153	0.0709100850298	0.0626950440087	0.00146929709954	0.061846071624	0.0038176210415	0.0942779440164
PTB.CTCT[CT][CT]	0.0791358832644	0.00433432905808	0.000477370035179	0.244068101298	0.202688704286	0.000517672068988	0.0363906752688	0.349673629419
FXR1.A[CT]GAC[AG]	0.00967906637232	0.00480551472685	0.169811378062	0.10597800423	0.498082507454	0.00641194804545	0.00329695211402	0.168801400444
SRSF1.GGA[GC]G[AG][ACG]	0.0721026893995	0.00484954612155	0.284317206712	0.522747513099	0.699208760358	0.187650358647	0.000152835621888	0.00785784924916
LIN28A.[CT]GGAGG[AG]	0.000460968661069	0.00547496649508	0.722067862493	0.559225369362	0.803267345701	0.0270807848332	0.00163687176843	0.00833109607459
SRSF10.AGAGA[ACG][AC]	0.0140949102533	0.00553184884451	0.194751146228	0.386234627602	0.669558972756	0.0048080703799	0.017898440332	0.706458861315
RBM8A.[AG][CT]GCGC[CGT]	0.209394077552	0.00569549689923	0.291155588436	9.6094179605e-05	0.00225074156619	0.102028463024	0.245588972467	1.0
ESRP2.TGGG[AG]A[AGT]	0.359672367743	0.00607585990063	0.0702481209365	0.641015947435	0.915842211129	0.0817807651558	0.228830409515	0.31737864971
KHDRBS1.TAAAA[ACG][ACG]	0.597973718344	0.00640614945023	0.178563499475	0.892241921565	0.594594821944	0.161226260202	0.0455527158244	0.259703028917
RBM28.G[AT]GTAG[AGT]	0.0073478062942	0.00660052600022	0.286865698469	0.267202409178	0.328441031209	0.630269918429	0.277681137645	1.0
ESRP1.TGGTGG	0.0348724376183	0.00815024411244	0.000406682226766	0.844096493403	0.587752691437	0.0729441323899	0.063416423887	0.00613624396612
FMR1.[GT]GACA[AG]G	0.425300812432	0.00825175999766	0.0778258513209	1.0	1.0	0.0641638474463	0.138461646479	0.0276723926362
RBM4.GCGCG[GC][GC]	0.236368348151	0.00966485549381	1.0	0.109454381287	0.0945746049868	1.0	1.0	1.0
SFPQ.[GT]T[AG][AG]T[GT][GT]	0.0280215736607	0.00968861257363	0.00467879348682	0.080634320083	0.129019530741	0.0577627398861	0.00285552748261	0.123224077327
PPRC1.[GC][GC]GCGC[GC]	0.808190342775	0.0110237365466	0.374290706797	0.0723075736128	0.00369399018931	0.0117301964799	0.0576519021752	1.0
SRp20.CTC[GT]TC[CT]	0.0405887731349	0.0110995818955	0.00348517643308	0.479098031581	0.739061988375	0.334048633006	0.0648160214145	0.0763314227429
DAZAP1.TAG[GT][AT][AT][AG]	1.0	0.0113855604967	0.115732677672	0.382054654485	0.371681382783	0.00118191636968	2.24788780045e-05	1.0
SRp55.[CT][CT][AT]C[AT][GC]G	0.0153651965715	0.0115545155063	0.000159691079952	0.134838645616	0.26362301379	0.0745980843179	0.339084477853	0.327536342663
HuR.TT[GT][AG]TTT	0.0523679916887	0.0128622345745	0.175022956669	0.356594848005	0.308247501098	0.0542233682782	0.0249401946392	1.0
RBM5.GA[AG]GG[AT][AG]	0.000829410234223	0.0132692980646	0.42369361658	0.164868683303	0.152063986372	0.00930693688198	0.00736345998798	0.40025370418
BRUNOL4.[GT]GTGT[GT][GT]	0.320537719668	0.0139763338389	0.0107313593629	0.165261273823	0.1100656785	0.0146177479282	0.0492915857528	0.0171659227037
SNRNP70.[AG][AT]TCAAG	0.244002821728	0.0140744083381	0.0316839284289	0.0459510243693	0.0763314227429	0.00307248769134	0.0568185267183	0.447784488687
SF2-ASF.[AG]GAAGAAC	0.0451996183431	0.0142323459792	0.00679265234881	0.297022066666	0.134915236117	1.0	0.152660191545	0.336766482514
LIN28A.[ACT]GGAG[AT]A	0.0160599856704	0.0153453456737	0.301280334698	0.382773250637	0.347605212123	0.0303883413633	0.30214781048	0.00086358690631
RBM45.GACGA[AC][ACG]	0.0384685705167	0.0174596902357	0.0794494072887	1.0	1.0	0.134915236117	0.0832539323639	0.0981480948499
QKI.ACTAAC[ACG]	1.0	0.0202432384764	0.00412513187922	0.00770403558625	0.0313018910872	0.0422643476301	0.282265125881	1.0
PCBP2.CC[CT][CT]CC[ACT]	0.0600395170715	0.0228045599313	0.0293236022477	0.757328457334	0.914200204935	0.0718037819303	0.0390607780721	0.431154453014
RBM41.[AT]TAC[AT]T[GT]	0.658572998631	0.0249087858524	0.081494248994	0.12819500407	0.0201826790245	0.000101075993974	0.0422100182662	0.586024420514
KHDRBS3.ATAAA[ACG]	0.630269918429	0.0284072318792	0.10481691679	0.80241406421	0.335558875426	0.0625977879938	0.0020390575182	0.0321865377444
MSI1.TAGT[AT][AG]G	1.0	0.028577013734	0.0333340701402	1.0	1.0	0.00345674136211	6.8543981176e-05	1.0
SRSF1.AGGA[GC][AC]	0.00644115546373	0.0294252079959	0.021971783564	0.0590905929029	0.037144465529	0.031474210895	0.517952474743	0.0254711560987
MSI1.TAG[GT][AT][AG]G	1.0	0.0298586333506	0.00860778003787	1.0	1.0	0.0177225670723	0.00509893552421	0.0422643476301
SRSF1.GGAGGA	0.0159929423851	0.0312650592903	0.172473695494	0.717354472329	0.927531725862	0.0112894941585	0.0738969221176	0.0181002568057
IGF2BP2.[ACG][AC]A[ACT][AT]CA	0.261261079266	0.0330636000207	0.00278822493778	0.107745503235	0.118434395009	0.00682034127335	0.100252941665	0.331661042625
RBM4.GCGCG[GC]G	0.0917789773969	0.0368945607468	1.0	0.03256101244	0.0204751758322	1.0	1.0	1.0
HNRPLL.[AG]CA[ACT]ACA	1.0	0.0434290220756	0.00113925225289	0.400841098444	0.450081509809	0.225565721972	0.0224431314923	0.50865714204
ENOX1.[ACT][AG][GT]ACAG	0.192231132973	0.0440774939247	0.0813676079556	0.745758455467	0.434120327089	0.0817807651558	0.37951486189	0.123056118158
SRSF7.ACGACG	1.0	0.0444995929123	0.0204751758322	1.0	1.0	0.0204751758322	0.0405363180962	0.0102078254749
TUT1.[AC][AG]ATACT	0.445477994781	0.0486947895482	0.062118570237	0.128900041458	0.0330387002853	0.0548895654785	0.106834931773	1.0
RBM3.[AG]A[AGT]AC[GT]A	0.399802560392	0.0498853044102	0.102798146656	0.0363743687925	0.13392891262	0.0295959957769	0.261931887886	0.662841912209
HNRNPH2.GGGAGGG	0.232957099475	0.0500100997513	0.000706432017636	1.0	1.0	0.00509893552421	6.53584068188e-06	1.0
RBM24.[AT]G[AT]GTG[AGT]	0.790407387666	0.0553291036955	0.642592958628	0.192460654654	0.245642309771	0.0721394212562	0.0200455996327	0.0674220811851
ZCRB1.G[AG][ACT]TTAA	0.00963418460515	0.056364800285	0.0789546325747	0.21811447065	0.103423881564	0.456187693589	0.237580742455	0.311479360828
RBM47.GATGA[AT]	7.28572872054e-05	0.057326001189	0.00121297684485	0.430983363115	0.146100871102	0.00074797620896	0.0659402066399	0.356816396141
SRp40.[CT][AG]C[AG][GT][AC]	0.10756574333	0.0721268177972	0.00374214650644	0.0168117708472	0.058464614618	0.000546949389448	0.00131540865992	0.0337447149215
9G8.[AT]GGAC[AG]A	0.421883493657	0.0723075736128	0.0576519021752	0.654250727104	0.703981864198	0.0880191334389	0.41217056187	0.0457350637936
PABPC5.AGAAA[AGT]T	0.808998932028	0.0733455603435	0.56245480028	0.135857857916	0.838040327648	0.13392891262	0.0141154579036	0.205128060111
SRSF1.G[AG]AGGA	0.00449592653349	0.0771597772105	0.158407962193	0.292005300902	0.268529014857	0.0444361410004	0.22424369312	0.130241773846
IGF2BP3.A[AC]A[ACT][AT]CA	0.05741810131	0.090194139553	0.000235821142123	0.0961443346109	0.0818380989127	0.0034331677923	0.0639407418364	0.127912687856
KHDRBS2.[AG]ATAAA[AC]	0.331227582949	0.0907985212495	0.109395527011	0.682076897946	0.0711407604296	0.00477492689356	0.000362215605353	0.289925165746
SNRPA.[AT]TGCAC[AG]	0.0723075736128	0.0930426971248	0.108588673523	0.105951005386	0.013763214733	0.0930426971248	0.00371004213098	1.0
BRUNOL5.TGTGT[GT][GT]	0.516794083978	0.0947265459317	0.0438360175863	0.30214781048	0.476920716478	0.3974305475	0.0266526809723	0.239420545409
HuR.TT[AT]GTTT	1.0	0.1008563187	0.383897621278	1.0	0.334002717991	0.0584309126418	0.00031622286174	1.0
HNRNPL.A[AC]A[CT]A[AC]A	0.429551895503	0.101476348968	0.00514798499066	0.287729439944	0.0265587112652	0.0551302109576	0.444547230126	0.657365748473
RBMS3.[ACT]ATATA	0.0196633266633	0.106969731604	0.0118858756436	1.0	0.801598784825	0.248901515038	0.0520654024736	0.612837870743
RBM6.[ACT]ATCCA[AG]	0.374443102328	0.107694612882	0.633355056953	0.215084437784	0.257476900577	0.0179107501973	0.0476772014725	0.20602074393
HNRNPA1L2.[AGT]TAGGG[AT]	0.17690082261	0.120011444882	0.0323769078705	1.0	1.0	0.106834931773	0.35579830011	0.0217000219296
HNRNPA2B1.[AGT]TAGGG[AT]	0.17690082261	0.120011444882	0.0323769078705	1.0	1.0	0.106834931773	0.35579830011	0.0217000219296
HNRNPA1.[AGT]TAGGG[AT]	0.17690082261	0.120011444882	0.0323769078705	1.0	1.0	0.106834931773	0.35579830011	0.0217000219296
BRUNOL6.TGTG[AGT][GT]G	0.0540006114845	0.134521353299	0.297588891889	0.826694957034	0.633355056953	0.0702847069512	0.165261273823	0.0561719607609
ANKHD1.AGACG[AT][AT]	0.00474746099132	0.138493335403	0.145605754191	1.0	1.0	0.0945746049868	0.159657114146	1.0
SAMD4A.GC[GT]GG[ACT][AC]	0.166557152083	0.142719455987	0.00581948051357	0.371508385788	0.59639415398	0.68463691599	0.455754606002	0.801598784825
HNRNPL.ACAC[AG]A[ACG]	0.071204044225	0.154320382463	0.147160033163	0.37688933123	0.141484036913	0.0423064581701	0.029497265488	0.584288996211
RBM42.AACTA[AC]G	1.0	0.170045669542	0.207063587054	1.0	1.0	0.207063587054	0.00136759216379	1.0
A1CF.[AT]TAATT[AG]	1.0	0.175908496194	0.280974012763	0.404780293121	0.200456509111	0.00206699200167	0.0212009638862	1.0
HNRNPK.CCA[AT][AC]CC	0.350416350749	0.176182029507	0.248589160453	0.0411936871761	0.000827576700048	0.0144956984643	0.224186108535	0.140072699124
ZNF638.[CGT]GTT[GC][GT]T	0.0430165403883	0.178977214653	0.05741810131	0.0607598047895	0.120910748321	0.00081451584326	0.0698310170202	0.185062772063
PCBP1.C[CT]TTCC	0.1008563187	0.188668784277	0.0136193840296	0.189721875898	0.398371803564	0.0661238273327	0.0250116487012	0.173869122284
PABPC3.[AG]AAAAC[AC]	0.0638331535405	0.18932637417	0.188055104609	0.134459467718	0.0167220881099	0.274235157604	0.64412673384	0.425300812432
TARDBP.GAATG[AGT]	0.183099511344	0.190492034101	0.0104144039176	0.0498162499645	0.0871590552995	0.00184169050739	0.0250782601649	0.0518819277999
RBFOX1.[AT]GCATG[AC]	0.142898487849	0.20000308528	0.0975632121103	0.0480954391526	0.0313845650177	0.114669516834	0.20000308528	0.417047000491
RBM5.[GC]AAGG[AG]G	0.270023172382	0.204064833287	0.225706235589	0.342087940442	0.34548902731	0.723234031974	0.00348517643308	0.596287760373
RBMS3.[AC]TATA[GT][AC]	0.46589862765	0.219065639073	2.75004307262e-05	1.0	0.50865714204	0.0320130820636	0.03706092872	1.0
FXR2.[AGT]GAC[AG][AG][AG]	0.00292555607913	0.238720988569	0.0151618876437	0.873674732171	0.849797684608	0.0652257187489	0.249371956764	0.00809200757064
YBX2.AACA[AT]C[AGT]	0.395016946824	0.24553118915	0.311293834898	0.364053833938	0.375921952247	0.10597800423	4.46366523182e-05	0.225706235589
G3BP2.AGGAT[AGT][AG]	0.0306554161416	0.253033222745	0.691283940139	0.512742383053	0.506601858457	0.167793234609	0.499400342177	1.0
YBX1.AACATC[AGT]	0.142898487849	0.331227582949	0.113916254857	0.516794083978	0.336766482514	0.384621439403	0.0194887264864	0.0855393048302
Tra2-beta.GAAAGAA	0.0073478062942	0.347708752561	0.135857857916	0.538490950523	0.264152624649	0.0163175440431	0.000540779105167	0.254927879317
RBM46.[AG]AT[GC]A[AT][AGT]	0.00107315083077	0.369922500433	0.0162720304935	0.361428103383	0.0695784335857	0.0017968584071	0.0418735181124	0.338936208904
KHDRBS1.ATAAAA[ACG]	0.534618918328	0.425300812432	0.0789546325747	1.0	0.302840602779	0.0926455598966	0.373764242172	0.151447859954
YBX1.AACATC	0.0607724501517	0.433802078975	0.0469078297496	0.630269918429	0.433802078975	0.476920716478	0.00106118726321	0.134459467718
RBMS1.[GT]ATATA[GC]	1.0	0.489851098954	0.000155442233211	1.0	1.0	0.040096059637	0.0217914111763	1.0
MBNL1.GCTTGC	0.117955862749	0.514772408963	0.0417481831729	1.0	1.0	0.546139838831	0.0122754844669	0.347708752561
CNOT4.GACAGA	0.124533104455	0.665658532752	0.115553351586	0.542331171345	0.261931887886	0.406639770191	0.384765690617	0.000190940851512

## Sheet: DCM_ES_down
RBP	smallest_p_in_upstreamExon-3prime	smallest_p_in_upstreamExonIntron	smallest_p_in_upstreamIntron	smallest_p_in_targetExon-5prime	smallest_p_in_targetExon-3prime	smallest_p_in_downstreamIntron	smallest_p_in_downstreamExonIntron	smallest_p_in_downstreamExon-5prime
ZC3H14.TTT[AGT]TTT	0.532735358103	8.21064377617e-09	0.029474854199	0.109477621067	0.17683185192	5.99829735732e-05	0.00257044713521	0.456856086389
HuR.TTTTTT[GT]	0.0620458829557	4.28129681122e-08	0.0138996356307	0.238613179696	0.282159897734	0.000196813208261	0.0434951104266	0.242677734867
HuR.TT[AGT]TTTT	0.0547640700358	3.21735328245e-07	4.97319099614e-05	0.0880588170956	0.656263009991	0.000130921207449	0.00505853656872	0.465537145032
TIA1.TTTTT[CGT][GT]	0.356567182033	4.83567129221e-07	0.0319770473347	0.23108801289	0.57562624495	0.000364296889591	0.101857819227	0.136314642382
TIA1.[AT]TTTTT[CGT]	0.33528259366	6.19802441182e-07	0.00974840821131	0.286278206491	0.233051809241	0.00165593365117	0.119279499062	0.0526177510725
RALY.TTTTTT[CGT]	0.118185177874	7.1061785232e-07	0.00217056605771	0.192147309886	0.0678714840746	0.000203313550969	0.057761572986	0.323239034546
CPEB4.TTTTTT	0.15799202154	1.30449620631e-06	0.0165568302756	0.264575862831	0.111256114039	0.000898664257551	0.054016244486	0.372170471885
HuR.TT[AT]GTTT	1.0	2.19217804956e-05	0.00968065417324	0.137763221866	0.274430038122	0.00247985407928	5.41466713854e-05	1.0
HNRNPC.[ACT]TTTTT[GT]	0.141196984662	2.4790057449e-05	0.0740324547499	0.276416743373	0.246824959658	0.000508156831582	0.0727123699776	0.595932910144
HNRNPCL1.[ACT]TTTTT[GT]	0.141196984662	2.4790057449e-05	0.0740324547499	0.276416743373	0.246824959658	0.000508156831582	0.0727123699776	0.595932910144
SFPQ.[GT]T[AG][AG]T[GT][GT]	0.233278442023	2.98967686629e-05	0.0407225096751	0.161388139052	0.334558263908	0.000755098419709	0.0150635650417	0.695206841486
PTBP1.[ACT][CT]TTT[CT]T	0.70101315445	4.04844814786e-05	0.0142955810968	0.084762200021	0.170945695287	0.00663294873944	0.0287054848756	0.613683626242
SRp20.[AT]C[AT][AT]C	0.0283977214784	4.89057608765e-05	0.000708210511617	0.0552982371288	0.00269743482578	0.00837965293464	0.0775929596896	0.0845209055636
MSI1.TAGT[AT][AG]G	1.0	7.48081614097e-05	0.639167102913	1.0	1.0	0.021459295215	0.0127211732556	0.21796412966
CPEB2.C[ACT]TTTTT	0.450991295853	0.000437461999498	0.0204181970481	0.37886849806	0.608783699722	0.0275255561742	0.011927973464	0.514812102281
U2AF2.TTTTT[CT]C	0.319602834673	0.000526618156502	0.000378133271733	0.522575366188	0.254742930968	0.00777409258518	0.284657766157	0.0994081262639
SRp40.[CT][AG]C[AG][GT][AC]	0.243712947619	0.000540393899702	0.143089493422	0.0182153701602	0.299081908482	0.0226240463725	0.116916616408	0.00035596769709
SRSF9.A[GT]GA[ACG][AC][AG]	0.00777770182231	0.000623062577537	0.217993612334	0.888305164538	0.786143098108	0.124201821819	0.0249504130985	0.138140285846
MSI1.TAG[GT][AT][AG]G	0.517413645968	0.000692274681271	0.377686444767	0.398540940129	0.527682412395	0.0815637988308	0.193192646042	0.468400188522
ENOX1.[ACT][AG][GT]ACAG	0.207907217305	0.000876184074638	0.150265343522	0.504957260503	0.562088261273	0.25196877302	0.045300398281	0.109072704433
RBM41.[AT]TAC[AT]T[GT]	0.151135485622	0.00128739910732	0.0116186566221	0.126733692837	0.230157844146	0.0317688573616	0.270052458886	0.377611410831
SRSF10.A[AG]AG[AG][AG][AG]	0.123770580616	0.00135572513758	0.105250201312	0.826455444103	0.561567872914	0.0826335404837	0.0452443195055	0.191638630672
RBM47.GATGA[AT]	0.235022914705	0.00142493815431	0.0217043816625	0.122221626836	0.439739809959	0.0977700210379	0.055387817371	0.186336360818
RBM46.[AG]AT[GC]A[AT][AGT]	0.0314199585861	0.00181284119492	0.0379944895908	0.6990869453	0.895516218611	0.0207656037354	0.212335515793	0.00829265066227
SRp20.CTC[GT]TC[CT]	0.031368396158	0.0028543085475	0.00029031663783	0.0695876927992	0.0225292597159	0.00867739704111	0.0473278574108	0.129105344153
HuR.TTT[AG][GT]TT	0.58490529039	0.00353992446219	0.0706036296808	0.151135485622	0.205688422405	0.025613759754	0.0028171173326	1.0
RBM28.G[AT]GTAG[AGT]	0.395305583947	0.00406287969053	0.00600685551905	0.0112426179463	0.0224996241508	0.00195247109008	3.56744753764e-05	0.285994192369
SRSF1.GG[AG]GGA[ACG]	0.0108967304573	0.00477692561398	0.0216170177418	0.189556331604	0.0352982832257	0.00392253214225	0.0968010636211	0.563388003738
PABPC1.A[AG]AAAA[AC]	0.00569082276927	0.00516425134661	0.0607182936553	0.952145528742	0.822383600254	0.056348712304	0.140982936597	0.21854041187
SART3.A[AG]AAAA[AC]	0.00569082276927	0.00516425134661	0.0607182936553	0.952145528742	0.822383600254	0.056348712304	0.140982936597	0.21854041187
HuR.TT[GT][AG]TTT	1.0	0.00563215710752	0.0866980888882	0.0823007377838	0.178735580382	0.00240086027415	0.00255958525585	0.610885794366
QKI.ACTAAC[ACG]	1.0	0.00644403914833	0.0347191357128	0.152631435398	0.0663984521678	4.3917673188e-07	3.45937088417e-07	1.0
SRSF10.AGAGA[AG][AG]	0.00730674853175	0.00712798727595	0.38492527166	0.0461728454912	0.11131497221	0.346093407721	0.0173531764368	0.341240961581
9G8.[AT]GGAC[AG]A	0.0168838250502	0.00809824104546	0.0052943271523	0.75411260225	0.476898513493	0.459765174781	1.0	0.195622072309
PABPC3.[AG]AAAAC[AC]	0.00832389504128	0.0108740572131	0.289424777095	0.211524560357	0.0538143379694	0.0840523004334	0.0176116940476	0.338407719854
TUT1.[AC][AG]ATACT	0.163603704457	0.0117353444836	0.333337310793	0.0592011959839	0.0723746504085	0.00621770878117	0.00846358108514	0.112978046829
PCBP1.C[CT]TTCC	0.415115097752	0.0133425479143	0.0112923049516	0.501006735184	0.594723955876	0.017109669023	0.00641804626696	0.0675590254808
DAZAP1.TAG[GT][AT][AT][AG]	1.0	0.0137841202049	0.176872823967	0.520275408941	0.474465988622	0.108718543214	0.0878452489102	0.50426632914
A1CF.[AT]TAATT[AG]	1.0	0.0152931924837	0.19130595269	0.282159897734	0.525135687563	0.0625888864411	0.0547356317348	0.334032577894
RBM42.AACTA[AC]G	1.0	0.0157198278196	1.0	1.0	1.0	1.0	0.0313208659088	1.0
SRSF10.AGAGA[ACG][ACG]	0.0170994773367	0.0161405838219	0.433751480942	0.104118472817	0.292064771498	0.247349000785	0.0327595432338	0.00223348002283
HNRNPA1L2.[AGT]TAGGG[AT]	1.0	0.0165275601518	0.183529855729	0.0270108679917	0.0457113266986	0.172960744317	0.0236313295921	1.0
HNRNPA2B1.[AGT]TAGGG[AT]	1.0	0.0165275601518	0.183529855729	0.0270108679917	0.0457113266986	0.172960744317	0.0236313295921	1.0
HNRNPA1.[AGT]TAGGG[AT]	1.0	0.0165275601518	0.183529855729	0.0270108679917	0.0457113266986	0.172960744317	0.0236313295921	1.0
RBMS3.[AC]TATA[GT][AC]	1.0	0.0177796631475	0.0192134717249	0.0668510272996	0.0130688008276	0.115490078144	0.30019241925	0.337592407946
PCBP1.CC[AT][AT][ACT]CC	0.203371544652	0.0186437241427	0.0750332545491	0.422320812503	0.723411359922	0.0131712087712	1.50589048704e-05	0.0280550124783
ESRP2.TGGG[AG]A[AGT]	0.183544987976	0.0195180572258	0.00540225049441	0.191174572617	0.436670897755	0.00199975512001	0.0375581329865	0.136142983577
PABPN1.A[AG]AAGA	0.0304365967499	0.021592505382	0.0022085753326	0.893301288484	0.955448610746	0.0209474124676	0.368963181872	0.099743242441
SRSF1.AGGA[GC][AC]	0.0251498814678	0.0218461703927	0.263784677527	0.643593937603	0.647154377714	0.0482092800777	0.1639168239	0.178761459378
PCBP3.TTT[CT]CC	0.664588304038	0.0226168152774	0.000915231752386	0.62122966818	0.492914895842	2.8901004339e-06	0.125792339117	0.0210491567457
IGF2BP2.[ACG][AC]A[ACT][AT]CA	0.492377582794	0.0227795760543	0.492548789708	0.529147632864	0.294194784003	0.104745787646	0.00884577441802	0.291562632261
KHDRBS1.TAAAA[ACG][ACG]	0.442525263742	0.0244965941168	0.147537832404	0.496949652905	0.53333718692	0.0788297322487	0.00353409099744	0.0892136743603
Tra2-beta.GAAAGAA	0.361989109657	0.0303857816475	0.260629065166	1.0	1.0	0.169251015707	0.213473751677	0.00553689997566
IGF2BP3.A[AC]A[ACT][AT]CA	0.127089902106	0.0319717031544	0.248988378096	0.570967091927	0.101915651775	0.22838933802	0.013618090738	0.50214966937
SRSF2.GGAG[AT][AGT]	0.111545944409	0.0342848689923	0.141742583429	0.35284562546	0.382868944553	0.0994080227692	0.0745689899942	0.00749598580039
YBX2.AACA[AT]C[AGT]	0.142426804038	0.035496594595	0.0686297712229	0.00105503310724	0.00846358108514	0.00496507199642	0.0197203731376	0.110597713141
YBX1.AACATC	0.219331724928	0.0402442573273	0.0598041591231	0.233051809241	0.0564204015524	0.000741848880565	0.00325938694433	0.23108801289
FXR2.[AGT]GAC[AG][AG][AG]	0.108516009569	0.042310404182	0.198920842588	0.117123674458	0.432707042051	0.0702695588002	0.366730505755	0.00308078494919
PTB.CTCT[CT][CT]	0.000724137859815	0.043304597779	7.51326509932e-06	0.201823783525	0.0373398320232	0.000298294427054	0.0340939843902	0.0349969069784
KHDRBS3.ATAAA[ACG]	0.162807580887	0.0445283190598	0.0836463431044	0.979442623304	0.884551095366	0.0925269286154	0.103470141614	0.0120324136768
ZCRB1.G[AG][ACT]TTAA	1.0	0.0486957375864	0.04915687782	0.377611410831	0.456852890696	0.121316540443	0.0035342014973	0.23108801289
RBMS3.[ACT]ATATA	0.0526177510725	0.0487682706941	0.00183992356917	0.15427196633	0.152418551223	0.112975187601	0.160655995996	0.525135687563
RBM3.[AG]A[AGT]AC[GT]A	0.377686444767	0.0534238665277	0.0279585962354	0.111722267472	0.2424333725	0.0253109155382	0.0620576578036	0.600807757849
SRp55.[CT][CT][AT]C[AT][GC]G	0.270449276049	0.0541879993148	0.00325049937136	0.334852123007	0.260158403325	0.00904260966372	0.0128388817296	0.187646687127
RBM5.[GC]AAGG[AG]G	0.0538143379694	0.0548929327723	0.139002697763	0.652534612605	0.744620218782	0.491736242651	0.508651458564	0.0443047133876
RBM38.[GT][GT]GTGT[GT]	0.00763355511617	0.0553338785552	0.057150391984	0.419352351352	0.303993635653	0.00544929041381	0.00978947581353	0.440719952036
FXR1.A[CT]GAC[AG]	0.291766261619	0.0568704426606	0.00797081072571	0.1814235991	0.0752112141329	0.0122656246419	0.245709470405	0.0661360256891
PABPC5.AGAAA[AGT]T	0.105540550898	0.0652838753591	0.434936019293	0.13236848255	0.366165177084	0.122984361843	0.426453350655	0.646866808908
BRUNOL6.TGTG[AGT][GT]G	0.0285689260409	0.0734786433808	0.00807155170108	0.0793174864059	0.139970827797	0.00718907659167	0.00903467413356	0.470970366044
CNOT4.GACAGA	0.322355580715	0.0742309662849	0.322355580715	0.298095142988	0.317722262253	0.0808021904556	0.390693401211	0.265737065965
LIN28A.[ACT]GGAG[AT]A	0.114753169602	0.0742309662849	0.184015433111	0.851297423406	0.887521357102	0.1814235991	0.0558209217493	4.26243435307e-06
HNRNPL.A[AC]A[CT]A[AC]A	0.327913949151	0.0800196764247	0.474634115069	0.825253468222	0.521407149885	0.0467681256544	0.0173853944057	0.373338686039
SAMD4A.GC[GT]GG[ACT][AC]	0.0601137034608	0.0841270774045	0.107244128781	0.0469617693679	0.0779067684519	0.10702874039	0.0592895862779	0.20519774614
SRSF9.[GT]G[AG][AT]G[GC][AC]	0.233796341104	0.0877060833774	0.056320566162	0.200060633193	0.423592529912	0.246379708421	0.0183594747946	0.0938640032355
PABPC4.AAAAAA[AG]	0.401759154693	0.0924159790088	0.0880303021165	1.0	1.0	0.00125078402322	0.224169827463	0.681275512293
TARDBP.GAATG[AGT]	0.00255921421907	0.0945913466239	0.0999723666346	0.24998102065	0.371866719458	0.00202941740369	0.0757791161682	0.155093747242
HNRNPK.CCA[AT][AC]CC	0.00276711519207	0.108362021456	0.000262642850539	0.33528259366	0.760678146187	0.00575765842597	1.45037876297e-07	0.205688422405
RBFOX1.[AT]GCATG[AC]	0.330453805571	0.109477621067	0.0452019018791	0.276416743373	0.22912536392	1.19893538612e-05	0.0153977319288	0.186381931884
YBX1.AACATC[AGT]	0.15799202154	0.111256114039	0.0348067026987	0.14872544256	0.0230204444208	0.000193886544146	0.00140024038579	0.448035429502
SRSF1.GGA[GC]G[AG][ACG]	0.0522010428704	0.11318535909	0.0345954189824	0.240716476652	0.250906126205	0.04780765465	0.43447422377	0.491566541534
RBM24.[AT]G[AT]GTG[AGT]	0.433525273091	0.115380214002	0.264496455229	0.531717576872	0.431310308809	0.0692734553398	0.0224531588057	0.0766292408391
LIN28A.[CT]GGAGG[AG]	0.0353643197553	0.11846059526	0.014848273669	0.0233179805867	0.0031854662494	0.0194614220136	0.217582049746	0.0674864086735
PCBP2.CC[CT][CT]CC[ACT]	0.639654869746	0.125358230881	0.000173357297534	0.695197956328	0.70597813667	0.052142872357	0.00423577967	0.0758507607584
KHDRBS1.ATAAAA[ACG]	0.126994366597	0.128638693653	0.11242975614	1.0	1.0	0.0708675562091	0.005495995164	0.33528259366
RBM6.[ACT]ATCCA[AG]	0.133307948578	0.132692535719	0.230157844146	0.481415965105	0.374788548868	0.0853390923369	0.0686297712229	0.105384709707
SRSF10.AGAGA[ACG][AC]	0.0721038425428	0.144315895894	0.487208707646	0.387808067741	0.438687483935	0.155128017428	0.151671163229	0.00107726494101
ZNF638.[CGT]GTT[GC][GT]T	0.00797081072571	0.14513550633	0.0790627558619	0.83359043287	0.787564027025	0.0307643754523	0.0030078976553	0.081030339365
SNRPA.[AT]TGCAC[AG]	0.0182998514532	0.150569676563	0.192147309886	0.242677734867	0.230419157218	0.0431151705064	0.213473751677	0.0419193999992
RBM5.GA[AG]GG[AT][AG]	0.293007835882	0.209489002198	0.0990087631921	0.0623250826115	0.46010449937	0.00640654410447	0.115298292557	0.242924285906
ESRP1.TGGTGG	0.191034688907	0.21854041187	0.0446575158267	0.396454468691	0.0721038425428	0.106091282076	0.00464941772589	0.130297143638
RBMS1.[GT]ATATA[GC]	0.138930521254	0.219331724928	0.00670305960306	0.36879468845	0.205309535665	0.00511347066148	0.111722267472	0.201046443861
RBM45.GACGA[AC][ACG]	0.568964321436	0.242677734867	0.000535863629274	1.0	1.0	1.0	0.106102793716	7.48081614097e-05
G3BP2.AGGAT[AGT][AG]	0.490025010349	0.264299176918	0.288249221066	0.236982576458	0.423616343918	0.199712869284	0.238949415174	0.383303411225
KHDRBS2.[AG]ATAAA[AC]	0.196004220441	0.28886257842	0.00752682147673	1.0	1.0	0.166816914092	0.338815768701	0.00123679141485
MBNL1.GCTTGC	0.0863491518678	0.296127341573	0.0042456371454	1.0	0.49349363446	0.00491062021472	0.276416743373	0.351644283389
SRSF1.GGAGGA	0.0632761386886	0.347306877504	0.0233446106402	0.507847817378	0.24998102065	0.194274558359	0.409365434848	0.252835197341
BRUNOL5.TGTGT[GT][GT]	0.0531316646126	0.369158196335	0.0784650519009	0.734765115161	0.56663809713	0.0221529719017	0.0331199968096	0.550002766429
MATR3.[AC]ATCTT[AG]	0.587134397505	0.369989529317	0.00132569716307	0.0199936763457	0.00144812662611	0.429822960168	0.00529623623863	0.0708498749048
ZC3H10.[GC][GC]AGCG[AC]	0.532530886383	0.381408460824	0.297375815213	0.321634260749	0.294158800337	0.0130688008276	0.00895020778982	0.0414695598969
BRUNOL4.[GT]GTGT[GT][GT]	0.178223135598	0.387488556074	0.0893892671285	0.672556496644	0.731880842182	0.0140197369798	0.037997410557	0.385195940739
FMR1.[GT]GACA[AG]G	0.0255400000465	0.447922226867	0.0169945628855	0.741842077587	0.704484494315	0.000196030503143	0.039542295168	0.0141118159127
HNRNPH2.GGGAGGG	0.323239034546	0.475256262278	0.113984641749	0.0335709822834	0.0270108679917	0.000329759288325	0.103945149424	0.0867908233549
SRSF1.G[AG]AGGA	0.066034138823	0.502926785555	0.0571305800981	0.82022318845	0.547896790858	0.216924855338	0.41544633776	0.0655084016179
HNRNPL.ACAC[AG]A[ACG]	1.0	0.527682412395	0.0901130837386	0.0190370679642	0.045750017418	0.2350166859	0.311845109879	0.0624034884279
SNRNP70.[AG][AT]TCAAG	0.000455075132064	0.542681211953	0.298095142988	0.889372644967	0.978149985764	0.0870392879734	0.676072087876	0.470970366044
HNRPLL.[AG]CA[ACT]ACA	0.758073023673	0.597903605738	0.453157887261	0.0369395169422	0.00709459217322	0.162725158624	0.0725928317658	0.704484494315
RBM4.GCGCG[GC]G	1.0	0.730427081075	0.21796412966	1.0	0.0670658102751	0.0964978993799	1.0	1.0
PPRC1.[GC][GC]GCGC[GC]	0.39357557792	0.796716211504	0.0303857816475	0.111256114039	0.135954357031	0.0863491518678	0.250742498329	1.0
RBM8A.[AG][CT]GCGC[CGT]	1.0	0.811455779048	0.190222769826	1.0	1.0	0.0335113108507	1.0	0.312272299388
RBM4.GCGCG[GC][GC]	1.0	0.836280929266	0.348159234753	1.0	0.183766444595	0.152631435398	1.0	1.0
FUS.CGCGC	1.0	0.92328894209	0.049156400195	0.0185685586084	0.0620458829557	0.141396949982	0.417596234063	1.0
ANKHD1.AGACG[AT][AT]	1.0	1.0	0.188120828629	1.0	1.0	0.148088620642	0.157150261856	0.170564062375
SRSF7.ACGACG	1.0	1.0	1.0	1.0	1.0	1.0	1.0	1.0
SF2-ASF.[AG]GAAGAAC	0.00125371849993	1.0	0.157150261856	1.0	1.0	0.115606571444	0.0140947850977	0.0678714840746

## Sheet: ICM_ES_up
RBP	smallest_p_in_upstreamExon-3prime	smallest_p_in_upstreamExonIntron	smallest_p_in_upstreamIntron	smallest_p_in_targetExon-5prime	smallest_p_in_targetExon-3prime	smallest_p_in_downstreamIntron	smallest_p_in_downstreamExonIntron	smallest_p_in_downstreamExon-5prime
RALY.TTTTTT[CGT]	0.0477335895603	2.11124160204e-09	0.00083657650417	2.78772346481e-05	1.31140443119e-05	0.0682601228937	7.99005090826e-05	0.453630994678
CPEB4.TTTTTT	0.0703881898962	3.4322909825e-09	0.00179927720367	1.12847310047e-05	1.07082270521e-05	0.252533354107	0.000160368824933	0.21622852215
HuR.TTTTTT[GT]	0.0332665936974	9.77247362448e-09	0.00087423793119	9.59611499254e-05	1.36890334152e-05	0.0957992619226	0.000155940549211	0.357848249338
HNRNPC.[ACT]TTTTT[GT]	0.00300634008911	1.15619553482e-08	0.00900154288804	0.000286112228724	0.000189743261065	0.291400499945	0.000227254169778	0.466709112777
HNRNPCL1.[ACT]TTTTT[GT]	0.00300634008911	1.15619553482e-08	0.00900154288804	0.000286112228724	0.000189743261065	0.291400499945	0.000227254169778	0.466709112777
TIA1.[AT]TTTTT[CGT]	0.166623685829	1.91489865531e-08	0.00526326605094	0.00215070181516	0.000128060552547	0.191513941794	2.73533224144e-06	0.76832394647
TIA1.TTTTT[CGT][GT]	0.0464591402656	2.90898357944e-08	0.00143550908188	2.81209991156e-05	0.000606728900553	0.194792883259	1.75341869495e-06	0.725759367346
HuR.TT[AGT]TTTT	0.444086189617	1.14668470833e-06	0.137239278008	0.00515910775593	0.000138687251116	0.00151930693022	0.00344014795202	0.490213878771
ZC3H14.TTT[AGT]TTT	0.447286000493	2.48860232886e-05	0.181489565273	0.0145012817181	0.000177303858328	0.00357803345359	0.0163803200367	0.478297524482
PTBP1.[ACT][CT]TTT[CT]T	0.00831065835464	5.82917169113e-05	0.00100796438884	0.00362482621001	0.00422862214889	0.0231766130592	7.16151964979e-05	0.155137902736
SRSF10.AGAGA[ACG][ACG]	5.81921997975e-05	6.08491020575e-05	0.0739532697307	0.618916756874	0.681507901761	0.0130944573561	0.00637010853055	0.414548770126
KHDRBS3.ATAAA[ACG]	0.375940515457	0.000238333323356	0.0799390085995	0.306563468071	0.222215105529	0.216372386009	0.000133723893636	0.409866689891
PTB.CTCT[CT][CT]	0.369454524868	0.000250414741431	0.00058872654194	0.333001980569	0.258602549302	0.00267509493826	0.00110606732132	0.284760865945
SRSF10.AGAGA[AG][AG]	5.94622881287e-05	0.00027912647311	0.034293929283	0.407892675861	0.316697589198	0.000171148420453	0.000373715423779	0.744238331909
SRSF2.GGAG[AT][AGT]	0.00254360910833	0.000669954980425	0.270797347788	0.596003322306	0.249412870198	0.000203566816018	0.0218212954543	0.43120973793
SRSF1.GG[AG]GGA[ACG]	0.431779413208	0.000817876722948	0.0523145905127	0.584675003153	0.54556747593	9.65911794751e-05	0.193413818352	0.157195876165
PCBP1.CC[AT][AT][ACT]CC	0.424073008077	0.00103056123734	0.135126646085	0.0934625957121	0.094108169867	0.184408276386	0.207471441845	0.292892068353
SRp20.[AT]C[AT][AT]C	0.0697650212975	0.00104118072774	2.87334500566e-05	0.272732728143	0.215652866069	3.65683919022e-06	0.0068877852281	0.253899530897
SART3.A[AG]AAAA[AC]	0.0837575859999	0.00128580630031	0.0711950328885	0.0977495660987	0.17697236125	0.130473989839	0.443177473461	0.195398771945
PABPC1.A[AG]AAAA[AC]	0.0837575859999	0.00128580630031	0.0711950328885	0.0977495660987	0.17697236125	0.130473989839	0.443177473461	0.195398771945
U2AF2.TTTTT[CT]C	0.444086189617	0.00148541102314	0.0512886044061	0.22789027652	0.516048958697	0.00245527901078	5.17168089984e-05	1.0
ESRP1.TGGTGG	0.081107716514	0.00238507847422	0.000548529361411	0.432857892181	0.309331692367	0.00461515360259	0.0720888475794	0.0763591427653
SRSF9.[GT]G[AG][AT]G[GC][AC]	0.429116346906	0.002387711699	0.00331103859508	0.112341210296	0.441123307237	0.0112290259299	0.0229545735009	0.00172342288662
PCBP2.CC[CT][CT]CC[ACT]	0.118268321832	0.00256857422579	0.00627591158103	0.385812681181	0.503481740545	0.283313206722	0.0341491967226	0.448416666289
SRSF10.A[AG]AG[AG][AG][AG]	0.00049319499269	0.00269380990929	0.0412022274531	0.102373829862	0.0411950748548	0.00279658128153	0.061341195019	0.396192310675
DAZAP1.TAG[GT][AT][AT][AG]	1.0	0.00307647750799	0.025483528257	0.782697058273	0.453630994678	0.013570112958	0.000151815087309	0.17271658459
IGF2BP3.A[AC]A[ACT][AT]CA	0.308747536611	0.00360728223704	2.81273212846e-05	0.00214382766991	0.0178974256118	0.034403078843	0.00239813265983	0.453958985043
QKI.ACTAAC[ACG]	1.0	0.00365723370458	0.00385229411177	0.0161601950996	0.0656161096745	0.0624983721812	0.357848249338	0.128775842425
SRp20.CTC[GT]TC[CT]	0.106042943173	0.00375210649906	0.00387200013612	0.296654531746	0.410303864458	0.281985198793	0.108802701453	0.060404684941
BRUNOL4.[GT]GTGT[GT][GT]	0.072116391443	0.00378831609522	0.0618682043605	0.0350872381404	0.01021707828	0.00985833266228	0.116746542033	0.000766268768769
IGF2BP2.[ACG][AC]A[ACT][AT]CA	0.559839887564	0.00445787489415	4.55028907072e-05	0.00226693872625	0.182238325489	0.0221698263961	0.000369782775535	0.293340543444
RBM38.[GT][GT]GTGT[GT]	0.0620026339209	0.005088366485	0.345180511743	0.18402856043	0.10726410106	0.0152873785764	0.0280640887819	0.0643047238823
PABPN1.A[AG]AAGA	0.507818679277	0.00523422231382	0.231585697792	0.0538309681046	0.00426984818801	0.0639041144361	0.0238654210481	0.234527211353
PABPC4.AAAAAA[AG]	0.324065634866	0.00585466237189	0.0298047081253	0.373893430986	0.262731842513	0.100735656785	0.596915740081	0.226747666613
FMR1.[GT]GACA[AG]G	0.574326930444	0.00667893866713	0.4281285807	0.711037916564	0.769668592206	0.0403803192053	0.367736516531	0.0489374206057
PABPC3.[AG]AAAAC[AC]	0.125018408254	0.00732226809157	0.312246954694	0.0134083360984	0.0225387634892	0.23001360684	0.210512000671	0.852152117212
MATR3.[AC]ATCTT[AG]	0.226747666613	0.0102165705978	0.422217293219	0.365209500156	0.379682170421	0.0851748418153	0.0411719845415	1.0
RBM46.[AG]AT[GC]A[AT][AGT]	0.00964835138891	0.0104886504149	0.021204600161	0.321216649994	0.0828031623611	0.00241553377319	0.00162338964298	0.208174275312
HNRNPL.A[AC]A[CT]A[AC]A	0.614823297323	0.0109877564669	0.00032213760999	0.299836462737	0.129875698159	0.260135152791	0.00306379490179	0.588322735312
SRp40.[CT][AG]C[AG][GT][AC]	0.0933946418425	0.011291328476	0.00330652682595	0.150059744762	0.189905628266	0.00640533989335	0.0347677961206	0.156317415878
RBM47.GATGA[AT]	0.00818844909115	0.0116174015004	0.00276097041683	0.45720395182	0.537362144482	0.0143471578797	0.00272539831942	0.14109534525
SFPQ.[GT]T[AG][AG]T[GT][GT]	0.0711443016471	0.0119738673657	0.00263568452991	0.151830162775	0.313314126513	0.0829157500685	0.00367920813449	0.0222746704849
CPEB2.C[ACT]TTTTT	0.00472122827782	0.0124794166829	0.0268289589151	0.0108851319275	0.0440452146677	0.00819257274817	1.50926665101e-06	0.154559845778
FXR2.[AGT]GAC[AG][AG][AG]	0.0204215043721	0.0162757887148	0.190174782871	0.921701046155	0.960777232204	0.0347912353583	0.247745296778	0.0123648457501
SRSF9.A[GT]GA[ACG][AC][AG]	0.0202309059913	0.0168085314363	0.0224518081028	0.0140566664979	0.02739195606	0.0210916428602	0.569522218696	0.0179887217624
BRUNOL6.TGTG[AGT][GT]G	0.167059883876	0.017012626201	0.0265782859673	0.694318529853	0.728052447049	0.0188155245503	0.112881682308	0.0765304280659
SF2-ASF.[AG]GAAGAAC	0.0132294774727	0.018014104884	0.0103765781153	0.101157265488	0.0594333902633	0.186859932924	0.00217153840648	0.0870610535849
KHDRBS2.[AG]ATAAA[AC]	0.417818380206	0.0187099409702	0.179730242505	0.426161586861	0.119584563886	0.0696592163709	2.23458239919e-06	0.777575659783
YBX1.AACATC[AGT]	0.383248972438	0.0187203808167	0.0343416870912	0.112075064091	0.0271105058742	0.535242559181	0.040927739965	0.127174746609
HNRNPA1.[AGT]TAGGG[AT]	1.0	0.0203804880075	0.213253687962	1.0	1.0	0.0644152332621	0.0294446833086	0.0308583413488
HNRNPA2B1.[AGT]TAGGG[AT]	1.0	0.0203804880075	0.213253687962	1.0	1.0	0.0644152332621	0.0294446833086	0.0308583413488
HNRNPA1L2.[AGT]TAGGG[AT]	1.0	0.0203804880075	0.213253687962	1.0	1.0	0.0644152332621	0.0294446833086	0.0308583413488
FXR1.A[CT]GAC[AG]	0.0403803192053	0.0212498533128	0.00443282405779	0.062294157928	0.311440622627	0.000810335016126	0.0165585989667	0.0439063693156
SNRNP70.[AG][AT]TCAAG	0.0660853433508	0.0215449469569	0.124454944453	0.117274811528	0.0528990336904	0.00342508889958	0.0241287267525	0.156558407021
HuR.TTT[AG][GT]TT	0.0651219678799	0.0220250709626	0.0916539755454	0.688381753085	0.493150595863	0.0072040164742	0.0491645227627	0.444086189617
HuR.TT[AT]GTTT	0.287674950786	0.0232137714572	0.0772589168698	1.0	0.417818380206	0.0272452075788	0.000410742825528	1.0
SRSF10.AGAGA[ACG][AC]	0.00136891752516	0.0247774894797	0.0768953586296	0.812161204159	0.490961492011	0.0205275385928	0.0824085630057	0.222215105529
RBM3.[AG]A[AGT]AC[GT]A	0.17271658459	0.0295276393589	0.0453137214124	0.00657154223767	0.00803256078926	0.031714306926	0.200017412651	0.774970309889
SNRPA.[AT]TGCAC[AG]	0.148595338675	0.0343416870912	0.0497777105608	0.0273836294437	0.00260877875485	0.174755815798	0.00221058693517	0.478297524482
HuR.TT[GT][AG]TTT	0.0823715828102	0.0352137885557	0.0258164633528	0.470484031487	0.205849235252	0.0029274693239	0.0193412813362	0.50186058167
ZC3H10.[GC][GC]AGCG[AC]	0.00615450424788	0.0420523328832	0.17271658459	0.315654615277	0.487260309116	0.0975755494298	0.0163013872513	1.0
KHDRBS1.TAAAA[ACG][ACG]	0.684743407859	0.0423162203819	0.239284704504	0.251057521021	0.333029079664	0.105670990639	0.0371341154145	0.852152117212
PPRC1.[GC][GC]GCGC[GC]	0.660013569135	0.042855046106	0.283946002884	0.434376256826	0.342871162299	0.0905261075791	0.0720035703575	1.0
YBX1.AACATC	0.472236301721	0.0432549740812	0.0249490109821	0.198507192537	0.0514794447935	0.627007227136	0.0152534207786	0.207847562718
LIN28A.[ACT]GGAG[AT]A	0.0562060070988	0.0450259799198	0.262325449402	0.197391007018	0.0808826397707	0.0187702350607	0.067249615653	0.243951051265
PCBP3.TTT[CT]CC	0.178320364134	0.0462693889552	0.0111205919923	0.658069645601	0.937981194338	0.034178045676	0.00111502118221	0.434008648037
ZCRB1.G[AG][ACT]TTAA	0.0218721875827	0.0472319697095	0.0637247115553	0.1047752384	0.197423998015	0.349317556005	0.153857889106	0.690185298275
MSI1.TAG[GT][AT][AG]G	1.0	0.0517231092942	0.0189351189638	1.0	1.0	0.0771728000548	0.0180454585362	0.0124186395537
PCBP1.C[CT]TTCC	0.060435273279	0.0570789547306	0.000449228984828	0.108154493726	0.417624433776	0.0802630269246	0.0095304438469	0.313247888028
HNRNPL.ACAC[AG]A[ACG]	0.0461047177238	0.0585647916856	0.100206239428	0.682908488666	0.568909014935	0.0933457811508	0.031637909648	0.507584708046
RBM8A.[AG][CT]GCGC[CGT]	0.596724377029	0.058843266852	0.156558407021	0.0202622628876	0.00816529751942	0.0624983721812	1.0	1.0
FUS.CGCGC	0.965249092731	0.0599561774649	0.129090036439	0.427809835748	1.0	0.00208252802001	0.129090036439	1.0
RBM4.GCGCG[GC]G	0.14072009337	0.0660853433508	0.271077781387	1.0	1.0	1.0	1.0	1.0
BRUNOL5.TGTGT[GT][GT]	0.0461047177238	0.0699656521375	0.0158835226097	0.174072662163	0.0665739968604	0.0362650124288	0.0450010503982	0.00746726974273
RBM41.[AT]TAC[AT]T[GT]	0.117705479738	0.0783766293145	0.0784210952295	0.136069208026	0.189134798364	0.00117129435195	0.025445958714	1.0
ENOX1.[ACT][AG][GT]ACAG	0.0927590411303	0.0803777169027	0.0425215052682	0.867701991906	0.816493145181	0.00823573126415	0.342783310366	0.173949755903
G3BP2.AGGAT[AGT][AG]	0.184931346072	0.0824172904941	0.732608664117	0.26909747533	0.624839744643	0.112532709745	0.0517242386645	0.302282662579
RBFOX1.[AT]GCATG[AC]	0.0514794447935	0.0856018664446	0.194133810857	0.067055288978	0.228856334617	0.0910340804097	0.334543353313	0.535242559181
RBM4.GCGCG[GC][GC]	0.307221545687	0.0876625145169	0.421167918284	1.0	1.0	1.0	0.118703415996	1.0
RBMS3.[ACT]ATATA	0.00868684680966	0.0946504391341	0.113452903589	0.724161051065	0.369791393823	0.0999161913976	0.00485075339666	0.524369077208
LIN28A.[CT]GGAGG[AG]	0.0262191483179	0.0956149973797	0.571396351669	0.675462429696	0.875223780005	0.0166328567718	3.79716081239e-05	0.100735656785
SRSF1.AGGA[GC][AC]	0.00179466838573	0.0957992619226	0.0337699050235	0.00100431012665	0.0410520266554	0.0135514527124	0.316323284161	0.0508468397292
SRSF1.GGAGGA	0.141229272321	0.0964885826712	0.221496019858	0.532527844173	0.482457991555	0.0010986480773	0.112947722749	0.0653526155108
YBX2.AACA[AT]C[AGT]	0.571396351669	0.0967508403916	0.167059883876	0.0690523503206	0.118203484205	0.181168217053	0.00361585531995	0.180368655543
SRSF1.GGA[GC]G[AG][ACG]	0.542569744353	0.10332914483	0.0618799561933	0.406866803987	0.542876025487	0.0377789382397	0.0015650079642	0.190450229746
RBM5.GA[AG]GG[AT][AG]	0.324942319324	0.119711796432	0.209919475788	0.130292054377	0.21732968233	0.000914002574497	0.0360168382984	0.0662535074052
9G8.[AT]GGAC[AG]A	0.507584708046	0.121471177513	0.0187203808167	0.46917958664	0.684743407859	0.00645794244761	0.043592274779	0.0540845664717
SRSF1.G[AG]AGGA	0.118957326131	0.125530459297	0.130292054377	0.118029380196	0.0540725776841	0.00504047346971	0.0846605360788	0.239690982843
MSI1.TAGT[AT][AG]G	1.0	0.127174746609	0.0660853433508	1.0	1.0	0.040927739965	0.0003167121959	1.0
HNRNPH2.GGGAGGG	0.335253392306	0.130005307392	0.000121389087382	1.0	1.0	0.0225387634892	1.45909275827e-05	1.0
RBM24.[AT]G[AT]GTG[AGT]	0.167300005951	0.144820583755	0.430472265162	0.268643551556	0.156702904881	0.345775220693	0.157197978692	0.00478447593858
PABPC5.AGAAA[AGT]T	0.681470574666	0.145377861684	0.130850152419	0.168650406276	0.0360512726549	0.138527967613	0.161789022889	0.105130289034
RBM5.[GC]AAGG[AG]G	0.174072662163	0.148535696716	0.0507040958398	0.0134083360984	0.00978710503476	0.306979882023	0.0407266360618	0.382065590767
SRp55.[CT][CT][AT]C[AT][GC]G	0.0779905146976	0.176360430951	0.00189030560844	0.475009472885	0.734200191533	0.0462075029191	0.02852354651	0.186608741084
ESRP2.TGGG[AG]A[AGT]	0.548545321704	0.185184684637	0.103161392221	0.23756895331	0.519856932471	0.558423122913	0.249684878994	0.430092105355
ZNF638.[CGT]GTT[GC][GT]T	0.101516366735	0.192424099132	0.0381220933515	0.136069208026	0.0827226519524	0.00653426780599	0.104842781142	1.0
SAMD4A.GC[GT]GG[ACT][AC]	0.37209203768	0.202497386791	0.0110507272788	0.0927507910794	0.315815266805	0.329124595357	0.216663698356	0.97209844492
RBM45.GACGA[AC][ACG]	0.0579211834923	0.20991408549	0.123753964048	0.177452815587	0.323662442572	0.153460799583	0.0877889237695	0.0720035703575
RBMS3.[AC]TATA[GT][AC]	0.176798992534	0.214265825283	0.15994514372	1.0	0.230966414712	0.0934625957121	0.00128580630031	0.568909014935
RBM42.AACTA[AC]G	0.158314013674	0.223434573256	1.0	1.0	1.0	1.0	0.000257225421085	1.0
TARDBP.GAATG[AGT]	0.253531871131	0.227991676248	0.114043003997	0.0442292684545	0.0899320248636	0.00319613628157	0.0138275789698	0.0114764653666
KHDRBS1.ATAAAA[ACG]	0.669764474159	0.275765130014	0.375883753945	0.344975294074	0.286065718349	0.188378452893	0.215634377331	0.453630994678
TUT1.[AC][AG]ATACT	0.199503523199	0.294538275399	0.351210069731	0.0549383560476	0.00697513459127	0.0275104019841	0.133404603034	0.535242559181
HNRPLL.[AG]CA[ACT]ACA	0.51883822531	0.316383557518	7.49023957419e-05	0.841412134765	0.719310534881	0.210676482581	0.0201638458676	0.609314065092
HNRNPK.CCA[AT][AC]CC	0.121471177513	0.317759569966	0.313548281654	0.080248266767	0.0166328567718	0.0335832297884	0.00821442966606	0.239419183401
Tra2-beta.GAAAGAA	1.0	0.393827947808	0.250007063977	0.351210069731	0.0594333902633	0.00344346283233	0.0111002100915	0.400780543702
CNOT4.GACAGA	0.0176523946146	0.434008648037	0.0819131913535	0.607592398318	0.576328458454	0.474243225053	0.193007113295	0.00219196196661
RBM6.[ACT]ATCCA[AG]	0.118233696962	0.445672508164	0.561133862359	0.28510035198	0.655865513385	0.0178276258889	0.00207681829381	0.317759569966
RBMS1.[GT]ATATA[GC]	0.20991408549	0.576328458454	0.0321178197333	1.0	1.0	0.0206424050965	0.00186878855656	1.0
A1CF.[AT]TAATT[AG]	1.0	0.595153791169	0.210676482581	1.0	1.0	0.000619724164056	0.0233768290294	0.346647558103
MBNL1.GCTTGC	0.0329595439646	0.609314065092	0.0944751471295	1.0	1.0	0.245769545203	0.0899920373225	1.0
RBM28.G[AT]GTAG[AGT]	0.108428193649	0.669538484282	0.0144843595268	0.342871162299	0.411061603538	0.412297667571	0.4281285807	1.0
ANKHD1.AGACG[AT][AT]	0.0103765781153	1.0	1.0	1.0	1.0	0.167937916799	0.177452815587	1.0
SRSF7.ACGACG	1.0	1.0	0.0170746497851	1.0	1.0	0.0503623461451	1.0	1.0

## Sheet: ICM_ES_down
RBP	smallest_p_in_upstreamExon-3prime	smallest_p_in_upstreamExonIntron	smallest_p_in_upstreamIntron	smallest_p_in_targetExon-5prime	smallest_p_in_targetExon-3prime	smallest_p_in_downstreamIntron	smallest_p_in_downstreamExonIntron	smallest_p_in_downstreamExon-5prime
HuR.TTTTTT[GT]	0.0733555667517	6.61098719319e-10	0.0109370875654	0.212587329021	0.272967344334	0.00374940474678	0.0294820774766	0.391623965973
RALY.TTTTTT[CGT]	0.0379448048473	1.90193391272e-08	0.00852667028059	0.332866811064	0.0716225040911	0.0177756379339	0.0321877916843	0.143117790018
PTBP1.[ACT][CT]TTT[CT]T	0.053769359109	2.5750799732e-08	0.000102495790171	0.130945055837	0.0265499905229	0.00262761066385	0.215507741269	0.726239288828
TIA1.TTTTT[CGT][GT]	0.0143969422829	2.79299284162e-08	0.0117986579173	0.126238275345	0.251002731201	0.0374193999695	0.161100799557	0.014886370019
HuR.TT[AGT]TTTT	0.246484237645	1.10525417523e-07	0.00150912481624	0.462060409864	0.367541429596	0.0028276607709	0.00428506065473	1.0
CPEB4.TTTTTT	0.0591345515876	8.68922046728e-07	0.0205012241088	0.219470130229	0.116506514415	0.0188002466805	0.00107253509522	0.241969059955
ZC3H14.TTT[AGT]TTT	0.555586242776	1.450685063e-06	0.00442557397553	0.345485814051	0.147320361169	0.011932387545	0.00537290676457	0.524406244321
HNRNPC.[ACT]TTTTT[GT]	0.0654919789835	1.72264944647e-06	0.032094806055	0.287184544407	0.0906036899635	0.00904053873222	0.0577418693039	0.249168623021
HNRNPCL1.[ACT]TTTTT[GT]	0.0654919789835	1.72264944647e-06	0.032094806055	0.287184544407	0.0906036899635	0.00904053873222	0.0577418693039	0.249168623021
TIA1.[AT]TTTTT[CGT]	0.172001025963	1.91828985823e-06	0.0110975914684	0.296215078351	0.0836055858841	0.020267584448	0.0676476755915	0.0063754095046
HuR.TT[AT]GTTT	1.0	1.48994383849e-05	0.00524883197	0.132730308695	0.0504276580887	0.00603562887053	0.000322199489569	0.303555014383
PTB.CTCT[CT][CT]	0.0243441098572	4.27043241527e-05	5.76675488476e-08	0.157933249738	0.0576395146947	0.000136415278982	0.0100159698584	0.355237115286
SART3.A[AG]AAAA[AC]	0.00044854527351	0.000115762521715	0.260236430142	0.856697419744	0.844389745303	0.0202814793649	0.0855550189317	0.0518925081774
PABPC1.A[AG]AAAA[AC]	0.00044854527351	0.000115762521715	0.260236430142	0.856697419744	0.844389745303	0.0202814793649	0.0855550189317	0.0518925081774
SRp20.CTC[GT]TC[CT]	0.216898983904	0.000223283624112	0.000528605082363	0.0692988210195	0.168688678411	0.0797726955209	0.0253246681767	0.791082825637
SFPQ.[GT]T[AG][AG]T[GT][GT]	0.387015873349	0.000385168721861	0.0519923765173	0.295508038051	0.230970071944	0.000154977016022	0.211791983967	0.509545787382
ZCRB1.G[AG][ACT]TTAA	0.360955494089	0.000408961984915	0.0597177127152	0.169010428984	0.214991437761	0.00426896670939	0.00349251584111	0.713397674606
Tra2-beta.GAAAGAA	0.395353474231	0.000569433553622	0.547289348689	1.0	1.0	0.241969059955	0.230700651962	0.115587779582
HuR.TTT[AG][GT]TT	0.582169138292	0.00274703250377	0.0973536563718	0.421333783928	0.164371566741	0.00202186378094	0.00461024409564	0.609592827092
BRUNOL6.TGTG[AGT][GT]G	0.122210701987	0.00278529892097	0.000550974038226	0.0078207636639	0.0153868547807	0.000112994481791	0.00449366140907	0.200145939305
ENOX1.[ACT][AG][GT]ACAG	0.0748909937932	0.003116257853	0.203445612216	0.145467518632	0.0423724045828	0.149701981134	0.268663184171	0.0212755947773
SRp20.[AT]C[AT][AT]C	0.00174262508435	0.00342836303867	0.00567756287487	0.147204943782	0.0953962948552	0.000102606591144	0.0369109461264	0.683457302994
CPEB2.C[ACT]TTTTT	0.157934816172	0.00367158323331	7.37584551837e-05	0.413663832358	0.282664828407	0.0397066928322	0.390128134821	0.518508606341
RBM46.[AG]AT[GC]A[AT][AGT]	0.0951030764234	0.00369050261222	0.0201632934364	0.73537229818	0.741624924401	0.201412960778	0.222410168072	0.153864050014
RBM3.[AG]A[AGT]AC[GT]A	0.681607935315	0.00620712709193	0.242674631721	0.466710995194	0.264010515796	0.012417039286	0.0434494677004	0.296215078351
PABPC3.[AG]AAAAC[AC]	0.000729475918871	0.00620712709193	0.345028321261	0.202687575151	0.0775321866511	0.277527165091	0.0345068890135	0.201399812193
RBM41.[AT]TAC[AT]T[GT]	0.219470130229	0.00720240175821	0.0425942940976	0.314224336609	0.539946371132	0.449442629755	0.170877003346	0.163076568179
DAZAP1.TAG[GT][AT][AT][AG]	0.579583379858	0.00841774412029	0.401625686085	0.852511063064	0.783155769696	0.130999288301	0.0935428145114	0.74363238255
RBMS3.[AC]TATA[GT][AC]	0.0209820756991	0.0109442554688	0.0139163899558	0.0641224563923	0.069903165047	0.0692102773494	0.0527183131046	0.0209820756991
HNRNPH2.GGGAGGG	1.0	0.0116637676808	0.0458913464494	0.0415755641139	0.0373956864892	9.43836781869e-05	0.115587779582	0.104385869244
A1CF.[AT]TAATT[AG]	0.4349121244	0.0152419729096	0.249299510372	0.0615204628593	0.197175889324	0.0898825505262	0.150538882309	1.0
SRSF10.A[AG]AG[AG][AG][AG]	0.213273908077	0.0177734549505	0.250134761778	0.307324805949	0.49764721316	0.184434131109	0.165758536962	0.0408471219696
HuR.TT[GT][AG]TTT	1.0	0.0180217835278	0.105749108031	0.0979843630511	0.00967756808857	0.000586559406419	0.0136337442518	0.298470426536
SRSF9.A[GT]GA[ACG][AC][AG]	0.0393171005095	0.0201173531447	0.002272226875	0.657437240227	0.614966312844	0.362963568795	0.294257311934	0.208588402243
RBMS3.[ACT]ATATA	0.024285194713	0.0223569601881	0.000436288520274	0.536265894113	0.166527622651	0.105894395508	0.447385221596	0.298470426536
RBM5.GA[AG]GG[AT][AG]	0.389488269093	0.0235011503022	0.0781889629004	0.120270609897	0.263308504969	0.00168563376343	0.0805947812743	0.15824626756
ESRP2.TGGG[AG]A[AGT]	0.267497794867	0.024239347289	0.0680708158156	0.0772255947959	0.160202828533	0.00130267951102	0.546036611172	0.127165142173
PCBP3.TTT[CT]CC	0.726297836461	0.0257396116793	0.000303577181171	0.316469290062	0.141432971221	0.00695829509306	0.00255615498048	0.028613402933
SRSF9.[GT]G[AG][AT]G[GC][AC]	0.183380980162	0.02580530486	0.0210785971718	0.207702679982	0.169769448528	0.0312327146356	0.2168903567	0.27854406164
SRSF1.AGGA[GC][AC]	0.463417006591	0.0266386260471	0.0579148455716	0.714681755056	0.169519320125	0.15670912413	0.139176346158	0.396910904797
RBM45.GACGA[AC][ACG]	1.0	0.0271216568327	0.131413991712	1.0	1.0	1.0	1.0	0.441823883127
RBM47.GATGA[AT]	0.220821336261	0.0271610218104	0.0591360880629	0.332168334582	0.634769198862	0.136488315041	0.182857111326	0.320909724868
SRp55.[CT][CT][AT]C[AT][GC]G	0.166401999136	0.0285346426081	0.0905298942992	0.0115051285556	0.0221183755992	0.0126606370127	0.0186491409929	0.272162759626
TARDBP.GAATG[AGT]	0.0576395146947	0.0290256018706	0.00601787403862	0.258996982425	0.11067183243	0.0645025384793	0.0935428145114	0.384817801558
SAMD4A.GC[GT]GG[ACT][AC]	0.108870119993	0.0330962364541	0.353887109786	0.104343142852	0.0643207712191	0.200600742147	0.011060138265	0.0140651042586
FXR1.A[CT]GAC[AG]	0.10704870036	0.0338238646599	0.0170777419105	0.014326833798	0.208972865415	0.295423191631	0.335512155137	0.370544584442
HNRNPA1.[AGT]TAGGG[AT]	0.226947860936	0.0338238646599	0.218491247806	0.0152964725788	0.00509684959391	0.114563272396	0.0232352836096	1.0
HNRNPA2B1.[AGT]TAGGG[AT]	0.226947860936	0.0338238646599	0.218491247806	0.0152964725788	0.00509684959391	0.114563272396	0.0232352836096	1.0
HNRNPA1L2.[AGT]TAGGG[AT]	0.226947860936	0.0338238646599	0.218491247806	0.0152964725788	0.00509684959391	0.114563272396	0.0232352836096	1.0
RBFOX1.[AT]GCATG[AC]	0.391623965973	0.0347705507097	0.0685995861676	0.275881410066	0.260046714623	0.0127972478546	0.0177785292928	0.203836126561
ANKHD1.AGACG[AT][AT]	1.0	0.0360407034184	0.0444551367831	1.0	1.0	0.172987107103	0.193027924497	0.202867080538
U2AF2.TTTTT[CT]C	0.332866811064	0.0370866681224	0.000103627881875	0.563732411457	0.290605397457	0.017804046232	0.0784243794534	0.420833136456
RBM24.[AT]G[AT]GTG[AGT]	0.178254274026	0.0391252511054	0.0147259471218	0.346450519131	0.481567773581	0.0421403642481	0.019341761023	0.0549122292295
PCBP2.CC[CT][CT]CC[ACT]	0.459246910007	0.0424017791307	0.000147093595964	0.0268237257606	0.0997868951138	0.0186801854779	0.038810542577	0.668068086149
MSI1.TAGT[AT][AG]G	1.0	0.0428031225647	0.0917933193864	0.263986025095	0.222190094164	0.0049500012431	0.0746590265127	0.226947860936
PABPN1.A[AG]AAGA	0.0121669054132	0.0450084502775	0.00584416181479	0.874444698824	0.871948251575	0.310683171628	0.0817170681156	0.207341656343
SRSF1.GG[AG]GGA[ACG]	0.24100913845	0.0453165738365	0.017074121454	0.148013014298	0.0568516126117	0.187560783838	0.0539725624101	0.514447991035
KHDRBS1.ATAAAA[ACG]	0.0479580394359	0.0474667372301	0.240036433731	1.0	1.0	0.0374673163905	0.127478820159	0.441823883127
LIN28A.[CT]GGAGG[AG]	0.180306783213	0.04775402866	0.0562127695694	0.0906292358446	0.0597177127152	0.00222411398644	0.00222411398644	0.825528208232
SNRPA.[AT]TGCAC[AG]	0.033389905191	0.0534039634078	0.0703563067419	1.0	1.0	0.0444887324337	0.194962005119	0.116506514415
PCBP1.C[CT]TTCC	0.793595657679	0.0536214626388	0.00396140247965	0.333840296855	0.543606916054	0.0062384454869	0.000704592891798	0.64812406358
YBX2.AACA[AT]C[AGT]	0.00834710393017	0.0609731662627	0.213722084767	0.123542846639	0.0146402803946	0.00862121575124	0.00821242842242	0.539946371132
SRSF1.G[AG]AGGA	0.582099268034	0.0656111755797	0.0423724045828	0.58393195188	0.326870062862	0.33229401438	0.197664392558	0.275653458615
SRSF10.AGAGA[AG][AG]	0.119662558575	0.0681054383513	0.267497794867	0.579878698372	0.481567773581	0.335306982316	0.00542293952814	0.411811820676
RBM6.[ACT]ATCCA[AG]	0.0293731190284	0.0693882892618	0.123812234043	0.50418800399	0.392085819475	0.526977958453	0.00834710393017	0.211515660417
KHDRBS3.ATAAA[ACG]	0.0119587567164	0.0720161967221	0.0185663547114	0.927474707803	0.824440006407	0.282681266145	0.460691404879	0.249299510372
PABPC5.AGAAA[AGT]T	0.0405874580073	0.0756384800054	0.474404443149	0.640930302695	0.741881690129	0.126593544038	0.124831670451	0.663387884475
SRSF1.GGA[GC]G[AG][ACG]	0.401263413581	0.0788995569602	0.0259313825212	0.102215107405	0.0184164054368	0.0333880022099	0.19505936496	0.764699970766
LIN28A.[ACT]GGAG[AT]A	0.161185548755	0.0797726955209	0.11805693636	0.677613491313	0.923447644444	0.00973148335428	0.188605815532	9.78532208596e-06
RBM5.[GC]AAGG[AG]G	0.48467088287	0.0804733875918	0.00153139743913	0.378847482026	0.357539172217	0.54177913921	0.310437634833	0.0766459946797
G3BP2.AGGAT[AGT][AG]	0.6559791217	0.0825953556563	0.334366113183	0.544145016102	0.15221986118	0.0854708786142	0.321447099054	0.663387884475
BRUNOL5.TGTGT[GT][GT]	0.6397105783	0.083025917801	0.00642960759178	0.423439141833	0.23971295124	0.000566326140901	0.0289683243653	0.809666041776
RBM28.G[AT]GTAG[AGT]	1.0	0.0879098176158	0.175006908996	0.00198300652043	0.00477238362177	0.00017996331228	0.00458958331651	0.294948234051
SRSF2.GGAG[AT][AGT]	0.260535461573	0.0898887592433	0.00607167350197	0.437480089579	0.468294891101	0.0469198473824	0.645790387401	0.0191616825132
MSI1.TAG[GT][AT][AG]G	0.413663832358	0.0906292358446	0.264010515796	0.621460992385	0.541672987125	0.0348675335079	0.11659115052	0.497290330122
TUT1.[AC][AG]ATACT	0.141026381319	0.0917933193864	0.0478090865066	1.0	1.0	0.0116867088043	0.0078207636639	0.175200456736
RBM38.[GT][GT]GTGT[GT]	0.774930719478	0.0933384156276	0.020192853879	0.00922538484897	0.0677323960645	0.0141707077523	0.00371391605565	0.673634057369
BRUNOL4.[GT]GTGT[GT][GT]	0.826609724741	0.0952900196261	0.0235539618005	0.111161873769	0.184112607788	0.00148186774353	0.0689541655718	0.673634057369
FXR2.[AGT]GAC[AG][AG][AG]	0.395612423381	0.0957040291143	0.0637109043341	0.0426842514417	0.157786964682	0.0419027857364	0.437991844829	0.00297014716813
ZNF638.[CGT]GTT[GC][GT]T	0.0424427420223	0.103645897269	0.00536198480332	0.825528208232	0.846897062271	0.0230524740152	0.167716799348	0.021986802539
PABPC4.AAAAAA[AG]	0.352129699297	0.106612679103	0.241704943851	0.757541836346	0.535987578311	0.00203366402694	0.0744070712873	0.555586242776
HNRPLL.[AG]CA[ACT]ACA	0.194962005119	0.108575908474	0.287058073524	0.15140855823	0.107592238706	0.113666490465	0.307636976341	0.79237578714
MBNL1.GCTTGC	0.395353474231	0.111686346476	8.91641366147e-05	0.530232281124	0.368763311793	0.0436418193021	0.116899685174	1.0
YBX1.AACATC[AGT]	0.226203180275	0.118505437209	0.188340633414	0.358750876281	0.0277870626057	0.000305555073475	0.000477416183278	1.0
SRSF10.AGAGA[ACG][ACG]	0.168130279006	0.122119009959	0.196814439921	0.431927953928	0.273580858996	0.308535725545	0.00356611020127	0.114219924389
SF2-ASF.[AG]GAAGAAC	0.00198300652043	0.126073835099	0.172987107103	0.286236051029	0.16278251096	1.0	1.0	0.0733555667517
9G8.[AT]GGAC[AG]A	0.120869040414	0.134793568968	0.181752298605	0.458612678445	0.168688678411	0.190544253973	1.0	0.472738263807
KHDRBS1.TAAAA[ACG][ACG]	0.117048333472	0.138768894924	0.0728853069563	0.716924376002	0.808931687361	0.0592458048421	0.00871693119927	0.0444116737923
YBX1.AACATC	0.235204177281	0.168688678411	0.0870744516242	0.438378541441	0.0515566983561	0.00125495042153	0.00201145282724	0.6397105783
ESRP1.TGGTGG	0.262285234278	0.170136271726	0.0309499335463	0.160134044395	0.0879098176158	0.00887379012795	0.0783720241616	0.737168291862
MATR3.[AC]ATCTT[AG]	1.0	0.178027710795	0.00918876436203	0.715166434787	0.614383709868	0.0742188811515	0.00222411398644	0.0951419560753
FMR1.[GT]GACA[AG]G	0.120869040414	0.193342737775	0.00583577965701	0.0595051843463	0.268878075046	0.00313688660499	0.494488128811	0.0701816937164
RBMS1.[GT]ATATA[GC]	0.131413991712	0.197175889324	0.00705252008172	1.0	1.0	0.0342342365403	0.382812715382	1.0
RBM42.AACTA[AC]G	1.0	0.197962455636	0.183068419573	0.120701141589	0.231676783291	1.0	0.226947860936	0.212587329021
SRp40.[CT][AG]C[AG][GT][AC]	0.571354974893	0.214960964547	0.0259039376406	0.000979655622489	0.0901893271772	0.298304987441	0.016446481484	0.114318424158
HNRNPL.ACAC[AG]A[ACG]	0.410046267699	0.253262988822	0.00705252008172	0.100848478787	0.194892505543	0.0859113983505	0.0757527060781	0.0326545736998
PCBP1.CC[AT][AT][ACT]CC	0.472804133729	0.255806812801	0.000112847290971	0.763190573204	0.519459030029	5.06088986121e-05	0.000730373025518	0.607006743096
IGF2BP3.A[AC]A[ACT][AT]CA	0.000566748686289	0.280414753567	0.709501234179	0.46898293007	0.127122301601	0.328504053467	0.0904734426	0.642998629681
QKI.ACTAAC[ACG]	1.0	0.281840034404	0.406406584013	1.0	1.0	5.74565080909e-07	2.5162637968e-07	1.0
SRSF10.AGAGA[ACG][AC]	0.244276866369	0.353368095146	0.216492129894	0.609333372702	0.513069275612	0.34752819723	0.144725915408	0.0187035918108
HNRNPL.A[AC]A[CT]A[AC]A	0.0941469587476	0.360258642138	0.68545376772	0.838076642727	0.698140255492	0.240530334322	0.272937870274	0.671953587402
HNRNPK.CCA[AT][AC]CC	0.0223982698179	0.367541429596	0.00294356635359	0.584739134266	0.470733642817	0.0347705507097	0.0478090865066	1.0
SRSF1.GGAGGA	0.294574515859	0.382552536602	0.0968106711583	0.385257119368	0.113631408342	0.114507430693	0.289790474056	0.293757717458
SNRNP70.[AG][AT]TCAAG	0.413663832358	0.402216384398	0.298470426536	0.154299666935	0.524406244321	0.0316258212526	0.706213118105	0.254075684816
FUS.CGCGC	1.0	0.41508173796	0.0651427969123	0.12051301098	0.357015769067	0.336953161472	0.431424504299	1.0
IGF2BP2.[ACG][AC]A[ACT][AT]CA	0.00715943461977	0.461120813181	0.77424229939	0.535474446488	0.76009172252	0.20362916289	0.11315983341	0.364111628312
CNOT4.GACAGA	0.492534004735	0.488611735178	0.642457905609	0.669573217553	0.410174835962	0.148535333887	0.169646884563	0.333840296855
KHDRBS2.[AG]ATAAA[AC]	0.0488456470886	0.604390903562	0.0288683361284	1.0	1.0	0.322831166116	0.640648807773	0.0104721751164
ZC3H10.[GC][GC]AGCG[AC]	0.755594777458	0.777706190126	0.0648298035624	0.0470785169988	0.0403365711371	0.0152170995304	0.3840964196	0.161603233773
RBM8A.[AG][CT]GCGC[CGT]	1.0	0.842057336749	0.230700651962	1.0	1.0	0.181752298605	1.0	1.0
PPRC1.[GC][GC]GCGC[GC]	0.921505590851	0.844139077611	0.0371642679043	0.138941767892	0.143117790018	0.427915552597	0.116506514415	0.336953161472
RBM4.GCGCG[GC][GC]	1.0	1.0	0.360955494089	1.0	0.197962455636	0.183068419573	1.0	1.0
SRSF7.ACGACG	0.281840034404	1.0	1.0	1.0	1.0	1.0	1.0	1.0
RBM4.GCGCG[GC]G	1.0	1.0	0.231676783291	1.0	0.0765244426334	0.115295714714	1.0	1.0

## Sheet: DCM_MXE_up
RBP	smallest_p_in_upstreamExon-3prime	smallest_p_in_upstreamIntron-5prime	smallest_p_in_upstreamIntron-3prime	smallest_p_in_targetExon-5prime	smallest_p_in_targetExon-3prime	smallest_p_in_Intron-5prime	smallest_p_in_Intron-3prime	smallest_p_in_targetExon2-5prime	smallest_p_in_targetExon2-3prime	smallest_p_in_downstreamIntron-5prime	smallest_p_in_downstreamIntron-3prime	smallest_p_in_downstreamExon-5prime
HNRNPH2.GGGAGGG	0.0489646608461	3.10652601923e-05	1.0	0.0373617552682	0.0356930949038	0.0229259293444	0.00240388196827	1.0	1.0	0.160743739288	0.162203224743	1.0
HNRNPL.ACAC[AG]A[ACG]	1.0	8.80148128685e-05	0.0274983380823	1.0	1.0	0.202089397287	0.230795802843	0.00371490508732	0.00338085627586	0.238812998183	0.230795802843	1.0
RBM5.GA[AG]GG[AT][AG]	0.533585062743	0.000169158243986	0.0151409303698	0.145947675905	0.0198896128186	0.00463990876643	0.00156185272649	0.39190957431	0.517574938921	0.0692426799988	0.0722436774248	0.153315097093
SRSF9.[GT]G[AG][AT]G[GC][AC]	0.0961978585679	0.000421966790659	0.00733780728882	0.171681646493	0.0810329365297	0.0714526841598	0.00286695440166	0.23677886692	0.495110560283	0.00325578099749	0.000773079708788	0.408187537693
9G8.[AT]GGAC[AG]A	0.0419561399128	0.000707808779006	3.02512236206e-05	0.0494079438718	0.104566078452	1.0	1.0	0.385392657318	0.173791326612	0.148979266239	1.0	1.0
RBM45.GACGA[AC][ACG]	1.0	0.001471131946	0.000592657848382	0.00701664769799	0.0151258790692	0.0273078679068	1.0	0.111181387367	0.0604326504669	0.0273078679068	1.0	1.0
SRSF1.GGA[GC]G[AG][ACG]	0.526601487394	0.00170745150709	0.000455557369934	0.00150448150945	2.92015301282e-05	0.0419458364445	0.082884840697	0.3265340209	0.192622700533	0.0232503513178	0.0166274661076	0.319448503557
PABPC3.[AG]AAAAC[AC]	0.255908103687	0.00224960972408	0.420106330907	1.0	1.0	0.127681915057	0.00898980398473	0.545861502855	0.454855906295	1.0	0.170809937011	0.000385319200595
RBM4.GCGCG[GC]G	0.0924683362279	0.00258290184057	0.000592657848382	1.0	1.0	1.0	1.0	1.0	1.0	1.0	0.00689546455609	1.0
RBM8A.[AG][CT]GCGC[CGT]	1.0	0.00349005375017	0.15340945947	1.0	1.0	0.000114186533227	1.0	1.0	1.0	1.0	0.00322115489313	1.0
SRSF10.A[AG]AG[AG][AG][AG]	0.527568305118	0.00404634170523	0.026475345094	0.118279591515	0.138674591002	0.00407831767395	0.0701153395171	0.108943398418	0.0948169154193	0.0518551017537	0.302872771263	0.00763814924355
SRSF1.AGGA[GC][AC]	0.403037307497	0.00411890073623	0.0243513671923	0.215259236431	0.352125609463	0.00297631598456	0.0355627947235	0.519528085641	0.710994210334	0.0704267557907	0.0690806303997	0.270950008643
FXR1.A[CT]GAC[AG]	0.543431412827	0.00539295618508	0.0747975332151	0.309855933918	0.604840619784	0.00645801776665	0.395053806322	0.0246645989757	0.0403392021377	0.0632657314638	0.0141084704741	0.0128685696126
RBM4.GCGCG[GC][GC]	0.192293070061	0.00894424213085	0.00184772603704	0.0171527646272	0.040690726854	0.0489646608461	1.0	1.0	1.0	1.0	0.00861215346771	1.0
SRSF9.A[GT]GA[ACG][AC][AG]	0.180031353854	0.00958873531058	0.201998471481	0.72577469474	0.729954481244	0.0105416931269	0.0623999407957	0.34364117053	0.494739741133	0.0364227960877	0.122912769907	0.000889629162202
SRSF1.GG[AG]GGA[ACG]	1.0	0.0101252785389	0.00464540871161	0.0147831271165	0.000561155244445	0.000525545873225	0.0334113759756	1.0	1.0	0.483035304847	0.305001125123	1.0
YBX1.AACATC[AGT]	1.0	0.0167382934223	1.0	1.0	1.0	0.178096890777	0.0254964731133	1.0	1.0	0.0010026681185	0.193699612379	1.0
RBM3.[AG]A[AGT]AC[GT]A	0.513274456179	0.0176435182367	0.132913719084	0.374483555413	0.393987620526	0.13642989068	0.130582059754	0.00444205979939	0.00714233173172	0.00409205535378	0.0260824844604	0.00598734917365
MBNL1.GCTTGC	1.0	0.0181357833552	0.233477206084	0.203479485451	0.0128425516779	0.186643203894	0.222697212801	1.0	1.0	0.249377339027	1.0	1.0
ESRP1.TGGTGG	0.34753452605	0.0200447626257	0.0216335562366	0.286500610855	0.523534107562	0.490309289586	0.0456243942056	0.32540925962	0.565632948473	1.0	0.00248312581062	0.503682882247
IGF2BP2.[ACG][AC]A[ACT][AT]CA	0.810956861492	0.0229498532048	0.0736368188107	0.713207341617	0.721859772184	0.377842119595	0.00162879499634	0.528723982054	0.240984889743	0.586731654609	0.00174901362911	0.00164612366371
SRSF1.G[AG]AGGA	0.685402106688	0.0236065429699	0.0285457701219	0.0394844330036	0.0088620252069	0.0740727287471	0.0223168899904	0.300748178915	0.385032973591	0.614613453856	0.36895922039	0.307521795486
KHDRBS3.ATAAA[ACG]	0.358896638665	0.0238759329104	0.247717446326	0.320737810317	0.225694681215	0.575238884751	0.125333011335	0.0189729308345	0.00863326587409	0.0314440342057	0.0187359993793	0.430246923611
FUS.CGCGC	1.0	0.0248394527924	0.0118810452065	0.0861466542953	0.00701664769799	0.000912321231905	0.0908918807028	1.0	0.0538959453641	1.0	6.40194527237e-06	1.0
FXR2.[AGT]GAC[AG][AG][AG]	0.243022725331	0.0254191822586	0.0708785562932	0.454668746113	0.292292597932	0.0706524629906	0.0411780099978	0.194979975631	0.161224899916	0.00095369481023	0.0792734906829	0.224430224469
RBFOX1.[AT]GCATG[AC]	1.0	0.0261568057392	0.26752566074	1.0	1.0	0.00249239125837	0.00591098762584	1.0	1.0	0.0391854811126	0.305001125123	0.0309714699509
CNOT4.GACAGA	0.32540925962	0.0264895902538	0.377775740453	1.0	1.0	0.367848721869	0.0187082631077	0.323038637267	1.0	0.0782815020601	0.118868183689	0.0708809112403
YBX1.AACATC	1.0	0.0268241115011	1.0	1.0	1.0	0.217252540974	0.0361101826405	0.324224950838	0.350963391624	0.00199079561402	0.225405835615	1.0
ZC3H10.[GC][GC]AGCG[AC]	0.0239719886943	0.0268241115011	0.00758513627997	0.288994505654	0.232137633104	0.0956133428768	1.0	0.135554145905	1.0	0.0797825200662	0.0971819024929	0.00614185289995
HNRNPL.A[AC]A[CT]A[AC]A	1.0	0.0273351292443	0.0462176674942	1.0	0.687662560363	0.544975137953	0.0425627447298	0.087992302827	0.315578039185	0.0273351292443	0.0479676960221	0.000271263300712
SRp20.[AT]C[AT][AT]C	0.0142983454775	0.0289067107267	0.016333213197	0.837858665923	0.918842769425	0.0372017377767	0.0181973945333	0.000354804520616	9.05266506958e-07	0.00889957731377	0.00111479334845	0.310335280597
IGF2BP3.A[AC]A[ACT][AT]CA	0.504562320232	0.0308820029107	0.128048725792	0.611150216806	0.526054143376	0.338112323251	0.0133200837164	1.0	1.0	0.34005778685	0.0497578118531	0.000399780375253
PPRC1.[GC][GC]GCGC[GC]	0.34982237166	0.030991175961	3.37940462578e-05	0.0685423078387	0.109636287648	0.00309297501722	0.100311155451	1.0	0.0506111698122	1.0	0.00284402780801	1.0
SRp55.[CT][CT][AT]C[AT][GC]G	0.00149157715775	0.033554199344	0.0185362520786	0.0619270393301	0.118441272414	0.00831376041548	0.0303723789958	0.0938362969943	0.663126063386	0.0734429732652	0.0173609470504	0.349299245738
PCBP2.CC[CT][CT]CC[ACT]	0.00759594325744	0.0341140490223	0.0107404393796	0.452925523062	0.268308441231	0.0280640892285	0.0275421277746	0.245010554413	0.0425255619217	0.00151955550633	0.531509842616	0.471001101138
SRp40.[CT][AG]C[AG][GT][AC]	0.0387575403587	0.0351688930422	0.0316374175405	0.00209263100732	0.0562807945979	0.00839832541015	0.00148859856076	0.00424438673667	0.0247349445838	0.067902645411	0.00145789322735	0.684812091405
PCBP1.C[CT]TTCC	0.00176553615373	0.0382384265167	0.00570289150381	0.320659982716	0.244364849713	0.0965800624189	0.00600679628539	0.185720735735	0.0548855969274	0.00926162583481	0.314287077206	0.107316693947
RBMS3.[AC]TATA[GT][AC]	0.218617146473	0.0389880156269	0.00692420187018	1.0	1.0	0.00436276467973	7.54405125762e-05	1.0	1.0	0.558612799321	0.613231743231	0.295192523219
ZNF638.[CGT]GTT[GC][GT]T	1.0	0.0424108402192	0.0784223867715	0.331300845737	0.426211376087	0.259886041089	0.0851576437473	0.230795802843	0.444156926179	0.236625298384	0.246948282581	0.372279440658
YBX2.AACA[AT]C[AGT]	1.0	0.0541828019775	0.352102480574	1.0	1.0	0.312271058934	0.0637328700983	1.0	1.0	0.0076407475752	0.330126512061	1.0
SAMD4A.GC[GT]GG[ACT][AC]	0.00729856447251	0.0581184074318	0.012750263388	0.141744623026	0.161608442587	0.126526442706	0.557037974458	0.463461649269	0.298121857673	0.149502437758	0.127681915057	0.54505286196
MATR3.[AC]ATCTT[AG]	1.0	0.0591162890066	0.013604586649	1.0	1.0	0.0586614259729	0.387552352653	1.0	0.312271058934	0.000761463446223	0.374483555413	1.0
FMR1.[GT]GACA[AG]G	0.36226790271	0.0595724034101	0.0415558568072	1.0	1.0	0.0502639701929	1.0	0.381051213943	0.170908876339	0.272632693079	0.295192523219	1.0
RBM24.[AT]G[AT]GTG[AGT]	0.237913999756	0.0602569335283	0.127745689004	0.714113048454	0.699275342978	0.51502515658	0.114448020355	0.119082222548	0.3265340209	0.0874001759581	0.00881252948374	0.67386114362
ANKHD1.AGACG[AT][AT]	1.0	0.063684650353	1.0	1.0	1.0	1.0	0.0473153985211	1.0	1.0	0.00138344874199	1.0	1.0
G3BP2.AGGAT[AGT][AG]	1.0	0.0675126982822	0.125373636104	1.0	1.0	1.0	0.392919622876	0.297657113972	0.249377339027	0.0708809112403	1.0	0.0568545944526
DAZAP1.TAG[GT][AT][AT][AG]	1.0	0.0679695080406	0.476390697511	1.0	1.0	0.174836310515	0.0956661501558	0.124971427006	0.146013393575	0.207537425277	0.369931121422	0.26880565085
PTB.CTCT[CT][CT]	0.0416803767248	0.0711833457508	0.000121153308726	0.0867978202667	0.280518303137	0.0219155955619	0.0167434483813	0.190989159506	0.0925224920265	0.00517827106561	0.00128773243776	0.62549708462
RBM5.[GC]AAGG[AG]G	0.556248531595	0.0828361623738	0.327771875865	0.212262498132	0.0431658203368	0.313475563232	0.355508192721	0.594104630359	0.297657113972	0.298886290841	0.309855933918	0.0592161379511
LIN28A.[CT]GGAGG[AG]	0.457739170914	0.0864351777438	2.22405261722e-06	0.288994505654	0.273904076106	0.037251842821	0.281487491768	0.123076142412	0.0747975332151	0.251996250402	0.27896821245	1.0
QKI.ACTAAC[ACG]	1.0	0.0893127847128	1.0	1.0	1.0	0.07658444764	0.0893127847128	1.0	1.0	0.0971819024929	0.0893127847128	1.0
PCBP1.CC[AT][AT][ACT]CC	0.15917171046	0.0901195547257	0.00790178091086	0.571782593581	0.39077818012	0.0683540358175	0.0600459964779	0.465356168283	0.248240591204	0.00293168674225	0.246948282581	0.0524277514026
LIN28A.[ACT]GGAG[AT]A	0.374483555413	0.0985878900249	0.155530841416	0.000756172518131	0.00593416870947	0.41703036684	0.00547467993873	0.350963391624	0.27673574393	0.02885837166	0.0295620233803	0.00470081665022
MSI1.TAG[GT][AT][AG]G	1.0	0.0991270978309	0.141744623026	1.0	1.0	0.112317975814	0.115686767439	0.18380399892	0.074981395032	0.0177885328997	0.0188225178647	1.0
TARDBP.GAATG[AGT]	1.0	0.100057142367	0.14070650018	0.778726979488	0.495699906886	0.115586511181	0.0198716127761	0.410831170272	0.750914896105	0.105727749035	0.418488641744	0.157461545872
SFPQ.[GT]T[AG][AG]T[GT][GT]	0.652050649454	0.113081126679	0.000632531032419	0.225415237442	0.319158952478	0.0599901991814	0.026341127386	0.0274878330517	0.00121312388454	0.38772380954	0.121422406327	0.87224825629
RBM41.[AT]TAC[AT]T[GT]	1.0	0.121593783395	0.00696890088087	0.414970989841	0.353239641651	0.0387194843448	0.458814314163	0.0211497932916	0.00645801776665	0.39190957431	0.406188619242	0.391849810407
SRSF2.GGAG[AT][AGT]	0.454075181274	0.133143948405	0.138674591002	0.000389907787352	0.0279017968369	0.293627281298	0.00332262565441	0.248296654883	0.0510362836636	0.0823740242992	0.0304603916686	4.9670017513e-06
ZCRB1.G[AG][ACT]TTAA	1.0	0.134083314739	0.148902432335	1.0	1.0	0.476588539982	0.096975504273	0.168016730217	0.300113393207	0.123649491302	0.121360247991	0.159281802294
A1CF.[AT]TAATT[AG]	1.0	0.137018051792	0.0421780074786	1.0	1.0	0.121931516887	0.0948612265585	0.00941091170999	0.00108018484848	0.144121724787	0.272197616484	1.0
RBM47.GATGA[AT]	1.0	0.143526605353	0.17513630475	0.44752411547	0.493909172087	0.471936318266	0.179481787523	0.0787941366788	0.0129510838268	0.501035526992	0.00742138232974	0.0750140544425
SRSF1.GGAGGA	1.0	0.145313630585	0.128260641396	0.0146945330183	0.000704497492354	0.100749898137	0.166567011412	0.61804693817	0.514999066826	0.41703036684	0.202089397287	1.0
KHDRBS2.[AG]ATAAA[AC]	0.156350557794	0.14650773563	0.17513630475	1.0	1.0	0.494805304583	0.220567438442	0.345238918444	0.308645306563	0.00552090282031	0.182596833987	1.0
PCBP3.TTT[CT]CC	1.0	0.159130505618	0.00344721596592	0.0843726565697	0.488500101394	0.054413885115	0.0108325800626	0.296425859217	0.392919622876	0.00168767094485	0.370562917577	0.344088195977
MSI1.TAGT[AT][AG]G	1.0	0.169464017217	0.255908103687	1.0	1.0	0.23748241784	0.229451711633	1.0	1.0	0.206252659304	0.0295620233803	1.0
KHDRBS1.TAAAA[ACG][ACG]	0.273904076106	0.176130043666	0.120570245851	0.210351171689	0.225053145405	0.0156211729673	0.00229892351192	0.223129599322	0.123076142412	0.0315572254513	0.105130726926	0.00146678055565
Tra2-beta.GAAAGAA	1.0	0.189472884017	1.0	1.0	1.0	0.0226126845812	0.101871857248	0.0254964731133	0.126490856458	0.146013393575	0.202089397287	0.0568545944526
BRUNOL6.TGTG[AGT][GT]G	1.0	0.204630043699	0.101110403387	1.0	1.0	0.0548855969274	0.0746871167332	0.0600297638485	0.346387694074	0.212262498132	0.057573303033	1.0
HuR.TT[AT]GTTT	1.0	0.205899678644	0.561746268196	1.0	1.0	0.216091158633	0.5124099348	1.0	1.0	0.107165652111	0.0147831271165	1.0
BRUNOL4.[GT]GTGT[GT][GT]	0.503682882247	0.217086173085	0.182641822454	0.536065673909	0.537712341756	0.13043464186	0.00255039682595	0.000955434823907	0.00566114946195	0.00676830583145	0.0517119392803	1.0
ESRP2.TGGG[AG]A[AGT]	0.0835314075488	0.231475995453	1.0	0.299416686248	0.281922373116	0.263772416867	0.00540929641279	0.165277249364	0.265068239626	0.0198716127761	0.706784685366	0.620772469188
HNRNPK.CCA[AT][AC]CC	0.138555040514	0.234814525433	0.0346099202138	1.0	1.0	0.0258257645051	0.00231735820314	0.193699612379	0.30743263153	0.0357327528718	0.225405835615	0.00739338633401
RBM46.[AG]AT[GC]A[AT][AGT]	0.628375416818	0.247138334104	0.0265495027084	0.692031934547	0.759812954127	0.0173062312197	0.0521204452083	0.466074675049	0.0307746668589	0.0167125871341	0.0246685317446	0.249834365257
HuR.TTT[AG][GT]TT	1.0	0.257156209622	0.101021072388	1.0	1.0	0.138540497703	0.549761194318	0.0971819024929	1.0	0.610868155138	0.0196540196679	0.214516432591
HuR.TT[GT][AG]TTT	1.0	0.259525500278	0.109883639849	0.355508192721	0.363387853718	0.142964805746	0.402598959067	1.0	1.0	0.354162347572	0.00725104507787	0.272632693079
TUT1.[AC][AG]ATACT	1.0	0.264959195449	0.306217905495	1.0	1.0	0.302561387972	0.314678033168	0.200696969931	0.169464017217	0.282743946321	0.249377339027	1.0
PABPC1.A[AG]AAAA[AC]	0.286500610855	0.281274063508	0.463531793126	1.0	1.0	0.292292597932	0.0854845673212	1.0	1.0	0.283218957474	0.00475090202694	0.0286685536222
SART3.A[AG]AAAA[AC]	0.286500610855	0.281274063508	0.463531793126	1.0	1.0	0.292292597932	0.0854845673212	1.0	1.0	0.283218957474	0.00475090202694	0.0286685536222
HNRNPA2B1.[AGT]TAGGG[AT]	1.0	0.326591566881	0.324224950838	1.0	1.0	0.0642012074447	0.0782815020601	1.0	1.0	1.0	0.209016521725	1.0
HNRNPA1L2.[AGT]TAGGG[AT]	1.0	0.326591566881	0.324224950838	1.0	1.0	0.0642012074447	0.0782815020601	1.0	1.0	1.0	0.209016521725	1.0
HNRNPA1.[AGT]TAGGG[AT]	1.0	0.326591566881	0.324224950838	1.0	1.0	0.0642012074447	0.0782815020601	1.0	1.0	1.0	0.209016521725	1.0
HNRPLL.[AG]CA[ACT]ACA	0.456779720488	0.340624315806	0.476588539982	1.0	1.0	1.0	0.0304013606959	1.0	1.0	0.12594970428	0.120219817422	0.209016521725
PABPN1.A[AG]AAGA	0.362425806282	0.342578510702	0.451102370893	0.643834236566	0.269604738157	0.178726215447	0.439129473727	0.18326623182	0.00113749627105	0.0019748930728	0.0240653646245	0.00290976953413
RBM38.[GT][GT]GTGT[GT]	0.456779720488	0.35215879261	0.154555099538	0.154321118268	0.399300489833	0.331035274238	0.0323060499093	0.00629663664579	0.00436276467973	0.111893614473	0.376239328126	1.0
SNRNP70.[AG][AT]TCAAG	1.0	0.366736339026	0.236149594807	1.0	1.0	0.129420055502	0.0346099202138	1.0	1.0	0.419082752612	0.150458475415	1.0
SRp20.CTC[GT]TC[CT]	0.00240388196827	0.375582812347	0.223129599322	0.0181357833552	0.0130881025266	0.365622068775	0.0489819858922	0.162203224743	0.0642012074447	0.308645306563	0.119650663565	1.0
PABPC4.AAAAAA[AG]	0.241467445346	0.431251526013	0.291644681104	1.0	1.0	0.0392115474125	0.125373636104	1.0	1.0	0.153717002887	0.0332059738508	0.0387956945634
KHDRBS1.ATAAAA[ACG]	0.112723901382	0.432254420263	0.132329857209	0.189472884017	0.249377339027	0.449044963088	0.172661686913	0.297657113972	0.271359163516	0.0296244358006	0.178859873315	0.141545888431
ZC3H14.TTT[AGT]TTT	1.0	0.453535626407	0.126174701095	1.0	1.0	0.338616495317	0.182829425524	1.0	1.0	0.269767012565	0.0162545611141	0.118868183689
HuR.TT[AGT]TTTT	1.0	0.460564942057	0.0788989691315	0.206252659304	0.213144922248	0.151714930559	0.182128423766	1.0	1.0	0.250230300375	0.0141994459579	0.111181387367
RBMS3.[ACT]ATATA	0.363387853718	0.486209527772	0.000551573561617	0.189472884017	0.120219817422	0.228123157562	0.000223005386883	0.0927149904931	0.113437890205	0.834413139036	0.213109830339	1.0
SRSF10.AGAGA[AG][AG]	0.632807005055	0.492112306386	0.521838770078	0.150704022099	0.0381005646256	0.0334113759756	0.30743263153	0.0800032907155	0.252119677713	0.16711763377	0.162218781452	0.0784223867715
TIA1.[AT]TTTTT[CGT]	0.324224950838	0.519528085641	0.00585732057971	0.335978359921	0.376680206327	0.188413555458	0.0347140697896	0.0353568951129	0.26880565085	4.30214121509e-05	0.094275701326	0.13705585108
BRUNOL5.TGTGT[GT][GT]	0.352102480574	0.549082228602	0.276087413147	0.370067837643	0.382139338892	0.216091158633	0.0169161396206	0.00419080530211	0.0797904571381	0.346415175108	0.0864686749855	1.0
ENOX1.[ACT][AG][GT]ACAG	0.718221050261	0.553077171666	0.643834236566	0.733608488033	0.476588539982	0.0891172782111	3.69282843383e-05	0.493909172087	0.855853982793	7.02400861213e-05	0.254060330224	0.00785756722259
PTBP1.[ACT][CT]TTT[CT]T	0.635430889387	0.598609236712	0.0567503356041	0.0945190505341	0.272845884013	0.132313098144	0.0160135122836	0.580101428722	0.388629454224	4.77455231766e-08	0.0126938233916	0.36226790271
SRSF10.AGAGA[ACG][ACG]	0.459995726395	0.652050649454	0.343218360911	0.0825624023572	0.111526981727	0.0884518274887	0.448070683633	0.0706524629906	0.184390147436	0.00746746667882	0.11970366018	0.195869926143
CPEB2.C[ACT]TTTTT	0.173791326612	0.657631539702	0.0025432610914	1.0	1.0	0.0565911856615	0.0218973414059	0.17235131149	0.169464017217	0.00146369572893	0.283218957474	0.0971819024929
TIA1.TTTTT[CGT][GT]	1.0	0.73820716924	0.047965522919	0.319467635163	0.373382432545	0.157871825455	0.0343578240538	0.156350557794	0.385392657318	0.000550380713635	0.00122022573929	0.132543172106
CPEB4.TTTTTT	1.0	0.902229930059	0.0191788873194	0.192293070061	0.229451711633	0.238305967691	0.129264082365	1.0	1.0	9.9438923817e-09	0.125633462919	0.0813775485082
HNRNPC.[ACT]TTTTT[GT]	0.352102480574	0.93479645833	0.117187733454	0.364505908055	0.401413037105	0.0645046440871	0.0234183019489	0.0623350711647	0.218617146473	8.99009156491e-07	0.0289959416004	0.147497573636
HNRNPCL1.[ACT]TTTTT[GT]	0.352102480574	0.93479645833	0.117187733454	0.364505908055	0.401413037105	0.0645046440871	0.0234183019489	0.0623350711647	0.218617146473	8.99009156491e-07	0.0289959416004	0.147497573636
SRSF7.ACGACG	1.0	1.0	1.0	1.0	1.0	1.0	1.0	1.0	1.0	1.0	1.0	1.0
RBM42.AACTA[AC]G	1.0	1.0	1.0	1.0	1.0	0.0653065774614	1.0	0.063684650353	0.0306703617318	1.0	0.00348488577031	1.0
SRSF10.AGAGA[ACG][AC]	0.284515483224	1.0	0.188853128047	0.68990734823	0.385392657318	0.504562320232	0.564082281607	0.188853128047	0.300064013652	0.00978206674646	0.0509732635181	1.0
RBM28.G[AT]GTAG[AGT]	1.0	1.0	0.283998282062	0.120397831581	0.143037554999	0.314678033168	0.0443886242389	0.0538959453641	0.124971427006	0.305001125123	0.128007741603	1.0
PABPC5.AGAAA[AGT]T	1.0	1.0	0.494805304583	1.0	1.0	0.193881720691	0.0363577805518	0.063706560944	0.00818443393679	0.0533034074886	0.210351171689	0.00703270193135
HuR.TTTTTT[GT]	1.0	1.0	0.0282613441901	0.0956133428768	0.124971427006	0.0861426839737	0.121973193027	1.0	1.0	0.00138768109141	0.0263218730327	0.0506111698122
RALY.TTTTTT[CGT]	1.0	1.0	0.00617610657534	0.15340945947	0.180955238196	0.13294074125	0.0604604229259	1.0	1.0	0.000181878961422	0.05539764457	0.0685423078387
U2AF2.TTTTT[CT]C	1.0	1.0	0.00152519966246	1.0	1.0	0.0131578376568	7.16209564785e-05	1.0	1.0	0.267660335168	0.504562320232	0.0538959453641
SF2-ASF.[AG]GAAGAAC	0.170908876339	1.0	1.0	1.0	1.0	1.0	0.0588025689381	1.0	1.0	1.0	1.0	0.0653065774614
SNRPA.[AT]TGCAC[AG]	0.234814525433	1.0	1.0	1.0	1.0	0.170908876339	0.144526722033	0.163660262615	0.0271603629481	0.013837056038	0.180955238196	1.0
RBMS1.[GT]ATATA[GC]	0.117335970867	1.0	0.318273269717	1.0	1.0	0.0411570553857	0.00737723854885	1.0	1.0	0.270083483945	1.0	1.0
RBM6.[ACT]ATCCA[AG]	0.572545370311	1.0	1.0	0.0911323319588	0.207170317847	0.341780897838	0.00583521793164	0.030991175961	0.0431658203368	0.34753452605	0.318273269717	0.0300115412272

## Sheet: DCM_MXE_down
RBP	smallest_p_in_upstreamExon-3prime	smallest_p_in_upstreamIntron-5prime	smallest_p_in_upstreamIntron-3prime	smallest_p_in_targetExon-5prime	smallest_p_in_targetExon-3prime	smallest_p_in_Intron-5prime	smallest_p_in_Intron-3prime	smallest_p_in_targetExon2-5prime	smallest_p_in_targetExon2-3prime	smallest_p_in_downstreamIntron-5prime	smallest_p_in_downstreamIntron-3prime	smallest_p_in_downstreamExon-5prime
FXR2.[AGT]GAC[AG][AG][AG]	0.424987563381	4.62230710875e-05	0.265944134762	0.0619077650559	0.33762202002	0.219240373416	0.00324101089487	1.0	1.0	0.0162724556552	0.251623179643	0.028091464597
PCBP1.CC[AT][AT][ACT]CC	0.31927261331	0.000346751477824	0.00858901838773	1.0	1.0	0.109989343103	0.412194981581	0.05381747215	0.120610642215	0.107965843546	0.432868639041	0.201674530483
PPRC1.[GC][GC]GCGC[GC]	0.230081300755	0.000695791366187	0.0680989197369	1.0	0.0432161065525	1.0	1.0	1.0	1.0	1.0	1.0	1.0
RBM8A.[AG][CT]GCGC[CGT]	1.0	0.00101760621078	1.0	1.0	1.0	0.0502456047017	1.0	1.0	1.0	1.0	1.0	1.0
FUS.CGCGC	0.0438050286316	0.00112726026207	0.0846699449214	1.0	0.0592121205073	1.0	1.0	1.0	1.0	1.0	1.0	1.0
ZNF638.[CGT]GTT[GC][GT]T	1.0	0.00131474801583	0.00442326275836	1.0	0.286362430343	0.416638693607	0.021284629391	0.241499377504	0.215998996998	0.0209958118358	0.0580447307279	1.0
FMR1.[GT]GACA[AG]G	0.0371154326077	0.00159929252673	1.0	0.217668232805	0.259120597221	0.188831081069	1.0	1.0	1.0	0.0138941203691	1.0	0.0304464056403
RBM4.GCGCG[GC]G	1.0	0.00220400227855	1.0	1.0	1.0	1.0	1.0	1.0	1.0	1.0	1.0	1.0
TARDBP.GAATG[AGT]	0.00807951226753	0.00366668104507	0.000857634068877	0.388833908954	0.313397233269	0.0334203225523	0.537168949775	0.201303863703	0.342304268519	1.0	0.0063344970484	1.0
9G8.[AT]GGAC[AG]A	1.0	0.00410894425955	1.0	1.0	1.0	1.0	1.0	1.0	1.0	0.0690814500262	1.0	0.201674530483
RBM4.GCGCG[GC][GC]	0.136402214155	0.0045562359166	0.0492443753367	1.0	1.0	1.0	1.0	1.0	1.0	1.0	1.0	1.0
HNRNPK.CCA[AT][AC]CC	0.114176072749	0.0114090770473	0.0116900661485	1.0	1.0	0.150025875894	1.0	1.0	1.0	1.0	1.0	0.148221147725
SRSF9.A[GT]GA[ACG][AC][AG]	0.420535201789	0.0144259347857	0.0252915790787	0.0682775357538	0.229855068663	0.0591014200828	0.0794150239959	0.0981736537845	0.089537184308	0.0664309222067	0.00525824508441	0.138972384852
RBFOX1.[AT]GCATG[AC]	1.0	0.0145102580358	0.0220431553442	1.0	0.189693325272	0.0132898459893	0.205912975953	0.116048617211	0.193133683446	0.0237478887044	0.00122699869244	1.0
RBMS3.[ACT]ATATA	1.0	0.0156031920552	0.319761339317	1.0	1.0	0.0789483833034	0.000163931355063	1.0	1.0	0.00384469299828	0.113170900672	1.0
SRSF1.GG[AG]GGA[ACG]	0.118188634479	0.0156849296713	0.189693325272	1.0	1.0	3.85092260976e-05	0.353543125134	0.445666189986	0.398671923433	0.0493574767971	0.349349905537	1.0
KHDRBS3.ATAAA[ACG]	1.0	0.0159355523035	0.367167612084	1.0	1.0	0.325723430422	0.0264604952091	0.438386981783	0.508378042349	0.106511864825	0.384716517907	0.380185289565
SRp20.[AT]C[AT][AT]C	0.593794267013	0.0173137647393	0.332924786051	0.146060900982	0.0679855103341	0.00316062735024	0.0111848875307	0.711796946915	0.449134359254	3.79522156775e-10	0.000138797897327	0.908267193958
PABPC1.A[AG]AAAA[AC]	0.0600753691473	0.0174433161613	0.607400727439	1.0	1.0	0.00344239541634	0.0180258732756	1.0	1.0	0.0247139837514	0.25957412071	1.0
SART3.A[AG]AAAA[AC]	0.0600753691473	0.0174433161613	0.607400727439	1.0	1.0	0.00344239541634	0.0180258732756	1.0	1.0	0.0247139837514	0.25957412071	1.0
SRSF10.A[AG]AG[AG][AG][AG]	0.184903833167	0.0209100707012	0.555464735278	0.42119822095	0.398253333841	0.065636790369	0.224086207221	0.502095270659	0.243678129975	0.1934170132	0.029851283697	0.720279867504
FXR1.A[CT]GAC[AG]	1.0	0.02111947356	0.197414799702	0.296992874376	0.431017879093	1.0	0.0308742807689	1.0	1.0	1.0	0.243117460955	0.0235558252556
PCBP2.CC[CT][CT]CC[ACT]	0.175996383945	0.0223668900436	0.00363003453541	1.0	1.0	0.000432969761352	0.0188839296092	0.0298117129386	0.0384455969343	0.357356172028	0.276706532755	0.0976894417714
HNRNPA2B1.[AGT]TAGGG[AT]	0.0361376621504	0.0257044480254	0.21181123014	1.0	1.0	0.191415226474	0.15272622149	1.0	1.0	0.0196768859971	0.178416566359	1.0
HNRNPA1L2.[AGT]TAGGG[AT]	0.0361376621504	0.0257044480254	0.21181123014	1.0	1.0	0.191415226474	0.15272622149	1.0	1.0	0.0196768859971	0.178416566359	1.0
HNRNPA1.[AGT]TAGGG[AT]	0.0361376621504	0.0257044480254	0.21181123014	1.0	1.0	0.191415226474	0.15272622149	1.0	1.0	0.0196768859971	0.178416566359	1.0
SRSF1.G[AG]AGGA	0.0970588020608	0.0257773318072	0.489745722063	0.326120626499	0.33128072283	0.0204248590399	0.141161590048	0.102167996299	0.0749705256926	0.109651343277	0.479614467564	0.690919824336
MATR3.[AC]ATCTT[AG]	1.0	0.025903665465	0.22099667459	0.167876300961	0.162558567839	0.227613614487	0.0430676897437	0.126281195742	0.15272622149	0.0346084845245	0.232541565423	1.0
ENOX1.[ACT][AG][GT]ACAG	1.0	0.0267556446602	0.121652720265	1.0	1.0	0.100641269334	0.424807540815	0.576694517129	0.379515262225	0.105284862753	0.135053399856	0.336616123854
SRSF2.GGAG[AT][AGT]	0.288275634309	0.028616003568	0.0148735059303	0.347900748415	0.240136689037	0.507839407967	0.0746631948105	0.551827534337	0.410604221973	0.107891030339	0.198898833731	0.012346113005
SRp40.[CT][AG]C[AG][GT][AC]	0.0949331286346	0.0348176392665	0.089692282763	0.0782458560563	0.0487223451298	0.0616306713756	0.0179523714153	0.652797482619	0.606719888634	0.0952857901051	0.0388557615151	0.778010041504
PABPC4.AAAAAA[AG]	0.154521963948	0.0406451816295	0.472180032319	1.0	1.0	0.00718168210477	0.0319500024697	1.0	1.0	0.00561177179004	0.148064377844	0.0061316909097
PTBP1.[ACT][CT]TTT[CT]T	1.0	0.0409127203279	0.000574937280327	0.282529314755	0.171461443028	0.0670260002536	0.105343059923	0.521142657677	0.502421183583	0.469925810748	0.0306081294019	1.0
PCBP1.C[CT]TTCC	0.42293203463	0.0410299020421	0.0455824201765	1.0	1.0	0.00566396998838	0.04191009815	0.325825843944	0.397368854689	0.507839295908	0.0317084312985	1.0
PCBP3.TTT[CT]CC	1.0	0.0439892977881	0.307419021592	1.0	1.0	0.0103709442563	0.0841587367863	1.0	1.0	0.0527189446906	0.520617086314	1.0
KHDRBS1.ATAAAA[ACG]	1.0	0.0450446341787	0.0877324015054	1.0	1.0	0.327274031649	0.0668657695984	1.0	1.0	0.320003699634	0.359785292474	1.0
IGF2BP2.[ACG][AC]A[ACT][AT]CA	0.0470258200301	0.04729158889	0.0681663481827	0.212231498046	0.313035837829	0.356672416358	0.00757859372865	0.0766874797161	0.148348795056	0.00130904602484	0.0774044497923	0.34149088143
SRSF1.GGA[GC]G[AG][ACG]	0.114410117762	0.047503085749	0.446870724034	1.0	1.0	0.0111135304047	0.0195851124241	0.188194706196	0.19203554282	0.00111293262581	0.114410117762	0.372777390079
A1CF.[AT]TAATT[AG]	1.0	0.0475634392003	0.466974681418	1.0	1.0	1.0	0.0763069048866	1.0	1.0	0.0712380107888	1.0	1.0
PABPC3.[AG]AAAAC[AC]	0.0457947671744	0.0503938689276	0.0839699762147	1.0	1.0	0.0617486310579	0.0827277350395	0.233360008007	0.454046354938	0.00899071416675	0.00977090608776	0.322192527251
HuR.TT[AGT]TTTT	1.0	0.0506450817961	0.00280089634397	1.0	1.0	0.00120425744814	0.117018823735	1.0	1.0	0.234374396511	0.00603915993993	1.0
SRSF1.GGAGGA	0.314870536361	0.0617486310579	1.0	1.0	1.0	0.00370016937825	0.300002659422	0.442644045009	0.390813549877	0.0447956481467	0.308959412676	1.0
SRSF1.AGGA[GC][AC]	0.200827969853	0.067130070365	0.318965841896	0.497623650738	0.140078886855	0.193960734964	0.00034550912906	0.822337132571	0.759431665503	0.00310501349318	0.0890036762647	0.492650732111
SFPQ.[GT]T[AG][AG]T[GT][GT]	0.110264492643	0.0696202497766	0.0410511288183	0.43777633763	0.426122327171	0.0105523102119	0.130984936914	0.709178651277	0.695754499512	0.263079806878	0.0534122842896	1.0
RBMS3.[AC]TATA[GT][AC]	1.0	0.0700627178183	0.0751036177788	1.0	1.0	1.0	0.000161702202914	1.0	1.0	0.0662901190829	0.329440824492	1.0
HNRNPL.A[AC]A[CT]A[AC]A	0.262282769447	0.0731103550813	0.190881937341	1.0	1.0	0.325723430422	0.13292597295	0.433484298876	0.475051182402	0.573879298644	0.320954352607	1.0
TIA1.TTTTT[CGT][GT]	1.0	0.0752307431018	0.00226069682784	0.202523919209	0.247148467838	0.028616003568	0.0399022975592	0.195704925092	0.235810409746	0.233512842422	0.390530809503	1.0
TIA1.[AT]TTTTT[CGT]	1.0	0.080148768994	0.00325613919551	0.210130235869	0.249557364195	0.116989618394	0.0722771605469	0.218501595797	0.240689115449	0.543493487467	0.446380457649	1.0
IGF2BP3.A[AC]A[ACT][AT]CA	0.365286219474	0.0820433767983	0.031076190909	1.0	0.704211294433	0.126748731557	0.00793838485581	0.0575499596547	0.0799096405537	0.104547540483	0.00547272175732	0.53154088638
SAMD4A.GC[GT]GG[ACT][AC]	0.218064556199	0.088681231683	0.0721238802074	0.253556077786	0.0950881641613	0.00707982126455	0.331601047585	0.519037112891	0.311920948741	0.314134257149	0.247952240749	0.130782613595
ZC3H10.[GC][GC]AGCG[AC]	0.267786026177	0.120713692353	1.0	0.0952441605292	1.0	1.0	1.0	0.145507291981	0.182771148571	0.0492443753367	0.0592121205073	1.0
Tra2-beta.GAAAGAA	0.182771148571	0.122573226225	1.0	1.0	1.0	0.112299795328	1.0	1.0	1.0	0.115112811163	1.0	0.198268453486
MBNL1.GCTTGC	1.0	0.123501604595	0.12812964519	1.0	0.148221147725	0.143693535958	0.14278529975	0.054240607161	0.130895419588	0.119782535102	1.0	1.0
HNRNPL.ACAC[AG]A[ACG]	1.0	0.132734679358	0.0856360224644	0.141876156957	0.101913230602	1.0	1.0	1.0	1.0	0.139143280518	1.0	1.0
RBM41.[AT]TAC[AT]T[GT]	0.155418491302	0.138638436942	0.057385505097	1.0	1.0	0.00735385370708	0.190497657627	1.0	1.0	0.229066927642	0.0302799151988	1.0
RBM5.GA[AG]GG[AT][AG]	0.00630428083193	0.146969338176	0.11543723705	0.557590624711	0.416005819186	0.105618907822	0.0224622059723	0.15062671208	0.0388477359795	0.114068315926	0.0889982287386	1.0
CPEB4.TTTTTT	1.0	0.154650357181	8.88936152211e-05	0.119782535102	0.146412813489	0.192598650915	0.104330246916	1.0	1.0	0.224654807792	0.296653631667	1.0
SRp55.[CT][CT][AT]C[AT][GC]G	0.328503023027	0.161810059565	0.204147391772	0.0916541581006	0.047503085749	0.0106467887787	0.110042234426	0.732252455408	0.803481293818	0.00212334159103	0.175397353218	0.142970538446
PABPN1.A[AG]AAGA	0.740931298451	0.16432932435	0.640439601092	0.19560434005	0.46581139397	0.216498006773	0.606964762489	0.270859014749	0.274117118457	0.198593601517	0.246463650392	0.0341973852331
RBMS1.[GT]ATATA[GC]	1.0	0.173162241047	0.210130235869	1.0	1.0	1.0	0.0157777325934	1.0	1.0	0.166992224791	0.193133683446	1.0
SNRNP70.[AG][AT]TCAAG	1.0	0.176668626377	0.139143280518	0.107592724291	0.0668657695984	1.0	0.132734679358	0.263071325331	0.314134257149	0.280990649651	0.0942876400536	0.223484254554
CPEB2.C[ACT]TTTTT	1.0	0.182839964101	0.00600746565627	1.0	1.0	0.54574184687	0.153935692842	1.0	1.0	0.219240373416	0.160228833905	1.0
HNRNPH2.GGGAGGG	1.0	0.186239164289	0.119782535102	1.0	1.0	0.0971543499246	0.116983491752	1.0	1.0	1.0	0.145507291981	1.0
RBM6.[ACT]ATCCA[AG]	0.0905885717674	0.203372457324	0.215998996998	0.267002219272	0.164334689149	0.230081300755	0.216834033456	0.243117460955	0.372777390079	0.241499377504	0.188831081069	1.0
RBM28.G[AT]GTAG[AGT]	1.0	0.210971154331	0.200824290354	1.0	1.0	0.193133683446	0.198268453486	1.0	1.0	0.187104001389	0.196560290512	1.0
CNOT4.GACAGA	1.0	0.222655893121	0.267002219272	0.184506891523	1.0	1.0	0.0378112281996	1.0	1.0	0.0332708470866	0.268569044205	0.155418491302
G3BP2.AGGAT[AGT][AG]	0.178416566359	0.229259564322	0.324374722491	1.0	1.0	0.284064880416	0.0640050967673	1.0	1.0	0.298499286131	0.277130388483	0.199973198013
HNRNPC.[ACT]TTTTT[GT]	1.0	0.22978812389	0.000405808046679	0.231722300534	0.267786026177	0.109612705016	0.0613640803542	0.231722300534	0.243925283847	0.579452927885	0.731772776995	1.0
HNRNPCL1.[ACT]TTTTT[GT]	1.0	0.22978812389	0.000405808046679	0.231722300534	0.267786026177	0.109612705016	0.0613640803542	0.231722300534	0.243925283847	0.579452927885	0.731772776995	1.0
HuR.TTTTTT[GT]	1.0	0.232615720774	0.000577683434689	0.0592121205073	0.0778804547556	0.0740376769074	0.0295791067088	1.0	1.0	0.287876647057	0.485828051934	1.0
KHDRBS1.TAAAA[ACG][ACG]	0.372099828661	0.243688703149	0.0830218313428	0.396716324165	0.399322462912	0.247653637206	0.0885990156645	0.402565236598	0.42293203463	0.246067082602	0.111155405448	0.391472087963
RBM5.[GC]AAGG[AG]G	0.0739068063442	0.243925283847	1.0	0.403211811025	0.29093672745	0.192274885088	0.223484254554	0.0606312871136	0.0957364634809	0.193991622355	0.222655893121	0.0864723741696
LIN28A.[CT]GGAGG[AG]	0.227613614487	0.259912334072	1.0	1.0	1.0	0.000793118650591	0.171403782554	0.3067303922	0.29093672745	0.173162241047	0.177543033402	1.0
HNRPLL.[AG]CA[ACT]ACA	1.0	0.280990649651	0.058969086936	1.0	1.0	0.279448879295	0.0310891324727	0.224311785124	0.282529314755	0.253556077786	0.3067303922	1.0
HuR.TTT[AG][GT]TT	1.0	0.29066953414	0.314190420591	1.0	1.0	0.00267623001144	0.026692031177	1.0	1.0	0.202485751297	0.0403987419428	1.0
HuR.TT[GT][AG]TTT	1.0	0.292664374235	0.350267719948	1.0	1.0	4.39760538749e-05	0.0343199238266	1.0	1.0	0.50256987176	0.0320103811163	1.0
RBM3.[AG]A[AGT]AC[GT]A	0.257534731416	0.298499286131	0.0506542307417	0.237439913588	0.139143280518	0.29245535071	0.0517006970299	0.332319665236	0.358403066568	0.322920661677	0.0706495226598	1.0
ZCRB1.G[AG][ACT]TTAA	1.0	0.299251352234	0.314870536361	1.0	0.223484254554	1.0	0.280220153008	0.185373461271	0.193133683446	0.0527551362715	0.0709435568557	0.100012518391
RALY.TTTTTT[CGT]	1.0	0.305027675059	0.00156929164161	0.0961997301893	0.114176072749	0.111601986928	0.0506919005706	1.0	1.0	0.332470557213	0.563405341413	1.0
KHDRBS2.[AG]ATAAA[AC]	1.0	0.313397233269	0.35563018438	1.0	1.0	1.0	0.0833481023634	0.188831081069	0.231722300534	0.322920661677	0.415372298582	0.168759493998
MSI1.TAG[GT][AT][AG]G	1.0	0.320003699634	1.0	1.0	1.0	1.0	0.000370296059664	1.0	1.0	0.303000313638	0.291696422136	1.0
RBM47.GATGA[AT]	0.603900225557	0.323648059838	0.0709435568557	0.301503000033	0.543738246415	0.320003699634	0.0814915526558	0.265147507528	0.241312163668	0.34159576923	0.337329665512	1.0
ESRP1.TGGTGG	1.0	0.326550304178	0.0043837719241	0.224311785124	0.295483418399	1.0	0.361853377421	0.359094530225	0.363228605845	0.0787326356189	0.0470554976532	1.0
SRSF10.AGAGA[AG][AG]	1.0	0.337329665512	0.284064880416	1.0	1.0	0.365286219474	1.0	1.0	1.0	0.380854635908	1.0	1.0
U2AF2.TTTTT[CT]C	1.0	0.349349905537	0.0874168484287	1.0	1.0	0.0960611205675	0.288406029747	1.0	1.0	0.401918002917	0.31927261331	1.0
PABPC5.AGAAA[AGT]T	1.0	0.351449704893	0.0849055938958	1.0	1.0	0.349349905537	0.378173161916	1.0	1.0	0.0808757540239	0.0858445555043	1.0
HuR.TT[AT]GTTT	1.0	0.383525224149	0.44082332175	1.0	1.0	0.00396643680727	0.0144945233246	1.0	1.0	0.412831742264	0.111005126048	1.0
PTB.CTCT[CT][CT]	0.191266345203	0.410151633281	0.00222600132979	1.0	1.0	2.94434512361e-05	0.00049753601674	1.0	1.0	0.151365318632	0.111155405448	0.159485645135
SRSF10.AGAGA[ACG][AC]	1.0	0.411557571033	0.315606071622	1.0	1.0	0.368019971351	0.0178778582286	1.0	1.0	0.384856449082	0.0169299426291	0.281760369981
ESRP2.TGGG[AG]A[AGT]	0.422305587931	0.430399696949	0.457010265676	0.345836014593	0.494188653747	0.124093572913	0.024295616074	1.0	1.0	0.122000616597	1.0	0.243117460955
SRSF9.[GT]G[AG][AT]G[GC][AC]	0.0789712959627	0.446242858686	0.453956306996	0.00166546512917	0.00277533044436	0.0244107579448	0.082657094348	0.0627232611903	0.0168943574223	0.0193989089954	0.00377713939913	0.794171620998
ZC3H14.TTT[AGT]TTT	1.0	0.449353650988	0.0480660859383	1.0	1.0	0.00155906933226	0.0110425031985	1.0	1.0	0.332695711392	0.07089335204	1.0
RBM46.[AG]AT[GC]A[AT][AGT]	0.00865222513566	0.461537911228	0.489439911373	0.0755328794739	0.293192336107	0.0791225380129	0.108062591307	0.158045275204	0.229066927642	0.0808861244519	0.0020939209221	0.554474585197
SRSF10.AGAGA[ACG][ACG]	1.0	0.479046105596	0.408360748258	1.0	1.0	0.500784834646	0.0564037123824	1.0	1.0	0.489745722063	0.0428491892717	0.363228605845
BRUNOL4.[GT]GTGT[GT][GT]	0.388833908954	0.533082167316	0.0225753042444	0.0293874459851	0.0540842810646	0.0469077511555	0.0580447307279	0.376828329731	0.269351274103	0.00765924321769	0.0900189598775	1.0
RBM38.[GT][GT]GTGT[GT]	0.066577726261	0.535640367694	0.00896580229281	0.349349905537	0.316340863626	0.036598325685	0.00790257004895	1.0	1.0	0.0331727830844	0.261165943278	1.0
DAZAP1.TAG[GT][AT][AT][AG]	1.0	0.540211917534	0.0720048927641	1.0	1.0	0.254404336237	0.265944134762	0.158102707962	0.203372457324	0.0588740329111	0.285083758823	1.0
RBM24.[AT]G[AT]GTG[AGT]	0.370063008661	0.635595509758	0.0922707503401	0.535640367694	0.477337512187	0.0114591612395	0.0203494476251	0.156520339415	0.168826760489	0.215324019776	0.103679529056	0.493635285273
QKI.ACTAAC[ACG]	1.0	1.0	0.00864653030467	1.0	1.0	0.00177203124807	1.0	1.0	1.0	1.0	1.0	1.0
SRSF7.ACGACG	1.0	1.0	1.0	1.0	1.0	1.0	1.0	1.0	1.0	1.0	1.0	1.0
ANKHD1.AGACG[AT][AT]	1.0	1.0	1.0	0.0228610314495	0.0401884995206	0.0238883901266	1.0	1.0	1.0	1.0	1.0	1.0
RBM42.AACTA[AC]G	1.0	1.0	0.0492443753367	1.0	1.0	0.0351224415958	1.0	1.0	1.0	1.0	1.0	1.0
RBM45.GACGA[AC][ACG]	1.0	1.0	1.0	0.0562321722833	0.0592121205073	1.0	1.0	1.0	1.0	1.0	1.0	1.0
YBX1.AACATC	1.0	1.0	1.0	0.169641804731	0.134570275269	0.147317431789	0.158995661171	1.0	1.0	1.0	1.0	1.0
YBX1.AACATC[AGT]	1.0	1.0	1.0	1.0	1.0	0.124429058388	0.135486701411	1.0	1.0	1.0	1.0	1.0
MSI1.TAGT[AT][AG]G	1.0	1.0	1.0	1.0	1.0	1.0	0.0101828138688	1.0	1.0	0.143693535958	1.0	1.0
YBX2.AACA[AT]C[AGT]	1.0	1.0	1.0	1.0	1.0	0.210130235869	0.22099667459	1.0	1.0	0.214326409525	0.246343886456	0.324374722491
BRUNOL6.TGTG[AGT][GT]G	0.348648551697	1.0	0.110666235387	1.0	1.0	0.0230643950895	0.399972339975	1.0	1.0	0.0950881641613	0.117499108288	1.0
SRp20.CTC[GT]TC[CT]	0.113238401093	1.0	0.0265051638478	1.0	1.0	0.00174460138189	0.0328297076115	1.0	1.0	0.226789399521	0.201674530483	1.0
SF2-ASF.[AG]GAAGAAC	1.0	1.0	1.0	1.0	1.0	1.0	1.0	1.0	1.0	1.0	1.0	1.0
BRUNOL5.TGTGT[GT][GT]	0.263071325331	1.0	0.0546257987235	0.147317431789	0.167876300961	0.0168452357511	0.021188109236	0.227613614487	0.166107264649	0.0396586675292	0.041864428341	1.0
SNRPA.[AT]TGCAC[AG]	1.0	1.0	1.0	1.0	1.0	0.101913230602	0.12812964519	0.0118317084866	0.00722562202734	1.0	0.12997441361	0.093330167869
LIN28A.[ACT]GGAG[AT]A	0.249557364195	1.0	1.0	0.331601047585	0.0784280359369	0.330881702039	0.0824181188685	0.119917274556	0.176754392651	0.0640050967673	0.0662901190829	0.50023826041
TUT1.[AC][AG]ATACT	1.0	1.0	0.199973198013	1.0	1.0	0.186239164289	1.0	1.0	1.0	1.0	0.213488856948	1.0

## Sheet: ICM_MXE_up
RBP	smallest_p_in_upstreamExon-3prime	smallest_p_in_upstreamIntron-5prime	smallest_p_in_upstreamIntron-3prime	smallest_p_in_targetExon-5prime	smallest_p_in_targetExon-3prime	smallest_p_in_Intron-5prime	smallest_p_in_Intron-3prime	smallest_p_in_targetExon2-5prime	smallest_p_in_targetExon2-3prime	smallest_p_in_downstreamIntron-5prime	smallest_p_in_downstreamIntron-3prime	smallest_p_in_downstreamExon-5prime
SRp20.[AT]C[AT][AT]C	9.45360625987e-10	2.90933994308e-07	3.7682752281e-05	0.143143309995	0.000934757244393	6.40987126093e-08	2.65867887062e-05	0.17448947393	2.49318087078e-06	3.87139063159e-16	3.01900502743e-09	0.0687466692072
PCBP2.CC[CT][CT]CC[ACT]	0.817395922169	2.07320975474e-06	0.0217548895196	0.00169371924868	0.571500419999	0.000249675249057	0.00784274373264	0.10267236137	0.105898909475	0.0317978430099	0.668857317812	0.30848730908
PCBP1.C[CT]TTCC	0.335736058288	3.33073781243e-06	4.3312936008e-05	0.0262766150878	0.622433201462	1.27381158736e-05	0.0451392817359	0.487343685992	0.676293125788	0.0172316199023	0.000541837402799	1.0
PCBP1.CC[AT][AT][ACT]CC	0.239510666303	1.28994316985e-05	1.16802103238e-06	1.0	0.434011822061	0.000394100208006	6.64956398756e-05	0.207963215043	0.0222066008893	0.100738669793	0.110557424522	0.0889659358451
KHDRBS1.ATAAAA[ACG]	1.0	1.49622045703e-05	0.000135053033416	1.0	1.0	0.564153388166	0.241273952705	1.0	1.0	0.0604238985601	0.293468084054	0.061857997346
IGF2BP3.A[AC]A[ACT][AT]CA	5.85725567578e-05	0.00014164947492	0.000988916963406	0.0158368226699	0.218431001274	0.000248158048297	0.00114214460525	2.54983472391e-16	4.32900233685e-06	0.0895730202757	0.0116082744599	0.294352552982
IGF2BP2.[ACG][AC]A[ACT][AT]CA	1.43291037983e-08	0.00015893745674	0.000574530664657	0.0036875682631	0.169118492194	0.00417322734794	4.4510677035e-05	1.49394450507e-10	1.24466867702e-05	0.000280425933353	0.000203289752428	0.251407092764
KHDRBS3.ATAAA[ACG]	0.00172456056357	0.000164906740851	2.13573924044e-06	0.459365193443	1.0	0.0117778256474	4.21516657558e-07	0.00382434273193	0.458058786342	0.0884156753338	0.766132965361	3.47209438213e-07
PTB.CTCT[CT][CT]	0.0274575722349	0.000232631053007	4.37969345805e-05	0.454091889022	0.00938065725887	4.45269487154e-14	4.70807644281e-17	0.618733986402	0.915180019719	3.47541722402e-14	5.35048040457e-14	0.473289461779
FXR2.[AGT]GAC[AG][AG][AG]	0.012832335017	0.000351900681768	0.00133594761766	0.0591340138859	0.471101627695	0.00375301755818	0.0723020469835	5.18389911025e-08	0.74239437742	0.00636475129711	0.184228026601	5.763941307e-08
LIN28A.[CT]GGAGG[AG]	0.0889659358451	0.000453951902074	6.96041930106e-05	1.0	1.0	0.320532987654	1.0	0.440793655099	0.146916715197	0.346125744978	0.367748650242	1.0
RBM4.GCGCG[GC]G	1.0	0.000575281618706	0.0486388469974	1.0	1.0	1.0	1.0	1.0	1.0	1.0	1.0	1.0
G3BP2.AGGAT[AGT][AG]	0.000293599544322	0.00072513829452	3.05533850221e-06	8.39801983431e-05	0.320532987654	0.00407958316097	8.94214830552e-09	4.04632498158e-07	1.0	0.18551490606	0.604545521272	0.0136407550354
SRSF10.AGAGA[ACG][ACG]	0.540256523488	0.000858568009059	0.0308614283376	0.0145908897925	0.231587055174	0.244303724141	1.32432370348e-07	4.33225519623e-13	2.67512535601e-08	5.09244097853e-07	0.0766795560834	7.48842763402e-11
PABPC3.[AG]AAAAC[AC]	9.3688645153e-05	0.000886800953769	0.000531650570667	0.0127964092658	0.0743297127036	0.0581512461858	4.98680593711e-06	0.131543461113	0.0624946304769	0.0120755631288	0.0152057093844	0.0526555466483
SNRNP70.[AG][AT]TCAAG	0.160979342261	0.00119017882588	0.47607236989	0.0342531200972	0.0581512461858	0.0932964524357	0.250425394719	4.94845510596e-11	1.10706671295e-10	0.136355422061	0.171330743505	0.421602469804
RBM3.[AG]A[AGT]AC[GT]A	0.115048660699	0.00122477627076	0.00540349117676	0.461968828727	0.000351444763991	0.0477698079216	0.00111771618158	0.586840874706	1.02136969282e-10	0.553444787247	1.16935867293e-07	0.50918345638
KHDRBS2.[AG]ATAAA[AC]	1.0	0.00140817875273	0.000370187835072	1.0	1.0	1.0	0.103644913686	0.350818916346	0.434011822061	0.0577765741454	0.339234256171	0.339816842719
RBMS3.[AC]TATA[GT][AC]	0.000107104728083	0.00205779777964	0.000420751607353	1.0	1.0	0.0619623152259	1.87880148268e-05	0.00850555904091	1.0	1.57968973448e-07	9.42968620954e-08	4.36132336302e-10
PTBP1.[ACT][CT]TTT[CT]T	0.776760712466	0.00217158981498	2.32510542558e-05	0.420466317253	0.0211624306574	0.0064628791379	0.000118937544606	0.786488374703	0.765446681606	1.3264740216e-06	0.00382841018477	1.0
SRSF9.A[GT]GA[ACG][AC][AG]	0.130236954118	0.00315532508783	0.276847553126	0.192818746437	0.310101514315	0.00426635617455	0.485209849772	0.09851171499	0.251936928938	0.638623120483	0.118752474518	2.64873655945e-06
RBM4.GCGCG[GC][GC]	0.0450122089108	0.00355818123683	0.00575240032474	1.0	1.0	1.0	1.0	1.0	1.0	1.0	1.0	1.0
SRp55.[CT][CT][AT]C[AT][GC]G	0.45910804695	0.00406557878235	0.00462568092912	1.03356206621e-05	0.000520382802573	0.347701759262	0.702311279554	0.00417134995172	0.843699814383	0.0737412557088	0.637089395488	1.39020721817e-12
SRSF10.AGAGA[ACG][AC]	0.403209717725	0.00417170503696	0.024390247858	0.027503640988	0.142833622395	0.0964442293906	0.0222713282996	1.48214073672e-13	9.98395967721e-10	1.28195835662e-08	0.0370204016833	1.37507089306e-12
SRSF1.AGGA[GC][AC]	0.768109258859	0.00420420407023	0.126503277206	0.451136114829	0.743028310203	0.000175061892232	0.00397369340403	0.217741124333	0.198594543441	6.44423315889e-07	0.000173579778285	0.000169888094629
ESRP2.TGGG[AG]A[AGT]	0.133947255888	0.00423525509905	0.0428731022419	0.0157950698866	0.00219580585732	0.179329417026	5.41302942671e-06	0.735319992326	0.00264579001663	0.378208543922	1.0	0.43537455443
SRSF10.A[AG]AG[AG][AG][AG]	0.542551823218	0.00559129514585	0.0377989500461	0.136991303192	0.856659523311	0.132704920329	0.00642155519387	0.0114546075951	0.632282213181	1.98065924155e-05	0.08323455684	1.51168150543e-06
PPRC1.[GC][GC]GCGC[GC]	0.50918345638	0.0057911474755	0.139113186244	1.0	0.0819645138072	1.0	1.0	1.0	1.0	1.0	1.0	1.0
RBMS3.[ACT]ATATA	6.27286188528e-07	0.0061521590079	0.000527079274493	1.0	0.00267073194356	0.0211485081449	6.61566241582e-05	1.0	1.0	3.68304546504e-05	4.34846861039e-05	0.477336538446
TARDBP.GAATG[AGT]	0.0753917572248	0.0061539448426	0.0388059622876	0.175191070864	0.292334747607	0.00559486408349	0.254577014787	0.00640574252371	9.13301371452e-11	7.21155016001e-05	0.492877772191	1.38195058988e-05
RBM28.G[AT]GTAG[AGT]	1.0	0.00654952272335	0.00172456056357	1.0	1.0	0.0777374917004	0.0152394877813	1.0	1.0	0.00147853242785	0.0126312773246	1.0
SRSF2.GGAG[AT][AGT]	0.338783197033	0.00799447952304	0.00117907304346	0.0217433302687	0.271075036839	0.261477522077	0.00650676498224	0.119181434032	0.111453743433	3.17290778091e-05	0.000327338274813	0.310760997519
MSI1.TAG[GT][AT][AG]G	1.0	0.00903624717357	1.0	1.0	1.0	0.140396217172	0.0402647355931	1.0	1.0	0.536900744875	0.0589041145767	1.0
RBFOX1.[AT]GCATG[AC]	1.0	0.00944786743038	0.0811945558822	1.0	0.352376016664	0.0593344722613	0.0108964616696	0.230450001771	0.0839946434392	0.403209717725	0.00193464527246	1.0
ENOX1.[ACT][AG][GT]ACAG	0.00640696956805	0.00973007981188	0.0359522110771	1.0	0.341854760489	0.0049577113159	0.121258000805	0.569520846109	5.56446851877e-08	0.0410189156288	0.353176795598	0.349699126142
PABPC1.A[AG]AAAA[AC]	0.0964442293906	0.0107564492369	0.162661233569	0.384248832524	0.431276757825	4.0134520211e-07	0.650031942004	1.0	0.0999065526124	0.0147464444099	0.180406503749	0.0809529340351
SART3.A[AG]AAAA[AC]	0.0964442293906	0.0107564492369	0.162661233569	0.384248832524	0.431276757825	4.0134520211e-07	0.650031942004	1.0	0.0999065526124	0.0147464444099	0.180406503749	0.0809529340351
RBM41.[AT]TAC[AT]T[GT]	1.04919388766e-06	0.0110915822434	0.00586948989508	1.0	0.280308639153	0.0955200901814	4.49289838252e-07	1.0	0.275120655645	6.43520387564e-05	4.40572497781e-06	1.0
FXR1.A[CT]GAC[AG]	0.40177157261	0.0121433289819	0.378297792238	0.22895041145	0.302307680457	0.0163620364278	0.0306546044592	1.0	1.0	1.0	0.41176826364	0.077482916762
FMR1.[GT]GACA[AG]G	0.00412248204902	0.0136407550354	1.0	0.40177157261	0.47859774125	1.0	0.328633574768	1.0	1.0	0.0696446508283	0.364702781486	0.129948771509
SRSF9.[GT]G[AG][AT]G[GC][AC]	0.00270739526208	0.0157193771365	0.0594051075276	8.3491710334e-05	0.0074116021567	0.101367335789	0.0022726427426	0.0660465163475	0.0960340667951	0.00193024065891	0.00174935844311	0.176566047766
SRSF10.AGAGA[AG][AG]	0.379790773338	0.0167480158496	0.253636906232	0.122832917151	0.432645892273	0.255405358531	4.73082457872e-06	4.03056710875e-05	0.122048549781	0.245685581063	0.0179674538332	7.61087079246e-13
HNRNPL.A[AC]A[CT]A[AC]A	0.0262452061532	0.0188396474645	0.235209701625	0.510369879237	0.447496457179	0.196349978275	0.251407092764	1.0	0.243038041867	0.378126877783	0.0303676464293	0.0337046003431
HNRNPA1.[AGT]TAGGG[AT]	1.0	0.0191591093455	1.0	1.0	1.0	0.388675731125	0.00199779182651	1.0	1.0	3.3064258143e-09	5.87050764164e-08	1.0
HNRNPA2B1.[AGT]TAGGG[AT]	1.0	0.0191591093455	1.0	1.0	1.0	0.388675731125	0.00199779182651	1.0	1.0	3.3064258143e-09	5.87050764164e-08	1.0
HNRNPA1L2.[AGT]TAGGG[AT]	1.0	0.0191591093455	1.0	1.0	1.0	0.388675731125	0.00199779182651	1.0	1.0	3.3064258143e-09	5.87050764164e-08	1.0
SRp40.[CT][AG]C[AG][GT][AC]	0.00132251452263	0.0194698045932	0.000212715437071	0.349624813069	0.0011382847796	0.039359318652	8.06394435456e-08	0.790346973612	0.000183637281543	3.90648430414e-08	7.89533923125e-09	0.686641989716
9G8.[AT]GGAC[AG]A	1.0	0.0216608611496	0.00290620979698	0.0265055048176	1.0	0.00120707840871	1.0	3.92320359663e-10	1.0	0.145245320885	1.0	0.406075931146
CPEB2.C[ACT]TTTTT	1.0	0.022510748297	0.00148505473219	1.0	1.0	0.0311695882925	0.000241136065421	1.0	1.0	3.47832459358e-07	0.000160903820708	1.0
PABPN1.A[AG]AAGA	0.849167077281	0.0281757724569	0.86637531092	0.675579121645	0.716449409359	0.276628107481	0.154503627847	0.174851803031	0.259169199394	0.0382755141575	0.314059632136	0.0390997980753
HNRPLL.[AG]CA[ACT]ACA	0.000107104728083	0.0331385924251	0.00851321948916	0.355479331692	0.410350173345	0.000346767949023	0.0104351579509	0.422994242487	0.504409753177	0.130745524016	0.0498346081793	1.0
HuR.TT[AGT]TTTT	1.0	0.0339080068774	1.90651122837e-06	0.00012826798456	1.0	0.0027870292799	6.80451766813e-15	1.0	1.0	0.00584930066314	0.00115338416377	1.0
HNRNPL.ACAC[AG]A[ACG]	0.0180078799221	0.0400300132735	0.0450122089108	0.0716400412082	0.0176198893449	0.0368351914883	0.00550735555174	1.0	1.0	1.11009017654e-10	8.71774931229e-10	1.0
SRSF1.GGA[GC]G[AG][ACG]	0.340981565361	0.0467160133448	0.00312432610869	0.205355650302	1.0	0.068705653085	0.356648809055	1.68285159815e-06	0.429585444451	0.297889369085	0.319940722041	1.0
YBX1.AACATC	6.31614047793e-07	0.0496241837925	2.67084777995e-05	7.25414145932e-05	6.5369611759e-06	0.00521077892911	0.00571062033163	1.0	1.0	1.0	0.293967404437	1.0
RBM8A.[AG][CT]GCGC[CGT]	0.299024187369	0.0508031893222	0.173304940661	1.0	1.0	1.0	0.0863212657334	1.0	1.0	0.120459048184	0.126720340463	1.0
ESRP1.TGGTGG	0.235106265424	0.056289674753	0.00108264418518	0.233346153788	0.250101519186	0.536900744875	0.0825908310659	0.22719405558	0.250101519186	0.085834909274	0.143648190161	1.0
SRSF1.GGAGGA	0.531254789739	0.0585270935857	0.543588655654	0.65164902635	0.557758575179	1.0	0.192383277209	0.55560677011	0.254521073655	0.0369083396499	0.182949314001	1.0
TUT1.[AC][AG]ATACT	0.1613908021	0.0599618748157	0.36010721319	0.26110763887	0.173304940661	0.366227494816	1.0	1.0	1.0	0.355479331692	0.0911233632879	1.0
HNRNPCL1.[ACT]TTTTT[GT]	0.461968828727	0.0622401317161	7.91819100291e-05	0.235948584948	0.00451167440178	0.000876055007095	3.81622075908e-08	1.0	1.0	7.02145315442e-06	0.000192727184332	1.0
HNRNPC.[ACT]TTTTT[GT]	0.461968828727	0.0622401317161	7.91819100291e-05	0.235948584948	0.00451167440178	0.000876055007095	3.81622075908e-08	1.0	1.0	7.02145315442e-06	0.000192727184332	1.0
CPEB4.TTTTTT	1.0	0.0629949673554	4.47305354692e-05	0.257563441558	0.285460516352	0.00325304189785	2.61061931824e-07	1.0	1.0	0.000100928371176	2.93562392466e-05	1.0
TIA1.[AT]TTTTT[CGT]	1.0	0.0659130626774	0.00213685803396	0.224912954307	0.463266070856	0.00108748904975	3.85749114926e-07	1.0	1.0	5.936148369e-05	4.10042240399e-05	1.0
ZNF638.[CGT]GTT[GC][GT]T	1.0	0.0753491660098	0.00965948256671	1.0	1.0	0.00651265037278	0.147394229364	0.11892411413	0.0393342871404	0.032858060183	0.302195010614	0.00028824186686
PCBP3.TTT[CT]CC	0.507994238748	0.0898243153532	0.119985252331	0.456749310289	0.604545521272	0.0208042266585	1.60213527697e-15	0.0434473590907	1.0	8.27658341897e-23	7.44836697091e-08	2.33256546773e-07
MATR3.[AC]ATCTT[AG]	1.0	0.0947537235439	0.00372537132288	0.230450001771	1.0	0.440793655099	6.67706972297e-09	0.24502811838	0.290576531352	0.107402995159	0.447496457179	1.0
FUS.CGCGC	0.0301166464219	0.0999065526124	0.157382452359	1.0	0.0971253862794	1.0	1.0	1.0	1.0	1.0	1.0	1.0
KHDRBS1.TAAAA[ACG][ACG]	0.637769317387	0.104384716491	0.390612149357	0.414594503937	0.305839830259	0.583320016791	0.550402256503	0.667460425495	0.697759647533	0.164956312605	0.0619365443049	0.0615759706871
SRSF1.GG[AG]GGA[ACG]	0.55127257984	0.107572698191	0.575644513953	1.0	1.0	0.18551490606	0.246568446313	0.578726987237	0.268680138887	0.201018943797	0.207963215043	1.0
RBM5.[GC]AAGG[AG]G	0.243038041867	0.114277685233	0.43537455443	1.0	1.0	0.105891421558	0.424382759026	0.0505325950432	0.0955006436721	0.40177157261	0.418809126302	0.0831562708333
ZC3H14.TTT[AGT]TTT	0.259337601285	0.116700163049	0.000975109178754	1.0	1.0	0.00362211073868	2.24801299072e-08	1.0	1.0	8.25681894893e-07	0.000464233268608	1.0
TIA1.TTTTT[CGT][GT]	0.417407540595	0.123213812173	0.00453905245896	0.209957453868	0.00316801377148	0.00938753044827	1.07328455311e-07	1.0	1.0	0.000462662518336	0.000485470789655	1.0
BRUNOL6.TGTG[AGT][GT]G	0.0138744138201	0.124385584169	0.00667421471771	1.0	0.00258932509486	0.135025773091	0.026452383172	1.0	6.13188145664e-06	0.0885508601223	3.62615754792e-07	0.559900249032
CNOT4.GACAGA	1.0	0.135550578872	0.0183994984131	0.36164264879	0.335046368593	0.00362816246838	0.452802398332	1.0	0.317266214964	0.00312432610869	0.160979342261	0.0556197344768
HuR.TTTTTT[GT]	1.0	0.150487831066	0.000171589196463	0.13500135749	0.15133498097	0.00123832479852	0.00455735826911	1.0	1.0	9.02843630912e-05	1.06547906436e-05	1.0
BRUNOL5.TGTGT[GT][GT]	0.000431840908672	0.15722801706	0.0356915880596	0.137968452368	2.1010308985e-05	0.111559632029	6.31513001649e-05	1.0	1.0	2.56584936302e-06	2.04572684435e-05	1.0
SAMD4A.GC[GT]GG[ACT][AC]	0.0887757407018	0.157797709688	0.0269964181028	0.0682998990855	8.64651359236e-05	0.0695205308101	0.215808781906	0.788069068519	1.47355319938e-09	0.0515886466303	0.0185387085723	0.00190489874874
SFPQ.[GT]T[AG][AG]T[GT][GT]	0.0365002369592	0.158755360019	0.0579156234025	2.16381986507e-05	0.0539203893308	0.187963139098	2.24732507791e-10	0.113069715504	0.726042622864	0.00225112368374	1.01739840604e-05	0.00318275176724
A1CF.[AT]TAATT[AG]	0.171330743505	0.160144911888	0.0117560795327	1.0	1.0	0.214935455154	0.0208736754557	1.0	1.0	1.03966175714e-06	1.11584992383e-06	1.0
SRSF1.G[AG]AGGA	0.422564332057	0.165843226473	0.392715238467	0.624111590471	0.7998154844	0.368753447128	0.418800957748	0.335736058288	0.343139526321	0.143765310072	0.16353140431	0.697232130464
PABPC4.AAAAAA[AG]	0.290576531352	0.166843715737	0.448422998824	1.0	1.0	0.06119078516	0.492877772191	1.0	1.0	0.00633647763743	0.233475878758	0.25400271846
RBM24.[AT]G[AT]GTG[AGT]	0.000259808246545	0.175199386168	0.0147451072395	0.228414938172	0.00046787858111	0.127328840679	0.218802695961	1.0	0.242155899807	3.8227897623e-05	8.25789435664e-06	0.424619910696
ZCRB1.G[AG][ACT]TTAA	0.285460516352	0.178686305031	0.00321480097903	0.000209951615313	1.0	1.0	0.181242125774	0.333448775783	0.358568187252	1.15884976015e-06	0.00729411228663	0.001370367257
RALY.TTTTTT[CGT]	1.0	0.210731667963	2.61082962318e-05	0.206174963443	0.226762926704	0.00347624613959	1.00812150705e-08	1.0	1.0	1.45613475385e-05	1.11649734263e-05	1.0
U2AF2.TTTTT[CT]C	1.0	0.218431001274	0.00678348721406	1.0	1.0	0.272222101159	1.21051488268e-09	1.0	1.0	7.37698496189e-08	3.35339720062e-08	1.0
YBX1.AACATC[AGT]	2.0516622252e-07	0.22860860597	6.5369611759e-06	4.27278260321e-05	5.37656062585e-05	0.230450001771	0.235948584948	1.0	1.0	1.0	0.25400271846	1.0
ZC3H10.[GC][GC]AGCG[AC]	0.465851438765	0.22860860597	1.0	0.179200135718	0.322160670141	1.0	0.116260628804	0.200468195357	0.31562710751	1.0	0.114154119014	1.0
RBM46.[AG]AT[GC]A[AT][AGT]	0.00430205476046	0.229272072065	0.339669449018	0.0940799164201	0.0186360876026	0.278255844597	0.191931141108	3.37873871783e-09	0.0121213943792	0.476080390019	0.00148371631057	0.748192042146
Tra2-beta.GAAAGAA	0.338230393653	0.246831395167	1.0	1.0	1.0	0.213722419442	1.0	0.322160670141	1.0	0.209957453868	1.0	0.385727917204
PABPC5.AGAAA[AGT]T	0.0650637593795	0.252752861669	0.0867361052047	0.338230393653	0.0046243502152	0.253636906232	7.61700808824e-06	0.0689837546988	0.0861142803813	0.255405358531	0.0051357970634	0.000768068382445
HuR.TTT[AG][GT]TT	0.305711820875	0.257218784564	0.0919121552997	1.0	1.0	0.0005204898909	4.04265769052e-06	1.0	1.0	0.0225228459848	0.0946125928739	1.0
HNRNPK.CCA[AT][AC]CC	0.0394903771904	0.266393111904	0.000464898559697	1.0	0.21184212232	0.232287123782	4.00654538355e-09	1.0	1.0	0.276854010438	0.299024187369	0.30237579518
HuR.TT[AT]GTTT	0.143206009565	0.300540747103	0.427105262093	1.0	1.0	0.0560831421054	9.35940003369e-09	1.0	1.0	0.00723324537337	0.0552665690838	1.0
RBMS1.[GT]ATATA[GC]	6.13259540946e-06	0.304045751383	8.60668969119e-05	1.0	1.0	0.00917265463031	6.69048239536e-05	1.0	1.0	4.20119210587e-09	6.01361095172e-10	0.173304940661
BRUNOL4.[GT]GTGT[GT][GT]	0.000436931367047	0.306146492635	0.0994304925646	0.287274329327	0.000337733471385	0.254577014787	0.000435251981223	0.0455794451289	1.0	4.84741248876e-05	4.55076869846e-05	0.00737934267309
DAZAP1.TAG[GT][AT][AT][AG]	1.0	0.32462643145	0.166339301456	1.0	1.0	0.306146492635	0.0783692206796	0.0562328732078	0.104385902554	0.304828916611	7.4926522311e-05	1.0
HNRNPH2.GGGAGGG	1.0	0.349258176449	0.00014726192333	1.0	1.0	0.217469939072	0.243220644297	1.0	1.0	1.0	0.276854010438	1.0
YBX2.AACA[AT]C[AGT]	3.24288086144e-06	0.390144476027	0.000203918815757	0.000616852954338	0.000524506208843	0.38276628558	0.40177157261	1.0	1.0	0.0932964524357	0.40750401467	1.0
RBM5.GA[AG]GG[AT][AG]	0.207804464258	0.427932566506	0.127543367119	0.448827612827	0.790678309462	0.194941214885	0.360114965333	0.12756571867	0.545797020215	0.332233273585	0.367028921877	0.802283989726
SRp20.CTC[GT]TC[CT]	0.234119981642	0.45015565017	0.0138133713503	1.0	0.181156102829	0.00181254018245	2.78651533397e-10	0.213722419442	0.10968151786	0.397436891622	1.0	0.0550090224503
LIN28A.[ACT]GGAG[AT]A	0.738558729732	0.505607393563	0.472262001989	0.312014892141	1.0	0.52783515424	0.0899226700118	0.238629338502	0.176985821733	0.0129548528209	0.00146155014943	0.7505181962
HuR.TT[GT][AG]TTT	0.375301340508	0.511282678631	0.111453743433	1.0	1.0	6.7092959084e-06	8.00569475315e-06	1.0	1.0	0.0247768206793	0.251364068902	1.0
RBM47.GATGA[AT]	0.560967301225	0.580769863964	0.0635192459814	0.52783515424	0.524795375085	0.0674917709555	0.258058864475	2.40653371901e-06	0.129819742539	0.0592823073717	0.0809529340351	0.71714533392
RBM38.[GT][GT]GTGT[GT]	0.000213574607896	0.78382837894	0.0822788645758	0.0120755631288	0.000128685478944	0.0546603154761	0.0222614975631	0.0352770468266	1.0	2.76126354382e-06	2.12111658446e-05	0.0056084309464
ANKHD1.AGACG[AT][AT]	1.0	1.0	1.0	0.0531492942123	0.0928187262335	0.0531492942123	1.0	1.0	1.0	1.0	1.0	1.0
QKI.ACTAAC[ACG]	1.0	1.0	0.0327398084732	1.0	1.0	0.00886718661885	1.0	1.0	1.0	0.124638073424	1.0	1.0
MBNL1.GCTTGC	1.0	1.0	0.29227394229	0.221200091299	0.12255097962	0.00264221924575	0.0422166979934	0.105679156403	0.248630484127	0.0288399022683	0.255785150403	1.0
SRSF7.ACGACG	0.132938289304	1.0	1.0	1.0	1.0	0.0164756046968	1.0	1.0	1.0	1.0	1.0	1.0
RBM42.AACTA[AC]G	1.0	1.0	1.0	1.0	1.0	0.0709840826195	1.0	1.0	1.0	0.0598760073312	1.0	1.0
RBM45.GACGA[AC][ACG]	0.255785150403	1.0	0.0643346466077	0.0928187262335	0.12255097962	1.0	1.0	1.0	1.0	1.0	1.0	1.0
MSI1.TAGT[AT][AG]G	1.0	1.0	1.0	1.0	1.0	1.0	0.0405724789813	1.0	1.0	0.282029931283	0.288875162702	1.0
SF2-ASF.[AG]GAAGAAC	1.0	1.0	0.0531492942123	1.0	1.0	1.0	1.0	1.0	1.0	1.0	1.0	0.0332412134935
SNRPA.[AT]TGCAC[AG]	1.0	1.0	0.22860860597	1.0	0.013253748641	0.21184212232	0.250425394719	0.297342518091	2.59601584184e-13	1.0	0.177239626493	1.0
RBM6.[ACT]ATCCA[AG]	0.0926936393151	1.0	0.379790773338	0.335046368593	0.310686796817	0.418809126302	0.0962177225139	0.442140509198	0.629727239962	0.44616217614	0.357025562812	1.0

## Sheet: ICM_MXE_down
RBP	smallest_p_in_upstreamExon-3prime	smallest_p_in_upstreamIntron-5prime	smallest_p_in_upstreamIntron-3prime	smallest_p_in_targetExon-5prime	smallest_p_in_targetExon-3prime	smallest_p_in_Intron-5prime	smallest_p_in_Intron-3prime	smallest_p_in_targetExon2-5prime	smallest_p_in_targetExon2-3prime	smallest_p_in_downstreamIntron-5prime	smallest_p_in_downstreamIntron-3prime	smallest_p_in_downstreamExon-5prime
PABPC4.AAAAAA[AG]	0.361119368941	1.00926317871e-06	0.303714367844	1.0	1.0	0.136460194542	0.496404129443	1.0	1.0	0.0997593930645	0.0263871785086	0.104765022214
SRSF9.A[GT]GA[ACG][AC][AG]	0.0453082626837	4.05527396677e-05	0.0748394857628	0.331224383979	0.708846047383	0.00496256599728	0.0486654581988	0.447996480814	0.401936405071	0.00817572013375	0.150637255817	0.197536458807
PCBP1.C[CT]TTCC	0.0700295223919	4.11556116085e-05	0.0466584344849	0.0155949309556	0.505936778211	0.0528674135206	0.0132669320165	5.84164522857e-05	2.27140306751e-06	0.125025557808	0.385749151236	0.0695642947609
RBMS3.[AC]TATA[GT][AC]	0.0160375373811	0.000158335010244	0.00894294097778	0.17243908794	0.10771995205	0.030728361299	0.000263093090795	1.0	1.0	0.739300201321	0.043967352815	1.0
PCBP1.CC[AT][AT][ACT]CC	0.490165109501	0.000468283187558	0.0278788463434	0.662769943377	0.757736942167	0.00159864387762	0.00380834032466	1.19776570706e-06	1.95325165775e-09	0.123960299583	0.0907170085779	0.0276675086795
RBMS3.[ACT]ATATA	0.0394859817969	0.000547789706803	0.000881767955664	0.271609684613	0.257968646621	0.316024089327	2.97652183192e-05	0.573892677999	0.647478717078	0.537004534481	0.134232702566	0.291768646512
HNRNPL.ACAC[AG]A[ACG]	1.0	0.000746481782252	0.0661557024689	1.0	1.0	0.304903511783	0.0713181409458	0.0922377354594	0.0748311578603	0.0119382042316	0.0739476806388	0.187736738479
KHDRBS1.TAAAA[ACG][ACG]	0.390401541391	0.000909335815237	0.0967439996398	0.50282113164	0.229272375367	0.0645615685085	0.00453650357603	0.462784512027	0.297105935521	0.00762806985408	0.0093147214402	0.0679721157953
HNRNPH2.GGGAGGG	0.094434322943	0.000910164597265	1.0	0.074553140607	0.0513084187258	0.0594823562004	0.0141298396326	1.0	1.0	0.0220006725218	0.0382368821663	1.0
RBM5.GA[AG]GG[AT][AG]	0.065290426265	0.00110003872646	0.00112834219309	0.06882822971	0.320820781015	0.000438132038707	0.00131222464771	0.672068656695	0.33030708101	0.0345393632792	0.50039210256	0.176198850496
G3BP2.AGGAT[AGT][AG]	1.0	0.00114146435298	0.00474547839914	0.670170175561	0.264875875428	0.0333133778593	0.336706442584	0.00333378743438	0.0347943660437	0.0846466591344	0.00116394738759	0.143699897102
PCBP3.TTT[CT]CC	0.644114804833	0.00133460428861	0.00729309997632	1.0	1.0	0.0644654149354	0.0394863980479	0.307069352078	0.274089095482	0.00845229247504	0.0148413625385	1.0
HNRNPL.A[AC]A[CT]A[AC]A	0.530183476509	0.001888336474	0.188606084133	1.0	1.0	0.0442308376769	0.0674276182875	0.0948085409036	0.590924062988	0.0121180388443	0.127408691231	7.26007396788e-05
PTBP1.[ACT][CT]TTT[CT]T	0.24293492458	0.00192885439422	0.0484336879665	0.0383292774142	0.32232155722	0.078527377092	0.00264079618326	0.053994931771	0.0520829651548	2.5297341927e-08	0.00686728991638	0.558858878986
PABPC3.[AG]AAAAC[AC]	0.390401541391	0.00242173831234	0.162684175779	0.72741279035	0.107380036637	0.289055964432	0.0487778391599	0.717702014341	0.650811503088	0.669122813783	0.00769568417249	0.098511804908
SRSF10.A[AG]AG[AG][AG][AG]	0.428728751479	0.00488735343593	0.026357857354	0.0437350405262	0.0359450960857	0.000120820911791	0.00790583959326	0.044240947859	0.0200846665315	0.00189743107987	0.0538057042237	0.325375183326
IGF2BP2.[ACG][AC]A[ACT][AT]CA	0.356050735763	0.00572469797819	0.0197859335017	0.191930963395	0.54307869395	0.173884368226	0.0171992925195	0.624070310447	0.635768617921	0.364592594022	0.0248282841979	0.0457328889168
Tra2-beta.GAAAGAA	1.0	0.00618207309164	0.300551935998	0.0627882351642	0.0903527485755	0.0530633229325	0.162084375041	0.0670069639513	0.12179809824	0.241496348597	0.0507250579612	0.134208430002
TIA1.TTTTT[CGT][GT]	0.293974536082	0.0084647117478	0.116393876637	0.0286809677631	0.18739035203	0.0491638131991	0.0176998145655	0.0578531297631	0.470587793408	4.30059917949e-07	0.000269482405387	0.239130115252
PTB.CTCT[CT][CT]	0.0415066628765	0.00910858041987	7.01717452892e-06	0.287755386891	0.52871785072	0.0292013528636	0.0236853914509	0.137167056157	0.0953656639151	0.00356580429911	0.0311356585408	0.558740880462
IGF2BP3.A[AC]A[ACT][AT]CA	0.0948956842233	0.00987758647112	0.0577905232648	0.14486787901	0.167220216455	0.348881589608	0.0166659225013	0.613937744668	0.83666046735	0.0562381388108	0.0472881371091	0.0893983625476
PCBP2.CC[CT][CT]CC[ACT]	0.0374152672643	0.0115254843325	0.0287957934312	0.248997138233	1.0	0.00801367106967	0.0670245118707	0.143167470883	0.0861831261831	0.127012875755	0.575695356145	0.293657066984
RBM3.[AG]A[AGT]AC[GT]A	0.33030708101	0.0142458102098	0.104176915903	0.203118660726	0.554669447794	0.0234982120645	0.00503124971847	0.0199886602932	0.142151181573	0.00551371174726	0.102906742573	0.418368875946
TUT1.[AC][AG]ATACT	0.205234406353	0.0170432880099	0.0231985946526	0.386574511783	0.21993835772	0.434542309232	0.000591276893125	0.313527319565	0.0627882351642	0.000182738405282	0.380789839013	1.0
RBFOX1.[AT]GCATG[AC]	0.0259676034741	0.0173001538853	0.120777572766	0.467254150282	0.432767228306	0.111694903777	0.123845679636	0.429200689901	0.411036170581	0.0023733493563	0.0273340629246	0.0644643925886
SRSF1.AGGA[GC][AC]	0.264774455873	0.0184699678447	0.0701102076868	0.898800598197	0.566946188282	0.0013373454215	0.161638948302	0.113564183916	0.0154926704092	0.0605799269073	0.124946264334	0.277870299018
SRSF1.GGA[GC]G[AG][ACG]	0.730003941021	0.0221885234429	0.00489747846167	0.00441401475415	6.81420277915e-06	0.0121688970716	0.0127187476741	0.600416722834	0.0385599312857	0.00178556560749	0.00436946048965	0.591793655314
FXR1.A[CT]GAC[AG]	0.433306175148	0.0244315950061	0.0653567706017	0.219000456754	0.490165109501	0.00403562096073	0.190745655394	0.0997593930645	0.190323445576	0.149034631012	0.0544309182235	0.174063956963
KHDRBS3.ATAAA[ACG]	0.490165109501	0.0250373243752	0.00980847452225	0.857799211871	0.205379064344	0.0335473934548	0.0500922141722	0.0137810098123	0.173753638822	0.0393251770143	0.000357952932123	0.0602716784315
SRSF10.AGAGA[AG][AG]	0.463899965015	0.0266179152245	0.137875218784	0.257953788352	0.034382294768	0.000188566835073	0.140720760084	0.180196803982	0.316540136979	0.15895101202	0.348468933668	0.0839597590074
SRSF10.AGAGA[ACG][ACG]	0.266027395427	0.0284469916946	0.34052649986	0.523908766485	0.130411691885	0.00218956328236	0.19112249558	0.415403701887	0.611733806845	0.0227343566595	0.152910734102	0.255144620126
RBM46.[AG]AT[GC]A[AT][AGT]	0.184229934036	0.0285125774291	0.00380345204494	0.210510938829	0.557330109115	0.0382777614373	0.0216469513308	0.00935768731541	0.0253041098217	0.0142645664975	0.00361869646489	0.0827414886204
9G8.[AT]GGAC[AG]A	0.10771995205	0.0368576143713	0.000283476553684	0.106732431926	0.229272375367	1.0	0.195281427856	0.304903511783	1.0	0.0259676034741	0.000262966925228	1.0
ZNF638.[CGT]GTT[GC][GT]T	0.361119368941	0.0397335732831	0.0592475829227	0.164181653964	0.0727997533321	0.44498618799	0.112004447813	0.248551918369	0.554669447794	0.175576650385	0.207792734178	0.177380423836
PABPC1.A[AG]AAAA[AC]	0.432767228306	0.0418798580584	0.068978532722	0.812455793615	0.397554358282	0.0209933376388	0.0801724255356	0.815441296116	0.504381351074	0.138673793857	0.0653763810062	0.216667825749
SART3.A[AG]AAAA[AC]	0.432767228306	0.0418798580584	0.068978532722	0.812455793615	0.397554358282	0.0209933376388	0.0801724255356	0.815441296116	0.504381351074	0.138673793857	0.0653763810062	0.216667825749
SRSF9.[GT]G[AG][AT]G[GC][AC]	0.0330672199654	0.0421049592986	0.037650737606	0.288894384436	0.374990644377	0.0803261080607	0.0560066714621	0.0930805574587	0.182398192065	0.0805412056944	0.00279461137376	0.281647103754
SRp55.[CT][CT][AT]C[AT][GC]G	7.27874175941e-05	0.0459982397166	0.0121180388443	0.0377235982389	0.136449487032	0.00215280690831	0.227590412344	0.0345393632792	0.0328409874227	0.174133979881	0.142213024343	0.134232702566
SRSF1.G[AG]AGGA	0.236812962168	0.0466584344849	0.0426134044306	0.0366071006834	0.00957053421232	0.0247975634265	0.0100842075451	0.0820302663851	0.00917334523797	0.025324380434	0.127706227588	0.526272803264
RBM41.[AT]TAC[AT]T[GT]	0.176273756903	0.0487651768387	0.00493587357333	0.564384832353	0.349024903431	0.00128708576033	0.0141826001279	0.253366470642	0.0722558102267	0.0349010617793	0.0999019815591	0.195232681508
SRSF1.GG[AG]GGA[ACG]	0.549022917877	0.050444345578	0.000936025256964	0.0227618556578	0.000449265211768	0.00410725027408	0.0186171350299	0.772726900804	0.136460194542	0.0954216045931	0.320036132301	1.0
SRp40.[CT][AG]C[AG][GT][AC]	0.00684519517906	0.0535360568095	0.000226259225865	0.0193886094807	0.00340529152899	0.0840763081597	0.00287464444211	0.137182777627	0.168926497813	0.0483528548718	0.0659115655048	0.212262640491
ZC3H14.TTT[AGT]TTT	1.0	0.0538884819973	0.36171568712	1.0	1.0	0.336319471442	0.0375809881609	1.0	1.0	2.15260530943e-07	0.00146230274719	0.187736738479
RBM4.GCGCG[GC][GC]	0.2983661608	0.0553843051551	0.0043747594794	0.0305012579279	0.068794764023	0.00290052728581	1.0	1.0	1.0	1.0	1.0	1.0
LIN28A.[ACT]GGAG[AT]A	0.0563457636643	0.0587845159574	0.0065758135672	0.0423680180915	0.125025557808	0.308586542549	0.0304766953349	0.321677140992	0.10648312764	0.0198328150608	0.121250439853	0.00977661424967
RBM45.GACGA[AC][ACG]	1.0	0.0630013242751	0.00227131305561	0.0138556402816	0.0361754314423	0.060091390501	1.0	1.0	1.0	0.0542449640585	1.0	1.0
RBM24.[AT]G[AT]GTG[AGT]	0.00671802232921	0.0653763810062	0.261561039771	0.144300158887	0.142602508182	0.0151089656774	0.0880753461706	0.0627897743312	0.152910734102	0.000146683776168	0.0187969045653	0.590053147163
YBX1.AACATC[AGT]	0.313527319565	0.0661557024689	0.273877009924	0.207703764647	0.231987983765	0.278390957131	0.000491085313801	1.0	1.0	0.0354982638129	0.311381236287	1.0
HuR.TTT[AG][GT]TT	1.0	0.0667481093934	0.213970272453	1.0	1.0	0.563634173975	0.0948797862355	0.15947594781	1.0	0.00886815626979	0.000642836908402	0.342893924303
SAMD4A.GC[GT]GG[ACT][AC]	0.000403519601431	0.0680334733149	0.0530160393651	0.0302262687578	0.718598622345	0.0226503384851	0.162684175779	0.576571695414	0.386658218301	0.126704074496	0.164937223523	0.00180337057671
HuR.TT[GT][AG]TTT	1.0	0.0692604223879	0.0295799042462	0.0355547945369	0.0838501254303	0.293212246897	0.0504843378158	0.455423815526	0.425612206551	0.00991173122743	0.000597531048895	1.0
RBM4.GCGCG[GC]G	0.15947594781	0.0713181409458	0.00207789259425	1.0	1.0	0.0123115757008	1.0	1.0	1.0	1.0	1.0	1.0
CNOT4.GACAGA	0.000227571583729	0.0739476806388	0.230416143519	1.0	1.0	0.170758353935	0.0476680848985	0.51364253121	0.39230628329	1.0	0.237287511433	0.528702796785
RBM8A.[AG][CT]GCGC[CGT]	0.296173700824	0.0748311578603	0.0354982638129	1.0	1.0	0.000582295266698	1.0	1.0	1.0	0.0887970402799	0.127548153458	1.0
ZC3H10.[GC][GC]AGCG[AC]	0.164181653964	0.0775020791824	0.0192468526752	0.438076176192	0.363113616779	0.17243908794	1.0	0.253219903357	1.0	0.18012283219	0.148962534422	0.127966338646
MBNL1.GCTTGC	0.289556012006	0.079299483824	0.0695828149518	0.315666856433	0.00252910006557	0.0461662155765	0.300551935998	0.380789839013	0.23437595444	0.0644643925886	0.326267026421	1.0
SRp20.[AT]C[AT][AT]C	0.000126248119913	0.0832888535741	0.0718308289605	0.557741345645	0.645744387566	0.18326661829	2.57434437759e-07	0.0321497561705	1.75968975569e-06	0.0457562058824	0.00188317044234	0.0286959577264
YBX1.AACATC	0.378849776523	0.086618580534	0.367083851828	0.243855379281	0.287336612369	0.326267026421	0.00141560481847	1.0	1.0	0.00563242448954	0.359119009908	1.0
MSI1.TAG[GT][AT][AG]G	1.0	0.0881763709749	0.297105935521	1.0	1.0	0.0204170647327	0.0856926533968	1.0	1.0	0.0869928186136	0.0176007453611	1.0
FUS.CGCGC	1.0	0.0941971488702	0.0296354719964	0.111142149136	0.187736738479	0.00207789259425	0.202757516032	1.0	0.0630013242751	1.0	0.138320449684	1.0
SRSF10.AGAGA[ACG][AC]	0.14476345398	0.0941971488702	0.162684175779	0.596983398899	0.272937387264	0.0317474369312	0.16193533554	0.211816027595	0.358508677503	0.0119535926134	0.0501085266907	0.577905015128
PPRC1.[GC][GC]GCGC[GC]	0.499686257865	0.096652724937	0.000273083302592	0.0887970402799	0.15947594781	0.00851203690343	1.0	1.0	0.060091390501	0.119382543353	1.0	1.0
ANKHD1.AGACG[AT][AT]	1.0	0.102826300912	1.0	1.0	1.0	0.0887970402799	1.0	0.146314136031	1.0	0.0774192451393	1.0	1.0
KHDRBS2.[AG]ATAAA[AC]	0.23437595444	0.104176915903	0.0549243430917	1.0	1.0	0.127392096742	0.0171851485371	0.515169505248	0.13107844709	0.0864036526518	0.0394406131474	1.0
CPEB2.C[ACT]TTTTT	0.2983661608	0.105493265256	0.019740896493	0.344943837062	0.3241599297	0.0947677333523	0.0129853671966	0.065308168633	0.00737500735416	0.000909335815237	0.0930208496114	0.148962534422
YBX2.AACA[AT]C[AGT]	0.483719395293	0.116717767665	0.496532040897	0.263724426598	0.0578030168685	0.43983499476	0.00467963851501	1.0	1.0	0.105747447192	0.505936778211	0.384652188954
ENOX1.[ACT][AG][GT]ACAG	0.6616225817	0.119216830067	0.516149031451	0.137875218784	0.611428434119	0.0320120408214	0.0241063183017	0.892356375465	0.733265893297	0.000278432470255	0.480261529299	0.005545692073
HNRNPCL1.[ACT]TTTTT[GT]	0.271609684613	0.12717528364	0.210673234781	0.191866020443	0.585819068664	0.0214759630903	0.00273192547874	0.0549066008023	0.119759254211	2.81965264241e-06	0.0166412524902	0.250889469478
HNRNPC.[ACT]TTTTT[GT]	0.271609684613	0.12717528364	0.210673234781	0.191866020443	0.585819068664	0.0214759630903	0.00273192547874	0.0549066008023	0.119759254211	2.81965264241e-06	0.0166412524902	0.250889469478
FXR2.[AGT]GAC[AG][AG][AG]	0.0649909116335	0.129009232405	0.0282364466564	0.176812085339	0.290073641114	0.0493246151282	0.363115626087	0.273954805326	0.413722302456	0.0621541124741	0.0703948415935	0.660449614589
FMR1.[GT]GACA[AG]G	0.185158472816	0.132119817359	0.10771995205	1.0	1.0	0.112694739857	0.420188045638	0.322046383668	0.300551935998	0.099892154261	0.446816547097	0.516691786849
ESRP1.TGGTGG	0.241875807168	0.132945610411	0.00282230730514	0.453712914397	0.496532040897	0.107380036637	0.448548585103	1.0	1.0	0.668072197129	0.0727997533321	0.701076621623
RBM6.[ACT]ATCCA[AG]	0.434542309232	0.133163152123	0.153331973167	0.0248061317884	0.660625909209	0.543306335419	0.151180110239	0.321179047506	0.302849553898	0.0394859817969	0.168560889175	0.0502413771959
SFPQ.[GT]T[AG][AG]T[GT][GT]	0.235468840787	0.133670571085	0.00133851492366	0.19053400621	0.263354038121	0.0156775147207	0.0679182746514	0.0436070506926	0.000197873362233	0.0310650414031	0.0150028916468	0.0119180503392
ESRP2.TGGG[AG]A[AGT]	0.0902584266999	0.134240417536	0.29774040146	0.00970078358848	0.115070362759	0.416099969995	0.0048202897539	0.115888796139	0.51517345761	0.0839597590074	0.00361855364259	0.24293492458
RBM28.G[AT]GTAG[AGT]	1.0	0.138408548916	0.516691786849	0.0167015532396	0.217506324734	0.465579633121	0.429200689901	0.0859655335626	0.020847497589	0.450275315043	0.136304730139	1.0
BRUNOL4.[GT]GTGT[GT][GT]	0.046218565041	0.139671232082	0.0332760347796	0.731717965846	0.723920032514	0.00833634569778	0.052837407416	0.00178855516308	0.0335787328782	0.000320636438617	0.000785446205381	0.00732009777622
HNRNPA1.[AGT]TAGGG[AT]	1.0	0.146895692652	0.00483162362153	1.0	1.0	0.0329311323564	0.0235035559486	1.0	1.0	0.509033312984	0.0007501428186	1.0
HNRNPA2B1.[AGT]TAGGG[AT]	1.0	0.146895692652	0.00483162362153	1.0	1.0	0.0329311323564	0.0235035559486	1.0	1.0	0.509033312984	0.0007501428186	1.0
HNRNPA1L2.[AGT]TAGGG[AT]	1.0	0.146895692652	0.00483162362153	1.0	1.0	0.0329311323564	0.0235035559486	1.0	1.0	0.509033312984	0.0007501428186	1.0
QKI.ACTAAC[ACG]	1.0	0.148962534422	0.140993117724	1.0	1.0	0.000434600140257	0.0104299676591	1.0	1.0	4.51921784109e-08	0.113897297782	1.0
MATR3.[AC]ATCTT[AG]	1.0	0.154410249841	0.0427846742483	1.0	1.0	0.0280031419607	0.00773335235069	1.0	0.483719395293	0.0344173913175	0.13946322549	1.0
DAZAP1.TAG[GT][AT][AT][AG]	1.0	0.158129287533	0.330991950719	1.0	1.0	0.0311881736711	0.183367257742	0.215066871118	0.480466697101	0.00120527275467	0.001888336474	1.0
LIN28A.[CT]GGAGG[AG]	0.63958067811	0.189626244825	0.000420529147121	0.625636399566	0.380789839013	0.0903527485755	0.104765022214	0.0156998964495	0.00132986068711	0.0371015120392	1.0	0.624450826536
SRSF2.GGAG[AT][AGT]	0.149745576991	0.232165975489	0.173566785535	0.0416342969109	0.0896797177862	0.156915450069	0.0051938088853	0.238941929426	0.0290038556293	0.0866272501021	0.289357391243	0.000745376524972
HuR.TT[AGT]TTTT	1.0	0.238473828102	0.0142834876369	0.0704486884207	0.0721911432373	0.0784483764814	0.258477103497	0.224780250042	1.0	1.46599240555e-08	0.00443927699669	0.18012283219
MSI1.TAGT[AT][AG]G	1.0	0.239130115252	1.0	1.0	1.0	0.0134499421999	0.338775245903	1.0	1.0	0.0847698259888	0.0730676661371	1.0
ZCRB1.G[AG][ACT]TTAA	0.39230628329	0.249916759566	0.0346526498619	1.0	1.0	0.00150637532935	0.0021262699639	0.0382368821663	0.113696967741	0.0840645136318	0.0858162339013	0.246207228728
KHDRBS1.ATAAAA[ACG]	0.148962534422	0.255667232261	0.0464976396293	1.0	1.0	0.005766882558	0.0382813615568	0.441588425013	0.0989256059064	0.109320666695	0.14502708718	0.212619974716
BRUNOL5.TGTGT[GT][GT]	0.0325649863243	0.266358604802	0.0298014576987	0.549022917877	0.568484781212	0.0181611771355	0.229724264936	0.00232641123107	0.0449151062767	0.0442792239011	0.00221043610032	0.00169720764923
HNRPLL.[AG]CA[ACT]ACA	0.636143027859	0.270633964059	0.0840645136318	0.0678619230706	0.273877009924	0.320036132301	0.00859749080649	0.468923531901	0.411036170581	0.255667232261	0.0266179152245	0.351056094414
TARDBP.GAATG[AGT]	0.289055964432	0.276492919809	0.606373974183	0.563009729046	0.0991347825518	0.0670110359817	0.016990139921	0.599952713385	0.292507051711	0.119216830067	0.198738368561	0.00851071389929
SNRPA.[AT]TGCAC[AG]	0.338775245903	0.278390957131	1.0	1.0	1.0	1.0	1.0	1.0	0.0469149042326	0.0382368821663	0.307069352078	0.00103037205109
PABPC5.AGAAA[AGT]T	0.622068645967	0.285603521814	0.0461769394216	0.092373057593	0.422581577366	0.050781422636	0.050444345578	0.209399832893	0.0335787328782	0.0461769394216	0.0549243430917	0.0103244694696
SRSF1.GGAGGA	1.0	0.289055964432	0.0204170647327	0.0208389981812	0.000420529147121	0.200861384197	0.0461662155765	0.180196803982	0.00785447255789	0.0539572612622	0.254516763957	1.0
A1CF.[AT]TAATT[AG]	1.0	0.310879226639	0.0948956842233	1.0	1.0	0.653016207321	0.109478671583	0.0916199615854	0.00416507066432	0.0514593498839	0.00218956328236	1.0
U2AF2.TTTTT[CT]C	1.0	0.317749118875	0.00753916071507	0.210165613316	1.0	0.14719700779	3.58011742875e-06	1.0	1.0	0.0191735316645	0.116143294211	0.102826300912
RBM38.[GT][GT]GTGT[GT]	0.0374935668471	0.329386881509	0.388357616972	0.0261576626144	0.0436305292153	0.00688441592981	0.00115261862673	0.0374251319392	0.0275530950779	0.0433547947601	0.0282226489965	1.0
PABPN1.A[AG]AAGA	0.133420607147	0.344810342138	0.00183295532314	0.824911224145	0.361929593396	0.0118332048066	0.0486401995983	0.643258327219	0.170297962223	0.000351195047576	0.00606504080672	0.00158197019846
HNRNPK.CCA[AT][AC]CC	0.227190153359	0.403613011879	0.0775020791824	1.0	1.0	0.056240046022	0.000102331135992	0.060302944372	0.150106562879	0.013227589991	0.0217066715748	0.00120597471958
BRUNOL6.TGTG[AGT][GT]G	0.556070233249	0.449202090995	0.141435338243	1.0	1.0	0.0147147748427	0.00547135686704	0.128772288132	0.149034631012	0.065290426265	0.000891302863888	0.691430112426
SRp20.CTC[GT]TC[CT]	0.00193246065493	0.463899965015	0.0332994475668	0.110697483149	0.538972415683	0.0411183389103	0.260270620114	1.0	1.0	0.485338261691	0.0789053961727	0.374951787477
RBM5.[GC]AAGG[AG]G	0.397985626917	0.530183476509	0.19860735731	1.0	1.0	0.467254150282	0.189626244825	1.0	1.0	0.13946322549	0.556070233249	0.178652868106
SNRNP70.[AG][AT]TCAAG	0.0321889279767	0.538972415683	0.344943837062	0.572546955382	0.296173700824	0.12179809824	0.0802031387036	0.215586358218	0.287336612369	0.231560350815	0.217506324734	1.0
RBM47.GATGA[AT]	0.0905642080995	0.671214292336	5.05838057874e-05	0.678649741481	0.73257098003	0.0224413650394	0.0014876127974	0.000225848777834	0.0017979400053	0.318892819958	4.0834052379e-05	0.13638443231
TIA1.[AT]TTTTT[CGT]	0.296173700824	0.680861579415	0.0325776715026	0.167464091493	0.556070233249	0.0678020853527	0.0011844431634	0.112694739857	0.416544120411	1.06119879997e-06	0.045909989009	0.239130115252
HuR.TTTTTT[GT]	0.0972401497485	0.728866269678	0.0780037074916	0.17243908794	0.192774184051	0.0552636570861	0.119739795125	1.0	1.0	6.697756173e-09	0.0406746739012	0.094434322943
HuR.TT[AT]GTTT	1.0	0.745863611309	0.102274051808	1.0	1.0	0.436504001209	0.0501085266907	1.0	1.0	0.00280967161111	2.79823937412e-05	1.0
RALY.TTTTTT[CGT]	0.132950674964	0.793459383585	0.0150964913452	0.0368576143713	0.285110427387	0.0498884276608	0.00360544743394	1.0	1.0	7.30300452622e-08	0.0367927060249	0.127548153458
CPEB4.TTTTTT	0.154235229483	0.886633254437	0.0515262445652	0.0594823562004	0.355099884845	0.0249316221247	0.0061662743474	1.0	1.0	3.32366255767e-07	0.0204710695612	0.15685957385
SRSF7.ACGACG	1.0	1.0	1.0	1.0	1.0	1.0	1.0	1.0	1.0	1.0	1.0	1.0
RBM42.AACTA[AC]G	1.0	1.0	0.0108344607216	1.0	1.0	1.0	1.0	1.0	1.0	1.0	0.0100323835928	1.0
SF2-ASF.[AG]GAAGAAC	0.0354982638129	1.0	1.0	1.0	1.0	1.0	1.0	1.0	1.0	1.0	1.0	1.0
RBMS1.[GT]ATATA[GC]	2.20065689549e-06	1.0	0.432767228306	1.0	0.200273071215	0.108709983354	0.422001646172	1.0	1.0	0.430986694013	0.00310080540812	1.0

## Sheet: DCM_RI_up
RBP	smallest_p_in_upstreamExon-5prime	smallest_p_in_upstreamExon-3prime	smallest_p_in_Intron	smallest_p_in_downstreamExon-5prime	smallest_p_in_downstreamExon-3prime
SRSF9.[GT]G[AG][AT]G[GC][AC]	0.000233298455914	0.0127100762311	0.0112188911978	0.186889001465	0.371784892777
LIN28A.[CT]GGAGG[AG]	0.0635411997369	0.0230741600699	1.0	0.22058150806	0.273999003803
IGF2BP3.A[AC]A[ACT][AT]CA	0.0669900780579	0.0290994863051	0.310670899596	0.0208306366394	0.0601577254273
SRSF1.GGA[GC]G[AG][ACG]	0.029586656112	0.0308059613508	0.0488595463057	0.437007442387	0.479804441822
ZCRB1.G[AG][ACT]TTAA	1.0	0.0312353304021	0.079316106026	1.0	1.0
SRSF1.G[AG]AGGA	0.0160445182811	0.0317263054553	0.00152870282869	1.0	0.343051157316
SF2-ASF.[AG]GAAGAAC	0.0250623974216	0.043471430491	1.0	1.0	1.0
SRSF1.GGAGGA	0.136021159536	0.0519982731623	0.0111486165587	1.0	0.509879549022
SNRNP70.[AG][AT]TCAAG	1.0	0.0555625258102	1.0	0.0111486165587	0.163496079987
SRSF1.GG[AG]GGA[ACG]	0.0394463592514	0.0635411997369	0.0219401886361	1.0	0.529015468943
SRSF2.GGAG[AT][AGT]	0.0357862134374	0.0693448128356	0.077935711032	0.124610131787	0.0204293656604
RBM5.[GC]AAGG[AG]G	0.259781512469	0.0777098198491	1.0	1.0	1.0
PPRC1.[GC][GC]GCGC[GC]	0.158116633556	0.079316106026	0.189913335977	1.0	1.0
KHDRBS1.TAAAA[ACG][ACG]	1.0	0.079316106026	0.158116633556	0.0197458183752	0.163496079987
HNRNPH2.GGGAGGG	0.0615541989219	0.0967624719231	0.245303315993	1.0	1.0
IGF2BP2.[ACG][AC]A[ACT][AT]CA	0.166028427816	0.111762283397	0.0147316903189	0.00481607656729	0.144735173726
HNRNPK.CCA[AT][AC]CC	0.136272827062	0.113898534725	0.184693284983	1.0	1.0
PABPC3.[AG]AAAAC[AC]	1.0	0.113898534725	1.0	1.0	1.0
FUS.CGCGC	0.113898534725	0.119542493102	0.00666332555162	1.0	1.0
HNRPLL.[AG]CA[ACT]ACA	0.136272827062	0.119542493102	0.0128715799204	0.130729451704	0.136272827062
HNRNPL.A[AC]A[CT]A[AC]A	0.22058150806	0.130729451704	0.0316698356789	0.0119962581829	0.0303735160167
RBM24.[AT]G[AT]GTG[AGT]	0.106681359963	0.131714991714	0.406665732421	0.0442919886661	0.458802408715
SRSF10.A[AG]AG[AG][AG][AG]	0.522716059014	0.140361687341	0.01018444141	0.033419591113	0.029586656112
PABPC5.AGAAA[AGT]T	0.174158439259	0.152704767801	1.0	0.0230741600699	0.085166361111
SRSF9.A[GT]GA[ACG][AC][AG]	0.228972752449	0.176160017856	0.503340594767	0.0445096186981	0.0298708985395
RBM8A.[AG][CT]GCGC[CGT]	0.22058150806	0.184693284983	0.00877519383253	0.0111486165587	0.0967624719231
BRUNOL6.TGTG[AGT][GT]G	0.235504151033	0.205386118738	0.306183810254	0.250158622364	1.0
CNOT4.GACAGA	0.152704767801	0.22058150806	1.0	0.0909817517433	0.026619486251
LIN28A.[ACT]GGAG[AT]A	0.225585800145	0.230559957992	0.102508714646	0.410540568454	0.235504151033
PTB.CTCT[CT][CT]	0.390926316543	0.237184315686	0.205386118738	0.0402678905196	0.194643052799
G3BP2.AGGAT[AGT][AG]	0.250158622364	0.245303315993	0.119542493102	0.147260300446	0.130729451704
RBM5.GA[AG]GG[AT][AG]	0.0705024120913	0.259781512469	0.108220671912	0.12321147256	0.121109330411
PCBP1.CC[AT][AT][ACT]CC	0.345600667243	0.26454942543	0.173873574981	0.283334664311	0.056841637118
SRp40.[CT][AG]C[AG][GT][AC]	0.0229175724806	0.267491511005	0.0434240529116	0.225232815284	0.146565121125
RBM47.GATGA[AT]	0.250158622364	0.273999003803	1.0	0.0316698356789	0.225585800145
SRSF10.AGAGA[ACG][ACG]	0.370701458535	0.287960176764	0.00911438284471	0.022439443573	0.0488595463057
FXR1.A[CT]GAC[AG]	0.287960176764	0.386930753225	1.0	0.297127361511	0.113898534725
PTBP1.[ACT][CT]TTT[CT]T	0.22058150806	0.394897457103	0.0283221714284	1.0	0.337027256256
RBM46.[AG]AT[GC]A[AT][AGT]	0.486633602059	0.406665732421	0.306183810254	0.0402678905196	0.109074933599
FXR2.[AGT]GAC[AG][AG][AG]	0.0386337994719	0.425803934545	0.0428080167532	8.18460264174e-05	0.0184603041251
SFPQ.[GT]T[AG][AG]T[GT][GT]	0.639765519754	0.440696173313	0.130729451704	0.0428080167532	0.0354735175155
SRp55.[CT][CT][AT]C[AT][GC]G	0.208698946986	0.461390349969	0.103783860443	0.0390416887624	0.0378748324938
ENOX1.[ACT][AG][GT]ACAG	0.283334664311	0.570976906211	0.039899529012	0.000321239059905	0.019552300684
SRSF1.AGGA[GC][AC]	0.832925736796	0.590618036376	0.11486287001	0.00261432654244	0.0525909898038
PCBP2.CC[CT][CT]CC[ACT]	0.609413745694	0.639765519754	0.378865797042	0.0094515957251	0.206346257972
SAMD4A.GC[GT]GG[ACT][AC]	0.500040532274	0.642192362572	0.0618411640012	0.402767026764	0.410540568454
SRp20.[AT]C[AT][AT]C	0.835150767618	0.909558112496	0.184693284983	0.0140355081554	0.00642892413096
ANKHD1.AGACG[AT][AT]	1.0	1.0	1.0	1.0	1.0
CPEB2.C[ACT]TTTTT	1.0	1.0	1.0	1.0	1.0
DAZAP1.TAG[GT][AT][AT][AG]	1.0	1.0	1.0	0.043471430491	0.0734307914821
A1CF.[AT]TAATT[AG]	1.0	1.0	1.0	1.0	1.0
HNRNPA2B1.[AGT]TAGGG[AT]	1.0	1.0	1.0	1.0	1.0
SRSF10.AGAGA[ACG][AC]	1.0	1.0	0.0278480433096	0.0535949509494	0.0635411997369
HNRNPA1L2.[AGT]TAGGG[AT]	1.0	1.0	1.0	1.0	1.0
HuR.TT[AGT]TTTT	1.0	1.0	0.168843288426	1.0	1.0
MSI1.TAGT[AT][AG]G	1.0	1.0	1.0	1.0	1.0
FMR1.[GT]GACA[AG]G	0.125152736078	1.0	0.0137742437242	1.46674326549e-05	0.0007588562793
HNRNPA1.[AGT]TAGGG[AT]	1.0	1.0	1.0	1.0	1.0
PABPC4.AAAAAA[AG]	1.0	1.0	1.0	1.0	1.0
MBNL1.GCTTGC	1.0	1.0	1.0	1.0	1.0
MATR3.[AC]ATCTT[AG]	1.0	1.0	1.0	1.0	1.0
QKI.ACTAAC[ACG]	1.0	1.0	1.0	1.0	1.0
KHDRBS3.ATAAA[ACG]	1.0	1.0	0.000617075595946	0.179441711938	0.0488595463057
HNRNPC.[ACT]TTTTT[GT]	1.0	1.0	0.119542493102	1.0	1.0
SRSF7.ACGACG	1.0	1.0	1.0	1.0	1.0
RBM4.GCGCG[GC][GC]	1.0	1.0	1.0	1.0	1.0
RBM28.G[AT]GTAG[AGT]	1.0	1.0	0.102508714646	1.0	1.0
BRUNOL4.[GT]GTGT[GT][GT]	1.0	1.0	0.332701169839	0.152704767801	0.0329881509646
RBMS3.[AC]TATA[GT][AC]	1.0	1.0	1.0	1.0	1.0
SART3.A[AG]AAAA[AC]	1.0	1.0	0.147260300446	1.0	1.0
RBM41.[AT]TAC[AT]T[GT]	1.0	1.0	0.147260300446	1.0	1.0
RBM3.[AG]A[AGT]AC[GT]A	1.0	1.0	0.0495350030392	1.0	1.0
YBX2.AACA[AT]C[AGT]	1.0	1.0	1.0	1.0	1.0
YBX1.AACATC	1.0	1.0	1.0	1.0	1.0
U2AF2.TTTTT[CT]C	1.0	1.0	0.085166361111	1.0	1.0
HuR.TT[AT]GTTT	1.0	1.0	0.130729451704	1.0	1.0
RBM42.AACTA[AC]G	1.0	1.0	1.0	1.0	1.0
TIA1.TTTTT[CGT][GT]	1.0	1.0	0.184693284983	1.0	1.0
YBX1.AACATC[AGT]	1.0	1.0	1.0	1.0	1.0
ZC3H14.TTT[AGT]TTT	1.0	1.0	0.147260300446	1.0	1.0
HNRNPL.ACAC[AG]A[ACG]	1.0	1.0	1.0	0.0495350030392	0.0675102214593
RBM4.GCGCG[GC]G	1.0	1.0	1.0	1.0	1.0
TARDBP.GAATG[AGT]	1.0	1.0	0.0219401886361	1.0	1.0
HuR.TTT[AG][GT]TT	1.0	1.0	0.0457954143891	1.0	1.0
KHDRBS1.ATAAAA[ACG]	1.0	1.0	0.00102642265218	1.0	1.0
HuR.TT[GT][AG]TTT	1.0	1.0	0.349848289688	0.0373716070105	0.00804170791913
TUT1.[AC][AG]ATACT	1.0	1.0	1.0	1.0	1.0
RBMS1.[GT]ATATA[GC]	1.0	1.0	1.0	1.0	1.0
RALY.TTTTTT[CGT]	1.0	1.0	0.119542493102	1.0	1.0
SRSF10.AGAGA[AG][AG]	1.0	1.0	0.00219346190148	0.00468497877325	0.0147039142561
PABPC1.A[AG]AAAA[AC]	1.0	1.0	0.147260300446	1.0	1.0
CPEB4.TTTTTT	1.0	1.0	0.141783048262	1.0	1.0
MSI1.TAG[GT][AT][AG]G	1.0	1.0	1.0	1.0	1.0
Tra2-beta.GAAAGAA	1.0	1.0	1.0	1.0	1.0
ZC3H10.[GC][GC]AGCG[AC]	1.0	1.0	1.0	1.0	1.0
SNRPA.[AT]TGCAC[AG]	0.0188526037747	1.0	0.0312353304021	1.0	1.0
PABPN1.A[AG]AAGA	1.0	1.0	0.250158622364	0.0605761224418	0.0584911328201
RBM45.GACGA[AC][ACG]	1.0	1.0	1.0	1.0	1.0
ESRP2.TGGG[AG]A[AGT]	1.0	1.0	0.0928040137341	0.0230741600699	0.039899529012
HuR.TTTTTT[GT]	1.0	1.0	0.102508714646	1.0	1.0
BRUNOL5.TGTGT[GT][GT]	1.0	1.0	0.235504151033	0.119542493102	0.141783048262
KHDRBS2.[AG]ATAAA[AC]	1.0	1.0	0.0675102214593	0.0734307914821	0.125152736078
HNRNPCL1.[ACT]TTTTT[GT]	1.0	1.0	0.119542493102	1.0	1.0
RBMS3.[ACT]ATATA	1.0	1.0	0.205386118738	0.0909817517433	0.0734307914821
PCBP3.TTT[CT]CC	1.0	1.0	0.230559957992	0.189913335977	1.0
SRp20.CTC[GT]TC[CT]	1.0	1.0	0.0188526037747	1.0	0.174158439259
ZNF638.[CGT]GTT[GC][GT]T	1.0	1.0	0.210481839021	0.0615541989219	0.147260300446
9G8.[AT]GGAC[AG]A	1.0	1.0	1.0	1.0	1.0
TIA1.[AT]TTTTT[CGT]	1.0	1.0	0.136272827062	1.0	1.0
ESRP1.TGGTGG	1.0	1.0	1.0	0.168843288426	0.0552094914108
PCBP1.C[CT]TTCC	1.0	1.0	0.205386118738	0.0814011613883	0.0635411997369
RBFOX1.[AT]GCATG[AC]	1.0	1.0	0.0555625258102	1.0	1.0
RBM6.[ACT]ATCCA[AG]	1.0	1.0	1.0	0.130729451704	0.179441711938
RBM38.[GT][GT]GTGT[GT]	1.0	1.0	1.0	0.026619486251	0.245303315993

## Sheet: DCM_RI_down
RBP	smallest_p_in_upstreamExon-5prime	smallest_p_in_upstreamExon-3prime	smallest_p_in_Intron	smallest_p_in_downstreamExon-5prime	smallest_p_in_downstreamExon-3prime
SFPQ.[GT]T[AG][AG]T[GT][GT]	0.0212616780008	0.000605265347064	0.00121210442619	0.00144344669408	0.00454633415845
SNRPA.[AT]TGCAC[AG]	0.00162145226956	0.00162145226956	1.0	1.0	1.0
BRUNOL6.TGTG[AGT][GT]G	0.0325420435962	0.00371506935429	0.0271262246245	0.0429624311034	0.020097806357
SF2-ASF.[AG]GAAGAAC	0.00267358268023	0.00724943118901	1.0	1.0	1.0
HNRNPL.ACAC[AG]A[ACG]	0.00977335106432	0.00977335106432	1.0	0.211758683093	0.276209742178
SRp20.[AT]C[AT][AT]C	0.0602995353772	0.0100671491756	0.141713445613	0.00379990750574	0.0180166511854
RBM46.[AG]AT[GC]A[AT][AGT]	0.000527359819947	0.012423378728	0.261061128448	0.0311324433425	0.00998381232094
PABPC4.AAAAAA[AG]	0.17043227563	0.0163743511597	1.0	0.156192190941	0.00922166398306
SRSF10.A[AG]AG[AG][AG][AG]	0.265090071544	0.0171258331308	0.707389284625	0.00231714701315	0.00349527490547
SRp40.[CT][AG]C[AG][GT][AC]	0.18161259426	0.0288775850263	0.391722900494	0.0313391701968	0.0582525598953
IGF2BP2.[ACG][AC]A[ACT][AT]CA	0.0442137726672	0.0293151426297	0.211758683093	0.0373884070219	0.100581050155
TARDBP.GAATG[AGT]	0.138554061045	0.0322244593784	0.552510014405	0.000114725180349	0.000926744314734
RBM47.GATGA[AT]	0.0691105951994	0.0325420435962	1.0	0.0214847705199	0.427627416915
PCBP1.CC[AT][AT][ACT]CC	0.0265596919135	0.0417873981692	0.0813328562405	0.704940932042	0.654902100176
LIN28A.[ACT]GGAG[AT]A	0.254755565929	0.0429624311034	0.0319976654261	0.715057831443	0.752243808958
ESRP1.TGGTGG	0.04346030325	0.0453015153361	0.0792226071383	0.000926744314734	0.020097806357
RBM28.G[AT]GTAG[AGT]	0.00549552747365	0.0496061142134	0.0168100078186	1.0	1.0
RBM4.GCGCG[GC]G	0.141713445613	0.0496061142134	1.0	1.0	1.0
PCBP1.C[CT]TTCC	0.00949415955681	0.0708327887983	0.140011576584	0.367443351841	0.210882718755
SRSF9.[GT]G[AG][AT]G[GC][AC]	0.0335157083837	0.0785436289567	0.0464186113568	0.065279123197	0.26780894891
HNRNPK.CCA[AT][AC]CC	0.198211769974	0.0842074125719	0.162046154717	1.0	1.0
SRSF2.GGAG[AT][AGT]	0.0548962721807	0.0871617522276	0.0119277337844	0.150414901308	0.250248388955
RBM24.[AT]G[AT]GTG[AGT]	0.409847252044	0.0922242593529	0.0176323016611	0.318569041417	0.244294927089
A1CF.[AT]TAATT[AG]	0.0813328562405	0.0968059025305	1.0	1.0	1.0
KHDRBS1.TAAAA[ACG][ACG]	0.121503659489	0.105046476032	1.0	1.0	0.089286547206
SRp55.[CT][CT][AT]C[AT][GC]G	0.0225342319899	0.114577360762	0.11533263151	0.112438240344	0.0876618430073
HNRNPL.A[AC]A[CT]A[AC]A	0.0231107714905	0.132810760064	0.52053219357	0.0842074125719	0.52053219357
FXR1.A[CT]GAC[AG]	0.18671554511	0.137629453953	1.0	0.105046476032	0.273680840813
ZNF638.[CGT]GTT[GC][GT]T	0.0265596919135	0.138554061045	0.0199243540633	0.0169997332135	0.0695541842854
RBM4.GCGCG[GC][GC]	0.300522827905	0.141713445613	1.0	1.0	1.0
ENOX1.[ACT][AG][GT]ACAG	0.554027749742	0.144352561843	0.229607317186	0.490418243509	0.0843658097057
SRSF1.GGA[GC]G[AG][ACG]	0.202928517784	0.152511555677	0.0273928074622	0.488902460338	0.626859866416
ZCRB1.G[AG][ACT]TTAA	0.112024298375	0.17043227563	1.0	0.300522827905	0.141713445613
HuR.TTT[AG][GT]TT	1.0	0.17043227563	0.198498753518	1.0	1.0
PABPC3.[AG]AAAAC[AC]	0.0319976654261	0.174058765392	0.17043227563	1.0	0.410613459293
PTB.CTCT[CT][CT]	0.0161597181038	0.178465191103	0.0513053819801	0.0887841210513	1.48273047812e-06
HuR.TT[AGT]TTTT	1.0	0.184437541491	0.00164208646838	1.0	1.0
YBX1.AACATC[AGT]	0.0393909033147	0.184437541491	0.0968059025305	0.263745592764	0.225081944346
SRp20.CTC[GT]TC[CT]	0.132810760064	0.184437541491	0.0319976654261	0.420642593147	1.0
SRSF9.A[GT]GA[ACG][AC][AG]	0.00837252791851	0.187184257725	0.342065944353	0.316479801738	0.338202458057
YBX1.AACATC	0.0648799703549	0.198211769974	0.126992136543	0.346779586695	0.379497791592
PPRC1.[GC][GC]GCGC[GC]	0.288467710309	0.198211769974	0.430504971805	1.0	1.0
ZC3H14.TTT[AGT]TTT	1.0	0.198211769974	0.0100022016326	1.0	1.0
CNOT4.GACAGA	0.528729853882	0.225081944346	0.112024298375	0.46834044896	0.503716892733
HuR.TT[GT][AG]TTT	1.0	0.225081944346	0.263745592764	1.0	1.0
SRSF10.AGAGA[ACG][ACG]	0.327964758301	0.226209271821	0.596606674237	0.182451500827	0.223349106469
SRSF1.AGGA[GC][AC]	0.24180650231	0.22761579812	0.468049603101	0.807256716265	0.86419557954
RBM38.[GT][GT]GTGT[GT]	0.11046004309	0.235879203239	0.00787616761704	0.00336705836774	0.040686629052
RBM5.GA[AG]GG[AT][AG]	0.848681250863	0.262627192488	0.29981529912	0.582401438757	0.582401438757
MATR3.[AC]ATCTT[AG]	1.0	0.263745592764	0.0191467997041	1.0	1.0
YBX2.AACA[AT]C[AGT]	0.0792226071383	0.300522827905	0.141713445613	0.379497791592	0.449740251461
RBM45.GACGA[AC][ACG]	0.263745592764	0.300522827905	1.0	0.156192190941	0.251071877988
IGF2BP3.A[AC]A[ACT][AT]CA	0.273680840813	0.305197728727	0.552510014405	0.0222969955344	0.0780988860369
TIA1.TTTTT[CGT][GT]	0.126992136543	0.335503602043	0.0523919978549	1.0	0.324037572701
ZC3H10.[GC][GC]AGCG[AC]	1.0	0.335503602043	0.263745592764	0.223349106469	0.0997103098007
RBM6.[ACT]ATCCA[AG]	0.449740251461	0.335503602043	0.00786656480275	1.0	1.0
PABPN1.A[AG]AAGA	0.292105044988	0.342065944353	1.0	0.0127543527118	0.00403711209371
SRSF10.AGAGA[ACG][AC]	0.305197728727	0.342731308214	0.379497791592	0.242162597168	0.105046476032
G3BP2.AGGAT[AGT][AG]	0.168032800296	0.379497791592	0.156192190941	0.11046004309	0.204679219303
PTBP1.[ACT][CT]TTT[CT]T	0.144352561843	0.385761561761	0.0823621650115	1.0	1.0
SRSF1.G[AG]AGGA	0.360853410315	0.39357917202	0.0180392227959	0.10383372582	0.409725115063
SRSF1.GGAGGA	0.157495737485	0.397855795237	0.0053088679077	0.0122229150608	0.149345720375
RBM3.[AG]A[AGT]AC[GT]A	0.263745592764	0.420642593147	1.0	1.0	1.0
ESRP2.TGGG[AG]A[AGT]	0.0634023367957	0.421729321705	0.0168100078186	0.0523919978549	0.00313426161726
SART3.A[AG]AAAA[AC]	0.225081944346	0.430504971805	0.0393909033147	0.603531190408	0.0169997332135
PABPC1.A[AG]AAAA[AC]	0.225081944346	0.430504971805	0.0393909033147	0.603531190408	0.0169997332135
FXR2.[AGT]GAC[AG][AG][AG]	0.604334459037	0.43349592621	0.342731308214	0.0522945677172	0.327964758301
SRSF1.GG[AG]GGA[ACG]	0.47930330534	0.43349592621	0.00313426161726	0.0686356268663	0.355124846699
9G8.[AT]GGAC[AG]A	0.560173124473	0.440203302979	1.0	0.477408818929	0.603531190408
LIN28A.[CT]GGAGG[AG]	0.100945507808	0.459118439803	0.440203302979	0.367443351841	0.153450268533
PCBP2.CC[CT][CT]CC[ACT]	0.318569041417	0.468049603101	0.213734038058	0.457766435718	0.490418243509
FMR1.[GT]GACA[AG]G	0.300522827905	0.4863260494	0.324037572701	0.121503659489	0.420642593147
BRUNOL4.[GT]GTGT[GT][GT]	0.292604942002	0.4863260494	0.00909802894271	0.0047222846254	0.0119008278086
SAMD4A.GC[GT]GG[ACT][AC]	0.26724233678	0.506335430514	0.348936887075	0.250248388955	0.73579955564
PCBP3.TTT[CT]CC	0.357868602791	0.528729853882	0.112024298375	1.0	1.0
FUS.CGCGC	0.449740251461	0.567708007199	1.0	0.420642593147	1.0
RBM5.[GC]AAGG[AG]G	0.24845539724	0.61033956054	0.4863260494	0.0271262246245	0.127126110232
SRSF10.AGAGA[AG][AG]	0.719988420278	0.636449177533	0.400414818952	0.180121135226	0.204679219303
ANKHD1.AGACG[AT][AT]	1.0	1.0	1.0	1.0	1.0
CPEB2.C[ACT]TTTTT	1.0	1.0	0.225081944346	1.0	1.0
DAZAP1.TAG[GT][AT][AT][AG]	0.211758683093	1.0	0.0792226071383	1.0	1.0
HNRNPA2B1.[AGT]TAGGG[AT]	1.0	1.0	0.126992136543	1.0	1.0
HNRNPA1L2.[AGT]TAGGG[AT]	1.0	1.0	0.126992136543	1.0	1.0
MSI1.TAGT[AT][AG]G	0.0496061142134	1.0	0.0968059025305	1.0	1.0
HNRNPA1.[AGT]TAGGG[AT]	1.0	1.0	0.126992136543	1.0	1.0
MBNL1.GCTTGC	1.0	1.0	0.112024298375	0.141713445613	1.0
QKI.ACTAAC[ACG]	1.0	1.0	1.0	0.0813328562405	0.0333439028767
KHDRBS3.ATAAA[ACG]	0.335503602043	1.0	0.379497791592	0.174058765392	0.11046004309
HNRNPC.[ACT]TTTTT[GT]	1.0	1.0	0.138554061045	1.0	0.300522827905
SRSF7.ACGACG	1.0	1.0	1.0	1.0	1.0
RBMS3.[AC]TATA[GT][AC]	1.0	1.0	0.0656010015278	1.0	1.0
RBM41.[AT]TAC[AT]T[GT]	1.0	1.0	1.0	1.0	1.0
U2AF2.TTTTT[CT]C	1.0	1.0	0.0473653584046	1.0	1.0
RBM8A.[AG][CT]GCGC[CGT]	1.0	1.0	1.0	0.449740251461	1.0
HuR.TT[AT]GTTT	1.0	1.0	0.055875984015	1.0	1.0
RBM42.AACTA[AC]G	1.0	1.0	1.0	1.0	1.0
KHDRBS1.ATAAAA[ACG]	1.0	1.0	1.0	1.0	1.0
TUT1.[AC][AG]ATACT	1.0	1.0	1.0	0.211758683093	0.112024298375
RBMS1.[GT]ATATA[GC]	1.0	1.0	1.0	1.0	1.0
RALY.TTTTTT[CGT]	1.0	1.0	0.0579281389348	1.0	1.0
HNRNPH2.GGGAGGG	1.0	1.0	0.603531190408	1.0	0.126992136543
CPEB4.TTTTTT	1.0	1.0	0.0695541842854	1.0	1.0
MSI1.TAG[GT][AT][AG]G	0.112024298375	1.0	0.00302917450872	1.0	1.0
Tra2-beta.GAAAGAA	1.0	1.0	1.0	0.156192190941	0.198211769974
SNRNP70.[AG][AT]TCAAG	1.0	1.0	0.112024298375	1.0	0.4863260494
HuR.TTTTTT[GT]	1.0	1.0	0.0302708582895	1.0	1.0
BRUNOL5.TGTGT[GT][GT]	0.251071877988	1.0	0.0199243540633	0.0214847705199	0.0648799703549
KHDRBS2.[AG]ATAAA[AC]	0.112024298375	1.0	1.0	1.0	1.0
HNRNPCL1.[ACT]TTTTT[GT]	1.0	1.0	0.138554061045	1.0	0.300522827905
PABPC5.AGAAA[AGT]T	1.0	1.0	0.0333439028767	0.00446392198573	0.00620050126711
RBMS3.[ACT]ATATA	1.0	1.0	1.0	1.0	1.0
TIA1.[AT]TTTTT[CGT]	1.0	1.0	0.0325420435962	1.0	0.324037572701
RBFOX1.[AT]GCATG[AC]	1.0	1.0	0.184437541491	0.198211769974	0.156192190941
HNRPLL.[AG]CA[ACT]ACA	1.0	1.0	1.0	0.00176910665812	0.00121210442619

[truncated: 10 more sheets: ICM_RI_up, ICM_RI_down, DCM_A3SS_up, DCM_A3SS_down, ICM_A3SS_up, ICM_A3SS_down, DCM_A5SS_up, DCM_A5SS_down, ICM_A5SS_up, ICM_A5SS_down]
