# Supplementary material for: Shared splicing dysregulation in heart failure associated with dilated and ischaemic cardiomyopathy and spatial specificity across cardiac regions
Source: Cardiovasc Res. 2026 Mar 24;122(7):906–18. doi: 10.1093/cvr/cvag068 (PMC13196872; doi:10.1093/cvr/cvag068)
Supplement: cvag068_Supplementary_Data [file cvag068_supplementary_data.zip › Table S8 - Event overlap external dataset.xlsx]

## Sheet: heinig_overlap
Coordinates	Gene
chr10:101585862-101586156	POLL
chr10:1056883-1056968	WDR37
chr10:26763880-26763960	ABI1
chr10:35195127-35195214	CREM
chr10:95322746-95322805	SORBS1
chr11:113221296-113221325	NCAM1
chr11:122100374-122100793
chr11:122100374-122101029
chr11:122100374-122101167
chr11:46366244-46366984	DGKZ
chr11:47292543-47292596	MADD
chr11:71999663-71999926	IL18BP
chr12:120219207-120220091	PXN
chr12:56160626-56160670	MYL6
chr12:6833742-6833809	P3H3
chr12:6833744-6833809	P3H3
chr12:6833746-6833809	P3H3
chr13:108214538-108214610	LIG4
chr13:108214538-108214807	LIG4
chr13:37569300-37569383	POSTN
chr14:100375283-100375406	WARS1
chr14:49607400-49608121	LRR1
chr15:25111895-25115298
chr15:50278785-50286067	GABPB1
chr15:84679932-84679969	SEC11A
chr16:3285059-3285239	ZNF263
chr16:3656999-3657111	DNASE1
chr16:89959156-89960930	DEF8
chr17:1179667-1179981	ABR
chr17:27307744-27309272	WSB1
chr17:49668027-49668078	SPOP
chr17:59817774-59838294	VMP1
chr19:35744626-35744660	U2AF1L4
chr19:35744626-35744692	U2AF1L4
chr19:35744626-35744738	U2AF1L4
chr19:35745125-35745212	U2AF1L4
chr19:37165385-37165696	ZNF585A
chr19:46312268-46312505	HIF3A
chr19:48238383-48238526	CARD8
chr19:48238383-48238532	CARD8
chr19:52547512-52547638	ZNF808
chr19:53538143-53538296	ZNF331
chr1:1326836-1327032	CPTP
chr1:154263103-154263505	UBAP2L
chr1:155978365-155978547	ARGHGEF2
chr1:169382062-169382281	BLZF1
chr1:17634548-17634562	ARGHGEF10L
chr1:196701318-196701822	CFH
chr1:216723244-216723472	ESRRG
chr1:225504991-225505053	ENAH
chr1:35358925-35359446	ZMYM4
chr1:46688353-46688544	EFCAB14
chr20:62904998-62905601	DIDO1
chr21:37081596-37084331	TTC3
chr21:39347114-39347292	HMGN1
chr21:39347379-39347478	HMGN1
chr21:39347379-39347483	HMGN1
chr2:178624465-178624731	TTN
chr2:178688111-178688224	TTN
chr2:178688677-178688778	TTN
chr2:178688677-178689373	TTN
chr2:178720921-178721202	TTN
chr2:178721847-178722134	TTN
chr2:178721847-178724143	TTN
chr2:178721847-178734606	TTN
chr2:178721847-178734988	TTN
chr2:178722259-178734988	TTN
chr2:178722659-178722937	TTN
chr2:200306693-200306922	SPATSL2
chr2:200439122-200439328	SPATSL2
chr2:20278583-20278680	PUM2
chr2:203382189-203382206	ABI2
chr2:69354259-69354312	GFPT1
chr3:130894535-130894775	ATP2C1
chr3:130894590-130894775	ATP2C1
chr3:130894708-130894775	ATP2C1
chr3:197699187-197699231	RUBCN
chr3:33408690-33408797	UBP1
chr3:42581846-42582028	SEC22C
chr3:44358217-44359804	TCAIM
chr4:113508236-113508268	CAMK2D
chr4:119239218-119239341	USP53
chr4:13369871-13369965	RAB28
chr4:169555720-169555851	NEK1
chr4:26362446-26362628	RBPJ
chr4:82861631-82861708	SEC31A
chr4:86934487-86934542	C4orf36
chr4:86934487-86934732	C4orf36
chr5:150640660-150640854	SYNPO
chr5:43603163-43603294	NNT
chr5:66828774-66828882	MAST4
chr5:75399310-75399387	CERT1
chr5:83519349-83522309	VCAN
chr6:125918501-125919431	NCOA7
chr6:133525015-133525115	EYA4
chr6:143964787-143966230	PLAGL1
chr6:158662750-158663378	SYTL3
chr6:70524343-70526698	FAM135A
chr6:70524609-70524930	FAM135A
chr6:75180939-75181211	COL12A1
chr6:75183050-75183652	COL12A1
chr7:108521476-108521521	PNPLA8
chr7:121261632-121261918	CPED1
chr7:151632139-151675419	PRKAG2
chr7:99563863-99564705	ZNF655
chr8:16139319-16141045	MSR1
chr8:26765854-26766149	ADRA1A
chr8:38429682-38429948	FGFR1
chr8:73030336-73030395	TERF1
chr9:115046410-115046682	TNC
chr9:128609651-128609665	SPTAN1
chr9:79707123-79707218	TLE4
chrX:10620290-10620419	MID1
chrX:10620290-10620591	MID1
chrX:111687887-111688642	ALG13
chrX:40735198-40735542	MED14
