# Supplementary material for: Shared splicing dysregulation in heart failure associated with dilated and ischaemic cardiomyopathy and spatial specificity across cardiac regions
Source: Cardiovasc Res. 2026 Mar 24;122(7):906–18. doi: 10.1093/cvr/cvag068 (PMC13196872; doi:10.1093/cvr/cvag068)
Supplement: cvag068_Supplementary_Data [file cvag068_supplementary_data.zip › Table S9- RBPs catRAPID.xlsx]

## Sheet: output_reduced_catRAPID_5cand
Protein_ID	RNA_ID	Top_RNA_fragment	Annotation	Interaction_Propensity	Z_score	RBP_Propensity	RNA_Binding_Domains_IDs	numof.RNA.Binding_Domains_Instances	RNA.Binding_Motifs_IDs	numof.RNA_Binding_Motifs_Instances	Ranking	unipro_id	Gene_name	RBP_AS
Q92900_UPF1	MYL6.GRCh38.12.56160243.56161550.1	476-529	-	67.22	2.82	1	PF09416,PF13087,PF13086,PF13604,PF13245,PF04851	7	Q92900|UPF1|BSSCUGGGV|27940950|HITS-CLIP;eCLIP	2	0.950625	Q92900	UPF1	#N/A
Q8NDT2_RBM15B	MYL6.GRCh38.12.56160243.56161550.1	476-529	-	54.98	2.13	1	PF07744,PF00076	3	Q8NDT2|RBM15B|HUUU|27602518|iCLIP	2	0.922	Q8NDT2	RBM15B	1
Q14151_SAFB2	MYL6.GRCh38.12.56160243.56161550.1	476-529	-	49.71	1.83	1	PF00076,PF02037	2	Q14151|SAFB2|K562.SAFB2.5.478|31226278|eCLIP_ENCODE	3	0.909708	Q14151	SAFB2	#N/A
P78332_RBM6	MYL6.GRCh38.12.56160243.56161550.1	476-529	-	49.08	1.8	1	PF01585	1	P78332|RBM6|292|31724725|RBNS_ENCODE,P78332|RBM6|291|31724725|RBNS_ENCODE,P78332|RBM6|289|31724725|RBNS_ENCODE,P78332|RBM6|M161_0.6|23846655|cisBP-RNA,P78332|RBM6|290|31724725|NA	3	0.908208	P78332	RBM6	1
Q8IX01_SUGP2	MYL6.GRCh38.12.56160243.56161550.1	476-529	-	48.45	1.76	1	PF01805,PF01585	2	Q8IX01|SUGP2|HepG2.SUGP2.5.150|31226278|eCLIP_ENCODE;Q8IX01|SUGP2|HepG2.SUGP2.3.312|31226278|eCLIP_ENCODE	3	0.90675	Q8IX01	SUGP2	#N/A
Q00839_HNRNPU	MYL6.GRCh38.12.56160243.56161550.1	476-529	-	43.62	1.49	1	PF13671,PF00622,PF02037	3	Q00839|HNRNPU|HepG2.HNRNPU.9.158|31226278|eCLIP_ENCODE,Q00839|HNRNPU|K562.HNRNPU.3.232|31226278|eCLIP_ENCODE,Q00839|HNRNPU|HepG2.HNRNPU.7.152|31226278|eCLIP_ENCODE;Q00839|HNRNPU|HepG2.HNRNPU.1.209|31226278|eCLIP_ENCODE,Q00839|HNRNPU|HepG2.HNRNPU.5.294|31226278|eCLIP_ENCODE,Q00839|HNRNPU|HepG2.HNRNPU.6.417|31226278|eCLIP_ENCODE,Q00839|HNRNPU|NA|NA|NA	2	0.895458	Q00839	HNRNPU	1
P55265_ADAR	MYL6.GRCh38.12.56160243.56161550.1	476-529	-	41.57	1.38	1	PF02137,PF02295,PF00035	6	P55265|ADAR|starBase_1|25708366|iCLIP	2	0.890667	P55265	ADAR	#N/A
Q96MU7_YTHDC1	PDLIM3.GRCh38.4.185506522.185514337..1	7489-7802	-	110.51	1.36	1	PF04146	2	Q96MU7|YTHDC1|DRACH|27602518|iCLIP	2	0.89	Q96MU7	YTHDC1	#N/A
Q9HAV4_XPO5	MYL6.GRCh38.12.56160243.56161550.1	476-529	-	40.1	1.29	1	PF08389	1	Q9HAV4|XPO5|HepG2.XPO5.9.133|31226278|eCLIP_ENCODE;Q9HAV4|XPO5|HepG2.XPO5.2.163|31226278|eCLIP_ENCODE,Q9HAV4|XPO5|HepG2.XPO5.3.124|31226278|eCLIP_ENCODE	3	0.887208	Q9HAV4	XPO5	#N/A
Q15029_EFTUD2	PDLIM3.GRCh38.4.185506522.185514337..1	7489-7802	-	108.23	1.28	1	PF00009,PF00679,PF03764,PF03144	4	Q15029|EFTUD2|K562.EFTUD2.3.88|31226278|eCLIP_ENCODE	2	0.886875	Q15029	EFTUD2	#N/A
Q96T37_RBM15	MYL6.GRCh38.12.56160243.56161550.1	476-529	-	39.06	1.24	1	PF07744,PF00076	3	Q96T37|RBM15|UUUB|27602518|iCLIP,Q96T37|RBM15|NNUUKV|NA|NA	2	0.884792	Q96T37	RBM15	1
Q9UL18_AGO1	MYL6.GRCh38.12.56160243.56161550.1	476-529	-	35.86	1.05	1	PF02171,PF02170	2	Q9UL18|AGO1|509|23746446|PDB;Q9UL18|AGO1|359|15152257|PDB	3	0.877292	Q9UL18	AGO1	#N/A
P51116_FXR2	MYL6.GRCh38.12.56160243.56161550.1	476-529	-	34.38	0.97	1	PF12235,PF00013,PF05641	4	P51116|FXR2|WGGA|23235829;27378784|PAR-CLIP;HITS-CLIP;P51116|FXR2|K562.FXR2.4.71|31226278|eCLIP_ENCODE,P51116|FXR2|ACUK|23235829|PAR-CLIP	2	0.873833	P51116	FXR2	#N/A
Q00839_HNRNPU	PDLIM3.GRCh38.4.185506522.185514337..1	7489-7802	-	98.28	0.96	1	PF13671,PF00622,PF02037	3	Q00839|HNRNPU|HepG2.HNRNPU.9.158|31226278|eCLIP_ENCODE,Q00839|HNRNPU|K562.HNRNPU.3.232|31226278|eCLIP_ENCODE,Q00839|HNRNPU|HepG2.HNRNPU.7.152|31226278|eCLIP_ENCODE;Q00839|HNRNPU|HepG2.HNRNPU.2.85|31226278|eCLIP_ENCODE;Q00839|HNRNPU|1074|9765391|SpliceAid-F,Q00839|HNRNPU|uguauug|22574288|RBPMap;Q00839|HNRNPU|K562.HNRNPU.5.145|31226278|eCLIP_ENCODE	6	0.87325	Q00839	HNRNPU	1
Q9NYY8_FASTKD2	PDLIM3.GRCh38.4.185506522.185514337..1	7489-7802	-	97.51	0.93	1	PF06743,PF08373,PF08368	3	Q9NYY8|FASTKD2|HepG2.FASTKD2.3.97|31226278|eCLIP_ENCODE;Q9NYY8|FASTKD2|HepG2.FASTKD2.0.83|31226278|eCLIP_ENCODE,Q9NYY8|FASTKD2|HepG2.FASTKD2.2.85|31226278|eCLIP_ENCODE;Q9NYY8|FASTKD2|HepG2.FASTKD2.7.53|31226278|eCLIP_ENCODE	7	0.872208	Q9NYY8	FASTKD2	#N/A
Q08J23_NSUN2	MYL6.GRCh38.12.56160243.56161550.1	476-529	-	33.6	0.93	1	PF01189	1	Q08J23|NSUN2|K562.NSUN2.1.42|31226278|eCLIP_ENCODE	2	0.872	Q08J23	NSUN2	#N/A
Q92900_UPF1	PDLIM3.GRCh38.4.185506522.185514337..1	5632-5945	-	96.33	0.89	1	PF09416,PF13087,PF13086,PF13604,PF13245,PF04851	7	Q92900|UPF1|BSSCUGGGV|27940950|HITS-CLIP;eCLIP	2	0.870583	Q92900	UPF1	#N/A
Q01081_U2AF1	MYL6.GRCh38.12.56160243.56161550.1	190-243	-	32.36	0.86	1	PF00642,PF00076	3	Q01081|U2AF1|HepG2.U2AF1.0.228|31226278|eCLIP_ENCODE,Q01081|U2AF1|K562.U2AF1.4.144|31226278|eCLIP_ENCODE;Q01081|U2AF1|K562.U2AF1.6.335|31226278|eCLIP_ENCODE,Q01081|U2AF1|HepG2.U2AF1.5.461|31226278|eCLIP_ENCODE	4	0.869125	Q01081	U2AF1	#N/A
Q9UKV8_AGO2	PDLIM3.GRCh38.4.185506522.185514337..1	7489-7802	-	94.72	0.84	1	PF02171,PF02170	2	Q9UKV8|AGO2|414|22539551|PDB	31	0.868375	Q9UKV8	AGO2	#N/A
Q13243_SRSF5	MYL6.GRCh38.12.56160243.56161550.1	190-243	-	31.95	0.84	1	PF00076	2	Q13243|SRSF5|1264|19843576|SpliceAid-F,Q13243|SRSF5|1263|7651409|SpliceAid-F,Q13243|SRSF5|1355|9436904;8388541;7651409|AEDB,Q13243|SRSF5|1265|14729981|SpliceAid-F;Q13243|SRSF5|386|31724725|RBNS_ENCODE,Q13243|SRSF5|390|31724725|RBNS_ENCODE,Q13243|SRSF5|387|31724725|RBNS_ENCODE,Q13243|SRSF5|388|31724725|RBNS_ENCODE	3	0.868167	Q13243	SRSF5	1
P09132_SRP19	MYL6.GRCh38.12.56160243.56161550.1	190-243	-	31.69	0.82	1	PF01922	1	P09132|SRP19|547|20179341|PDB	3	0.867542	P09132	SRP19	#N/A
Q9H0D6_XRN2	PDLIM3.GRCh38.4.185506522.185514337..1	7489-7802	-	93.44	0.8	1	PF03159	1	Q9H0D6|XRN2|K562.XRN2.8.85|31226278|eCLIP_ENCODE;Q9H0D6|XRN2|HepG2.XRN2.1.321|31226278|eCLIP_ENCODE,Q9H0D6|XRN2|K562.XRN2.2.78|31226278|eCLIP_ENCODE,Q9H0D6|XRN2|HepG2.XRN2.2.187|31226278|eCLIP_ENCODE	2	0.866625	Q9H0D6	XRN2	#N/A
Q9GZR7_DDX24	PDLIM3.GRCh38.4.185506522.185514337..1	7489-7802	-	92.76	0.78	1	PF00270,PF00271	2	Q9GZR7|DDX24|K562.DDX24.7.68|31226278|eCLIP_ENCODE,Q9GZR7|DDX24|K562.DDX24.3.57|31226278|eCLIP_ENCODE	2	0.865708	Q9GZR7	DDX24	#N/A
Q9UL18_AGO1	PDLIM3.GRCh38.4.185506522.185514337..1	7489-7802	-	91.32	0.73	1	PF02171,PF02170	2	Q9UL18|AGO1|359|15152257|PDB;Q9UL18|AGO1|509|23746446|PDB	5	0.86375	Q9UL18	AGO1	#N/A
Q8NDV7_TNRC6A	PDLIM3.GRCh38.4.185506522.185514337..1	7489-7802	-	91.26	0.73	1	PF10427	1	Q8NDV7|TNRC6A|K562.TNRC6A.3.288|31226278|eCLIP_ENCODE	2	0.863667	Q8NDV7	TNRC6A	#N/A
Q8WYQ5_DGCR8	PDLIM3.GRCh38.4.185506522.185514337..1	796-1109	-	89.69	0.68	1	-	0	Q8WYQ5|DGCR8|K562.DGCR8.1.60|31226278|eCLIP_ENCODE	3	0.8615	Q8WYQ5	DGCR8	#N/A
P38935_IGHMBP2	PDLIM3.GRCh38.4.185506522.185514337..1	7489-7802	-	89.05	0.66	1	-	0	P38935|IGHMBP2|327|22965130|PDB,P38935|IGHMBP2|581|22965130|PDB	31	0.860625	P38935	IGHMBP2	#N/A
Q8IX01_SUGP2	PDLIM3.GRCh38.4.185506522.185514337..1	7489-7802	-	88.35	0.63	1	PF01805,PF01585	2	Q8IX01|SUGP2|HepG2.SUGP2.5.150|31226278|eCLIP_ENCODE;Q8IX01|SUGP2|HepG2.SUGP2.3.312|31226278|eCLIP_ENCODE	3	0.859667	Q8IX01	SUGP2	#N/A
Q8N302_AGGF1	PDLIM3.GRCh38.4.185506522.185514337..1	7489-7802	-	87.67	0.61	1	-	0	Q8N302|AGGF1|K562.AGGF1.5.167|31226278|eCLIP_ENCODE,Q8N302|AGGF1|HepG2.AGGF1.3.194|31226278|eCLIP_ENCODE;Q8N302|AGGF1|K562.AGGF1.1.437|31226278|eCLIP_ENCODE	2	0.85875	Q8N302	AGGF1	#N/A
Q14671_PUM1	MYL6.GRCh38.12.56160243.56161550.1	476-529	-	26.69	0.54	1	PF00806	8	Q14671|PUM1|268|31724725|RBNS_ENCODE	2	0.855833	Q14671	PUM1	1
P52756_RBM5	PDLIM3.GRCh38.4.185506522.185514337..1	7489-7802	-	84.8	0.52	1	PF01585,PF00076,PF00641,PF12656	4	P52756|RBM5|1148|18840686|SpliceAid-F,P52756|RBM5|UCAUC|24332178|HITS-CLIP	3	0.854833	P52756	RBM5	1
Q15029_EFTUD2	SORBS1.GRCh38.10.95321963.95339327..1	1056-1751	-	171.31	0.51	1	PF00009,PF00679,PF03764,PF03144	4	Q15029|EFTUD2|K562.EFTUD2.3.88|31226278|eCLIP_ENCODE	2	0.85475	Q15029	EFTUD2	#N/A
Q9NYY8_FASTKD2	SORBS1.GRCh38.10.95321963.95339327..1	6955-7650	-	170.17	0.49	1	PF06743,PF08373,PF08368	3	Q9NYY8|FASTKD2|HepG2.FASTKD2.3.97|31226278|eCLIP_ENCODE;Q9NYY8|FASTKD2|HepG2.FASTKD2.0.83|31226278|eCLIP_ENCODE,Q9NYY8|FASTKD2|HepG2.FASTKD2.2.85|31226278|eCLIP_ENCODE;Q9NYY8|FASTKD2|HepG2.FASTKD2.7.53|31226278|eCLIP_ENCODE	13	0.853833	Q9NYY8	FASTKD2	#N/A
Q14151_SAFB2	PDLIM3.GRCh38.4.185506522.185514337..1	7489-7802	-	82.42	0.44	1	PF00076,PF02037	2	Q14151|SAFB2|K562.SAFB2.5.478|31226278|eCLIP_ENCODE;Q14151|SAFB2|K562.SAFB2.3.189|31226278|eCLIP_ENCODE	7	0.851542	Q14151	SAFB2	#N/A
Q13595_TRA2A	MYL6.GRCh38.12.56160243.56161550.1	190-243	-	24.67	0.43	1	PF00076	1	Q13595|TRA2A|HepG2.TRA2A.2.92|31226278|eCLIP_ENCODE;Q13595|TRA2A|1075|12403832|SpliceAid-F,Q13595|TRA2A|gaagaggaag|19296853|RBPMap	3	0.851125	Q13595	TRA2A	1
Q96MU7_YTHDC1	SORBS1.GRCh38.10.95321963.95339327..1	1056-1751	-	164.32	0.38	1	PF04146	2	Q96MU7|YTHDC1|DRACH|27602518|iCLIP	15	0.848958	Q96MU7	YTHDC1	#N/A
O95218_ZRANB2	MYL6.GRCh38.12.56160243.56161550.1	190-243	-	23.74	0.38	1	PF00641	2	O95218|ZRANB2|1300|19304800|SpliceAid-F,O95218|ZRANB2|s21|19304800|SpliceAid-F,O95218|ZRANB2|M259_0.6_2|19304800|SELEX,O95218|ZRANB2|M259_0.6_1|19304800|SELEX;O95218|ZRANB2|K562.ZRANB2.1.55|31226278|eCLIP_ENCODE,O95218|ZRANB2|K562.ZRANB2.2.52|31226278|eCLIP_ENCODE,O95218|ZRANB2|1301|22517726|SpliceAid-F,O95218|ZRANB2|1303|2251772|NA	2	0.848958	O95218	ZRANB2	#N/A
Q00839_HNRNPU	SORBS1.GRCh38.10.95321963.95339327..1	6955-7650	-	163.17	0.35	1	PF13671,PF00622,PF02037	3	Q00839|HNRNPU|HepG2.HNRNPU.1.209|31226278|eCLIP_ENCODE,Q00839|HNRNPU|HepG2.HNRNPU.5.294|31226278|eCLIP_ENCODE,Q00839|HNRNPU|HepG2.HNRNPU.6.417|31226278|eCLIP_ENCODE,Q00839|HNRNPU|NA|NA|NA;Q00839|HNRNPU|HepG2.HNRNPU.9.158|31226278|eCLIP_ENCODE,Q00839|HNRNPU|K562.HNRNPU.3.232|31226278|eCLIP_ENCODE,Q00839|HNRNPU|HepG2.HNRNPU.7.152|31226278|eCLIP_ENCODE;Q00839|HNRNPU|1074|9765391|SpliceAid-F,Q00839|H…	20	0.848042	Q00839	HNRNPU	1
P62633_CNBP	MYL6.GRCh38.12.56160243.56161550.1	190-243	-	23.06	0.34	1	PF00098	7	P62633|CNBP||NA|NA;P62633|CNBP|UGGAGNW|28329689|PAR-CLIP,P62633|CNBP||NA|NA	2	0.847375	P62633	CNBP	#N/A
P84103_SRSF3	MYL6.GRCh38.12.56160243.56161550.1	190-243	-	22.95	0.33	1	PF00076	1	P84103|SRSF3|UGGAC|26876937|PAR-CLIP;P84103|SRSF3|s41|10094314|SpliceAid-F,P84103|SRSF3|1249|17036044|SpliceAid-F,P84103|SRSF3|1251|17036044|SpliceAid-F,P84103|SRSF3|starBase_1|26876937|PAR-CLIP,P84103|SRSF3|NA|NA|NA	2	0.847125	P84103	SRSF3	1
Q8NDT2_RBM15B	PDLIM3.GRCh38.4.185506522.185514337..1	5632-5945	-	78.77	0.32	1	PF07744,PF00076	3	Q8NDT2|RBM15B|HUUU|27602518|iCLIP;Q8NDT2|RBM15B|297|31724725|RBNS_ENCODE	18	0.846583	Q8NDT2	RBM15B	1
Q8TB72_PUM2	PDLIM3.GRCh38.4.185506522.185514337..1	7489-7802	-	78.44	0.31	1	PF00806	8	Q8TB72|PUM2|514|21397187|PDB;Q8TB72|PUM2|K562.PUM2.0.374|31226278|eCLIP_ENCODE	2	0.846125	Q8TB72	PUM2	1
Q12906_ILF3	MYL6.GRCh38.12.56160243.56161550.1	476-529	-	22.09	0.28	1	PF07528,PF00035	3	Q12906|ILF3|HepG2.ILF3.3.127|31226278|eCLIP_ENCODE,Q12906|ILF3|K562.ILF3.2.241|31226278|eCLIP_ENCODE,Q12906|ILF3|K562.ILF3.4.189|31226278|eCLIP_ENCODE	2	0.845083	Q12906	ILF3	#N/A
Q14671_PUM1	PDLIM3.GRCh38.4.185506522.185514337..1	7489-7802	-	77.25	0.27	1	PF00806	8	Q14671|PUM1|484|18328718|PDB,Q14671|PUM1|343|18328718|PDB;Q14671|PUM1|82|9404893|RBPDB,Q14671|PUM1|545|12202039|PDB,Q14671|PUM1|533|21397187|PDB,Q14671|PUM1|337|21397187|PDB,Q14671|PUM1|74|19540345|RBPDB,Q14671|PUM1|137|19540345|NA	6	0.8445	Q14671	PUM1	1
P55795_HNRNPH2	MYL6.GRCh38.12.56160243.56161550.1	190-243	-	21.79	0.26	1	PF00076,PF08080	4	P55795|HNRNPH2|934|10072387|SpliceAid-F,P55795|HNRNPH2|926|19506027|SpliceAid-F,P55795|HNRNPH2|928|12612063|SpliceAid-F,P55795|HNRNPH2|911|20028692|SpliceAid-F,P55795|H|NA|NA|NA	5	0.844375	P55795	HNRNPH2	#N/A
Q92945_KHSRP	PDLIM3.GRCh38.4.185506522.185514337..1	7489-7802	-	77.11	0.26	1	PF00013,PF07650,PF09005	7	Q92945|KHSRP|175|17437629|cisBP-RNA,Q92945|KHSRP|M342_0.6|17437629|RIP-Chip;Q92945|KHSRP|1113|11003644|SpliceAid-F,Q92945|KHSRP|K562.KHSRP.4.632|31226278|eCLIP_ENCODE,Q92945|KHSRP|178|31724725|RBNS_ENCODE,Q92945|KHSRP|41|17437629|RBPDB,Q92945|KHSRP|NA|NA|NA	2	0.844292	Q92945	KHSRP	1
Q13247_SRSF6	MYL6.GRCh38.12.56160243.56161550.1	190-243	-	21.41	0.24	1	PF00076	2	Q13247|SRSF6|1267|7651409|SpliceAid-F,Q13247|SRSF6|1392|9436904;8388541;7651409|AEDB,Q13247|SRSF6|1270|14729981|SpliceAid-F	2	0.8435	Q13247	SRSF6	1
Q13427_PPIG	PDLIM3.GRCh38.4.185506522.185514337..1	7489-7802	-	76.27	0.24	1	PF00160	1	Q13427|PPIG|HepG2.PPIG.1.246|31226278|eCLIP_ENCODE	2	0.843125	Q13427	PPIG	#N/A
Q9UPU9_SAMD4A	PDLIM3.GRCh38.4.185506522.185514337..1	7489-7802	-	76.04	0.23	1	-	0	Q9UPU9|SAMD4A|M061_0.6|23846655|cisBP-RNA	2	0.842833	Q9UPU9	SAMD4A	#N/A
P49756_RBM25	PDLIM3.GRCh38.4.185506522.185514337..1	7489-7802	-	75.75	0.22	1	PF01480,PF00076	2	P49756|RBM25|1143|18663000|SpliceAid-F,P49756|RBM25|1144|23190262|SpliceAid-F;P49756|RBM25|304|31724725|RBNS_ENCODE	2	0.842417	P49756	RBM25	1
Q9C0B0_UNK	SORBS1.GRCh38.10.95321963.95339327..1	1056-1751	-	156.25	0.22	1	PF00642	1	Q9C0B0|UNK|438|31724725|RBNS_ENCODE	2	0.842292	Q9C0B0	UNK	#N/A
P31943_HNRNPH1	MYL6.GRCh38.12.56160243.56161550.1	190-243	-	20.85	0.21	1	PF00076,PF08080	4	P31943|HNRNPH1|gargag|22574288|RBPMap,P31943|HNRNPH1|875|12612063|SpliceAid-F,P31943|HNRNPH1|876|12612063|SpliceAid-F,P31943|HNRNPH1|1347|12612063|AEDB,P31943|HNRNPH1|NA|NA|NA	5	0.842208	P31943	HNRNPH1	#N/A
P55265_ADAR	PDLIM3.GRCh38.4.185506522.185514337..1	7489-7802	-	75.53	0.21	1	PF02137,PF02295,PF00035	6	P55265|ADAR|starBase_5|25708366|iCLIP,P55265|ADAR|starBase_2|25708366|iCLIP;P55265|ADAR|starBase_4|25708366|iCLIP,P55265|ADAR|starBase_6|25708366|iCLIP;P55265|ADAR|starBase_1|25708366|iCLIP;P55265|ADAR|starBase_3|25708366|iCLIP	8	0.842125	P55265	ADAR	#N/A
Q14151_SAFB2	CAMK2D.GRCh38.4.113500463.113509675..1	2037-2406	-	85.5	0.16	1	PF00076,PF02037	2	Q14151|SAFB2|K562.SAFB2.5.478|31226278|eCLIP_ENCODE;Q14151|SAFB2|K562.SAFB2.3.189|31226278|eCLIP_ENCODE	4	0.839875	Q14151	SAFB2	#N/A
Q9NR56_MBNL1	MYL6.GRCh38.12.56160243.56161550.1	190-243	-	19.48	0.14	1	PF00642	1	Q9NR56|MBNL1|s30|20071745|SpliceAid-F;Q9NR56|MBNL1|193|31724725|RBNS_ENCODE,Q9NR56|MBNL1|1122|15257297|SpliceAid-F,Q9NR56|MBNL1|GCUUY|26883358|HITS-CLIP,Q9NR56|MBNL1|1121|15257297|SpliceAid-F,Q9NR56|MBNL1|112|NA|NA	7	0.839	Q9NR56	MBNL1	#N/A
O15226_NKRF	SORBS1.GRCh38.10.95321963.95339327..1	6955-7650	-	151.57	0.12	1	PF01585,PF01424,PF12656	3	O15226|NKRF|HepG2.NKRF.3.293|31226278|eCLIP_ENCODE,O15226|NKRF|HepG2.NKRF.7.300|31226278|eCLIP_ENCODE;O15226|NKRF|HepG2.NKRF.5.138|31226278|eCLIP_ENCODE,O15226|NKRF|HepG2.NKRF.0.155|31226278|eCLIP_ENCODE;O15226|NKRF|HepG2.NKRF.1.154|31226278|eCLIP_ENCODE,O15226|NKRF|HepG2.NKRF.8.403|31226278|eCLIP_ENCODE	5	0.838417	O15226	NKRF	#N/A
P26378_ELAVL4	MYL6.GRCh38.12.56160243.56161550.1	190-243	-	19.07	0.11	1	-	0	P26378|ELAVL4|M313_0.6|19846595|RIP-Chip	4	0.838042	P26378	ELAVL4	#N/A
Q96C10_DHX58	SORBS1.GRCh38.10.95321963.95339327..1	4165-4860	-	150.82	0.11	1	-	0	Q96C10|DHX58|422|19278996|PDB	2	0.837792	Q96C10	DHX58	#N/A
Q14527_HLTF	SORBS1.GRCh38.10.95321963.95339327..1	1056-1751	-	150.55	0.1	1	PF00176,PF08797,PF00271,PF13923,PF00097	5	Q14527|HLTF|K562.HLTF.0.201|31226278|eCLIP_ENCODE	6	0.837583	Q14527	HLTF	#N/A
Q9H6S0_YTHDC2	PDLIM3.GRCh38.4.185506522.185514337..1	7489-7802	-	72.22	0.1	1	PF04146,PF04408,PF00271,PF01424,PF00270	6	Q9H6S0|YTHDC2|DRACH|27602518|iCLIP	2	0.837583	Q9H6S0	YTHDC2	#N/A
P61011_SRP54	PDLIM3.GRCh38.4.185506522.185514337..1	7489-7802	-	71.63	0.08	1	PF00448,PF02881	2	P61011|SRP54|456|12244299|PDB	5	0.836792	P61011	SRP54	#N/A
Q9UKV3_ACIN1	CAMK2D.GRCh38.4.113500463.113509675..1	2577-2946	-	82.52	0.07	1	PF02037	1	Q9UKV3|ACIN1|motif_2|27365209|iCLIP;Q9UKV3|ACIN1|motif_1|27365209|iCLIP	33	0.836167	Q9UKV3	ACIN1	#N/A
P78332_RBM6	PDLIM3.GRCh38.4.185506522.185514337..1	5632-5945	-	70.93	0.06	1	PF01585	1	P78332|RBM6|292|31724725|RBNS_ENCODE,P78332|RBM6|291|31724725|RBNS_ENCODE,P78332|RBM6|289|31724725|RBNS_ENCODE,P78332|RBM6|M161_0.6|23846655|cisBP-RNA,P78332|RBM6|290|31724725|NA	9	0.835833	P78332	RBM6	1
Q71RC2_LARP4	MYL6.GRCh38.12.56160243.56161550.1	495-548	-	18.11	0.06	1	PF05383	1	Q71RC2|LARP4|HepG2.LARP4.4.96|31226278|eCLIP_ENCODE;Q71RC2|LARP4|HepG2.LARP4.6.81|31226278|eCLIP_ENCODE,Q71RC2|LARP4|HepG2.LARP4.8.94|31226278|eCLIP_ENCODE	3	0.835792	Q71RC2	LARP4	1
Q8TDD1_DDX54	EYA4.GRCh38.6.133523056.133529530.1	1807-2066	-	59.96	0.06	1	PF00270,PF00271,PF08147,PF04851	4	Q8TDD1|DDX54|AGAAGAA|28596291|PAR-CLIP,Q8TDD1|DDX54|AAGAAGA|28596291|PAR-CLIP	4	0.835708	Q8TDD1	DDX54	#N/A
Q9BYX4_IFIH1	SORBS1.GRCh38.10.95321963.95339327..1	1056-1751	-	148.17	0.05	1	-	0	Q9BYX4|IFIH1|391|23273991|PDB,Q9BYX4|IFIH1|546|23273991|PDB	2	0.835583	Q9BYX4	IFIH1	#N/A
Q7KZF4_SND1	SORBS1.GRCh38.10.95321963.95339327..1	1056-1751	-	148.14	0.05	1	PF00565,PF00567	6	Q7KZF4|SND1|HepG2.SND1.5.68|31226278|eCLIP_ENCODE;Q7KZF4|SND1|K562.SND1.3.75|31226278|eCLIP_ENCODE,Q7KZF4|SND1|K562.SND1.6.82|31226278|eCLIP_ENCODE	6	0.835583	Q7KZF4	SND1	#N/A
P78332_RBM6	EYA4.GRCh38.6.133523056.133529530.1	6217-6476	-	59.51	0.04	1	PF01585	1	P78332|RBM6|292|31724725|RBNS_ENCODE,P78332|RBM6|291|31724725|RBNS_ENCODE,P78332|RBM6|289|31724725|RBNS_ENCODE,P78332|RBM6|M161_0.6|23846655|cisBP-RNA,P78332|RBM6|290|31724725|NA;P78332|RBM6|CUCUGAA|24332178|HITS-CLIP	9	0.835042	P78332	RBM6	1
P52272_HNRNPM	PDLIM3.GRCh38.4.185506522.185514337..1	7489-7802	-	70.14	0.03	1	PF00076,PF11532	4	P52272|HNRNPM|1056|24533984|SpliceAid-F;P52272|HNRNPM|K562.HNRNPM.9.223|31226278|eCLIP_ENCODE	5	0.83475	P52272	HNRNPM	#N/A
P52597_HNRNPF	MYL6.GRCh38.12.56160243.56161550.1	190-243	-	17.6	0.03	1	PF00076,PF08080	3	P52597|HNRNPF|gugkau|22574288|RBPMap,P52597|HNRNPF|815|19506027|SpliceAid-F,P52597|HNRNPF|1331|12612063|AEDB,P52597|HNRNPF|817|12612063|SpliceAid-F,P52597|HNRNPF|836|NA|NA	5	0.834583	P52597	HNRNPF	#N/A
Q9H9Z2_LIN28A	MYL6.GRCh38.12.56160243.56161550.1	190-243	-	17.45	0.02	1	-	0	Q9H9Z2|LIN28A|AYYHY|23481595|PAR-CLIP	4	0.83425	Q9H9Z2	LIN28A	1
P78344_EIF4G2	EYA4.GRCh38.6.133523056.133529530.1	6217-6476	-	58.93	0.02	1	PF02854,PF02020,PF02847	3	P78344|EIF4G2|K562.EIF4G2.0.519|31226278|eCLIP_ENCODE	5	0.834167	P78344	EIF4G2	#N/A
P61011_SRP54	MYL6.GRCh38.12.56160243.56161550.1	495-548	-	17.42	0.02	1	PF00448,PF02881	2	P61011|SRP54|456|12244299|PDB	3	0.834167	P61011	SRP54	#N/A
Q9NWH9_SLTM	SORBS1.GRCh38.10.95321963.95339327..1	1056-1751	-	146.22	0.02	1	PF00076,PF02037,PF13893	3	Q9NWH9|SLTM|starBase_1|22955616|eCLIP	9	0.834	Q9NWH9	SLTM	#N/A
Q16629_SRSF7	MYL6.GRCh38.12.56160243.56161550.1	190-243	-	17.34	0.02	1	PF00076	1	Q16629|SRSF7|589|11096110|SpliceAid-F,Q16629|SRSF7|1360|11096110|AEDB,Q16629|SRSF7|K562.SRSF7.7.98|31226278|eCLIP_ENCODE,Q16629|SRSF7|HepG2.SRSF7.7.107|31226278|eCLIP_ENCODE,Q1|NA|NA|NA|NA	3	0.834	Q16629	SRSF7	1
Q8NDT2_RBM15B	EYA4.GRCh38.6.133523056.133529530.1	6217-6476	-	58.59	0.01	1	PF07744,PF00076	3	Q8NDT2|RBM15B|HUUU|27602518|iCLIP	14	0.833667	Q8NDT2	RBM15B	1
P35637_FUS	MYL6.GRCh38.12.56160243.56161550.1	372-425	-	17.13	0	1	PF00641,PF00076	2	P35637|FUS|AAUGUG|25995189|HITS-CLIP,P35637|FUS|GUGUU|25995189|HITS-CLIP,P35637|FUS|s31|11098054|SpliceAid-F,P35637|FUS|UGGUU|25995189|HITS-CLIP	2	0.8335	P35637	FUS	#N/A
Q9H6T0_ESRP2	PDLIM3.GRCh38.4.185506522.185514337..1	7489-7802	-	69.12	0	1	-	0	Q9H6T0|ESRP2|M141_0.6|23846655|cisBP-RNA	2	0.833375	Q9H6T0	ESRP2	1
Q9H0D6_XRN2	SORBS1.GRCh38.10.95321963.95339327..1	1056-1751	-	145.2	0	1	PF03159	1	Q9H0D6|XRN2|HepG2.XRN2.1.321|31226278|eCLIP_ENCODE,Q9H0D6|XRN2|K562.XRN2.2.78|31226278|eCLIP_ENCODE,Q9H0D6|XRN2|HepG2.XRN2.2.187|31226278|eCLIP_ENCODE;Q9H0D6|XRN2|K562.XRN2.8.85|31226278|eCLIP_ENCODE;Q9H0D6|XRN2|K562.XRN2.3.96|31226278|eCLIP_ENCODE,Q9H0D6|XRN2|K562.XRN2.6.106|31226278|eCLIP_ENCODE,Q9H0D6|XRN2|HepG2.XRN2.4.290|31226278|eCLIP_ENCODE	18	0.833125	Q9H0D6	XRN2	#N/A
Q9NZB2_FAM120A	CAMK2D.GRCh38.4.113500463.113509675..1	2589-2958	-	79.41	-0.03	1	-	0	Q9NZB2|FAM120A|HepG2.FAM120A.0.337|31226278|eCLIP_ENCODE,Q9NZB2|FAM120A|HepG2.FAM120A.4.619|31226278|eCLIP_ENCODE;Q9NZB2|FAM120A|K562.FAM120A.0.62|31226278|eCLIP_ENCODE	5	0.83225	Q9NZB2	FAM120A	#N/A
O95931_CBX7	EYA4.GRCh38.6.133523056.133529530.1	5548-5807	-	57.59	-0.03	1	-	0	O95931|CBX7|UGUGUGUGUGUGUGU|29073373|dCLIP	3	0.832125	O95931	CBX7	#N/A
P38935_IGHMBP2	SORBS1.GRCh38.10.95321963.95339327..1	1056-1751	-	143.92	-0.03	1	-	0	P38935|IGHMBP2|327|22965130|PDB,P38935|IGHMBP2|581|22965130|PDB	40	0.832083	P38935	IGHMBP2	#N/A
P43243_MATR3	SORBS1.GRCh38.10.95321963.95339327..1	1056-1751	-	143.64	-0.04	1	-	0	P43243|MATR3|M036_0.6|23846655|cisBP-RNA	4	0.831833	P43243	MATR3	#N/A
Q8NDT2_RBM15B	SORBS1.GRCh38.10.95321963.95339327..1	1056-1751	-	143.47	-0.04	1	PF07744,PF00076	3	Q8NDT2|RBM15B|HUUU|27602518|iCLIP;Q8NDT2|RBM15B|297|31724725|RBNS_ENCODE	28	0.831708	Q8NDT2	RBM15B	1
Q06787_FMR1	MYL6.GRCh38.12.56160243.56161550.1	469-522	-	16.27	-0.04	1	PF12235,PF00013,PF05641	4	Q06787|FMR1|UAY|27378784|PAR-CLIP;HITS-CLIP;Q06787|FMR1|WGGA|23235829;27378784|PAR-CLIP;HITS-CLIP	5	0.8315	Q06787	FMR1	#N/A
Q8WYQ5_DGCR8	CAMK2D.GRCh38.4.113500463.113509675..1	2589-2958	-	78.77	-0.04	1	-	0	Q8WYQ5|DGCR8|K562.DGCR8.1.60|31226278|eCLIP_ENCODE	2	0.831458	Q8WYQ5	DGCR8	#N/A
Q96T37_RBM15	PDLIM3.GRCh38.4.185506522.185514337..1	7489-7802	-	67.06	-0.07	1	PF07744,PF00076	3	Q96T37|RBM15|UUUB|27602518|iCLIP,Q96T37|RBM15|NNUUKV|NA|NA	7	0.830542	Q96T37	RBM15	1
Q7KZF4_SND1	CAMK2D.GRCh38.4.113500463.113509675..1	2589-2958	-	77.85	-0.07	1	PF00565,PF00567	6	Q7KZF4|SND1|HepG2.SND1.5.68|31226278|eCLIP_ENCODE;Q7KZF4|SND1|K562.SND1.2.81|31226278|eCLIP_ENCODE,Q7KZF4|SND1|HepG2.SND1.0.91|31226278|eCLIP_ENCODE	2	0.830333	Q7KZF4	SND1	#N/A
Q9UKV8_AGO2	SORBS1.GRCh38.10.95321963.95339327..1	1056-1751	-	141.7	-0.07	1	PF02171,PF02170	2	Q9UKV8|AGO2|414|22539551|PDB;Q9UKV8|AGO2|399|22682761|PDB	47	0.83025	Q9UKV8	AGO2	#N/A
P35269_GTF2F1	PDLIM3.GRCh38.4.185506522.185514337..1	7489-7802	-	66.76	-0.08	1	PF05793	1	P35269|GTF2F1|K562.GTF2F1.1.466|31226278|eCLIP_ENCODE,P35269|GTF2F1|HepG2.GTF2F1.1.345|31226278|eCLIP_ENCODE	2	0.830125	P35269	GTF2F1	#N/A
P23246_SFPQ	SORBS1.GRCh38.10.95321963.95339327..1	6261-6956	-	141.3	-0.08	1	PF00076,PF08075	3	P23246|SFPQ|42|12403470|RBPDB,P23246|SFPQ|M308_0.6|12403470|SELEX,P23246|SFPQ|s72|12403470|SpliceAid-F,P23246|SFPQ|1136|24632473|SpliceAid-F;P23246|SFPQ|355|31724725|RBNS_ENCODE;P23246|SFPQ|356|31724725|RBNS_ENCODE,P23246|SFPQ|357|31724725|RBNS_ENCODE;P23246|SFPQ|HepG2.SFPQ.0.215|31226278|eCLIP_ENCODE	12	0.829917	P23246	SFPQ	#N/A
Q9NWH9_SLTM	CAMK2D.GRCh38.4.113500463.113509675..1	2589-2958	-	76.42	-0.12	1	PF00076,PF02037,PF13893	3	Q9NWH9|SLTM|starBase_1|22955616|eCLIP	3	0.828542	Q9NWH9	SLTM	#N/A
Q16630_CPSF6	MYL6.GRCh38.12.56160243.56161550.1	190-243	-	15.02	-0.12	1	PF00076	1	Q16630|CPSF6|K562.CPSF6.4.106|31226278|eCLIP_ENCODE	2	0.828542	Q16630	CPSF6	#N/A
Q92945_KHSRP	SORBS1.GRCh38.10.95321963.95339327..1	11452-12147	-	139.36	-0.12	1	PF00013,PF07650,PF09005	7	Q92945|KHSRP|1113|11003644|SpliceAid-F,Q92945|KHSRP|K562.KHSRP.4.632|31226278|eCLIP_ENCODE,Q92945|KHSRP|178|31724725|RBNS_ENCODE,Q92945|KHSRP|41|17437629|RBPDB,Q92945|KHSRP|NA|NA|NA;Q92945|KHSRP|175|17437629|cisBP-RNA,Q92945|KHSRP|M342_0.6|17437629|RIP-Chip;Q92945|KHSRP|K562.KHSRP.1.830|31226278|eCLIP_ENCODE,Q92945|KHSRP|K562.KHSRP.6.607|31226278|eCLIP_ENCODE	7	0.828292	Q92945	KHSRP	1
Q8IX01_SUGP2	SORBS1.GRCh38.10.95321963.95339327..1	1056-1751	-	139.35	-0.12	1	PF01805,PF01585	2	Q8IX01|SUGP2|HepG2.SUGP2.3.312|31226278|eCLIP_ENCODE;Q8IX01|SUGP2|HepG2.SUGP2.5.150|31226278|eCLIP_ENCODE	14	0.828292	Q8IX01	SUGP2	#N/A
Q08J23_NSUN2	SORBS1.GRCh38.10.95321963.95339327..1	1056-1751	-	138.36	-0.14	1	PF01189	1	Q08J23|NSUN2|K562.NSUN2.5.40|31226278|eCLIP_ENCODE;Q08J23|NSUN2|K562.NSUN2.1.42|31226278|eCLIP_ENCODE	10	0.8275	Q08J23	NSUN2	#N/A
P78344_EIF4G2	CAMK2D.GRCh38.4.113500463.113509675..1	2037-2406	-	75.17	-0.15	1	PF02854,PF02020,PF02847	3	P78344|EIF4G2|K562.EIF4G2.0.519|31226278|eCLIP_ENCODE	19	0.826958	P78344	EIF4G2	#N/A
Q9UL18_AGO1	SORBS1.GRCh38.10.95321963.95339327..1	1056-1751	-	137.46	-0.16	1	PF02171,PF02170	2	Q9UL18|AGO1|509|23746446|PDB;Q9UL18|AGO1|359|15152257|PDB	18	0.82675	Q9UL18	AGO1	#N/A
Q9UKV3_ACIN1	EYA4.GRCh38.6.133523056.133529530.1	2452-2711	-	53.97	-0.16	1	PF02037	1	Q9UKV3|ACIN1|motif_1|27365209|iCLIP;Q9UKV3|ACIN1|motif_2|27365209|iCLIP	13	0.826708	Q9UKV3	ACIN1	#N/A
Q13427_PPIG	CAMK2D.GRCh38.4.113500463.113509675..1	2589-2958	-	74.75	-0.16	1	PF00160	1	Q13427|PPIG|HepG2.PPIG.3.211|31226278|eCLIP_ENCODE;Q13427|PPIG|HepG2.PPIG.1.246|31226278|eCLIP_ENCODE	4	0.826458	Q13427	PPIG	#N/A
Q92900_UPF1	SORBS1.GRCh38.10.95321963.95339327..1	6955-7650	-	137.04	-0.17	1	PF09416,PF13087,PF13086,PF13604,PF13245,PF04851	7	Q92900|UPF1|BSSCUGGGV|27940950|HITS-CLIP;eCLIP	10	0.826375	Q92900	UPF1	#N/A
Q8N302_AGGF1	SORBS1.GRCh38.10.95321963.95339327..1	1056-1751	-	136.82	-0.17	1	-	0	Q8N302|AGGF1|K562.AGGF1.1.437|31226278|eCLIP_ENCODE;Q8N302|AGGF1|K562.AGGF1.5.167|31226278|eCLIP_ENCODE,Q8N302|AGGF1|HepG2.AGGF1.3.194|31226278|eCLIP_ENCODE	7	0.826208	Q8N302	AGGF1	#N/A
P51114_FXR1	MYL6.GRCh38.12.56160243.56161550.1	476-529	-	13.99	-0.17	1	PF12235,PF00013,PF05641	4	P51114|FXR1|UAY|27378784|PAR-CLIP;HITS-CLIP;P51114|FXR1|WGGA|23235829;27378784|PAR-CLIP;HITS-CLIP	5	0.826167	P51114	FXR1	#N/A
Q9UPU9_SAMD4A	SORBS1.GRCh38.10.95321963.95339327..1	1056-1751	-	136.7	-0.17	1	-	0	Q9UPU9|SAMD4A|M061_0.6|23846655|cisBP-RNA	2	0.826125	Q9UPU9	SAMD4A	#N/A
Q08211_DHX9	SORBS1.GRCh38.10.95321963.95339327..1	1056-1751	-	136.62	-0.18	1	PF00035,PF00271,PF04408,PF00270	5	Q08211|DHX9|435|23361462|PDB	2	0.826042	Q08211	DHX9	#N/A
Q08170_SRSF4	MYL6.GRCh38.12.56160243.56161550.1	339-392	-	13.91	-0.18	1	PF00076	2	Q08170|SRSF4|383|31724725|RBNS_ENCODE,Q08170|SRSF4|1274|7651409|SpliceAid-F,Q08170|SRSF4|1275|14729981|SpliceAid-F	3	0.825958	Q08170	SRSF4	1
O60832_DKC1	SORBS1.GRCh38.10.95321963.95339327..1	4165-4860	-	135.41	-0.2	1	PF08068,PF01509,PF01472	3	O60832|DKC1|HepG2.DKC1.8.514|31226278|eCLIP_ENCODE;O60832|DKC1|HepG2.DKC1.1.40|31226278|eCLIP_ENCODE	16	0.825042	O60832	DKC1	#N/A
P43243_MATR3	CAMK2D.GRCh38.4.113500463.113509675..1	2037-2406	-	73.49	-0.2	1	-	0	P43243|MATR3|M036_0.6|23846655|cisBP-RNA	2	0.824875	P43243	MATR3	#N/A
Q5BKZ1_ZNF326	SORBS1.GRCh38.10.95321963.95339327..1	4165-4860	-	135.14	-0.2	1	PF04988	1	Q5BKZ1|ZNF326|451|31724725|RBNS_ENCODE,Q5BKZ1|ZNF326|449|31724725|RBNS_ENCODE	3	0.824833	Q5BKZ1	ZNF326	#N/A
Q12874_SF3A3	MYL6.GRCh38.12.56160243.56161550.1	339-392	-	13.33	-0.21	1	PF11931,PF13297,PF12108	3	Q12874|SF3A3|HepG2.SF3A3.7.105|31226278|eCLIP_ENCODE	4	0.824625	Q12874	SF3A3	#N/A
Q7KZF4_SND1	EYA4.GRCh38.6.133523056.133529530.1	6217-6476	-	52.57	-0.21	1	PF00565,PF00567	6	Q7KZF4|SND1|K562.SND1.3.75|31226278|eCLIP_ENCODE,Q7KZF4|SND1|K562.SND1.6.82|31226278|eCLIP_ENCODE;Q7KZF4|SND1|K562.SND1.4.86|31226278|eCLIP_ENCODE	4	0.824583	Q7KZF4	SND1	#N/A
Q14151_SAFB2	SORBS1.GRCh38.10.95321963.95339327..1	1056-1751	-	134.65	-0.21	1	PF00076,PF02037	2	Q14151|SAFB2|K562.SAFB2.5.478|31226278|eCLIP_ENCODE;Q14151|SAFB2|K562.SAFB2.3.189|31226278|eCLIP_ENCODE	15	0.824417	Q14151	SAFB2	#N/A
P23246_SFPQ	PDLIM3.GRCh38.4.185506522.185514337..1	7489-7802	-	62.49	-0.22	1	PF00076,PF08075	3	P23246|SFPQ|356|31724725|RBNS_ENCODE,P23246|SFPQ|357|31724725|RBNS_ENCODE;P23246|SFPQ|353|31724725|RBNS_ENCODE	3	0.824292	P23246	SFPQ	#N/A
P12956_XRCC6	SORBS1.GRCh38.10.95321963.95339327..1	2430-3125	-	134.06	-0.23	1	PF03731,PF02735,PF03730,PF02037	4	P12956|XRCC6|HepG2.XRCC6.6.88|31226278|eCLIP_ENCODE;P12956|XRCC6|K562.XRCC6.0.77|31226278|eCLIP_ENCODE;P12956|XRCC6|K562.XRCC6.3.64|31226278|eCLIP_ENCODE;P12956|XRCC6|HepG2.XRCC6.2.100|31226278|eCLIP_ENCODE,P12956|XRCC6|HepG2.XRCC6.0.51|31226278|eCLIP_ENCODE	21	0.823917	P12956	XRCC6	#N/A
P55265_ADAR	SORBS1.GRCh38.10.95321963.95339327..1	1056-1751	-	133.79	-0.23	1	PF02137,PF02295,PF00035	6	P55265|ADAR|starBase_1|25708366|iCLIP;P55265|ADAR|starBase_4|25708366|iCLIP,P55265|ADAR|starBase_6|25708366|iCLIP;P55265|ADAR|starBase_3|25708366|iCLIP;P55265|ADAR|494|17437712|PDB;P55265|ADAR|starBase_5|25708366|iCLIP,P55265|ADAR|starBase_2|25708366|iCLIP	27	0.823708	P55265	ADAR	#N/A
P52756_RBM5	SORBS1.GRCh38.10.95321963.95339327..1	1056-1751	-	133.75	-0.23	1	PF01585,PF00076,PF00641,PF12656	4	P52756|RBM5|1148|18840686|SpliceAid-F,P52756|RBM5|UCAUC|24332178|HITS-CLIP	8	0.823667	P52756	RBM5	1
Q8NDV7_TNRC6A	SORBS1.GRCh38.10.95321963.95339327..1	1056-1751	-	133.67	-0.23	1	PF10427	1	Q8NDV7|TNRC6A|K562.TNRC6A.3.288|31226278|eCLIP_ENCODE;Q8NDV7|TNRC6A|K562.TNRC6A.0.135|31226278|eCLIP_ENCODE	3	0.823583	Q8NDV7	TNRC6A	#N/A
Q06787_FMR1	PDLIM3.GRCh38.4.185506522.185514337..1	7489-7802	-	61.88	-0.24	1	PF12235,PF00013,PF05641	4	Q06787|FMR1|WGGA|23235829;27378784|PAR-CLIP;HITS-CLIP;Q06787|FMR1|UAY|27378784|PAR-CLIP;HITS-CLIP;Q06787|FMR1|ACUK|23235829|PAR-CLIP,Q06787|FMR1|s17|15805463|SpliceAid-F,Q06787|FMR1|91|15805463|cisBP-RNA,Q06787|FMR1|M305_0.6|15805463|SELEX;Q06787|FMR1|ACUK|23235829|PAR-CLIP	36	0.823458	Q06787	FMR1	#N/A
Q08J23_NSUN2	PDLIM3.GRCh38.4.185506522.185514337..1	7489-7802	-	61.69	-0.24	1	PF01189	1	Q08J23|NSUN2|K562.NSUN2.5.40|31226278|eCLIP_ENCODE	2	0.823208	Q08J23	NSUN2	#N/A
Q6NXG1_ESRP1	SORBS1.GRCh38.10.95321963.95339327..1	6955-7650	-	133.16	-0.24	1	-	0	Q6NXG1|ESRP1|080|31724725|RBNS_ENCODE,Q6NXG1|ESRP1|081|31724725|RBNS_ENCODE;Q6NXG1|ESRP1|082|31724725|RBNS_ENCODE	5	0.823167	Q6NXG1	ESRP1	1
Q8IX01_SUGP2	EYA4.GRCh38.6.133523056.133529530.1	775-1034	-	51.34	-0.25	1	PF01805,PF01585	2	Q8IX01|SUGP2|HepG2.SUGP2.3.312|31226278|eCLIP_ENCODE	4	0.82275	Q8IX01	SUGP2	#N/A
Q9GZR7_DDX24	EYA4.GRCh38.6.133523056.133529530.1	1807-2066	-	51.27	-0.26	1	PF00270,PF00271	2	Q9GZR7|DDX24|K562.DDX24.7.68|31226278|eCLIP_ENCODE,Q9GZR7|DDX24|K562.DDX24.3.57|31226278|eCLIP_ENCODE;Q9GZR7|DDX24|K562.DDX24.0.66|31226278|eCLIP_ENCODE	3	0.822625	Q9GZR7	DDX24	#N/A
Q15365_PCBP1	SORBS1.GRCh38.10.95321963.95339327..1	11466-12161	-	131.99	-0.27	1	PF00013	3	Q15365|PCBP1|757|17609276|SpliceAid-F,Q15365|PCBP1|750|17609276|SpliceAid-F,Q15365|PCBP1|758|17609276|SpliceAid-F;Q15365|PCBP1|756|17609276|SpliceAid-F,Q15365|PCBP1|234|31724725|RBNS_ENCODE;Q15365|PCBP1|775|12011088|SpliceAid-F;Q15365|PCBP1|760|16854432|SpliceAid-F,Q15365|PCBP1|93|11827469|RBPDB,Q15365|PCBP1|774|12011088|SpliceAid-F,Q15365|PCBP1|763|7607214|SpliceAid-F,Q15365|PCBP1|776|17928403|	32	0.822208	Q15365	PCBP1	#N/A
P61011_SRP54	SORBS1.GRCh38.10.95321963.95339327..1	11466-12161	-	131.35	-0.28	1	PF00448,PF02881	2	P61011|SRP54|456|12244299|PDB	17	0.821667	P61011	SRP54	#N/A
Q13242_SRSF9	MYL6.GRCh38.12.56160243.56161550.1	372-425	-	12.01	-0.28	1	PF00076	2	Q13242|SRSF9|HepG2.SRSF9.0.291|31226278|eCLIP_ENCODE,Q13242|SRSF9|1257|12024014|SpliceAid-F,Q13242|SRSF9|starBase_1|26876937|PAR-CLIP,Q13242|SRSF9|M065_0.6|23846655|cisBP-RNA,Q|NA|NA|NA|NA	2	0.8215	Q13242	SRSF9	1
P09651_HNRNPA1	MYL6.GRCh38.12.56160243.56161550.1	372-425	-	11.94	-0.29	1	PF00076,PF11627	3	P09651|HNRNPA1|651|19404736|SpliceAid-F;P09651|HNRNPA1|K562.HNRNPA1.3.215|31226278|eCLIP_ENCODE	3	0.821375	P09651	HNRNPA1	#N/A
P67809_YBX1	SORBS1.GRCh38.10.95321963.95339327..1	4859-5554	-	130.84	-0.29	1	PF00313	1	P67809|YBX1|1293|18503770|SpliceAid-F,P67809|YBX1|1321|19273129|AEDB,P67809|YBX1|1290|11447123|SpliceAid-F,P67809|YBX1|1339|11447123|AEDB,P67809|YBX1|1291|11447123|SpliceAid-F;P67809|YBX1|124|15798215|RBPDB	4	0.82125	P67809	YBX1	#N/A
Q5TC82_RC3H1	PDLIM3.GRCh38.4.185506522.185514337..1	7489-7802	-	60.27	-0.29	1	PF00642	1	Q5TC82|RC3H1|UUWWUUU|26170170|PAR-CLIP,Q5TC82|RC3H1|UUUUCUU|26170170|PAR-CLIP,Q5TC82|RC3H1|UUUUWAA|26170170|PAR-CLIP,Q5TC82|RC3H1|UAUUUAU|26170170|PAR-CLIP	4	0.82125	Q5TC82	RC3H1	#N/A
Q13825_AUH	PDLIM3.GRCh38.4.185506522.185514337..1	2029-2342	-	60.16	-0.29	1	-	0	Q13825|AUH|HepG2.AUH.4.44|31226278|eCLIP_ENCODE	2	0.821125	Q13825	AUH	#N/A
Q14527_HLTF	CAMK2D.GRCh38.4.113500463.113509675..1	2589-2958	-	70.22	-0.3	1	PF00176,PF08797,PF00271,PF13923,PF00097	5	Q14527|HLTF|K562.HLTF.0.201|31226278|eCLIP_ENCODE	5	0.820792	Q14527	HLTF	#N/A
Q15365_PCBP1	MYL6.GRCh38.12.56160243.56161550.1	372-425	-	11.64	-0.3	1	PF00013	3	Q15365|PCBP1|232|31724725|RBNS_ENCODE;Q15365|PCBP1|M177_0.6|23846655|cisBP-RNA,Q15365|PCBP1|ccwwhcc|10075886|RBPMap,Q15365|PCBP1|749|17609276|SpliceAid-F,Q15365|PCBP1|233|31724725|RBNS_ENCODE,Q15365|PCBP1|754|NA|NA	3	0.820667	Q15365	PCBP1	#N/A
Q5VWX1_KHDRBS2	SORBS1.GRCh38.10.95321963.95339327..1	4859-5554	-	129.94	-0.31	1	-	0	Q5VWX1|KHDRBS2|1242|17764653|SpliceAid-F	25	0.8205	Q5VWX1	KHDRBS2	#N/A
Q9P287_BCCIP	SORBS1.GRCh38.10.95321963.95339327..1	4859-5554	-	129.43	-0.32	1	PF13862	1	Q9P287|BCCIP|HepG2.BCCIP.0.298|31226278|eCLIP_ENCODE	9	0.820083	Q9P287	BCCIP	#N/A
Q8NHQ9_DDX55	MYL6.GRCh38.12.56160243.56161550.1	190-243	-	11.19	-0.33	1	PF00270,PF00271,PF13959,PF04851	4	Q8NHQ9|DDX55|HepG2.DDX55.0.67|31226278|eCLIP_ENCODE;Q8NHQ9|DDX55|K562.DDX55.6.51|31226278|eCLIP_ENCODE	4	0.819583	Q8NHQ9	DDX55	#N/A
Q00839_HNRNPU	CAMK2D.GRCh38.4.113500463.113509675..1	2037-2406	-	68.99	-0.34	1	PF13671,PF00622,PF02037	3	Q00839|HNRNPU|HepG2.HNRNPU.9.158|31226278|eCLIP_ENCODE,Q00839|HNRNPU|K562.HNRNPU.3.232|31226278|eCLIP_ENCODE,Q00839|HNRNPU|HepG2.HNRNPU.7.152|31226278|eCLIP_ENCODE;Q00839|HNRNPU|1074|9765391|SpliceAid-F,Q00839|HNRNPU|uguauug|22574288|RBPMap;Q00839|HNRNPU|K562.HNRNPU.5.145|31226278|eCLIP_ENCODE;Q00839|HNRNPU|HepG2.HNRNPU.1.209|31226278|eCLIP_ENCODE,Q00839|HNRNPU|HepG2.HNRNPU.5.294|31226278|eCLIP_E…	4	0.81925	Q00839	HNRNPU	1
Q9GZR7_DDX24	CAMK2D.GRCh38.4.113500463.113509675..1	2589-2958	-	68.89	-0.34	1	PF00270,PF00271	2	Q9GZR7|DDX24|K562.DDX24.7.68|31226278|eCLIP_ENCODE,Q9GZR7|DDX24|K562.DDX24.3.57|31226278|eCLIP_ENCODE	2	0.819125	Q9GZR7	DDX24	#N/A
Q14527_HLTF	EYA4.GRCh38.6.133523056.133529530.1	1807-2066	-	48.56	-0.36	1	PF00176,PF08797,PF00271,PF13923,PF00097	5	Q14527|HLTF|K562.HLTF.0.201|31226278|eCLIP_ENCODE	3	0.818542	Q14527	HLTF	#N/A
Q92667_AKAP1	EYA4.GRCh38.6.133523056.133529530.1	775-1034	-	48.49	-0.36	1	PF00567,PF00013	2	Q92667|AKAP1|97|17154535|RBPDB	2	0.818458	Q92667	AKAP1	#N/A
P18615_NELFE	SORBS1.GRCh38.10.95321963.95339327..1	4859-5554	-	127.44	-0.36	1	PF00076	1	P18615|NELFE|21|18303858|RBPDB;P18615|NELFE|122|18303858|RBPDB,P18615|NELFE|6|18303858|RBPDB	3	0.818417	P18615	NELFE	#N/A
Q6P2Q9_PRPF8	PDLIM3.GRCh38.4.185506522.185514337..1	7489-7802	-	58.13	-0.36	1	PF08083,PF12134,PF10596,PF08082,PF10597,PF08084,PF10598,PF01398	8	Q6P2Q9|PRPF8|K562.PRPF8.0.529|31226278|eCLIP_ENCODE,Q6P2Q9|PRPF8|HepG2.PRPF8.1.617|31226278|eCLIP_ENCODE;Q6P2Q9|PRPF8|K562.PRPF8.4.394|31226278|eCLIP_ENCODE;Q6P2Q9|PRPF8|HepG2.PRPF8.2.1181|31226278|eCLIP_ENCODE,Q6P2Q9|PRPF8|starBase_1|22955616|eCLIP	4	0.818333	Q6P2Q9	PRPF8	#N/A
Q8N302_AGGF1	CAMK2D.GRCh38.4.113500463.113509675..1	2037-2406	-	68	-0.37	1	-	0	Q8N302|AGGF1|K562.AGGF1.5.167|31226278|eCLIP_ENCODE,Q8N302|AGGF1|HepG2.AGGF1.3.194|31226278|eCLIP_ENCODE	2	0.818	Q8N302	AGGF1	#N/A
Q6ZN17_LIN28B	MYL6.GRCh38.12.56160243.56161550.1	937-990	-	10.42	-0.37	1	PF00313,PF00098	2	Q6ZN17|LIN28B|AYYHY|23481595|PAR-CLIP	4	0.817792	Q6ZN17	LIN28B	1
P78344_EIF4G2	SORBS1.GRCh38.10.95321963.95339327..1	1056-1751	-	126.55	-0.38	1	PF02854,PF02020,PF02847	3	P78344|EIF4G2|K562.EIF4G2.0.519|31226278|eCLIP_ENCODE	14	0.817708	P78344	EIF4G2	#N/A
Q96MU7_YTHDC1	EYA4.GRCh38.6.133523056.133529530.1	1807-2066	-	47.91	-0.38	1	PF04146	2	Q96MU7|YTHDC1|DRACH|27602518|iCLIP	2	0.817583	Q96MU7	YTHDC1	#N/A
Q9UHX1_PUF60	SORBS1.GRCh38.10.95321963.95339327..1	2430-3125	-	126.35	-0.38	1	PF00076	2	Q9UHX1|PUF60|258|31724725|RBNS_ENCODE,Q9UHX1|PUF60|259|31724725|RBNS_ENCODE	5	0.817542	Q9UHX1	PUF60	#N/A
Q9NZB2_FAM120A	SORBS1.GRCh38.10.95321963.95339327..1	6955-7650	-	125.63	-0.39	1	-	0	Q9NZB2|FAM120A|HepG2.FAM120A.0.337|31226278|eCLIP_ENCODE,Q9NZB2|FAM120A|HepG2.FAM120A.4.619|31226278|eCLIP_ENCODE;Q9NZB2|FAM120A|K562.FAM120A.0.62|31226278|eCLIP_ENCODE;Q9NZB2|FAM120A|K562.FAM120A.2.79|31226278|eCLIP_ENCODE	6	0.816958	Q9NZB2	FAM120A	#N/A
P05455_SSB	PDLIM3.GRCh38.4.185506522.185514337..1	7504-7817	-	57.06	-0.4	1	PF08777,PF05383,PF00076	3	P05455|SSB|58|11342556|RBPDB,P05455|SSB|457|16387655|PDB	3	0.816875	P05455	SSB	1
P35269_GTF2F1	MYL6.GRCh38.12.56160243.56161550.1	339-392	-	10.02	-0.4	1	PF05793	1	P35269|GTF2F1|K562.GTF2F1.1.466|31226278|eCLIP_ENCODE,P35269|GTF2F1|HepG2.GTF2F1.1.345|31226278|eCLIP_ENCODE	3	0.816875	P35269	GTF2F1	#N/A
O60832_DKC1	PDLIM3.GRCh38.4.185506522.185514337..1	7489-7802	-	56.97	-0.4	1	PF08068,PF01509,PF01472	3	O60832|DKC1|HepG2.DKC1.8.514|31226278|eCLIP_ENCODE	3	0.81675	O60832	DKC1	#N/A
Q12905_ILF2	MYL6.GRCh38.12.56160243.56161550.1	190-243	-	9.88	-0.4	1	PF07528	1	Q12905|ILF2|166|31724725|RBNS_ENCODE;Q12905|ILF2|167|31724725|RBNS_ENCODE,Q12905|ILF2|165|31724725|RBNS_ENCODE	3	0.816542	Q12905	ILF2	#N/A
P49756_RBM25	SORBS1.GRCh38.10.95321963.95339327..1	1056-1751	-	124.96	-0.41	1	PF01480,PF00076	2	P49756|RBM25|304|31724725|RBNS_ENCODE;P49756|RBM25|306|31724725|RBNS_ENCODE;P49756|RBM25|305|31724725|RBNS_ENCODE;P49756|RBM25|1143|18663000|SpliceAid-F,P49756|RBM25|1144|23190262|SpliceAid-F	18	0.816375	P49756	RBM25	1
P51513_NOVA1	MYL6.GRCh38.12.56160243.56161550.1	495-548	-	9.72	-0.41	1	PF00013	3	P51513|NOVA1|212|31724725|RBNS_ENCODE,P51513|NOVA1|s27|10811881|SpliceAid-F,P51513|NOVA1|459|21742260|PDB,P51513|NOVA1|440|21742260|PDB,P51513|NOVA1|1378|15367696|AEDB,P5|NA|NA|NA|NA	3	0.816167	P51513	NOVA1	#N/A
Q12906_ILF3	PDLIM3.GRCh38.4.185506522.185514337..1	7489-7802	-	56.42	-0.42	1	PF07528,PF00035	3	Q12906|ILF3|HepG2.ILF3.3.127|31226278|eCLIP_ENCODE,Q12906|ILF3|K562.ILF3.2.241|31226278|eCLIP_ENCODE,Q12906|ILF3|K562.ILF3.4.189|31226278|eCLIP_ENCODE;Q12906|ILF3|HepG2.ILF3.4.150|31226278|eCLIP_ENCODE;Q12906|ILF3|HepG2.ILF3.0.243|31226278|eCLIP_ENCODE,Q12906|ILF3|HepG2.ILF3.5.145|31226278|eCLIP_ENCODE	6	0.816	Q12906	ILF3	#N/A
Q5T1V6_DDX59	MYL6.GRCh38.12.56160243.56161550.1	339-392	-	9.65	-0.42	1	-	0	Q5T1V6|DDX59|HepG2.DDX59.0.131|31226278|eCLIP_ENCODE	5	0.816	Q5T1V6	DDX59	#N/A
Q12874_SF3A3	SORBS1.GRCh38.10.95321963.95339327..1	4859-5554	-	124.21	-0.42	1	PF11931,PF13297,PF12108	3	Q12874|SF3A3|HepG2.SF3A3.2.89|31226278|eCLIP_ENCODE;Q12874|SF3A3|HepG2.SF3A3.0.118|31226278|eCLIP_ENCODE,Q12874|SF3A3|starBase_1|22955616|eCLIP;Q12874|SF3A3|HepG2.SF3A3.7.105|31226278|eCLIP_ENCODE;Q12874|SF3A3|HepG2.SF3A3.3.58|31226278|eCLIP_ENCODE	19	0.81575	Q12874	SF3A3	#N/A
Q9Y5K5_UCHL5	SORBS1.GRCh38.10.95321963.95339327..1	11466-12161	-	123.24	-0.44	1	PF01088	1	Q9Y5K5|UCHL5|HepG2.UCHL5.4.200|31226278|eCLIP_ENCODE;Q9Y5K5|UCHL5|K562.UCHL5.6.175|31226278|eCLIP_ENCODE	4	0.814958	Q9Y5K5	UCHL5	#N/A
Q01844_EWSR1	MYL6.GRCh38.12.56160243.56161550.1	476-529	-	9.17	-0.44	1	PF00641,PF00076	2	Q01844|EWSR1|088|31724725|RBNS_ENCODE,Q01844|EWSR1|087|31724725|RBNS_ENCODE,Q01844|EWSR1|089|31724725|RBNS_ENCODE,Q01844|EWSR1|086|31724725|RBNS_ENCODE	2	0.814875	Q01844	EWSR1	#N/A
P0DJD3_RBMY1A1	SORBS1.GRCh38.10.95321963.95339327..1	4859-5554	-	123.04	-0.44	1	-	0	P0DJD3|RBMY1A1|M246_0.6|17318228|cisBP-RNA,P0DJD3|RBMY1A1|410|PubMed|NA	2	0.814792	P0DJD3	RBMY1A1	1
Q9NR90_DAZ3	MYL6.GRCh38.12.56160243.56161550.1	372-425	-	9.05	-0.45	1	-	0	Q9NR90|DAZ3|049|31724725|RBNS_ENCODE,Q9NR90|DAZ3|048|31724725|RBNS_ENCODE	2	0.814583	Q9NR90	DAZ3	#N/A
Q13427_PPIG	EYA4.GRCh38.6.133523056.133529530.1	1807-2066	-	45.84	-0.45	1	PF00160	1	Q13427|PPIG|HepG2.PPIG.3.211|31226278|eCLIP_ENCODE	2	0.814458	Q13427	PPIG	#N/A
Q13825_AUH	SORBS1.GRCh38.10.95321963.95339327..1	11466-12161	-	122.49	-0.46	1	-	0	Q13825|AUH|HepG2.AUH.4.44|31226278|eCLIP_ENCODE	2	0.814333	Q13825	AUH	#N/A
P98175_RBM10	CAMK2D.GRCh38.4.113500463.113509675..1	2577-2946	-	64.99	-0.46	1	PF01585,PF00076,PF12656,PF00641	4	P98175|RBM10|CUCUGAA|24332178|HITS-CLIP;P98175|RBM10||NA|NA	3	0.81425	P98175	RBM10	1
Q9NZB2_FAM120A	EYA4.GRCh38.6.133523056.133529530.1	1807-2066	-	45.52	-0.46	1	-	0	Q9NZB2|FAM120A|HepG2.FAM120A.0.337|31226278|eCLIP_ENCODE,Q9NZB2|FAM120A|HepG2.FAM120A.4.619|31226278|eCLIP_ENCODE;Q9NZB2|FAM120A|K562.FAM120A.0.62|31226278|eCLIP_ENCODE;Q9NZB2|FAM120A|K562.FAM120A.2.79|31226278|eCLIP_ENCODE	7	0.813958	Q9NZB2	FAM120A	#N/A
P31942_HNRNPH3	MYL6.GRCh38.12.56160243.56161550.1	190-243	-	8.73	-0.47	1	PF00076	2	P31942|HNRNPH3|958|11526107|SpliceAid-F,P31942|HNRNPH3|969|18806275|SpliceAid-F,P31942|HNRNPH3|955|11847131|SpliceAid-F,P31942|HNRNPH3|182|17337441|RBPDB,P31942|HNRNPH3|NA|NA|NA;P31942|HNRNPH3|986|17337441|SpliceAid-F,P31942|HNRNPH3|985|17337441|SpliceAid-F,P31942|HNRNPH3|974|11003644|SpliceAid-F,P31942|HNRNPH3|971|12612063|SpliceAid-F,P31942|H|NA|NA|NA	10	0.813833	P31942	HNRNPH3	#N/A
P52272_HNRNPM	MYL6.GRCh38.12.56160243.56161550.1	339-392	-	8.71	-0.47	1	PF00076,PF11532	4	P52272|HNRNPM|K562.HNRNPM.4.191|31226278|eCLIP_ENCODE,P52272|HNRNPM|HepG2.HNRNPM.7.281|31226278|eCLIP_ENCODE,P52272|HNRNPM|K562.HNRNPM.8.257|31226278|eCLIP_ENCODE,P52272|HNRNPM|NA|NA|NA;P52272|HNRNPM|1056|24533984|SpliceAid-F;P52272|HNRNPM|K562.HNRNPM.0.248|31226278|eCLIP_ENCODE,P52272|HNRNPM|K562.HNRNPM.7.192|31226278|eCLIP_ENCODE,P52272|HNRNPM|HepG2.HNRNPM.3.324|31226278|eCLIP_ENCODE	3	0.813792	P52272	HNRNPM	#N/A
Q9BZC1_CELF4	SORBS1.GRCh38.10.95321963.95339327..1	4859-5554	-	121.78	-0.47	1	-	0	Q9BZC1|CELF4|M004_0.6|23846655|cisBP-RNA	8	0.81375	Q9BZC1	CELF4	#N/A
P12956_XRCC6	PDLIM3.GRCh38.4.185506522.185514337..1	2668-2981	-	54.77	-0.47	1	PF03731,PF02735,PF03730,PF02037	4	P12956|XRCC6|HepG2.XRCC6.2.100|31226278|eCLIP_ENCODE,P12956|XRCC6|HepG2.XRCC6.0.51|31226278|eCLIP_ENCODE;P12956|XRCC6|K562.XRCC6.3.64|31226278|eCLIP_ENCODE;P12956|XRCC6|HepG2.XRCC6.6.88|31226278|eCLIP_ENCODE	5	0.81375	P12956	XRCC6	#N/A
P78332_RBM6	SORBS1.GRCh38.10.95321963.95339327..1	1056-1751	-	120.76	-0.49	1	PF01585	1	P78332|RBM6|292|31724725|RBNS_ENCODE,P78332|RBM6|291|31724725|RBNS_ENCODE,P78332|RBM6|289|31724725|RBNS_ENCODE,P78332|RBM6|M161_0.6|23846655|cisBP-RNA,P78332|RBM6|290|31724725|NA;P78332|RBM6|CUCUGAA|24332178|HITS-CLIP	23	0.812917	P78332	RBM6	1
P52756_RBM5	CAMK2D.GRCh38.4.113500463.113509675..1	2037-2406	-	63.93	-0.49	1	PF01585,PF00076,PF00641,PF12656	4	P52756|RBM5|1148|18840686|SpliceAid-F,P52756|RBM5|UCAUC|24332178|HITS-CLIP	3	0.812917	P52756	RBM5	1
Q8IYB8_SUPV3L1	SORBS1.GRCh38.10.95321963.95339327..1	1056-1751	-	120.65	-0.49	1	PF12513,PF00271	2	Q8IYB8|SUPV3L1|330|22101826|PDB,Q8IYB8|SUPV3L1|HepG2.SUPV3L1.3.42|31226278|eCLIP_ENCODE;Q8IYB8|SUPV3L1|HepG2.SUPV3L1.1.45|31226278|eCLIP_ENCODE,Q8IYB8|SUPV3L1|HepG2.SUPV3L1.4.46|31226278|eCLIP_ENCODE	3	0.812833	Q8IYB8	SUPV3L1	#N/A
Q9H6S0_YTHDC2	SORBS1.GRCh38.10.95321963.95339327..1	8343-9038	-	120.12	-0.5	1	PF04146,PF04408,PF00271,PF01424,PF00270	6	Q9H6S0|YTHDC2|DRACH|27602518|iCLIP	15	0.812375	Q9H6S0	YTHDC2	#N/A
P52272_HNRNPM	SORBS1.GRCh38.10.95321963.95339327..1	6261-6956	-	119.85	-0.51	1	PF00076,PF11532	4	P52272|HNRNPM|K562.HNRNPM.4.191|31226278|eCLIP_ENCODE,P52272|HNRNPM|HepG2.HNRNPM.7.281|31226278|eCLIP_ENCODE,P52272|HNRNPM|K562.HNRNPM.8.257|31226278|eCLIP_ENCODE,P52272|HNRNPM|NA|NA|NA;P52272|HNRNPM|K562.HNRNPM.9.223|31226278|eCLIP_ENCODE;P52272|HNRNPM|K562.HNRNPM.0.248|31226278|eCLIP_ENCODE,P52272|HNRNPM|K562.HNRNPM.7.192|31226278|eCLIP_ENCODE,P52272|HNRNPM|HepG2.HNRNPM.3.324|31226278|eCLIP_ENC…	15	0.812167	P52272	HNRNPM	#N/A
Q92945_KHSRP	CAMK2D.GRCh38.4.113500463.113509675..1	2037-2406	-	62.81	-0.52	1	PF00013,PF07650,PF09005	7	Q92945|KHSRP|K562.KHSRP.1.830|31226278|eCLIP_ENCODE,Q92945|KHSRP|K562.KHSRP.6.607|31226278|eCLIP_ENCODE;Q92945|KHSRP|1113|11003644|SpliceAid-F,Q92945|KHSRP|K562.KHSRP.4.632|31226278|eCLIP_ENCODE,Q92945|KHSRP|178|31724725|RBNS_ENCODE,Q92945|KHSRP|41|17437629|RBPDB,Q92945|KHSRP|NA|NA|NA	7	0.811542	Q92945	KHSRP	1
Q9BVP2_GNL3	SORBS1.GRCh38.10.95321963.95339327..1	4165-4860	-	119	-0.52	1	PF08701,PF01926	2	Q9BVP2|GNL3|K562.GNL3.4.40|31226278|eCLIP_ENCODE;Q9BVP2|GNL3|K562.GNL3.1.42|31226278|eCLIP_ENCODE	13	0.811458	Q9BVP2	GNL3	#N/A
P78332_RBM6	CAMK2D.GRCh38.4.113500463.113509675..1	2037-2406	-	62.75	-0.52	1	PF01585	1	P78332|RBM6|CUCUGAA|24332178|HITS-CLIP;P78332|RBM6|292|31724725|RBNS_ENCODE,P78332|RBM6|291|31724725|RBNS_ENCODE,P78332|RBM6|289|31724725|RBNS_ENCODE,P78332|RBM6|M161_0.6|23846655|cisBP-RNA,P78332|RBM6|290|31724725|NA	8	0.811458	P78332	RBM6	1
Q9UKV3_ACIN1	SORBS1.GRCh38.10.95321963.95339327..1	1056-1751	-	118.89	-0.53	1	PF02037	1	Q9UKV3|ACIN1|motif_1|27365209|iCLIP;Q9UKV3|ACIN1|motif_2|27365209|iCLIP	28	0.811375	Q9UKV3	ACIN1	#N/A
Q92879_CELF1	MYL6.GRCh38.12.56160243.56161550.1	339-392	-	7.62	-0.53	1	PF00076	3	Q92879|CELF1|ugcug|19296853|RBPMap	8	0.81125	Q92879	CELF1	#N/A
P52756_RBM5	EYA4.GRCh38.6.133523056.133529530.1	6217-6476	-	43.7	-0.53	1	PF01585,PF00076,PF00641,PF12656	4	P52756|RBM5|1152|22162216|SpliceAid-F,P52756|RBM5||NA|NA	2	0.811208	P52756	RBM5	1
Q8WYQ5_DGCR8	SORBS1.GRCh38.10.95321963.95339327..1	1056-1751	-	118.44	-0.54	1	-	0	Q8WYQ5|DGCR8|K562.DGCR8.1.60|31226278|eCLIP_ENCODE	5	0.811	Q8WYQ5	DGCR8	#N/A
Q12874_SF3A3	PDLIM3.GRCh38.4.185506522.185514337..1	7489-7802	-	52.72	-0.54	1	PF11931,PF13297,PF12108	3	Q12874|SF3A3|HepG2.SF3A3.0.118|31226278|eCLIP_ENCODE,Q12874|SF3A3|starBase_1|22955616|eCLIP;Q12874|SF3A3|HepG2.SF3A3.3.58|31226278|eCLIP_ENCODE;Q12874|SF3A3|HepG2.SF3A3.2.89|31226278|eCLIP_ENCODE;Q12874|SF3A3|HepG2.SF3A3.7.105|31226278|eCLIP_ENCODE	9	0.810917	Q12874	SF3A3	#N/A
P26651_ZFP36	MYL6.GRCh38.12.56160243.56161550.1	190-243	-	7.47	-0.54	1	PF00642,PF14608	3	P26651|ZFP36|155|18367721|cisBP-RNA,P26651|ZFP36|138|18367721|cisBP-RNA,P26651|ZFP36|49|18367721|cisBP-RNA	3	0.810917	P26651	ZFP36	#N/A
Q9NR56_MBNL1	SORBS1.GRCh38.10.95321963.95339327..1	4859-5554	-	118	-0.55	1	PF00642	1	Q9NR56|MBNL1|193|31724725|RBNS_ENCODE,Q9NR56|MBNL1|1122|15257297|SpliceAid-F,Q9NR56|MBNL1|GCUUY|26883358|HITS-CLIP,Q9NR56|MBNL1|1121|15257297|SpliceAid-F,Q9NR56|MBNL1|112|NA|NA;Q9NR56|MBNL1|s30|20071745|SpliceAid-F;Q9NR56|MBNL1|starBase_4|26883358|HITS-CLIP,Q9NR56|MBNL1|KMUAGGUB|26883358|HITS-CLIP;Q9NR56|MBNL1|starBase_2|26883358|HITS-CLIP;Q9NR56|MBNL1|1125|15257297|SpliceAid-F,Q9NR56|MBNL1|192|3…	25	0.810625	Q9NR56	MBNL1	#N/A
Q15366_PCBP2	MYL6.GRCh38.12.56160243.56161550.1	372-425	-	7.25	-0.55	1	PF00013	3	Q15366|PCBP2|799|15331611|SpliceAid-F,Q15366|PCBP2|166|15331611|RBPDB,Q15366|PCBP2|starBase_1|22955616|eCLIP,Q15366|PCBP2|156|15331611|RBPDB,Q15366|PCBP2|800|15331611|Spl;Q15366|PCBP2|starBase_2|22955616|eCLIP	3	0.810375	Q15366	PCBP2	#N/A
P10155_RO60	PDLIM3.GRCh38.4.185506522.185514337..1	7489-7802	-	52.1	-0.56	1	-	0	P10155|RO60|HepG2.TROVE2.1.65|31226278|eCLIP_ENCODE;P10155|RO60|UGAUCACAAC|26382853|iCLIP,P10155|RO60|UCUCCACUCC|26382853|iCLIP,P10155|RO60|UUGUUCUACU|26382853|iCLIP,P10155|RO60|UCUUUGUUCC|26382853|iCLIP	4	0.810083	P10155	RO60	#N/A
Q9UHX1_PUF60	PDLIM3.GRCh38.4.185506522.185514337..1	7489-7802	-	52.03	-0.56	1	PF00076	2	Q9UHX1|PUF60|258|31724725|RBNS_ENCODE,Q9UHX1|PUF60|259|31724725|RBNS_ENCODE	3	0.81	Q9UHX1	PUF60	#N/A
Q96PU8_QKI	EYA4.GRCh38.6.133523056.133529530.1	5548-5807	-	42.85	-0.56	1	PF00013	1	Q96PU8|QKI|HepG2.QKI.0.682|31226278|eCLIP_ENCODE,Q96PU8|QKI|K562.QKI.0.289|31226278|eCLIP_ENCODE;Q96PU8|QKI|M046_0.6|23846655|cisBP-RNA;Q96PU8|QKI|104|15273320|RBPDB;Q96PU8|QKI|83|15273320|RBPDB,Q96PU8|QKI|70|15273320|RBPDB	6	0.809958	Q96PU8	QKI	1
P51513_NOVA1	PDLIM3.GRCh38.4.185506522.185514337..1	7489-7802	-	51.98	-0.56	1	PF00013	3	P51513|NOVA1|212|31724725|RBNS_ENCODE,P51513|NOVA1|s27|10811881|SpliceAid-F,P51513|NOVA1|459|21742260|PDB,P51513|NOVA1|440|21742260|PDB,P51513|NOVA1|1378|15367696|AEDB,P5|NA|NA|NA|NA	10	0.809917	P51513	NOVA1	#N/A
P55265_ADAR	EYA4.GRCh38.6.133523056.133529530.1	6217-6476	-	42.82	-0.56	1	PF02137,PF02295,PF00035	6	P55265|ADAR|starBase_1|25708366|iCLIP;P55265|ADAR|starBase_3|25708366|iCLIP	2	0.809917	P55265	ADAR	#N/A
Q6P2Q9_PRPF8	EYA4.GRCh38.6.133523056.133529530.1	6217-6476	-	42.79	-0.56	1	PF08083,PF12134,PF10596,PF08082,PF10597,PF08084,PF10598,PF01398	8	Q6P2Q9|PRPF8|K562.PRPF8.4.394|31226278|eCLIP_ENCODE	2	0.809875	Q6P2Q9	PRPF8	#N/A
Q9C0B1_FTO	SORBS1.GRCh38.10.95321963.95339327..1	9717-10412	-	117.07	-0.56	1	-	0	Q9C0B1|FTO|K562.FTO.1.44|31226278|eCLIP_ENCODE;Q9C0B1|FTO|K562.FTO.0.43|31226278|eCLIP_ENCODE,Q9C0B1|FTO|DRACH|31149892|HITS-CLIP;eCLIP	3	0.809833	Q9C0B1	FTO	#N/A
Q15365_PCBP1	PDLIM3.GRCh38.4.185506522.185514337..1	7504-7817	-	51.83	-0.57	1	PF00013	3	Q15365|PCBP1|756|17609276|SpliceAid-F,Q15365|PCBP1|234|31724725|RBNS_ENCODE;Q15365|PCBP1|760|16854432|SpliceAid-F,Q15365|PCBP1|93|11827469|RBPDB,Q15365|PCBP1|774|12011088|SpliceAid-F,Q15365|PCBP1|763|7607214|SpliceAid-F,Q15365|PCBP1|776|17928403|;Q15365|PCBP1|775|12011088|SpliceAid-F;Q15365|PCBP1|757|17609276|SpliceAid-F,Q15365|PCBP1|750|17609276|SpliceAid-F,Q15365|PCBP1|758|17609276|SpliceAid-F	11	0.809708	Q15365	PCBP1	#N/A
Q9Y6M1_IGF2BP2	SORBS1.GRCh38.10.95321963.95339327..1	4165-4860	-	116.62	-0.57	1	PF00013,PF00076	6	Q9Y6M1|IGF2BP2|K562.IGF2BP2.1.112|31226278|eCLIP_ENCODE;Q9Y6M1|IGF2BP2|K562.IGF2BP2.4.162|31226278|eCLIP_ENCODE,Q9Y6M1|IGF2BP2|161|31724725|RBNS_ENCODE	11	0.809458	Q9Y6M1	IGF2BP2	1
Q71RC2_LARP4	SORBS1.GRCh38.10.95321963.95339327..1	4165-4860	-	116.37	-0.58	1	PF05383	1	Q71RC2|LARP4|HepG2.LARP4.6.81|31226278|eCLIP_ENCODE,Q71RC2|LARP4|HepG2.LARP4.8.94|31226278|eCLIP_ENCODE;Q71RC2|LARP4|HepG2.LARP4.4.96|31226278|eCLIP_ENCODE	7	0.80925	Q71RC2	LARP4	1
P51116_FXR2	PDLIM3.GRCh38.4.185506522.185514337..1	7489-7802	-	51.34	-0.58	1	PF12235,PF00013,PF05641	4	P51116|FXR2|WGGA|23235829;27378784|PAR-CLIP;HITS-CLIP;P51116|FXR2|K562.FXR2.0.119|31226278|eCLIP_ENCODE;P51116|FXR2|ACUK|23235829|PAR-CLIP	12	0.809042	P51116	FXR2	#N/A
P10155_RO60	SORBS1.GRCh38.10.95321963.95339327..1	4859-5554	-	115.97	-0.58	1	-	0	P10155|RO60|UGAUCACAAC|26382853|iCLIP,P10155|RO60|UCUCCACUCC|26382853|iCLIP,P10155|RO60|UUGUUCUACU|26382853|iCLIP,P10155|RO60|UCUUUGUUCC|26382853|iCLIP;P10155|RO60|K562.TROVE2.3.64|31226278|eCLIP_ENCODE;P10155|RO60|CAGUUACAGA|26382853|iCLIP,P10155|RO60|CAGUUAACAGAU|26382853|iCLIP,P10155|RO60|CACUUGACUA|26382853|iCLIP,P10155|RO60|CACUUGACUAG|26382853|iCLIP;P10155|RO60|UUUUUUUUUGAGA|26382853|iCLIP;…	22	0.808958	P10155	RO60	#N/A
Q9UHB9_SRP68	MYL6.GRCh38.12.56160243.56161550.1	502-555	-	6.49	-0.59	1	-	0	Q9UHB9|SRP68|570|24700861|PDB	8	0.808625	Q9UHB9	SRP68	#N/A
O00425_IGF2BP3	SORBS1.GRCh38.10.95321963.95339327..1	2430-3125	-	115.27	-0.6	1	PF00013,PF00076	6	O00425|IGF2BP3|CAUH|20371350|PAR-CLIP;O00425|IGF2BP3|M163_0.6|23846655|cisBP-RNA	9	0.808375	O00425	IGF2BP3	1
P22087_FBL	CAMK2D.GRCh38.4.113500463.113509675..1	2209-2578	-	60.25	-0.6	1	PF01269,PF08704	2	P22087|FBL|CUGA|23706177|PAR-CLIP,P22087|FBL|RUGAUGA|23706177|PAR-CLIP	2	0.808333	P22087	FBL	#N/A
Q01081_U2AF1	EYA4.GRCh38.6.133523056.133529530.1	5548-5807	-	41.72	-0.6	1	PF00642,PF00076	3	Q01081|U2AF1|K562.U2AF1.6.335|31226278|eCLIP_ENCODE,Q01081|U2AF1|HepG2.U2AF1.5.461|31226278|eCLIP_ENCODE;Q01081|U2AF1|HepG2.U2AF1.0.228|31226278|eCLIP_ENCODE,Q01081|U2AF1|K562.U2AF1.4.144|31226278|eCLIP_ENCODE;Q01081|U2AF1|K562.U2AF1.2.166|31226278|eCLIP_ENCODE;Q01081|U2AF1|K562.U2AF1.1.191|31226278|eCLIP_ENCODE	5	0.80825	Q01081	U2AF1	#N/A
P98175_RBM10	EYA4.GRCh38.6.133523056.133529530.1	6217-6476	-	41.68	-0.6	1	PF01585,PF00076,PF12656,PF00641	4	P98175|RBM10|CUCUGAA|24332178|HITS-CLIP;P98175|RBM10||NA|NA	2	0.808167	P98175	RBM10	1
Q96T37_RBM15	EYA4.GRCh38.6.133523056.133529530.1	1807-2066	-	41.68	-0.6	1	PF07744,PF00076	3	Q96T37|RBM15|UUUB|27602518|iCLIP,Q96T37|RBM15|NNUUKV|NA|NA	11	0.808167	Q96T37	RBM15	1
Q13243_SRSF5	PDLIM3.GRCh38.4.185506522.185514337..1	2668-2981	-	50.59	-0.61	1	PF00076	2	Q13243|SRSF5|386|31724725|RBNS_ENCODE,Q13243|SRSF5|390|31724725|RBNS_ENCODE,Q13243|SRSF5|387|31724725|RBNS_ENCODE,Q13243|SRSF5|388|31724725|RBNS_ENCODE;Q13243|SRSF5|1264|19843576|SpliceAid-F,Q13243|SRSF5|1263|7651409|SpliceAid-F,Q13243|SRSF5|1355|9436904;8388541;7651409|AEDB,Q13243|SRSF5|1265|14729981|SpliceAid-F;Q13243|SRSF5|1333|11825891|AEDB,Q13243|SRSF5|yywcwsg|19296853|RBPMap	3	0.808	Q13243	SRSF5	1
Q12926_ELAVL2	EYA4.GRCh38.6.133523056.133529530.1	5548-5807	-	41.5	-0.61	1	PF00076,PF13893	4	Q12926|ELAVL2|M329_0.6|7972035|cisBP-RNA,Q12926|ELAVL2|s0|7972035|SpliceAid-F;Q12926|ELAVL2|1093|17035636|SpliceAid-F;Q12926|ELAVL2|UUUKKUUU|26894958|HITS-CLIP	24	0.807917	Q12926	ELAVL2	#N/A
Q9H6S0_YTHDC2	EYA4.GRCh38.6.133523056.133529530.1	1807-2066	-	41.44	-0.61	1	PF04146,PF04408,PF00271,PF01424,PF00270	6	Q9H6S0|YTHDC2|DRACH|27602518|iCLIP	2	0.807833	Q9H6S0	YTHDC2	#N/A
Q9H6T0_ESRP2	SORBS1.GRCh38.10.95321963.95339327..1	1056-1751	-	114.46	-0.62	1	-	0	Q9H6T0|ESRP2|M141_0.6|23846655|cisBP-RNA	2	0.807708	Q9H6T0	ESRP2	1
Q9UL18_AGO1	EYA4.GRCh38.6.133523056.133529530.1	1807-2066	-	41.2	-0.62	1	PF02171,PF02170	2	Q9UL18|AGO1|359|15152257|PDB	10	0.807458	Q9UL18	AGO1	#N/A
P31483_TIA1	SORBS1.GRCh38.10.95321963.95339327..1	4859-5554	-	114.13	-0.62	1	PF00076	3	P31483|TIA1|K562.TIA1.0.407|31226278|eCLIP_ENCODE	5	0.807417	P31483	TIA1	1
O00571_DDX3X	SORBS1.GRCh38.10.95321963.95339327..1	6247-6942	-	114.08	-0.62	1	PF00270,PF00271	2	O00571|DDX3X|HepG2.DDX3X.2.117|31226278|eCLIP_ENCODE,O00571|DDX3X|HepG2.DDX3X.6.72|31226278|eCLIP_ENCODE,O00571|DDX3X|HepG2.DDX3X.8.82|31226278|eCLIP_ENCODE;O00571|DDX3X|K562.DDX3X.1.54|31226278|eCLIP_ENCODE	5	0.807375	O00571	DDX3X	#N/A
Q9BRD0_BUD13	SORBS1.GRCh38.10.95321963.95339327..1	6261-6956	-	113.86	-0.63	1	PF09736	1	Q9BRD0|BUD13|K562.BUD13.1.131|31226278|eCLIP_ENCODE;Q9BRD0|BUD13|K562.BUD13.5.387|31226278|eCLIP_ENCODE,Q9BRD0|BUD13|HepG2.BUD13.3.199|31226278|eCLIP_ENCODE;Q9BRD0|BUD13|HepG2.BUD13.5.128|31226278|eCLIP_ENCODE	8	0.807208	Q9BRD0	BUD13	#N/A
Q8IV48_ERI1	SORBS1.GRCh38.10.95321963.95339327..1	11466-12161	-	113.08	-0.64	1	-	0	Q8IV48|ERI1|517|PubMed|NA	3	0.806542	Q8IV48	ERI1	#N/A
Q5VZF2_MBNL2	SORBS1.GRCh38.10.95321963.95339327..1	4859-5554	-	113.05	-0.64	1	PF00642	2	Q5VZF2|MBNL2|YGCY|26257173|HITS-CLIP	3	0.8065	Q5VZF2	MBNL2	#N/A
Q9HCE5_METTL14	PDLIM3.GRCh38.4.185506522.185514337..1	7489-7802	-	49.42	-0.65	1	-	0	Q9HCE5|METTL14|DRACH|24316715|PAR-CLIP	2	0.806417	Q9HCE5	METTL14	#N/A
Q13247_SRSF6	SORBS1.GRCh38.10.95321963.95339327..1	4859-5554	-	112.76	-0.65	1	PF00076	2	Q13247|SRSF6|1269|18315555|SpliceAid-F,Q13247|SRSF6|1273|12549914|SpliceAid-F;Q13247|SRSF6|ywcwsg|19296853|RBPMap,Q13247|SRSF6|1384|11967553;12824367|AEDB;Q13247|SRSF6|1267|7651409|SpliceAid-F,Q13247|SRSF6|1392|9436904;8388541;7651409|AEDB,Q13247|SRSF6|1270|14729981|SpliceAid-F	10	0.806292	Q13247	SRSF6	1
Q14671_PUM1	SORBS1.GRCh38.10.95321963.95339327..1	6955-7650	-	112.71	-0.65	1	PF00806	8	Q14671|PUM1|268|31724725|RBNS_ENCODE;Q14671|PUM1|484|18328718|PDB,Q14671|PUM1|343|18328718|PDB	10	0.80625	Q14671	PUM1	1
Q5T1V6_DDX59	PDLIM3.GRCh38.4.185506522.185514337..1	7489-7802	-	49.25	-0.65	1	-	0	Q5T1V6|DDX59|HepG2.DDX59.0.131|31226278|eCLIP_ENCODE	3	0.806167	Q5T1V6	DDX59	#N/A
Q8IYB8_SUPV3L1	EYA4.GRCh38.6.133523056.133529530.1	1807-2066	-	40.28	-0.65	1	PF12513,PF00271	2	Q8IYB8|SUPV3L1|HepG2.SUPV3L1.1.45|31226278|eCLIP_ENCODE,Q8IYB8|SUPV3L1|HepG2.SUPV3L1.4.46|31226278|eCLIP_ENCODE	2	0.806083	Q8IYB8	SUPV3L1	#N/A
Q96PU8_QKI	PDLIM3.GRCh38.4.185506522.185514337..1	2029-2342	-	49.14	-0.66	1	PF00013	1	Q96PU8|QKI|HepG2.QKI.0.682|31226278|eCLIP_ENCODE,Q96PU8|QKI|K562.QKI.0.289|31226278|eCLIP_ENCODE;Q96PU8|QKI|83|15273320|RBPDB,Q96PU8|QKI|70|15273320|RBPDB	4	0.806042	Q96PU8	QKI	1
P26378_ELAVL4	EYA4.GRCh38.6.133523056.133529530.1	5548-5807	-	40.17	-0.66	1	-	0	P26378|ELAVL4|M313_0.6|19846595|RIP-Chip	5	0.805917	P26378	ELAVL4	#N/A
P11940_PABPC1	PDLIM3.GRCh38.4.185506522.185514337..1	7489-7802	-	49	-0.66	1	PF00076,PF00658	5	P11940|PABPC1|M349_0.6|7908267|cisBP-RNA;P11940|PABPC1|416|10499800|PDB,P11940|PABPC1|452|10499800|PDB,P11940|PABPC1|480|23041282|PDB	33	0.805833	P11940	PABPC1	#N/A
Q96T37_RBM15	SORBS1.GRCh38.10.95321963.95339327..1	1056-1751	-	112.09	-0.66	1	PF07744,PF00076	3	Q96T37|RBM15|UUUB|27602518|iCLIP,Q96T37|RBM15|NNUUKV|NA|NA;Q96T37|RBM15|K562.RBM15.1.695|31226278|eCLIP_ENCODE	20	0.805708	Q96T37	RBM15	1
P26599_PTBP1	MYL6.GRCh38.12.56160243.56161550.1	892-945	-	5.21	-0.66	1	PF13893,PF00076	6	P26599|PTBP1|143|16179478|RBPDB;P26599|PTBP1|996|17548433|SpliceAid-F,P26599|PTBP1|1368|9858533|AEDB,P26599|PTBP1|995|9858533|SpliceAid-F,P26599|PTBP1|s100|19561594|SpliceAid-F,P26599|PTBP1|M227_0.6|238|NA;P26599|PTBP1|1314|9826658|AEDB	27	0.805625	P26599	PTBP1	#N/A
Q9HAV4_XPO5	SORBS1.GRCh38.10.95321963.95339327..1	1056-1751	-	111.61	-0.67	1	PF08389	1	Q9HAV4|XPO5|HepG2.XPO5.9.133|31226278|eCLIP_ENCODE;Q9HAV4|XPO5|HepG2.XPO5.2.163|31226278|eCLIP_ENCODE,Q9HAV4|XPO5|HepG2.XPO5.3.124|31226278|eCLIP_ENCODE;Q9HAV4|XPO5|HepG2.XPO5.5.43|31226278|eCLIP_ENCODE	10	0.805333	Q9HAV4	XPO5	#N/A
O75525_KHDRBS3	SORBS1.GRCh38.10.95321963.95339327..1	4859-5554	-	111.33	-0.68	1	PF00013	1	O75525|KHDRBS3|1243|17764653|SpliceAid-F,O75525|KHDRBS3|174|31724725|RBNS_ENCODE	25	0.805083	O75525	KHDRBS3	#N/A
Q9UKV8_AGO2	EYA4.GRCh38.6.133523056.133529530.1	1807-2066	-	39.57	-0.68	1	PF02171,PF02170	2	Q9UKV8|AGO2|414|22539551|PDB;Q9UKV8|AGO2|399|22682761|PDB	2	0.805	Q9UKV8	AGO2	#N/A
Q9BUJ2_HNRNPUL1	SORBS1.GRCh38.10.95321963.95339327..1	6955-7650	-	111.02	-0.68	1	PF13671,PF00622,PF02037	3	Q9BUJ2|HNRNPUL1|HepG2.HNRNPUL1.5.66|31226278|eCLIP_ENCODE;Q9BUJ2|HNRNPUL1|HepG2.HNRNPUL1.6.88|31226278|eCLIP_ENCODE,Q9BUJ2|HNRNPUL1|HepG2.HNRNPUL1.2.62|31226278|eCLIP_ENCODE;Q9BUJ2|HNRNPUL1|K562.HNRNPUL1.0.47|31226278|eCLIP_ENCODE	12	0.804833	Q9BUJ2	HNRNPUL1	#N/A
Q13427_PPIG	SORBS1.GRCh38.10.95321963.95339327..1	1056-1751	-	110.99	-0.68	1	PF00160	1	Q13427|PPIG|HepG2.PPIG.3.211|31226278|eCLIP_ENCODE	2	0.804833	Q13427	PPIG	#N/A
Q96T37_RBM15	CAMK2D.GRCh38.4.113500463.113509675..1	2589-2958	-	57.44	-0.68	1	PF07744,PF00076	3	Q96T37|RBM15|UUUB|27602518|iCLIP,Q96T37|RBM15|NNUUKV|NA|NA	31	0.804833	Q96T37	RBM15	1
Q8IX01_SUGP2	CAMK2D.GRCh38.4.113500463.113509675..1	2589-2958	-	57.42	-0.68	1	PF01805,PF01585	2	Q8IX01|SUGP2|HepG2.SUGP2.5.150|31226278|eCLIP_ENCODE;Q8IX01|SUGP2|HepG2.SUGP2.3.312|31226278|eCLIP_ENCODE	14	0.804792	Q8IX01	SUGP2	#N/A
Q15233_NONO	SORBS1.GRCh38.10.95321963.95339327..1	4859-5554	-	110.8	-0.69	1	PF00076,PF08075	3	Q15233|NONO|M307_0.6|9001221|cisBP-RNA,Q15233|NONO|185|12403470|cisBP-RNA,Q15233|NONO|M309_0.6|12403470|SELEX	3	0.804667	Q15233	NONO	#N/A
Q8NDT2_RBM15B	CAMK2D.GRCh38.4.113500463.113509675..1	4785-5154	-	57.22	-0.69	1	PF07744,PF00076	3	Q8NDT2|RBM15B|HUUU|27602518|iCLIP;Q8NDT2|RBM15B|297|31724725|RBNS_ENCODE	28	0.804542	Q8NDT2	RBM15B	1
Q96MU7_YTHDC1	CAMK2D.GRCh38.4.113500463.113509675..1	2589-2958	-	57.03	-0.7	1	PF04146	2	Q96MU7|YTHDC1|DRACH|27602518|iCLIP	3	0.804333	Q96MU7	YTHDC1	#N/A
Q08J23_NSUN2	EYA4.GRCh38.6.133523056.133529530.1	775-1034	-	38.98	-0.7	1	PF01189	1	Q08J23|NSUN2|K562.NSUN2.5.40|31226278|eCLIP_ENCODE	2	0.804125	Q08J23	NSUN2	#N/A
Q9BRD0_BUD13	PDLIM3.GRCh38.4.185506522.185514337..1	7504-7817	-	47.63	-0.7	1	PF09736	1	Q9BRD0|BUD13|K562.BUD13.1.131|31226278|eCLIP_ENCODE;Q9BRD0|BUD13|K562.BUD13.5.387|31226278|eCLIP_ENCODE,Q9BRD0|BUD13|HepG2.BUD13.3.199|31226278|eCLIP_ENCODE;Q9BRD0|BUD13|K562.BUD13.3.359|31226278|eCLIP_ENCODE,Q9BRD0|BUD13|HepG2.BUD13.2.335|31226278|eCLIP_ENCODE	5	0.803958	Q9BRD0	BUD13	#N/A
P38159_RBMX	SORBS1.GRCh38.10.95321963.95339327..1	11466-12161	-	109.93	-0.71	1	PF00076,PF08081	2	P38159|RBMX|843|24692659|SpliceAid-F,P38159|RBMX|1386|11726560;12165565;10931943|AEDB,P38159|RBMX|1316|12761049|AEDB;P38159|RBMX|1377|12761049|AEDB	5	0.803917	P38159	RBMX	1
Q9H0L4_CSTF2T	MYL6.GRCh38.12.56160243.56161550.1	892-945	-	4.44	-0.71	1	PF14327,PF00076,PF14304	3	Q9H0L4|CSTF2T|HepG2.CSTF2T.7.694|31226278|eCLIP_ENCODE	2	0.803833	Q9H0L4	CSTF2T	#N/A
Q92667_AKAP1	CAMK2D.GRCh38.4.113500463.113509675..1	2589-2958	-	56.43	-0.71	1	PF00567,PF00013	2	Q92667|AKAP1|97|17154535|RBPDB	2	0.803583	Q92667	AKAP1	#N/A
P55265_ADAR	CAMK2D.GRCh38.4.113500463.113509675..1	2589-2958	-	56.16	-0.72	1	PF02137,PF02295,PF00035	6	P55265|ADAR|starBase_5|25708366|iCLIP,P55265|ADAR|starBase_2|25708366|iCLIP;P55265|ADAR|starBase_1|25708366|iCLIP;P55265|ADAR|starBase_3|25708366|iCLIP	6	0.803208	P55265	ADAR	#N/A
Q8TB72_PUM2	EYA4.GRCh38.6.133523056.133529530.1	1807-2066	-	38.35	-0.72	1	PF00806	8	Q8TB72|PUM2|K562.PUM2.0.374|31226278|eCLIP_ENCODE;Q8TB72|PUM2|116|18776931|cisBP-RNA,Q8TB72|PUM2|129|18776931|RBPDB,Q8TB72|PUM2|107|20371350|cisBP-RNA,Q8TB72|PUM2|M249_0.6;M280_0.6|18776931;20371350|RIP-Chip;PAR-CLIP,Q8TB72|PUM2|NA|NA|NA	4	0.803167	Q8TB72	PUM2	1
P26599_PTBP1	PDLIM3.GRCh38.4.185506522.185514337..1	7489-7802	-	46.97	-0.73	1	PF13893,PF00076	6	P26599|PTBP1|143|16179478|RBPDB;P26599|PTBP1|996|17548433|SpliceAid-F,P26599|PTBP1|1368|9858533|AEDB,P26599|PTBP1|995|9858533|SpliceAid-F,P26599|PTBP1|s100|19561594|SpliceAid-F,P26599|PTBP1|M227_0.6|238|NA;P26599|PTBP1|994|16431980|SpliceAid-F,P26599|PTBP1|1002|16260624|SpliceAid-F;P26599|PTBP1|993|16431980|SpliceAid-F	50	0.803042	P26599	PTBP1	#N/A
P52597_HNRNPF	EYA4.GRCh38.6.133523056.133529530.1	5548-5807	-	38.26	-0.73	1	PF00076,PF08080	3	P52597|HNRNPF|gugkau|22574288|RBPMap,P52597|HNRNPF|815|19506027|SpliceAid-F,P52597|HNRNPF|1331|12612063|AEDB,P52597|HNRNPF|817|12612063|SpliceAid-F,P52597|HNRNPF|836|NA|NA	5	0.803042	P52597	HNRNPF	#N/A
Q06787_FMR1	SORBS1.GRCh38.10.95321963.95339327..1	6955-7650	-	108.55	-0.73	1	PF12235,PF00013,PF05641	4	Q06787|FMR1|UAY|27378784|PAR-CLIP;HITS-CLIP;Q06787|FMR1|ACUK|23235829|PAR-CLIP;Q06787|FMR1|WGGA|23235829;27378784|PAR-CLIP;HITS-CLIP,Q06787|FMR1|s18|15805463|SpliceAid-F,Q06787|FMR1|78|15805463|cisBP-RNA,Q06787|FMR1|M304_0.6|15805463|SELEX;Q06787|FMR1|WGGA|23235829;27378784|PAR-CLIP;HITS-CLIP;Q06787|FMR1|ACUK|23235829|PAR-CLIP,Q06787|FMR1|s17|15805463|SpliceAid-F,Q06787|FMR1|91|15805463|cisBP-RNA…	61	0.802792	Q06787	FMR1	#N/A
Q92945_KHSRP	EYA4.GRCh38.6.133523056.133529530.1	6217-6476	-	37.43	-0.76	1	PF00013,PF07650,PF09005	7	Q92945|KHSRP|1113|11003644|SpliceAid-F,Q92945|KHSRP|K562.KHSRP.4.632|31226278|eCLIP_ENCODE,Q92945|KHSRP|178|31724725|RBNS_ENCODE,Q92945|KHSRP|41|17437629|RBPDB,Q92945|KHSRP|NA|NA|NA	3	0.801792	Q92945	KHSRP	1
Q07955_SRSF1	MYL6.GRCh38.12.56160243.56161550.1	190-243	-	3.53	-0.76	1	PF00076	2	Q07955|SRSF1|1222|19910374|SpliceAid-F,Q07955|SRSF1|1216|17144911|SpliceAid-F,Q07955|SRSF1|1228|11925564|SpliceAid-F,Q07955|SRSF1|1310|12829008|AEDB,Q07955|SRSF1|1224|183|NA;Q07955|SRSF1|1327|15247216|AEDB,Q07955|SRSF1|1211|10523623|SpliceAid-F,Q07955|SRSF1|325|18841201|AEDB,Q07955|SRSF1|ugrwgvh|19296853|RBPMap,Q07955|SRSF1|1223|18315555|Spli;Q07955|SRSF1|HepG2.SRSF1.1.289|31226278|eCLIP_ENCODE,Q…	5	0.801667	Q07955	SRSF1	1
Q96PU8_QKI	SORBS1.GRCh38.10.95321963.95339327..1	11466-12161	-	106.67	-0.77	1	PF00013	1	Q96PU8|QKI|HepG2.QKI.0.682|31226278|eCLIP_ENCODE,Q96PU8|QKI|K562.QKI.0.289|31226278|eCLIP_ENCODE;Q96PU8|QKI|83|15273320|RBPDB,Q96PU8|QKI|70|15273320|RBPDB;Q96PU8|QKI|104|15273320|RBPDB;Q96PU8|QKI|M046_0.6|23846655|cisBP-RNA	6	0.80125	Q96PU8	QKI	1
P06748_NPM1	SORBS1.GRCh38.10.95321963.95339327..1	4873-5568	-	106.62	-0.77	1	PF03066	1	P06748|NPM1|K562.NPM1.0.50|31226278|eCLIP_ENCODE;P06748|NPM1|K562.NPM1.5.59|31226278|eCLIP_ENCODE	9	0.801208	P06748	NPM1	#N/A
Q92804_TAF15	MYL6.GRCh38.12.56160243.56161550.1	339-392	-	3.31	-0.77	1	PF00076,PF00641	2	Q92804|TAF15|K562.TAF15.4.115|31226278|eCLIP_ENCODE;Q92804|TAF15|406|31724725|RBNS_ENCODE,Q92804|TAF15|HepG2.TAF15.3.194|31226278|eCLIP_ENCODE	2	0.801167	Q92804	TAF15	#N/A
Q9NW64_RBM22	MYL6.GRCh38.12.56160243.56161550.1	469-522	-	3.25	-0.78	1	PF00076	1	Q9NW64|RBM22|K562.RBM22.5.111|31226278|eCLIP_ENCODE;Q9NW64|RBM22|HepG2.RBM22.3.202|31226278|eCLIP_ENCODE,Q9NW64|RBM22|K562.RBM22.3.104|31226278|eCLIP_ENCODE	4	0.801042	Q9NW64	RBM22	1
Q5TC82_RC3H1	SORBS1.GRCh38.10.95321963.95339327..1	1056-1751	-	106.18	-0.78	1	PF00642	1	Q5TC82|RC3H1|UUWWUUU|26170170|PAR-CLIP,Q5TC82|RC3H1|UUUUCUU|26170170|PAR-CLIP,Q5TC82|RC3H1|UUUUWAA|26170170|PAR-CLIP,Q5TC82|RC3H1|UAUUUAU|26170170|PAR-CLIP	25	0.800833	Q5TC82	RC3H1	#N/A
Q8WUA2_PPIL4	PDLIM3.GRCh38.4.185506522.185514337..1	7489-7802	-	45.23	-0.78	1	PF00160,PF00076	2	Q8WUA2|PPIL4|K562.PPIL4.7.48|31226278|eCLIP_ENCODE;Q8WUA2|PPIL4|K562.PPIL4.9.65|31226278|eCLIP_ENCODE;Q8WUA2|PPIL4|K562.PPIL4.2.45|31226278|eCLIP_ENCODE,Q8WUA2|PPIL4|K562.PPIL4.6.92|31226278|eCLIP_ENCODE;Q8WUA2|PPIL4|K562.PPIL4.5.49|31226278|eCLIP_ENCODE	5	0.800667	Q8WUA2	PPIL4	#N/A
Q14671_PUM1	EYA4.GRCh38.6.133523056.133529530.1	775-1034	-	36.63	-0.79	1	PF00806	8	Q14671|PUM1|82|9404893|RBPDB,Q14671|PUM1|545|12202039|PDB,Q14671|PUM1|533|21397187|PDB,Q14671|PUM1|337|21397187|PDB,Q14671|PUM1|74|19540345|RBPDB,Q14671|PUM1|137|19540345|NA;Q14671|PUM1|268|31724725|RBNS_ENCODE;Q14671|PUM1|484|18328718|PDB,Q14671|PUM1|343|18328718|PDB	6	0.800583	Q14671	PUM1	1
Q08170_SRSF4	SORBS1.GRCh38.10.95321963.95339327..1	4859-5554	-	105.36	-0.8	1	PF00076	2	Q08170|SRSF4|383|31724725|RBNS_ENCODE,Q08170|SRSF4|1274|7651409|SpliceAid-F,Q08170|SRSF4|1275|14729981|SpliceAid-F;Q08170|SRSF4|385|31724725|RBNS_ENCODE,Q08170|SRSF4|384|31724725|RBNS_ENCODE	7	0.800167	Q08170	SRSF4	1
Q9BWF3_RBM4	SORBS1.GRCh38.10.95321963.95339327..1	4859-5554	-	105.12	-0.8	1	PF00076,PF13893,PF00098	4	Q9BWF3|RBM4|1146|16260624|SpliceAid-F,Q9BWF3|RBM4|1145|16777844|SpliceAid-F,Q9BWF3|RBM4|1147|21518792|SpliceAid-F;Q9BWF3|RBM4|279|31724725|RBNS_ENCODE,Q9BWF3|RBM4|280|31724725|RBNS_ENCODE;Q9BWF3|RBM4|278|31724725|RBNS_ENCODE,Q9BWF3|RBM4|gcgcgss|19561594|RBPMap,Q9BWF3|RBM4|s102|19561594|SpliceAid-F	9	0.799958	Q9BWF3	RBM4	1
Q969Z0_TBRG4	PDLIM3.GRCh38.4.185506522.185514337..1	7489-7802	-	44.68	-0.8	1	PF08368,PF06743,PF08373	3	Q969Z0|TBRG4|K562.TBRG4.3.75|31226278|eCLIP_ENCODE;Q969Z0|TBRG4|K562.TBRG4.1.40|31226278|eCLIP_ENCODE	4	0.799917	Q969Z0	TBRG4	#N/A
Q9UMR2_DDX19B	SORBS1.GRCh38.10.95321963.95339327..1	4859-5554	-	104.49	-0.81	1	-	0	Q9UMR2|DDX19B|554|19219046|PDB,Q9UMR2|DDX19B|332|19244245|PDB	25	0.799417	Q9UMR2	DDX19B	#N/A
Q14444_CAPRIN1	PDLIM3.GRCh38.4.185506522.185514337..1	7489-7802	-	44.18	-0.82	1	PF12287	1	Q14444|CAPRIN1|WWWUAAAW|24393468|PAR-CLIP,Q14444|CAPRIN1|TWWAAATWW|24393468|PAR-CLIP	4	0.79925	Q14444	CAPRIN1	#N/A
P46782_RPS5	EYA4.GRCh38.6.133523056.133529530.1	5548-5807	-	35.52	-0.83	1	PF00177	1	P46782|RPS5|K562.RPS5.1.215|31226278|eCLIP_ENCODE;P46782|RPS5|HepG2.RPS5.1.119|31226278|eCLIP_ENCODE	3	0.798917	P46782	RPS5	#N/A
Q86V81_ALYREF	PDLIM3.GRCh38.4.185506522.185514337..1	2668-2981	-	43.91	-0.83	1	PF00076	1	Q86V81|ALYREF|CUUCG|28934468|iCLIP	2	0.798875	Q86V81	ALYREF	#N/A
Q00839_HNRNPU	EYA4.GRCh38.6.133523056.133529530.1	1807-2066	-	35.5	-0.83	1	PF13671,PF00622,PF02037	3	Q00839|HNRNPU|1074|9765391|SpliceAid-F,Q00839|HNRNPU|uguauug|22574288|RBPMap;Q00839|HNRNPU|HepG2.HNRNPU.9.158|31226278|eCLIP_ENCODE,Q00839|HNRNPU|K562.HNRNPU.3.232|31226278|eCLIP_ENCODE,Q00839|HNRNPU|HepG2.HNRNPU.7.152|31226278|eCLIP_ENCODE	6	0.798875	Q00839	HNRNPU	1
Q8TB72_PUM2	SORBS1.GRCh38.10.95321963.95339327..1	6955-7650	-	103.6	-0.83	1	PF00806	8	Q8TB72|PUM2|K562.PUM2.0.374|31226278|eCLIP_ENCODE	2	0.798708	Q8TB72	PUM2	1
Q86V81_ALYREF	SORBS1.GRCh38.10.95321963.95339327..1	2791-3486	-	103.31	-0.84	1	PF00076	1	Q86V81|ALYREF|CUUCG|28934468|iCLIP	2	0.798458	Q86V81	ALYREF	#N/A
Q9UKV8_AGO2	CAMK2D.GRCh38.4.113500463.113509675..1	2589-2958	-	52.33	-0.84	1	PF02171,PF02170	2	Q9UKV8|AGO2|414|22539551|PDB;Q9UKV8|AGO2|399|22682761|PDB	22	0.798458	Q9UKV8	AGO2	#N/A
Q9BQ04_RBM4B	SORBS1.GRCh38.10.95321963.95339327..1	4859-5554	-	103.27	-0.84	1	PF00076,PF13893,PF00098	4	Q9BQ04|RBM4B|284|31724725|RBNS_ENCODE;Q9BQ04|RBM4B|283|31724725|RBNS_ENCODE,Q9BQ04|RBM4B|285|31724725|RBNS_ENCODE	2	0.798417	Q9BQ04	RBM4B	1
Q9UGY1_NOL12	SORBS1.GRCh38.10.95321963.95339327..1	2430-3125	-	103.11	-0.84	1	PF09805	1	Q9UGY1|NOL12|HepG2.NOL12.9.52|31226278|eCLIP_ENCODE;Q9UGY1|NOL12|HepG2.NOL12.2.48|31226278|eCLIP_ENCODE	11	0.798292	Q9UGY1	NOL12	#N/A
Q15366_PCBP2	SORBS1.GRCh38.10.95321963.95339327..1	4859-5554	-	102.72	-0.85	1	PF00013	3	Q15366|PCBP2|240|31724725|RBNS_ENCODE,Q15366|PCBP2|239|31724725|RBNS_ENCODE;Q15366|PCBP2|starBase_2|22955616|eCLIP;Q15366|PCBP2|798|12011088|SpliceAid-F;Q15366|PCBP2|784|17609276|SpliceAid-F,Q15366|PCBP2|785|17609276|SpliceAid-F,Q15366|PCBP2|781|17609276|SpliceAid-F;Q15366|PCBP2|799|15331611|SpliceAid-F,Q15366|PCBP2|166|15331611|RBPDB,Q15366|PCBP2|starBase_1|22955616|eCLIP,Q15366|PCBP2|156|153316…	47	0.797958	Q15366	PCBP2	#N/A
P06748_NPM1	PDLIM3.GRCh38.4.185506522.185514337..1	2029-2342	-	43.18	-0.85	1	PF03066	1	P06748|NPM1|K562.NPM1.5.59|31226278|eCLIP_ENCODE;P06748|NPM1|K562.NPM1.0.50|31226278|eCLIP_ENCODE	2	0.797875	P06748	NPM1	#N/A
P51114_FXR1	PDLIM3.GRCh38.4.185506522.185514337..1	7489-7802	-	43.13	-0.85	1	PF12235,PF00013,PF05641	4	P51114|FXR1|WGGA|23235829;27378784|PAR-CLIP;HITS-CLIP;P51114|FXR1|UAY|27378784|PAR-CLIP;HITS-CLIP;P51114|FXR1|GAC|27378784|PAR-CLIP;HITS-CLIP,P51114|FXR1|K562.FXR1.1.110|31226278|eCLIP_ENCODE,P51114|FXR1|M152_0.6|23846655|cisBP-RNA;P51114|FXR1|ACUK|23235829|PAR-CLIP	37	0.797792	P51114	FXR1	#N/A
Q8WVV9_HNRNPLL	PDLIM3.GRCh38.4.185506522.185514337..1	7489-7802	-	43.13	-0.85	1	PF13893,PF00076	3	Q8WVV9|HNRNPLL|169|18719244|RBPDB,Q8WVV9|HNRNPLL|1054|22402488|SpliceAid-F;Q8WVV9|HNRNPLL|M169_0.6|23846655|cisBP-RNA	2	0.797792	Q8WVV9	HNRNPLL	#N/A
Q5TC82_RC3H1	EYA4.GRCh38.6.133523056.133529530.1	6217-6476	-	34.71	-0.86	1	PF00642	1	Q5TC82|RC3H1|UUWWUUU|26170170|PAR-CLIP,Q5TC82|RC3H1|UUUUCUU|26170170|PAR-CLIP,Q5TC82|RC3H1|UUUUWAA|26170170|PAR-CLIP,Q5TC82|RC3H1|UAUUUAU|26170170|PAR-CLIP	4	0.797708	Q5TC82	RC3H1	#N/A
Q71RC2_LARP4	EYA4.GRCh38.6.133523056.133529530.1	775-1034	-	34.62	-0.86	1	PF05383	1	Q71RC2|LARP4|HepG2.LARP4.4.96|31226278|eCLIP_ENCODE;Q71RC2|LARP4|HepG2.LARP4.6.81|31226278|eCLIP_ENCODE,Q71RC2|LARP4|HepG2.LARP4.8.94|31226278|eCLIP_ENCODE;Q71RC2|LARP4|HepG2.LARP4.9.112|31226278|eCLIP_ENCODE	6	0.797542	Q71RC2	LARP4	1
Q9H0L4_CSTF2T	SORBS1.GRCh38.10.95321963.95339327..1	6247-6942	-	102.11	-0.86	1	PF14327,PF00076,PF14304	3	Q9H0L4|CSTF2T|HepG2.CSTF2T.7.694|31226278|eCLIP_ENCODE;Q9H0L4|CSTF2T|AAUAAA|22813749|PAR-CLIP,Q9H0L4|CSTF2T|UGUSUB|22813749|PAR-CLIP	12	0.797458	Q9H0L4	CSTF2T	#N/A
Q9UL18_AGO1	CAMK2D.GRCh38.4.113500463.113509675..1	2589-2958	-	51.48	-0.86	1	PF02171,PF02170	2	Q9UL18|AGO1|359|15152257|PDB;Q9UL18|AGO1|509|23746446|PDB	11	0.797375	Q9UL18	AGO1	#N/A
Q96AE4_FUBP1	PDLIM3.GRCh38.4.185506522.185514337..1	7489-7802	-	42.78	-0.86	1	PF00013,PF07650,PF09005	8	Q96AE4|FUBP1|098|31724725|RBNS_ENCODE;Q96AE4|FUBP1|096|31724725|RBNS_ENCODE	4	0.797333	Q96AE4	FUBP1	#N/A
P51116_FXR2	EYA4.GRCh38.6.133523056.133529530.1	775-1034	-	34.35	-0.87	1	PF12235,PF00013,PF05641	4	P51116|FXR2|K562.FXR2.0.119|31226278|eCLIP_ENCODE;P51116|FXR2|ACUK|23235829|PAR-CLIP;P51116|FXR2|WGGA|23235829;27378784|PAR-CLIP;HITS-CLIP	10	0.797167	P51116	FXR2	#N/A
Q9NZI8_IGF2BP1	SORBS1.GRCh38.10.95321963.95339327..1	4165-4860	-	101.56	-0.87	1	PF00013,PF00076	6	Q9NZI8|IGF2BP1|HepG2.IGF2BP1.4.152|31226278|eCLIP_ENCODE,Q9NZI8|IGF2BP1|K562.IGF2BP1.6.112|31226278|eCLIP_ENCODE;Q9NZI8|IGF2BP1|M296_0.6|12507992|cisBP-RNA,Q9NZI8|IGF2BP1|157|31724725|RBNS_ENCODE	2	0.797	Q9NZI8	IGF2BP1	1
Q8N302_AGGF1	EYA4.GRCh38.6.133523056.133529530.1	1807-2066	-	34.26	-0.87	1	-	0	Q8N302|AGGF1|K562.AGGF1.5.167|31226278|eCLIP_ENCODE,Q8N302|AGGF1|HepG2.AGGF1.3.194|31226278|eCLIP_ENCODE	4	0.797	Q8N302	AGGF1	#N/A
O95218_ZRANB2	PDLIM3.GRCh38.4.185506522.185514337..1	2029-2342	-	42.39	-0.88	1	PF00641	2	O95218|ZRANB2|1300|19304800|SpliceAid-F,O95218|ZRANB2|s21|19304800|SpliceAid-F,O95218|ZRANB2|M259_0.6_2|19304800|SELEX,O95218|ZRANB2|M259_0.6_1|19304800|SELEX	4	0.796792	O95218	ZRANB2	#N/A
Q86U44_METTL3	PDLIM3.GRCh38.4.185506522.185514337..1	7489-7802	-	42.32	-0.88	1	-	0	Q86U44|METTL3|DRACH|24316715|PAR-CLIP	2	0.796708	Q86U44	METTL3	#N/A
O00425_IGF2BP3	PDLIM3.GRCh38.4.185506522.185514337..1	7489-7802	-	42.28	-0.88	1	PF00013,PF00076	6	O00425|IGF2BP3|M163_0.6|23846655|cisBP-RNA;O00425|IGF2BP3|CAUH|20371350|PAR-CLIP	6	0.796625	O00425	IGF2BP3	1
Q15029_EFTUD2	CAMK2D.GRCh38.4.113500463.113509675..1	2589-2958	-	50.67	-0.89	1	PF00009,PF00679,PF03764,PF03144	4	Q15029|EFTUD2|K562.EFTUD2.3.88|31226278|eCLIP_ENCODE	4	0.796375	Q15029	EFTUD2	#N/A
Q9HAV4_XPO5	EYA4.GRCh38.6.133523056.133529530.1	1807-2066	-	33.74	-0.89	1	PF08389	1	Q9HAV4|XPO5|HepG2.XPO5.9.133|31226278|eCLIP_ENCODE	2	0.796208	Q9HAV4	XPO5	#N/A
Q15007_WTAP	SORBS1.GRCh38.10.95321963.95339327..1	4859-5554	-	100.49	-0.89	1	-	0	Q15007|WTAP|DRACH|24316715|PAR-CLIP	15	0.796125	Q15007	WTAP	#N/A
P31942_HNRNPH3	PDLIM3.GRCh38.4.185506522.185514337..1	7504-7817	-	41.91	-0.89	1	PF00076	2	P31942|HNRNPH3|986|17337441|SpliceAid-F,P31942|HNRNPH3|985|17337441|SpliceAid-F,P31942|HNRNPH3|974|11003644|SpliceAid-F,P31942|HNRNPH3|971|12612063|SpliceAid-F,P31942|H|NA|NA|NA;P31942|HNRNPH3|958|11526107|SpliceAid-F,P31942|HNRNPH3|969|18806275|SpliceAid-F,P31942|HNRNPH3|955|11847131|SpliceAid-F,P31942|HNRNPH3|182|17337441|RBPDB,P31942|HNRNPH3|NA|NA|NA	12	0.796125	P31942	HNRNPH3	#N/A
Q86U06_RBM23	PDLIM3.GRCh38.4.185506522.185514337..1	7489-7802	-	41.71	-0.9	1	PF00076	2	Q86U06|RBM23|299|31724725|RBNS_ENCODE	3	0.795875	Q86U06	RBM23	1
Q8WUA2_PPIL4	SORBS1.GRCh38.10.95321963.95339327..1	4859-5554	-	100.03	-0.9	1	PF00160,PF00076	2	Q8WUA2|PPIL4|K562.PPIL4.0.43|31226278|eCLIP_ENCODE;Q8WUA2|PPIL4|K562.PPIL4.5.49|31226278|eCLIP_ENCODE;Q8WUA2|PPIL4|K562.PPIL4.7.48|31226278|eCLIP_ENCODE;Q8WUA2|PPIL4|K562.PPIL4.2.45|31226278|eCLIP_ENCODE,Q8WUA2|PPIL4|K562.PPIL4.6.92|31226278|eCLIP_ENCODE	7	0.79575	Q8WUA2	PPIL4	#N/A
Q6ZN17_LIN28B	SORBS1.GRCh38.10.95321963.95339327..1	2430-3125	-	100	-0.9	1	PF00313,PF00098	2	Q6ZN17|LIN28B|AYYHY|23481595|PAR-CLIP	19	0.795708	Q6ZN17	LIN28B	1
Q9BWF3_RBM4	EYA4.GRCh38.6.133523056.133529530.1	928-1187	-	33.31	-0.91	1	PF00076,PF13893,PF00098	4	Q9BWF3|RBM4|1146|16260624|SpliceAid-F,Q9BWF3|RBM4|1145|16777844|SpliceAid-F,Q9BWF3|RBM4|1147|21518792|SpliceAid-F	2	0.795583	Q9BWF3	RBM4	1
P26651_ZFP36	PDLIM3.GRCh38.4.185506522.185514337..1	2029-2342	-	41.41	-0.91	1	PF00642,PF14608	3	P26651|ZFP36|M269_0.6|12324455|cisBP-RNA,P26651|ZFP36|128|18367721|cisBP-RNA,P26651|ZFP36|M263_0.6|18367721|RIP-Chip;P26651|ZFP36|155|18367721|cisBP-RNA,P26651|ZFP36|138|18367721|cisBP-RNA,P26651|ZFP36|49|18367721|cisBP-RNA	14	0.795458	P26651	ZFP36	#N/A
P05455_SSB	SORBS1.GRCh38.10.95321963.95339327..1	4873-5568	-	99.37	-0.92	1	PF08777,PF05383,PF00076	3	P05455|SSB|58|11342556|RBPDB,P05455|SSB|457|16387655|PDB	2	0.795208	P05455	SSB	1
P47974_ZFP36L2	SORBS1.GRCh38.10.95321963.95339327..1	4859-5554	-	99.25	-0.92	1	PF00642	2	P47974|ZFP36L2|428|14981510|PDB;P47974|ZFP36L2|15|14981510|RBPDB	3	0.795083	P47974	ZFP36L2	#N/A
Q86U44_METTL3	SORBS1.GRCh38.10.95321963.95339327..1	2430-3125	-	99.18	-0.92	1	-	0	Q86U44|METTL3|DRACH|24316715|PAR-CLIP	15	0.795042	Q86U44	METTL3	#N/A
Q5TC82_RC3H1	CAMK2D.GRCh38.4.113500463.113509675..1	2037-2406	-	49.59	-0.92	1	PF00642	1	Q5TC82|RC3H1|UUWWUUU|26170170|PAR-CLIP,Q5TC82|RC3H1|UUUUCUU|26170170|PAR-CLIP,Q5TC82|RC3H1|UUUUWAA|26170170|PAR-CLIP,Q5TC82|RC3H1|UAUUUAU|26170170|PAR-CLIP	41	0.795042	Q5TC82	RC3H1	#N/A
Q13243_SRSF5	SORBS1.GRCh38.10.95321963.95339327..1	4859-5554	-	99.15	-0.92	1	PF00076	2	Q13243|SRSF5|1333|11825891|AEDB,Q13243|SRSF5|yywcwsg|19296853|RBPMap;Q13243|SRSF5|386|31724725|RBNS_ENCODE,Q13243|SRSF5|390|31724725|RBNS_ENCODE,Q13243|SRSF5|387|31724725|RBNS_ENCODE,Q13243|SRSF5|388|31724725|RBNS_ENCODE;Q13243|SRSF5|1264|19843576|SpliceAid-F,Q13243|SRSF5|1263|7651409|SpliceAid-F,Q13243|SRSF5|1355|9436904;8388541;7651409|AEDB,Q13243|SRSF5|1265|14729981|SpliceAid-F	6	0.795	Q13243	SRSF5	1
P16989_YBX3	SORBS1.GRCh38.10.95321963.95339327..1	11452-12147	-	98.84	-0.93	1	PF00313	1	P16989|YBX3|K562.YBX3.0.891|31226278|eCLIP_ENCODE	5	0.79475	P16989	YBX3	#N/A
Q9HCE5_METTL14	EYA4.GRCh38.6.133523056.133529530.1	5185-5444	-	32.67	-0.93	1	-	0	Q9HCE5|METTL14|DRACH|24316715|PAR-CLIP	2	0.794625	Q9HCE5	METTL14	#N/A
P05455_SSB	EYA4.GRCh38.6.133523056.133529530.1	799-1058	-	32.6	-0.93	1	PF08777,PF05383,PF00076	3	P05455|SSB|58|11342556|RBPDB,P05455|SSB|457|16387655|PDB	2	0.7945	P05455	SSB	1
Q8WVV9_HNRNPLL	SORBS1.GRCh38.10.95321963.95339327..1	4165-4860	-	98.5	-0.93	1	PF13893,PF00076	3	Q8WVV9|HNRNPLL|169|18719244|RBPDB,Q8WVV9|HNRNPLL|1054|22402488|SpliceAid-F;Q8WVV9|HNRNPLL|M169_0.6|23846655|cisBP-RNA	4	0.794458	Q8WVV9	HNRNPLL	#N/A
Q9UL40_ZNF346	EYA4.GRCh38.6.133523056.133529530.1	5548-5807	-	32.41	-0.94	1	PF12874	3	Q9UL40|ZNF346|481|24521053|PDB;Q9UL40|ZNF346|388|24521053|PDB	8	0.794208	Q9UL40	ZNF346	#N/A
O15371_EIF3D	SORBS1.GRCh38.10.95321963.95339327..1	9023-9718	-	97.15	-0.96	1	PF05091	1	O15371|EIF3D|HepG2.EIF3D.0.116|31226278|eCLIP_ENCODE;O15371|EIF3D|HepG2.EIF3D.8.93|31226278|eCLIP_ENCODE;O15371|EIF3D|HepG2.EIF3D.9.59|31226278|eCLIP_ENCODE;O15371|EIF3D|HepG2.EIF3D.7.86|31226278|eCLIP_ENCODE,O15371|EIF3D|HepG2.EIF3D.3.107|31226278|eCLIP_ENCODE	8	0.793333	O15371	EIF3D	#N/A
P11940_PABPC1	SORBS1.GRCh38.10.95321963.95339327..1	12160-12855	-	96.8	-0.97	1	PF00076,PF00658	5	P11940|PABPC1|416|10499800|PDB,P11940|PABPC1|452|10499800|PDB,P11940|PABPC1|480|23041282|PDB	40	0.793083	P11940	PABPC1	#N/A
Q12906_ILF3	SORBS1.GRCh38.10.95321963.95339327..1	6955-7650	-	96.63	-0.97	1	PF07528,PF00035	3	Q12906|ILF3|HepG2.ILF3.4.150|31226278|eCLIP_ENCODE;Q12906|ILF3|HepG2.ILF3.0.243|31226278|eCLIP_ENCODE,Q12906|ILF3|HepG2.ILF3.5.145|31226278|eCLIP_ENCODE;Q12906|ILF3|HepG2.ILF3.3.127|31226278|eCLIP_ENCODE,Q12906|ILF3|K562.ILF3.2.241|31226278|eCLIP_ENCODE,Q12906|ILF3|K562.ILF3.4.189|31226278|eCLIP_ENCODE	22	0.792917	Q12906	ILF3	#N/A
O75494_SRSF10	EYA4.GRCh38.6.133523056.133529530.1	5548-5807	-	31.44	-0.97	1	PF00076	1	O75494|SRSF10|s104|19561594|SpliceAid-F,O75494|SRSF10|M087_0.6|23846655|cisBP-RNA,O75494|SRSF10|M086_0.6|23846655|cisBP-RNA,O75494|SRSF10|M019_0.6|23846655|cisBP-RNA,O75494|NA|NA|NA|NA;O75494|SRSF10|starBase_1|26876937|PAR-CLIP;O75494|SRSF10|398|31724725|RBNS_ENCODE	5	0.79275	O75494	SRSF10	1
P14866_HNRNPL	SORBS1.GRCh38.10.95321963.95339327..1	2777-3472	-	96.25	-0.98	1	PF13893,PF00076	4	P14866|HNRNPL|motif_2|24164894|HITS-CLIP,P14866|HNRNPL|M027_0.6|23846655|cisBP-RNA,P14866|HNRNPL|amayama|19124611|RBPMap;P14866|HNRNPL|motif_1|24164894|HITS-CLIP;P14866|HNRNPL|143|31724725|RBNS_ENCODE	3	0.792625	P14866	HNRNPL	#N/A
Q8NHQ9_DDX55	PDLIM3.GRCh38.4.185506522.185514337..1	7489-7802	-	39.35	-0.98	1	PF00270,PF00271,PF13959,PF04851	4	Q8NHQ9|DDX55|K562.DDX55.6.51|31226278|eCLIP_ENCODE;Q8NHQ9|DDX55|K562.DDX55.7.78|31226278|eCLIP_ENCODE,Q8NHQ9|DDX55|HepG2.DDX55.5.65|31226278|eCLIP_ENCODE;Q8NHQ9|DDX55|HepG2.DDX55.0.67|31226278|eCLIP_ENCODE;Q8NHQ9|DDX55|K562.DDX55.3.50|31226278|eCLIP_ENCODE,Q8NHQ9|DDX55|HepG2.DDX55.8.104|31226278|eCLIP_ENCODE	5	0.792625	Q8NHQ9	DDX55	#N/A
P29558_RBMS1	EYA4.GRCh38.6.133523056.133529530.1	5548-5807	-	31.34	-0.98	1	PF00076	2	P29558|RBMS1|M143_0.6|23846655|cisBP-RNA	3	0.792625	P29558	RBMS1	1
Q14576_ELAVL3	EYA4.GRCh38.6.133523056.133529530.1	5548-5807	-	31.34	-0.98	1	PF00076,PF13893	4	Q14576|ELAVL3|119|10734193|RBPDB,Q14576|ELAVL3|47|10734193|RBPDB;Q14576|ELAVL3|1094|10710437|SpliceAid-F;Q14576|ELAVL3|UUUKKUUU|26894958|HITS-CLIP	14	0.792625	Q14576	ELAVL3	#N/A
Q5VWX1_KHDRBS2	EYA4.GRCh38.6.133523056.133529530.1	5548-5807	-	31.3	-0.98	1	-	0	Q5VWX1|KHDRBS2|1242|17764653|SpliceAid-F	4	0.792542	Q5VWX1	KHDRBS2	#N/A
Q5T1V6_DDX59	SORBS1.GRCh38.10.95321963.95339327..1	6955-7650	-	96.05	-0.98	1	-	0	Q5T1V6|DDX59|HepG2.DDX59.0.131|31226278|eCLIP_ENCODE	12	0.792458	Q5T1V6	DDX59	#N/A
Q13243_SRSF5	EYA4.GRCh38.6.133523056.133529530.1	928-1187	-	31.12	-0.98	1	PF00076	2	Q13243|SRSF5|M355_0.6|9037021|SELEX;Q13243|SRSF5|1264|19843576|SpliceAid-F,Q13243|SRSF5|1263|7651409|SpliceAid-F,Q13243|SRSF5|1355|9436904;8388541;7651409|AEDB,Q13243|SRSF5|1265|14729981|SpliceAid-F;Q13243|SRSF5|386|31724725|RBNS_ENCODE,Q13243|SRSF5|390|31724725|RBNS_ENCODE,Q13243|SRSF5|387|31724725|RBNS_ENCODE,Q13243|SRSF5|388|31724725|RBNS_ENCODE	4	0.792292	Q13243	SRSF5	1
P98175_RBM10	SORBS1.GRCh38.10.95321963.95339327..1	6955-7650	-	95.72	-0.99	1	PF01585,PF00076,PF12656,PF00641	4	P98175|RBM10||NA|NA;P98175|RBM10|CUCUGAA|24332178|HITS-CLIP	3	0.792167	P98175	RBM10	1
O60812_HNRNPCL1	PDLIM3.GRCh38.4.185506522.185514337..1	2029-2342	-	39	-0.99	1	PF00076	1	O60812|HNRNPCL1|125|31724725|RBNS_ENCODE	2	0.792167	O60812	HNRNPCL1	#N/A
O95628_CNOT4	PDLIM3.GRCh38.4.185506522.185514337..1	7489-7802	-	39	-0.99	1	PF00076	1	O95628|CNOT4|035|31724725|RBNS_ENCODE	3	0.792167	O95628	CNOT4	#N/A
P35269_GTF2F1	SORBS1.GRCh38.10.95321963.95339327..1	11466-12161	-	95.6	-0.99	1	PF05793	1	P35269|GTF2F1|K562.GTF2F1.1.466|31226278|eCLIP_ENCODE,P35269|GTF2F1|HepG2.GTF2F1.1.345|31226278|eCLIP_ENCODE	11	0.792083	P35269	GTF2F1	#N/A
P08621_SNRNP70	SORBS1.GRCh38.10.95321963.95339327..1	4859-5554	-	95.47	-0.99	1	PF12220,PF00076	2	P08621|SNRNP70|M068_0.6|23846655|cisBP-RNA	3	0.791958	P08621	SNRNP70	#N/A
Q13595_TRA2A	PDLIM3.GRCh38.4.185506522.185514337..1	2668-2981	-	38.8	-1	1	PF00076	1	Q13595|TRA2A|K562.TRA2A.4.144|31226278|eCLIP_ENCODE;Q13595|TRA2A|HepG2.TRA2A.2.92|31226278|eCLIP_ENCODE	2	0.791875	Q13595	TRA2A	1
Q6NXG1_ESRP1	CAMK2D.GRCh38.4.113500463.113509675..1	2037-2406	-	46.99	-1	1	-	0	Q6NXG1|ESRP1|080|31724725|RBNS_ENCODE,Q6NXG1|ESRP1|081|31724725|RBNS_ENCODE;Q6NXG1|ESRP1|082|31724725|RBNS_ENCODE	3	0.791792	Q6NXG1	ESRP1	1
P35637_FUS	SORBS1.GRCh38.10.95321963.95339327..1	4859-5554	-	95.21	-1	1	PF00641,PF00076	2	P35637|FUS|AAUGUG|25995189|HITS-CLIP,P35637|FUS|GUGUU|25995189|HITS-CLIP,P35637|FUS|s31|11098054|SpliceAid-F,P35637|FUS|UGGUU|25995189|HITS-CLIP;P35637|FUS|1061|11098054|SpliceAid-F	50	0.79175	P35637	FUS	#N/A
Q9NR56_MBNL1	EYA4.GRCh38.6.133523056.133529530.1	5548-5807	-	30.72	-1	1	PF00642	1	Q9NR56|MBNL1|s30|20071745|SpliceAid-F	6	0.791667	Q9NR56	MBNL1	#N/A
Q6P2Q9_PRPF8	SORBS1.GRCh38.10.95321963.95339327..1	1056-1751	-	94.67	-1.01	1	PF08083,PF12134,PF10596,PF08082,PF10597,PF08084,PF10598,PF01398	8	Q6P2Q9|PRPF8|K562.PRPF8.0.529|31226278|eCLIP_ENCODE,Q6P2Q9|PRPF8|HepG2.PRPF8.1.617|31226278|eCLIP_ENCODE;Q6P2Q9|PRPF8|K562.PRPF8.4.394|31226278|eCLIP_ENCODE	4	0.791292	Q6P2Q9	PRPF8	#N/A
P61011_SRP54	EYA4.GRCh38.6.133523056.133529530.1	775-1034	-	30.47	-1.01	1	PF00448,PF02881	2	P61011|SRP54|456|12244299|PDB	3	0.791292	P61011	SRP54	#N/A
Q12874_SF3A3	EYA4.GRCh38.6.133523056.133529530.1	775-1034	-	30.46	-1.01	1	PF11931,PF13297,PF12108	3	Q12874|SF3A3|HepG2.SF3A3.7.105|31226278|eCLIP_ENCODE;Q12874|SF3A3|HepG2.SF3A3.3.58|31226278|eCLIP_ENCODE;Q12874|SF3A3|HepG2.SF3A3.0.118|31226278|eCLIP_ENCODE,Q12874|SF3A3|starBase_1|22955616|eCLIP	4	0.791292	Q12874	SF3A3	#N/A
P09132_SRP19	EYA4.GRCh38.6.133523056.133529530.1	928-1187	-	30.44	-1.01	1	PF01922	1	P09132|SRP19|547|20179341|PDB	3	0.79125	P09132	SRP19	#N/A
Q8NDV7_TNRC6A	CAMK2D.GRCh38.4.113500463.113509675..1	2589-2958	-	46.53	-1.01	1	PF10427	1	Q8NDV7|TNRC6A|K562.TNRC6A.0.135|31226278|eCLIP_ENCODE	2	0.791208	Q8NDV7	TNRC6A	#N/A
P38935_IGHMBP2	CAMK2D.GRCh38.4.113500463.113509675..1	2589-2958	-	46.23	-1.02	1	-	0	P38935|IGHMBP2|327|22965130|PDB,P38935|IGHMBP2|581|22965130|PDB	10	0.790833	P38935	IGHMBP2	#N/A
Q6ZN17_LIN28B	PDLIM3.GRCh38.4.185506522.185514337..1	7504-7817	-	38.03	-1.02	1	PF00313,PF00098	2	Q6ZN17|LIN28B|AYYHY|23481595|PAR-CLIP	10	0.790833	Q6ZN17	LIN28B	1
P67809_YBX1	PDLIM3.GRCh38.4.185506522.185514337..1	2029-2342	-	37.93	-1.02	1	PF00313	1	P67809|YBX1|1293|18503770|SpliceAid-F,P67809|YBX1|1321|19273129|AEDB,P67809|YBX1|1290|11447123|SpliceAid-F,P67809|YBX1|1339|11447123|AEDB,P67809|YBX1|1291|11447123|SpliceAid-F;P67809|YBX1|124|15798215|RBPDB	2	0.790708	P67809	YBX1	#N/A
Q9H6S0_YTHDC2	CAMK2D.GRCh38.4.113500463.113509675..1	2589-2958	-	45.98	-1.03	1	PF04146,PF04408,PF00271,PF01424,PF00270	6	Q9H6S0|YTHDC2|DRACH|27602518|iCLIP	3	0.7905	Q9H6S0	YTHDC2	#N/A
O75525_KHDRBS3	EYA4.GRCh38.6.133523056.133529530.1	5548-5807	-	29.9	-1.03	1	PF00013	1	O75525|KHDRBS3|1243|17764653|SpliceAid-F,O75525|KHDRBS3|174|31724725|RBNS_ENCODE	4	0.790458	O75525	KHDRBS3	#N/A
Q9NX07_TRNAU1AP	PDLIM3.GRCh38.4.185506522.185514337..1	2668-2981	-	37.55	-1.04	1	PF00076	2	Q9NX07|TRNAU1AP|427|31724725|RBNS_ENCODE,Q9NX07|TRNAU1AP|428|31724725|RBNS_ENCODE	4	0.790167	Q9NX07	TRNAU1AP	#N/A
Q8NHQ9_DDX55	SORBS1.GRCh38.10.95321963.95339327..1	2444-3139	-	93.07	-1.04	1	PF00270,PF00271,PF13959,PF04851	4	Q8NHQ9|DDX55|K562.DDX55.6.51|31226278|eCLIP_ENCODE;Q8NHQ9|DDX55|K562.DDX55.3.50|31226278|eCLIP_ENCODE,Q8NHQ9|DDX55|HepG2.DDX55.8.104|31226278|eCLIP_ENCODE;Q8NHQ9|DDX55|HepG2.DDX55.0.67|31226278|eCLIP_ENCODE	6	0.789958	Q8NHQ9	DDX55	#N/A
Q13595_TRA2A	EYA4.GRCh38.6.133523056.133529530.1	5548-5807	-	29.54	-1.04	1	PF00076	1	Q13595|TRA2A|K562.TRA2A.4.144|31226278|eCLIP_ENCODE;Q13595|TRA2A|starBase_1|22955616|eCLIP,Q13595|TRA2A|425|31724725|RBNS_ENCODE,Q13595|TRA2A|1328|12913074|AEDB,Q13595|TRA2A|s76|9546399|SpliceAid-F,Q13595|TRA2A|s77|954639|NA;Q13595|TRA2A|HepG2.TRA2A.2.92|31226278|eCLIP_ENCODE	12	0.789917	Q13595	TRA2A	1
Q14671_PUM1	CAMK2D.GRCh38.4.113500463.113509675..1	2589-2958	-	45.43	-1.04	1	PF00806	8	Q14671|PUM1|82|9404893|RBPDB,Q14671|PUM1|545|12202039|PDB,Q14671|PUM1|533|21397187|PDB,Q14671|PUM1|337|21397187|PDB,Q14671|PUM1|74|19540345|RBPDB,Q14671|PUM1|137|19540345|NA;Q14671|PUM1|484|18328718|PDB,Q14671|PUM1|343|18328718|PDB;Q14671|PUM1|268|31724725|RBNS_ENCODE	10	0.789833	Q14671	PUM1	1
O43347_MSI1	SORBS1.GRCh38.10.95321963.95339327..1	4859-5554	-	92.72	-1.05	1	PF00076	2	O43347|MSI1|201|31724725|RBNS_ENCODE;O43347|MSI1|202|31724725|RBNS_ENCODE	2	0.789667	O43347	MSI1	1
Q01081_U2AF1	SORBS1.GRCh38.10.95321963.95339327..1	2430-3125	-	92.64	-1.05	1	PF00642,PF00076	3	Q01081|U2AF1|K562.U2AF1.6.335|31226278|eCLIP_ENCODE,Q01081|U2AF1|HepG2.U2AF1.5.461|31226278|eCLIP_ENCODE;Q01081|U2AF1|HepG2.U2AF1.0.228|31226278|eCLIP_ENCODE,Q01081|U2AF1|K562.U2AF1.4.144|31226278|eCLIP_ENCODE;Q01081|U2AF1|K562.U2AF1.1.191|31226278|eCLIP_ENCODE;Q01081|U2AF1|K562.U2AF1.2.166|31226278|eCLIP_ENCODE	12	0.789625	Q01081	U2AF1	#N/A
P51116_FXR2	SORBS1.GRCh38.10.95321963.95339327..1	6955-7650	-	92.63	-1.05	1	PF12235,PF00013,PF05641	4	P51116|FXR2|ACUK|23235829|PAR-CLIP;P51116|FXR2|WGGA|23235829;27378784|PAR-CLIP;HITS-CLIP;P51116|FXR2|K562.FXR2.8.78|31226278|eCLIP_ENCODE,P51116|FXR2|UAY|27378784|PAR-CLIP;HITS-CLIP;P51116|FXR2|K562.FXR2.0.119|31226278|eCLIP_ENCODE;P51116|FXR2|K562.FXR2.1.96|31226278|eCLIP_ENCODE	32	0.789625	P51116	FXR2	#N/A
Q9BYJ9_YTHDF1	SORBS1.GRCh38.10.95321963.95339327..1	4165-4860	-	92.58	-1.05	1	PF04146	1	Q9BYJ9|YTHDF1|DRACH|27602518|iCLIP	15	0.789583	Q9BYJ9	YTHDF1	#N/A
O75525_KHDRBS3	PDLIM3.GRCh38.4.185506522.185514337..1	2029-2342	-	37.06	-1.05	1	PF00013	1	O75525|KHDRBS3|1243|17764653|SpliceAid-F,O75525|KHDRBS3|174|31724725|RBNS_ENCODE	4	0.7895	O75525	KHDRBS3	#N/A
Q9H9Z2_LIN28A	PDLIM3.GRCh38.4.185506522.185514337..1	2029-2342	-	36.99	-1.05	1	-	0	Q9H9Z2|LIN28A|AYYHY|23481595|PAR-CLIP	10	0.789417	Q9H9Z2	LIN28A	1
Q9NX07_TRNAU1AP	SORBS1.GRCh38.10.95321963.95339327..1	4859-5554	-	92.32	-1.06	1	PF00076	2	Q9NX07|TRNAU1AP|427|31724725|RBNS_ENCODE,Q9NX07|TRNAU1AP|428|31724725|RBNS_ENCODE	8	0.789333	Q9NX07	TRNAU1AP	#N/A
Q7Z739_YTHDF3	SORBS1.GRCh38.10.95321963.95339327..1	1056-1751	-	92.15	-1.06	1	PF04146	2	Q7Z739|YTHDF3|DRACH|27602518|iCLIP	15	0.789208	Q7Z739	YTHDF3	#N/A
P47974_ZFP36L2	PDLIM3.GRCh38.4.185506522.185514337..1	7504-7817	-	36.83	-1.06	1	PF00642	2	P47974|ZFP36L2|428|14981510|PDB;P47974|ZFP36L2|15|14981510|RBPDB	3	0.789208	P47974	ZFP36L2	#N/A
Q15007_WTAP	EYA4.GRCh38.6.133523056.133529530.1	5548-5807	-	29.04	-1.06	1	-	0	Q15007|WTAP|DRACH|24316715|PAR-CLIP	2	0.789167	Q15007	WTAP	#N/A
Q9Y5A9_YTHDF2	SORBS1.GRCh38.10.95321963.95339327..1	9023-9718	-	92.06	-1.06	1	PF04146	1	Q9Y5A9|YTHDF2|DRACH|27602518|iCLIP	15	0.789125	Q9Y5A9	YTHDF2	#N/A
Q15717_ELAVL1	PDLIM3.GRCh38.4.185506522.185514337..1	2029-2342	-	36.79	-1.06	1	PF00076	3	Q15717|ELAVL1|M327_0.6|14981256|RIP-Chip;Q15717|ELAVL1|1107|12011088|SpliceAid-F	5	0.789125	Q15717	ELAVL1	#N/A
Q5VWX1_KHDRBS2	PDLIM3.GRCh38.4.185506522.185514337..1	2668-2981	-	36.77	-1.06	1	-	0	Q5VWX1|KHDRBS2|1242|17764653|SpliceAid-F	4	0.789125	Q5VWX1	KHDRBS2	#N/A
Q8TB72_PUM2	CAMK2D.GRCh38.4.113500463.113509675..1	2589-2958	-	44.76	-1.06	1	PF00806	8	Q8TB72|PUM2|514|21397187|PDB;Q8TB72|PUM2|361|21397187|PDB;Q8TB72|PUM2|116|18776931|cisBP-RNA,Q8TB72|PUM2|129|18776931|RBPDB,Q8TB72|PUM2|107|20371350|cisBP-RNA,Q8TB72|PUM2|M249_0.6;M280_0.6|18776931;20371350|RIP-Chip;PAR-CLIP,Q8TB72|PUM2|NA|NA|NA;Q8TB72|PUM2|K562.PUM2.0.374|31226278|eCLIP_ENCODE	5	0.789	Q8TB72	PUM2	1
Q9NQ94_A1CF	SORBS1.GRCh38.10.95321963.95339327..1	2430-3125	-	91.68	-1.07	1	PF00076,PF14709	4	Q9NQ94|A1CF|003|31724725|RBNS_ENCODE,Q9NQ94|A1CF|004|31724725|RBNS_ENCODE	5	0.788833	Q9NQ94	A1CF	#N/A
Q9BQ67_GRWD1	EYA4.GRCh38.6.133523056.133529530.1	5548-5807	-	28.72	-1.07	1	PF00400,PF12265	3	Q9BQ67|GRWD1|HepG2.GRWD1.8.169|31226278|eCLIP_ENCODE;Q9BQ67|GRWD1|HepG2.GRWD1.6.332|31226278|eCLIP_ENCODE,Q9BQ67|GRWD1|HepG2.GRWD1.2.313|31226278|eCLIP_ENCODE	2	0.788667	Q9BQ67	GRWD1	#N/A
O60832_DKC1	EYA4.GRCh38.6.133523056.133529530.1	775-1034	-	28.65	-1.07	1	PF08068,PF01509,PF01472	3	O60832|DKC1|HepG2.DKC1.1.40|31226278|eCLIP_ENCODE;O60832|DKC1|HepG2.DKC1.8.514|31226278|eCLIP_ENCODE	4	0.788542	O60832	DKC1	#N/A
Q9NWB1_RBFOX1	EYA4.GRCh38.6.133523056.133529530.1	5548-5807	-	28.61	-1.08	1	-	0	Q9NWB1|RBFOX1|M159_0.6|23846655|cisBP-RNA;Q9NWB1|RBFOX1|335|16362037|PDB,Q9NWB1|RBFOX1|620|22434879|SpliceAid-F,Q9NWB1|RBFOX1|613|17101796|SpliceAid-F,Q9NWB1|RBFOX1|616|18573872|SpliceAid-F,Q9NWB1|RBFOX1|617|NA|NA	4	0.7885	Q9NWB1	RBFOX1	#N/A
Q16629_SRSF7	EYA4.GRCh38.6.133523056.133529530.1	5548-5807	-	28.39	-1.08	1	PF00076	1	Q16629|SRSF7|589|11096110|SpliceAid-F,Q16629|SRSF7|1360|11096110|AEDB,Q16629|SRSF7|K562.SRSF7.7.98|31226278|eCLIP_ENCODE,Q16629|SRSF7|HepG2.SRSF7.7.107|31226278|eCLIP_ENCODE,Q1|NA|NA|NA|NA;Q16629|SRSF7|HepG2.SRSF7.6.98|31226278|eCLIP_ENCODE,Q16629|SRSF7|K562.SRSF7.1.84|31226278|eCLIP_ENCODE,Q16629|SRSF7|acgagagay|19296853|RBPMap,Q16629|SRSF7|s45|10094314|SpliceAi;Q16629|SRSF7|585|8769651|SpliceAi…	13	0.788167	Q16629	SRSF7	1
Q9BVP2_GNL3	PDLIM3.GRCh38.4.185506522.185514337..1	7504-7817	-	36.06	-1.08	1	PF08701,PF01926	2	Q9BVP2|GNL3|K562.GNL3.1.42|31226278|eCLIP_ENCODE;Q9BVP2|GNL3|K562.GNL3.4.40|31226278|eCLIP_ENCODE	6	0.788125	Q9BVP2	GNL3	#N/A
Q15717_ELAVL1	SORBS1.GRCh38.10.95321963.95339327..1	11799-12494	-	90.63	-1.09	1	PF00076	3	Q15717|ELAVL1|M327_0.6|14981256|RIP-Chip;Q15717|ELAVL1|UCUCUUU|21723171|PAR-CLIP,Q15717|ELAVL1|UUUCCUU|21723171|PAR-CLIP	8	0.787958	Q15717	ELAVL1	#N/A
P23246_SFPQ	CAMK2D.GRCh38.4.113500463.113509675..1	2037-2406	-	43.82	-1.09	1	PF00076,PF08075	3	P23246|SFPQ|42|12403470|RBPDB,P23246|SFPQ|M308_0.6|12403470|SELEX,P23246|SFPQ|s72|12403470|SpliceAid-F,P23246|SFPQ|1136|24632473|SpliceAid-F;P23246|SFPQ|HepG2.SFPQ.0.215|31226278|eCLIP_ENCODE;P23246|SFPQ|353|31724725|RBNS_ENCODE	5	0.787833	P23246	SFPQ	#N/A
Q16630_CPSF6	SORBS1.GRCh38.10.95321963.95339327..1	4165-4860	-	90.44	-1.09	1	PF00076	1	Q16630|CPSF6|K562.CPSF6.4.106|31226278|eCLIP_ENCODE	3	0.787792	Q16630	CPSF6	#N/A
O60508_CDC40	SORBS1.GRCh38.10.95321963.95339327..1	1056-1751	-	90.27	-1.1	1	PF00400	2	O60508|CDC40|HepG2.CDC40.0.55|31226278|eCLIP_ENCODE	3	0.787667	O60508	CDC40	#N/A
Q9H361_PABPC3	CAMK2D.GRCh38.4.113500463.113509675..1	2037-2406	-	43.69	-1.1	1	-	0	Q9H361|PABPC3|M144_0.6|23846655|cisBP-RNA	2	0.787667	Q9H361	PABPC3	#N/A
O95758_PTBP3	PDLIM3.GRCh38.4.185506522.185514337..1	7489-7802	-	35.73	-1.1	1	PF13893,PF00076	4	O95758|PTBP3|256|31724725|RBNS_ENCODE,O95758|PTBP3|257|31724725|RBNS_ENCODE	4	0.787667	O95758	PTBP3	#N/A
Q9BRL6_SRSF8	SORBS1.GRCh38.10.95321963.95339327..1	11466-12161	-	90.13	-1.1	1	PF00076	1	Q9BRL6|SRSF8|391|31724725|RBNS_ENCODE;Q9BRL6|SRSF8|392|31724725|RBNS_ENCODE	6	0.787542	Q9BRL6	SRSF8	1
A0AV96_RBM47	SORBS1.GRCh38.10.95321963.95339327..1	2777-3472	-	89.74	-1.11	1	PF00076	3	A0AV96|RBM47|YYUYUUUUUYWR|24898756|HITS-CLIP	24	0.787208	A0AV96	RBM47	1
Q969Z0_TBRG4	SORBS1.GRCh38.10.95321963.95339327..1	6955-7650	-	89.68	-1.11	1	PF08368,PF06743,PF08373	3	Q969Z0|TBRG4|K562.TBRG4.3.75|31226278|eCLIP_ENCODE	3	0.787167	Q969Z0	TBRG4	#N/A
Q15366_PCBP2	PDLIM3.GRCh38.4.185506522.185514337..1	7504-7817	-	35.29	-1.11	1	PF00013	3	Q15366|PCBP2|799|15331611|SpliceAid-F,Q15366|PCBP2|166|15331611|RBPDB,Q15366|PCBP2|starBase_1|22955616|eCLIP,Q15366|PCBP2|156|15331611|RBPDB,Q15366|PCBP2|800|15331611|Spl;Q15366|PCBP2|798|12011088|SpliceAid-F;Q15366|PCBP2|240|31724725|RBNS_ENCODE,Q15366|PCBP2|239|31724725|RBNS_ENCODE;Q15366|PCBP2|starBase_3|22955616|eCLIP,Q15366|PCBP2|787|17609276|SpliceAid-F,Q15366|PCBP2|780|17609276|SpliceAid-F…	9	0.787083	Q15366	PCBP2	#N/A
P10155_RO60	EYA4.GRCh38.6.133523056.133529530.1	775-1034	-	27.47	-1.12	1	-	0	P10155|RO60|CAGUUACAGA|26382853|iCLIP,P10155|RO60|CAGUUAACAGAU|26382853|iCLIP,P10155|RO60|CACUUGACUA|26382853|iCLIP,P10155|RO60|CACUUGACUAG|26382853|iCLIP;P10155|RO60|UUUUUUUUUGAGA|26382853|iCLIP;P10155|RO60|UGAUCACAAC|26382853|iCLIP,P10155|RO60|UCUCCACUCC|26382853|iCLIP,P10155|RO60|UUGUUCUACU|26382853|iCLIP,P10155|RO60|UCUUUGUUCC|26382853|iCLIP	5	0.786792	P10155	RO60	#N/A
Q92615_LARP4B	CAMK2D.GRCh38.4.113500463.113509675..1	2589-2958	-	42.9	-1.12	1	PF05383	1	Q92615|LARP4B|starBase_1|26001795|PAR-CLIP,Q92615|LARP4B|HAAUAAA|26001795|PAR-CLIP	4	0.786667	Q92615	LARP4B	#N/A
O95931_CBX7	PDLIM3.GRCh38.4.185506522.185514337..1	2029-2342	-	34.8	-1.13	1	-	0	O95931|CBX7|UGUGUGUGUGUGUGU|29073373|dCLIP	2	0.786417	O95931	CBX7	#N/A
P55795_HNRNPH2	EYA4.GRCh38.6.133523056.133529530.1	5548-5807	-	27.17	-1.13	1	PF00076,PF08080	4	P55795|HNRNPH2|934|10072387|SpliceAid-F,P55795|HNRNPH2|926|19506027|SpliceAid-F,P55795|HNRNPH2|928|12612063|SpliceAid-F,P55795|HNRNPH2|911|20028692|SpliceAid-F,P55795|H|NA|NA|NA	4	0.786333	P55795	HNRNPH2	#N/A
Q9UN86_G3BP2	CAMK2D.GRCh38.4.113500463.113509675..1	2405-2774	-	42.53	-1.13	1	PF02136,PF00076	2	Q9UN86|G3BP2|M021_0.6|23846655|cisBP-RNA	2	0.786208	Q9UN86	G3BP2	#N/A
P46782_RPS5	PDLIM3.GRCh38.4.185506522.185514337..1	2668-2981	-	34.66	-1.13	1	PF00177	1	P46782|RPS5|K562.RPS5.1.215|31226278|eCLIP_ENCODE;P46782|RPS5|HepG2.RPS5.1.119|31226278|eCLIP_ENCODE	3	0.786208	P46782	RPS5	#N/A
Q15633_TARBP2	SORBS1.GRCh38.10.95321963.95339327..1	4859-5554	-	88.28	-1.14	1	-	0	Q15633|TARBP2|starBase_5|25043050|HITS-CLIP;Q15633|TARBP2|starBase_1|25043050|HITS-CLIP,Q15633|TARBP2|starBase_4|25043050|HITS-CLIP;Q15633|TARBP2|starBase_2|25043050|HITS-CLIP,Q15633|TARBP2|starBase_6|25043050|HITS-CLIP,Q15633|TARBP2|starBase_3|25043050|HITS-CLIP	21	0.786	Q15633	TARBP2	#N/A
P31943_HNRNPH1	EYA4.GRCh38.6.133523056.133529530.1	5548-5807	-	26.66	-1.15	1	PF00076,PF08080	4	P31943|HNRNPH1|gargag|22574288|RBPMap,P31943|HNRNPH1|875|12612063|SpliceAid-F,P31943|HNRNPH1|876|12612063|SpliceAid-F,P31943|HNRNPH1|1347|12612063|AEDB,P31943|HNRNPH1|NA|NA|NA	5	0.785583	P31943	HNRNPH1	#N/A
Q5VZF2_MBNL2	EYA4.GRCh38.6.133523056.133529530.1	5548-5807	-	26.63	-1.15	1	PF00642	2	Q5VZF2|MBNL2|YGCY|26257173|HITS-CLIP	2	0.7855	Q5VZF2	MBNL2	#N/A
Q96IZ5_RBM41	SORBS1.GRCh38.10.95321963.95339327..1	11466-12161	-	87.57	-1.15	1	-	0	Q96IZ5|RBM41|309|31724725|RBNS_ENCODE	2	0.785417	Q96IZ5	RBM41	1
Q9NX07_TRNAU1AP	EYA4.GRCh38.6.133523056.133529530.1	5548-5807	-	26.53	-1.15	1	PF00076	2	Q9NX07|TRNAU1AP|427|31724725|RBNS_ENCODE,Q9NX07|TRNAU1AP|428|31724725|RBNS_ENCODE	4	0.785375	Q9NX07	TRNAU1AP	#N/A
P09132_SRP19	PDLIM3.GRCh38.4.185506522.185514337..1	2668-2981	-	33.95	-1.15	1	PF01922	1	P09132|SRP19|547|20179341|PDB	5	0.78525	P09132	SRP19	#N/A
P50579_METAP2	EYA4.GRCh38.6.133523056.133529530.1	775-1034	-	26.42	-1.16	1	PF00557	1	P50579|METAP2|K562.METAP2.0.200|31226278|eCLIP_ENCODE	3	0.785208	P50579	METAP2	#N/A
Q9BYJ9_YTHDF1	PDLIM3.GRCh38.4.185506522.185514337..1	7504-7817	-	33.87	-1.16	1	PF04146	1	Q9BYJ9|YTHDF1|DRACH|27602518|iCLIP	2	0.785125	Q9BYJ9	YTHDF1	#N/A
P52272_HNRNPM	EYA4.GRCh38.6.133523056.133529530.1	775-1034	-	26.32	-1.16	1	PF00076,PF11532	4	P52272|HNRNPM|K562.HNRNPM.9.223|31226278|eCLIP_ENCODE;P52272|HNRNPM|K562.HNRNPM.4.191|31226278|eCLIP_ENCODE,P52272|HNRNPM|HepG2.HNRNPM.7.281|31226278|eCLIP_ENCODE,P52272|HNRNPM|K562.HNRNPM.8.257|31226278|eCLIP_ENCODE,P52272|HNRNPM|NA|NA|NA	4	0.785042	P52272	HNRNPM	#N/A
Q14576_ELAVL3	SORBS1.GRCh38.10.95321963.95339327..1	4859-5554	-	87.06	-1.16	1	PF00076,PF13893	4	Q14576|ELAVL3|UUUKKUUU|26894958|HITS-CLIP;Q14576|ELAVL3|119|10734193|RBPDB,Q14576|ELAVL3|47|10734193|RBPDB;Q14576|ELAVL3|1094|10710437|SpliceAid-F	50	0.785	Q14576	ELAVL3	#N/A
Q9NWB1_RBFOX1	SORBS1.GRCh38.10.95321963.95339327..1	4859-5554	-	86.95	-1.16	1	-	0	Q9NWB1|RBFOX1|M159_0.6|23846655|cisBP-RNA;Q9NWB1|RBFOX1|335|16362037|PDB,Q9NWB1|RBFOX1|620|22434879|SpliceAid-F,Q9NWB1|RBFOX1|613|17101796|SpliceAid-F,Q9NWB1|RBFOX1|616|18573872|SpliceAid-F,Q9NWB1|RBFOX1|617|NA|NA	4	0.784917	Q9NWB1	RBFOX1	#N/A
Q01844_EWSR1	PDLIM3.GRCh38.4.185506522.185514337..1	7489-7802	-	33.59	-1.17	1	PF00641,PF00076	2	Q01844|EWSR1|BUGGBNNB|https://doi.org/10.1101/034215|PAR-CLIP	2	0.78475	Q01844	EWSR1	#N/A
P35637_FUS	PDLIM3.GRCh38.4.185506522.185514337..1	7504-7817	-	33.51	-1.17	1	PF00641,PF00076	2	P35637|FUS|AAUGUG|25995189|HITS-CLIP,P35637|FUS|GUGUU|25995189|HITS-CLIP,P35637|FUS|s31|11098054|SpliceAid-F,P35637|FUS|UGGUU|25995189|HITS-CLIP;P35637|FUS|1061|11098054|SpliceAid-F	10	0.784667	P35637	FUS	#N/A
P22626_HNRNPA2B1	EYA4.GRCh38.6.133523056.133529530.1	5548-5807	-	26.05	-1.17	1	PF00076	2	P22626|HNRNPA2B1|701|12426391|SpliceAid-F,P22626|HNRNPA2B1|710|24452013|SpliceAid-F;P22626|HNRNPA2B1|707|11024030|SpliceAid-F,P22626|HNRNPA2B1|708|16548521|SpliceAid-F,P22626|HNRNPA2B1|705|11024030|SpliceAid-F,P22626|HNRNPA2B1|125|12415010|RBPD;P22626|HNRNPA2B1|699|12833158|SpliceAid-F,P22626|HNRNPA2B1|gguaguag|22574288|RBPMap,P22626|HNRNPA2B1|711|24452013|SpliceAid-F,P22626|HNRNPA2B1|UAGG|277735…	3	0.784667	P22626	HNRNPA2B1	#N/A
P26651_ZFP36	SORBS1.GRCh38.10.95321963.95339327..1	4859-5554	-	86.21	-1.18	1	PF00642,PF14608	3	P26651|ZFP36|M269_0.6|12324455|cisBP-RNA,P26651|ZFP36|128|18367721|cisBP-RNA,P26651|ZFP36|M263_0.6|18367721|RIP-Chip;P26651|ZFP36|155|18367721|cisBP-RNA,P26651|ZFP36|138|18367721|cisBP-RNA,P26651|ZFP36|49|18367721|cisBP-RNA;P26651|ZFP36|38|18256032|cisBP-RNA,P26651|ZFP36|AUUUA|24401661|PAR-CLIP,P26651|ZFP36|UAUUUAUU|24401661|PAR-CLIP,P26651|ZFP36|M350_0.6|12324455|cisBP-RNA,P26651|ZFP36|109||NA	27	0.784292	P26651	ZFP36	#N/A
P37108_SRP14	SORBS1.GRCh38.10.95321963.95339327..1	4859-5554	-	86.13	-1.18	1	PF02290	1	P37108|SRP14|445|11089964|PDB,P37108|SRP14|342|11089964|PDB	3	0.784208	P37108	SRP14	#N/A
O95931_CBX7	SORBS1.GRCh38.10.95321963.95339327..1	2791-3486	-	85.62	-1.19	1	-	0	O95931|CBX7|UGUGUGUGUGUGUGU|29073373|dCLIP	13	0.783792	O95931	CBX7	#N/A
Q01081_U2AF1	PDLIM3.GRCh38.4.185506522.185514337..1	2668-2981	-	32.79	-1.19	1	PF00642,PF00076	3	Q01081|U2AF1|K562.U2AF1.6.335|31226278|eCLIP_ENCODE,Q01081|U2AF1|HepG2.U2AF1.5.461|31226278|eCLIP_ENCODE;Q01081|U2AF1|K562.U2AF1.1.191|31226278|eCLIP_ENCODE;Q01081|U2AF1|HepG2.U2AF1.0.228|31226278|eCLIP_ENCODE,Q01081|U2AF1|K562.U2AF1.4.144|31226278|eCLIP_ENCODE;Q01081|U2AF1|K562.U2AF1.2.166|31226278|eCLIP_ENCODE	11	0.783667	Q01081	U2AF1	#N/A
O95628_CNOT4	SORBS1.GRCh38.10.95321963.95339327..1	1042-1737	-	85.32	-1.2	1	PF00076	1	O95628|CNOT4|035|31724725|RBNS_ENCODE	2	0.783542	O95628	CNOT4	#N/A
Q13247_SRSF6	PDLIM3.GRCh38.4.185506522.185514337..1	2668-2981	-	32.35	-1.21	1	PF00076	2	Q13247|SRSF6|1267|7651409|SpliceAid-F,Q13247|SRSF6|1392|9436904;8388541;7651409|AEDB,Q13247|SRSF6|1270|14729981|SpliceAid-F;Q13247|SRSF6|1269|18315555|SpliceAid-F,Q13247|SRSF6|1273|12549914|SpliceAid-F	4	0.783042	Q13247	SRSF6	1
Q7Z739_YTHDF3	PDLIM3.GRCh38.4.185506522.185514337..1	7489-7802	-	32.29	-1.21	1	PF04146	2	Q7Z739|YTHDF3|DRACH|27602518|iCLIP	2	0.782958	Q7Z739	YTHDF3	#N/A
Q86U06_RBM23	SORBS1.GRCh38.10.95321963.95339327..1	4873-5568	-	84.45	-1.21	1	PF00076	2	Q86U06|RBM23|299|31724725|RBNS_ENCODE	5	0.782833	Q86U06	RBM23	1
P26599_PTBP1	SORBS1.GRCh38.10.95321963.95339327..1	4165-4860	-	84.43	-1.21	1	PF13893,PF00076	6	P26599|PTBP1|143|16179478|RBPDB;P26599|PTBP1|996|17548433|SpliceAid-F,P26599|PTBP1|1368|9858533|AEDB,P26599|PTBP1|995|9858533|SpliceAid-F,P26599|PTBP1|s100|19561594|SpliceAid-F,P26599|PTBP1|M227_0.6|238|NA;P26599|PTBP1|994|16431980|SpliceAid-F,P26599|PTBP1|1002|16260624|SpliceAid-F;P26599|PTBP1|993|16431980|SpliceAid-F;P26599|PTBP1|1314|9826658|AEDB	157	0.782833	P26599	PTBP1	#N/A
P55795_HNRNPH2	SORBS1.GRCh38.10.95321963.95339327..1	4873-5568	-	84.39	-1.21	1	PF00076,PF08080	4	P55795|HNRNPH2|934|10072387|SpliceAid-F,P55795|HNRNPH2|926|19506027|SpliceAid-F,P55795|HNRNPH2|928|12612063|SpliceAid-F,P55795|HNRNPH2|911|20028692|SpliceAid-F,P55795|H|NA|NA|NA	23	0.782792	P55795	HNRNPH2	#N/A
O43251_RBFOX2	EYA4.GRCh38.6.133523056.133529530.1	5548-5807	-	24.81	-1.21	1	PF12414,PF00076	2	O43251|RBFOX2|275|31724725|RBNS_ENCODE	2	0.782792	O43251	RBFOX2	#N/A
Q7Z5Q1_CPEB2	SORBS1.GRCh38.10.95321963.95339327..1	4165-4860	-	84.27	-1.22	1	PF00076	1	Q7Z5Q1|CPEB2|M012_0.6|23846655|cisBP-RNA	4	0.782708	Q7Z5Q1	CPEB2	1
P31943_HNRNPH1	SORBS1.GRCh38.10.95321963.95339327..1	4873-5568	-	84.24	-1.22	1	PF00076,PF08080	4	P31943|HNRNPH1|gargag|22574288|RBPMap,P31943|HNRNPH1|875|12612063|SpliceAid-F,P31943|HNRNPH1|876|12612063|SpliceAid-F,P31943|HNRNPH1|1347|12612063|AEDB,P31943|HNRNPH1|NA|NA|NA	41	0.782667	P31943	HNRNPH1	#N/A
P31942_HNRNPH3	SORBS1.GRCh38.10.95321963.95339327..1	11466-12161	-	84.09	-1.22	1	PF00076	2	P31942|HNRNPH3|958|11526107|SpliceAid-F,P31942|HNRNPH3|969|18806275|SpliceAid-F,P31942|HNRNPH3|955|11847131|SpliceAid-F,P31942|HNRNPH3|182|17337441|RBPDB,P31942|HNRNPH3|NA|NA|NA;P31942|HNRNPH3|986|17337441|SpliceAid-F,P31942|HNRNPH3|985|17337441|SpliceAid-F,P31942|HNRNPH3|974|11003644|SpliceAid-F,P31942|HNRNPH3|971|12612063|SpliceAid-F,P31942|H|NA|NA|NA	67	0.782542	P31942	HNRNPH3	#N/A
P84103_SRSF3	PDLIM3.GRCh38.4.185506522.185514337..1	2668-2981	-	31.94	-1.22	1	PF00076	1	P84103|SRSF3|UGGAC|26876937|PAR-CLIP;P84103|SRSF3|s41|10094314|SpliceAid-F,P84103|SRSF3|1249|17036044|SpliceAid-F,P84103|SRSF3|1251|17036044|SpliceAid-F,P84103|SRSF3|starBase_1|26876937|PAR-CLIP,P84103|SRSF3|NA|NA|NA;P84103|SRSF3|starBase_4|26876937|PAR-CLIP,P84103|SRSF3|s81|10022858|SpliceAid-F,P84103|SRSF3|1245|17036044|SpliceAid-F,P84103|SRSF3|1244|17036044|SpliceAid-F,P84103|SRSF3|NA|NA|NA	22	0.7825	P84103	SRSF3	1
O60508_CDC40	EYA4.GRCh38.6.133523056.133529530.1	775-1034	-	24.59	-1.22	1	PF00400	2	O60508|CDC40|HepG2.CDC40.1.45|31226278|eCLIP_ENCODE,O60508|CDC40|HepG2.CDC40.3.45|31226278|eCLIP_ENCODE	3	0.782458	O60508	CDC40	#N/A
Q96I24_FUBP3	PDLIM3.GRCh38.4.185506522.185514337..1	7489-7802	-	31.82	-1.22	1	PF00013,PF07650	5	Q96I24|FUBP3|HepG2.FUBP3.1.244|31226278|eCLIP_ENCODE	5	0.782333	Q96I24	FUBP3	#N/A
Q71RC2_LARP4	CAMK2D.GRCh38.4.113500463.113509675..1	2589-2958	-	39.39	-1.23	1	PF05383	1	Q71RC2|LARP4|HepG2.LARP4.6.81|31226278|eCLIP_ENCODE,Q71RC2|LARP4|HepG2.LARP4.8.94|31226278|eCLIP_ENCODE;Q71RC2|LARP4|HepG2.LARP4.4.96|31226278|eCLIP_ENCODE;Q71RC2|LARP4|HepG2.LARP4.9.112|31226278|eCLIP_ENCODE	5	0.782292	Q71RC2	LARP4	1
Q92804_TAF15	PDLIM3.GRCh38.4.185506522.185514337..1	7504-7817	-	31.79	-1.23	1	PF00076,PF00641	2	Q92804|TAF15|K562.TAF15.4.115|31226278|eCLIP_ENCODE;Q92804|TAF15|K562.TAF15.5.125|31226278|eCLIP_ENCODE,Q92804|TAF15|HepG2.TAF15.9.402|31226278|eCLIP_ENCODE,Q92804|TAF15|GGUAAGU|22081015|PAR-CLIP;Q92804|TAF15|406|31724725|RBNS_ENCODE,Q92804|TAF15|HepG2.TAF15.3.194|31226278|eCLIP_ENCODE	5	0.782292	Q92804	TAF15	#N/A
P26599_PTBP1	EYA4.GRCh38.6.133523056.133529530.1	775-1034	-	24.47	-1.23	1	PF13893,PF00076	6	P26599|PTBP1|143|16179478|RBPDB;P26599|PTBP1|996|17548433|SpliceAid-F,P26599|PTBP1|1368|9858533|AEDB,P26599|PTBP1|995|9858533|SpliceAid-F,P26599|PTBP1|s100|19561594|SpliceAid-F,P26599|PTBP1|M227_0.6|238|NA;P26599|PTBP1|993|16431980|SpliceAid-F;P26599|PTBP1|994|16431980|SpliceAid-F,P26599|PTBP1|1002|16260624|SpliceAid-F	36	0.78225	P26599	PTBP1	#N/A
Q08170_SRSF4	EYA4.GRCh38.6.133523056.133529530.1	775-1034	-	24.3	-1.23	1	PF00076	2	Q08170|SRSF4|383|31724725|RBNS_ENCODE,Q08170|SRSF4|1274|7651409|SpliceAid-F,Q08170|SRSF4|1275|14729981|SpliceAid-F;Q08170|SRSF4|385|31724725|RBNS_ENCODE,Q08170|SRSF4|384|31724725|RBNS_ENCODE	4	0.782	Q08170	SRSF4	1
Q9NR56_MBNL1	PDLIM3.GRCh38.4.185506522.185514337..1	7504-7817	-	31.33	-1.24	1	PF00642	1	Q9NR56|MBNL1|starBase_1|26883358|HITS-CLIP;Q9NR56|MBNL1|s30|20071745|SpliceAid-F	4	0.781667	Q9NR56	MBNL1	#N/A
A6NFN3_RBFOX3	SORBS1.GRCh38.10.95321963.95339327..1	4859-5554	-	82.63	-1.25	1	-	0	A6NFN3|RBFOX3|276|31724725|RBNS_ENCODE	3	0.781333	A6NFN3	RBFOX3	#N/A
Q96DH6_MSI2	EYA4.GRCh38.6.133523056.133529530.1	5548-5807	-	23.72	-1.25	1	PF00076	2	Q96DH6|MSI2|starBase_1|24395885|HITS-CLIP,Q96DH6|MSI2|starBase_2|24395885|HITS-CLIP	2	0.781125	Q96DH6	MSI2	1
Q14444_CAPRIN1	EYA4.GRCh38.6.133523056.133529530.1	6217-6476	-	23.65	-1.25	1	PF12287	1	Q14444|CAPRIN1|WWWUAAAW|24393468|PAR-CLIP,Q14444|CAPRIN1|TWWAAATWW|24393468|PAR-CLIP	2	0.781042	Q14444	CAPRIN1	#N/A
P55795_HNRNPH2	PDLIM3.GRCh38.4.185506522.185514337..1	2668-2981	-	30.8	-1.26	1	PF00076,PF08080	4	P55795|HNRNPH2|934|10072387|SpliceAid-F,P55795|HNRNPH2|926|19506027|SpliceAid-F,P55795|HNRNPH2|928|12612063|SpliceAid-F,P55795|HNRNPH2|911|20028692|SpliceAid-F,P55795|H|NA|NA|NA	4	0.780958	P55795	HNRNPH2	#N/A
P84103_SRSF3	EYA4.GRCh38.6.133523056.133529530.1	928-1187	-	23.59	-1.26	1	PF00076	1	P84103|SRSF3|UGGAC|26876937|PAR-CLIP;P84103|SRSF3|s41|10094314|SpliceAid-F,P84103|SRSF3|1249|17036044|SpliceAid-F,P84103|SRSF3|1251|17036044|SpliceAid-F,P84103|SRSF3|starBase_1|26876937|PAR-CLIP,P84103|SRSF3|NA|NA|NA;P84103|SRSF3|starBase_6|26876937|PAR-CLIP,P84103|SRSF3|1354|19273129|AEDB,P84103|SRSF3|starBase_3|26876937|PAR-CLIP;P84103|SRSF3|starBase_2|26876937|PAR-CLIP	15	0.780958	P84103	SRSF3	1
P51513_NOVA1	SORBS1.GRCh38.10.95321963.95339327..1	9717-10412	-	81.92	-1.26	1	PF00013	3	P51513|NOVA1|212|31724725|RBNS_ENCODE,P51513|NOVA1|s27|10811881|SpliceAid-F,P51513|NOVA1|459|21742260|PDB,P51513|NOVA1|440|21742260|PDB,P51513|NOVA1|1378|15367696|AEDB,P5|NA|NA|NA|NA;P51513|NOVA1|211|31724725|RBNS_ENCODE	24	0.78075	P51513	NOVA1	#N/A
Q96AE4_FUBP1	CAMK2D.GRCh38.4.113500463.113509675..1	2037-2406	-	38.07	-1.26	1	PF00013,PF07650,PF09005	8	Q96AE4|FUBP1|098|31724725|RBNS_ENCODE;Q96AE4|FUBP1|096|31724725|RBNS_ENCODE	3	0.780625	Q96AE4	FUBP1	#N/A
P62633_CNBP	PDLIM3.GRCh38.4.185506522.185514337..1	2668-2981	-	30.51	-1.27	1	PF00098	7	P62633|CNBP||NA|NA	2	0.780542	P62633	CNBP	#N/A
Q99729_HNRNPAB	SORBS1.GRCh38.10.95321963.95339327..1	11466-12161	-	81.27	-1.27	1	PF00076,PF08143	3	Q99729|HNRNPAB|76|12419250|cisBP-RNA;Q99729|HNRNPAB|M301_0.6|12419250|SELEX	3	0.780208	Q99729	HNRNPAB	1
Q15365_PCBP1	EYA4.GRCh38.6.133523056.133529530.1	799-1058	-	23.1	-1.27	1	PF00013	3	Q15365|PCBP1|757|17609276|SpliceAid-F,Q15365|PCBP1|750|17609276|SpliceAid-F,Q15365|PCBP1|758|17609276|SpliceAid-F;Q15365|PCBP1|775|12011088|SpliceAid-F;Q15365|PCBP1|760|16854432|SpliceAid-F,Q15365|PCBP1|93|11827469|RBPDB,Q15365|PCBP1|774|12011088|SpliceAid-F,Q15365|PCBP1|763|7607214|SpliceAid-F,Q15365|PCBP1|776|17928403|	10	0.780208	Q15365	PCBP1	#N/A
P53999_SUB1	SORBS1.GRCh38.10.95321963.95339327..1	11466-12161	-	81.24	-1.28	1	PF02229	1	P53999|SUB1|HepG2.SUB1.3.53|31226278|eCLIP_ENCODE,P53999|SUB1|HepG2.SUB1.4.69|31226278|eCLIP_ENCODE;P53999|SUB1|HepG2.SUB1.2.110|31226278|eCLIP_ENCODE	4	0.780167	P53999	SUB1	#N/A
Q08170_SRSF4	PDLIM3.GRCh38.4.185506522.185514337..1	7489-7802	-	30.24	-1.28	1	PF00076	2	Q08170|SRSF4|385|31724725|RBNS_ENCODE,Q08170|SRSF4|384|31724725|RBNS_ENCODE;Q08170|SRSF4|383|31724725|RBNS_ENCODE,Q08170|SRSF4|1274|7651409|SpliceAid-F,Q08170|SRSF4|1275|14729981|SpliceAid-F	2	0.780167	Q08170	SRSF4	1
Q9UL40_ZNF346	PDLIM3.GRCh38.4.185506522.185514337..1	2029-2342	-	30.19	-1.28	1	PF12874	3	Q9UL40|ZNF346|388|24521053|PDB;Q9UL40|ZNF346|481|24521053|PDB	7	0.780125	Q9UL40	ZNF346	#N/A
Q9BUJ2_HNRNPUL1	EYA4.GRCh38.6.133523056.133529530.1	775-1034	-	23.03	-1.28	1	PF13671,PF00622,PF02037	3	Q9BUJ2|HNRNPUL1|HepG2.HNRNPUL1.6.88|31226278|eCLIP_ENCODE,Q9BUJ2|HNRNPUL1|HepG2.HNRNPUL1.2.62|31226278|eCLIP_ENCODE;Q9BUJ2|HNRNPUL1|K562.HNRNPUL1.0.47|31226278|eCLIP_ENCODE	3	0.780083	Q9BUJ2	HNRNPUL1	#N/A
O95218_ZRANB2	CAMK2D.GRCh38.4.113500463.113509675..1	4429-4798	-	37.58	-1.28	1	PF00641	2	O95218|ZRANB2|1302|22517726|SpliceAid-F,O95218|ZRANB2|K562.ZRANB2.0.48|31226278|eCLIP_ENCODE;O95218|ZRANB2|K562.ZRANB2.1.55|31226278|eCLIP_ENCODE,O95218|ZRANB2|K562.ZRANB2.2.52|31226278|eCLIP_ENCODE,O95218|ZRANB2|1301|22517726|SpliceAid-F,O95218|ZRANB2|1303|2251772|NA	3	0.780042	O95218	ZRANB2	#N/A
Q86U42_PABPN1	SORBS1.GRCh38.10.95321963.95339327..1	11799-12494	-	80.94	-1.28	1	PF00076	1	Q86U42|PABPN1|M148_0.6|23846655|cisBP-RNA	3	0.779917	Q86U42	PABPN1	#N/A
Q8WUA2_PPIL4	EYA4.GRCh38.6.133523056.133529530.1	775-1034	-	22.83	-1.28	1	PF00160,PF00076	2	Q8WUA2|PPIL4|K562.PPIL4.9.65|31226278|eCLIP_ENCODE;Q8WUA2|PPIL4|K562.PPIL4.5.49|31226278|eCLIP_ENCODE	2	0.779792	Q8WUA2	PPIL4	#N/A
O00425_IGF2BP3	EYA4.GRCh38.6.133523056.133529530.1	775-1034	-	22.81	-1.29	1	PF00013,PF00076	6	O00425|IGF2BP3|CAUH|20371350|PAR-CLIP	2	0.77975	O00425	IGF2BP3	1
Q5T1V6_DDX59	EYA4.GRCh38.6.133523056.133529530.1	775-1034	-	22.68	-1.29	1	-	0	Q5T1V6|DDX59|HepG2.DDX59.0.131|31226278|eCLIP_ENCODE	2	0.779583	Q5T1V6	DDX59	#N/A
Q14576_ELAVL3	PDLIM3.GRCh38.4.185506522.185514337..1	2668-2981	-	29.79	-1.29	1	PF00076,PF13893	4	Q14576|ELAVL3|UUUKKUUU|26894958|HITS-CLIP;Q14576|ELAVL3|1094|10710437|SpliceAid-F;Q14576|ELAVL3|119|10734193|RBPDB,Q14576|ELAVL3|47|10734193|RBPDB	12	0.779542	Q14576	ELAVL3	#N/A
Q06787_FMR1	EYA4.GRCh38.6.133523056.133529530.1	1807-2066	-	22.65	-1.29	1	PF12235,PF00013,PF05641	4	Q06787|FMR1|UAY|27378784|PAR-CLIP;HITS-CLIP;Q06787|FMR1|K562.FMR1.5.64|31226278|eCLIP_ENCODE,Q06787|FMR1|K562.FMR1.4.105|31226278|eCLIP_ENCODE,Q06787|FMR1|450|21642970|PDB;Q06787|FMR1|ACUK|23235829|PAR-CLIP;Q06787|FMR1|ACUK|23235829|PAR-CLIP,Q06787|FMR1|s17|15805463|SpliceAid-F,Q06787|FMR1|91|15805463|cisBP-RNA,Q06787|FMR1|M305_0.6|15805463|SELEX;Q06787|FMR1|WGGA|23235829;27378784|PAR-CLIP;HITS-C…	39	0.779542	Q06787	FMR1	#N/A
Q13595_TRA2A	SORBS1.GRCh38.10.95321963.95339327..1	2791-3486	-	80.44	-1.29	1	PF00076	1	Q13595|TRA2A|K562.TRA2A.4.144|31226278|eCLIP_ENCODE;Q13595|TRA2A|HepG2.TRA2A.2.92|31226278|eCLIP_ENCODE;Q13595|TRA2A|1075|12403832|SpliceAid-F,Q13595|TRA2A|gaagaggaag|19296853|RBPMap;Q13595|TRA2A|starBase_1|22955616|eCLIP,Q13595|TRA2A|425|31724725|RBNS_ENCODE,Q13595|TRA2A|1328|12913074|AEDB,Q13595|TRA2A|s76|9546399|SpliceAid-F,Q13595|TRA2A|s77|954639|NA	20	0.7795	Q13595	TRA2A	1
Q12906_ILF3	EYA4.GRCh38.6.133523056.133529530.1	775-1034	-	22.62	-1.29	1	PF07528,PF00035	3	Q12906|ILF3|HepG2.ILF3.3.127|31226278|eCLIP_ENCODE,Q12906|ILF3|K562.ILF3.2.241|31226278|eCLIP_ENCODE,Q12906|ILF3|K562.ILF3.4.189|31226278|eCLIP_ENCODE;Q12906|ILF3|HepG2.ILF3.0.243|31226278|eCLIP_ENCODE,Q12906|ILF3|HepG2.ILF3.5.145|31226278|eCLIP_ENCODE;Q12906|ILF3|HepG2.ILF3.4.150|31226278|eCLIP_ENCODE	3	0.7795	Q12906	ILF3	#N/A
P09012_SNRPA	PDLIM3.GRCh38.4.185506522.185514337..1	7504-7817	-	29.69	-1.29	1	PF00076	2	P09012|SNRPA|M348_0.6|10094314|cisBP-RNA,P09012|SNRPA|M347_0.6|10094314|cisBP-RNA	2	0.779417	P09012	SNRPA	#N/A
A0AV96_RBM47	CAMK2D.GRCh38.4.113500463.113509675..1	2589-2958	-	36.96	-1.3	1	PF00076	3	A0AV96|RBM47|YYUYUUUUUYWR|24898756|HITS-CLIP	21	0.77925	A0AV96	RBM47	1
Q13247_SRSF6	EYA4.GRCh38.6.133523056.133529530.1	5548-5807	-	22.48	-1.3	1	PF00076	2	Q13247|SRSF6|1267|7651409|SpliceAid-F,Q13247|SRSF6|1392|9436904;8388541;7651409|AEDB,Q13247|SRSF6|1270|14729981|SpliceAid-F;Q13247|SRSF6|ywcwsg|19296853|RBPMap,Q13247|SRSF6|1384|11967553;12824367|AEDB	3	0.77925	Q13247	SRSF6	1
P31943_HNRNPH1	PDLIM3.GRCh38.4.185506522.185514337..1	2668-2981	-	29.54	-1.3	1	PF00076,PF08080	4	P31943|HNRNPH1|gargag|22574288|RBPMap,P31943|HNRNPH1|875|12612063|SpliceAid-F,P31943|HNRNPH1|876|12612063|SpliceAid-F,P31943|HNRNPH1|1347|12612063|AEDB,P31943|HNRNPH1|NA|NA|NA	6	0.779208	P31943	HNRNPH1	#N/A
Q13148_TARDBP	SORBS1.GRCh38.10.95321963.95339327..1	4859-5554	-	79.96	-1.3	1	PF00076	2	Q13148|TARDBP|541|24240615|PDB,Q13148|TARDBP|M074_0.6|23846655|cisBP-RNA,Q13148|TARDBP|K562.TARDBP.0.600|31226278|eCLIP_ENCODE	6	0.779125	Q13148	TARDBP	#N/A
Q86U44_METTL3	EYA4.GRCh38.6.133523056.133529530.1	5314-5573	-	22.34	-1.3	1	-	0	Q86U44|METTL3|DRACH|24316715|PAR-CLIP	2	0.779042	Q86U44	METTL3	#N/A
P16989_YBX3	EYA4.GRCh38.6.133523056.133529530.1	775-1034	-	22.3	-1.3	1	PF00313	1	P16989|YBX3|K562.YBX3.0.891|31226278|eCLIP_ENCODE	2	0.779	P16989	YBX3	#N/A
P52298_NCBP2	EYA4.GRCh38.6.133523056.133529530.1	928-1187	-	22.26	-1.3	1	PF00076	1	P52298|NCBP2|HepG2.NCBP2.5.83|31226278|eCLIP_ENCODE;P52298|NCBP2|K562.NCBP2.0.66|31226278|eCLIP_ENCODE	3	0.778958	P52298	NCBP2	#N/A
P52597_HNRNPF	SORBS1.GRCh38.10.95321963.95339327..1	4859-5554	-	79.53	-1.31	1	PF00076,PF08080	3	P52597|HNRNPF|gugkau|22574288|RBPMap,P52597|HNRNPF|815|19506027|SpliceAid-F,P52597|HNRNPF|1331|12612063|AEDB,P52597|HNRNPF|817|12612063|SpliceAid-F,P52597|HNRNPF|836|NA|NA;P52597|HNRNPF|gukgykg|22574288|RBPMap	52	0.77875	P52597	HNRNPF	#N/A
P33240_CSTF2	EYA4.GRCh38.6.133523056.133529530.1	5314-5573	-	22.05	-1.31	1	PF14327,PF00076,PF14304	3	P33240|CSTF2|SUGUSU|22813749|PAR-CLIP,P33240|CSTF2|HepG2.CSTF2.2.530|31226278|eCLIP_ENCODE,P33240|CSTF2|19|12773396|RBPDB,P33240|CSTF2|112|12773396|RBPDB,P33240|CSTF2|162|NA|NA	5	0.778625	P33240	CSTF2	#N/A
Q7Z5Q1_CPEB2	PDLIM3.GRCh38.4.185506522.185514337..1	2668-2981	-	29.04	-1.31	1	PF00076	1	Q7Z5Q1|CPEB2|M012_0.6|23846655|cisBP-RNA	4	0.778542	Q7Z5Q1	CPEB2	1
P51513_NOVA1	EYA4.GRCh38.6.133523056.133529530.1	775-1034	-	21.94	-1.32	1	PF00013	3	P51513|NOVA1|212|31724725|RBNS_ENCODE,P51513|NOVA1|s27|10811881|SpliceAid-F,P51513|NOVA1|459|21742260|PDB,P51513|NOVA1|440|21742260|PDB,P51513|NOVA1|1378|15367696|AEDB,P5|NA|NA|NA|NA;P51513|NOVA1|211|31724725|RBNS_ENCODE	5	0.778458	P51513	NOVA1	#N/A
Q9UMR2_DDX19B	EYA4.GRCh38.6.133523056.133529530.1	5548-5807	-	21.94	-1.32	1	-	0	Q9UMR2|DDX19B|554|19219046|PDB,Q9UMR2|DDX19B|332|19244245|PDB	4	0.778458	Q9UMR2	DDX19B	#N/A
Q96DH6_MSI2	SORBS1.GRCh38.10.95321963.95339327..1	4859-5554	-	79.13	-1.32	1	PF00076	2	Q96DH6|MSI2|starBase_1|24395885|HITS-CLIP,Q96DH6|MSI2|starBase_2|24395885|HITS-CLIP	4	0.778417	Q96DH6	MSI2	1
P22626_HNRNPA2B1	SORBS1.GRCh38.10.95321963.95339327..1	4859-5554	-	79.02	-1.32	1	PF00076	2	P22626|HNRNPA2B1|699|12833158|SpliceAid-F,P22626|HNRNPA2B1|gguaguag|22574288|RBPMap,P22626|HNRNPA2B1|711|24452013|SpliceAid-F,P22626|HNRNPA2B1|UAGG|27773581|iCL;P22626|HNRNPA2B1|707|11024030|SpliceAid-F,P22626|HNRNPA2B1|708|16548521|SpliceAid-F,P22626|HNRNPA2B1|705|11024030|SpliceAid-F,P22626|HNRNPA2B1|125|12415010|RBPD	5	0.778333	P22626	HNRNPA2B1	#N/A
P26368_U2AF2	SORBS1.GRCh38.10.95321963.95339327..1	4873-5568	-	78.93	-1.32	1	PF00076	3	P26368|U2AF2|YURYRGUGAGC|29650551|iCLIP;P26368|U2AF2|HepG2.U2AF2.8.652|31226278|eCLIP_ENCODE,P26368|U2AF2|HepG2.U2AF2.5.654|31226278|eCLIP_ENCODE,P26368|U2AF2|UUUCUU|25326705|HITS-CLIP,P26368|U2AF2|HepG2.U2AF2.3.683||NA;P26368|U2AF2|HepG2.U2AF2.6.198|31226278|eCLIP_ENCODE,P26368|U2AF2|HepG2.U2AF2.7.614|31226278|eCLIP_ENCODE,P26368|U2AF2|HepG2.U2AF2.9.191|31226278|eCLIP_ENCODE,P26368|U2AF2|HepG|NA…	21	0.77825	P26368	U2AF2	#N/A
Q15717_ELAVL1	EYA4.GRCh38.6.133523056.133529530.1	5548-5807	-	21.8	-1.32	1	PF00076	3	Q15717|ELAVL1|M327_0.6|14981256|RIP-Chip	3	0.77825	Q15717	ELAVL1	#N/A
Q96AE4_FUBP1	EYA4.GRCh38.6.133523056.133529530.1	2452-2711	-	21.79	-1.32	1	PF00013,PF07650,PF09005	8	Q96AE4|FUBP1|098|31724725|RBNS_ENCODE;Q96AE4|FUBP1|096|31724725|RBNS_ENCODE	3	0.77825	Q96AE4	FUBP1	#N/A
Q9UGY1_NOL12	PDLIM3.GRCh38.4.185506522.185514337..1	2668-2981	-	28.8	-1.32	1	PF09805	1	Q9UGY1|NOL12|HepG2.NOL12.9.52|31226278|eCLIP_ENCODE	3	0.778208	Q9UGY1	NOL12	#N/A
Q9HCE5_METTL14	SORBS1.GRCh38.10.95321963.95339327..1	11466-12161	-	78.71	-1.33	1	-	0	Q9HCE5|METTL14|DRACH|24316715|PAR-CLIP	15	0.778083	Q9HCE5	METTL14	#N/A
P14866_HNRNPL	PDLIM3.GRCh38.4.185506522.185514337..1	2653-2966	-	28.69	-1.33	1	PF13893,PF00076	4	P14866|HNRNPL|motif_2|24164894|HITS-CLIP,P14866|HNRNPL|M027_0.6|23846655|cisBP-RNA,P14866|HNRNPL|amayama|19124611|RBPMap;P14866|HNRNPL|144|31724725|RBNS_ENCODE;P14866|HNRNPL|motif_1|24164894|HITS-CLIP	5	0.778042	P14866	HNRNPL	#N/A
P11940_PABPC1	CAMK2D.GRCh38.4.113500463.113509675..1	2037-2406	-	35.92	-1.33	1	PF00076,PF00658	5	P11940|PABPC1|416|10499800|PDB,P11940|PABPC1|452|10499800|PDB,P11940|PABPC1|480|23041282|PDB	10	0.777958	P11940	PABPC1	#N/A
O95218_ZRANB2	SORBS1.GRCh38.10.95321963.95339327..1	2791-3486	-	78.28	-1.34	1	PF00641	2	O95218|ZRANB2|1300|19304800|SpliceAid-F,O95218|ZRANB2|s21|19304800|SpliceAid-F,O95218|ZRANB2|M259_0.6_2|19304800|SELEX,O95218|ZRANB2|M259_0.6_1|19304800|SELEX;O95218|ZRANB2|1302|22517726|SpliceAid-F,O95218|ZRANB2|K562.ZRANB2.0.48|31226278|eCLIP_ENCODE;O95218|ZRANB2|K562.ZRANB2.1.55|31226278|eCLIP_ENCODE,O95218|ZRANB2|K562.ZRANB2.2.52|31226278|eCLIP_ENCODE,O95218|ZRANB2|1301|22517726|SpliceAid-F,O…	8	0.777708	O95218	ZRANB2	#N/A
Q9UHB9_SRP68	PDLIM3.GRCh38.4.185506522.185514337..1	7489-7802	-	28.43	-1.34	1	-	0	Q9UHB9|SRP68|570|24700861|PDB	8	0.777708	Q9UHB9	SRP68	#N/A
P12956_XRCC6	EYA4.GRCh38.6.133523056.133529530.1	775-1034	-	21.35	-1.34	1	PF03731,PF02735,PF03730,PF02037	4	P12956|XRCC6|HepG2.XRCC6.2.100|31226278|eCLIP_ENCODE,P12956|XRCC6|HepG2.XRCC6.0.51|31226278|eCLIP_ENCODE;P12956|XRCC6|HepG2.XRCC6.6.88|31226278|eCLIP_ENCODE;P12956|XRCC6|K562.XRCC6.0.77|31226278|eCLIP_ENCODE	7	0.777583	P12956	XRCC6	#N/A
P26378_ELAVL4	PDLIM3.GRCh38.4.185506522.185514337..1	2668-2981	-	28.33	-1.34	1	-	0	P26378|ELAVL4|M313_0.6|19846595|RIP-Chip	4	0.777542	P26378	ELAVL4	#N/A
Q01130_SRSF2	SORBS1.GRCh38.10.95321963.95339327..1	11466-12161	-	77.73	-1.34	1	PF00076	1	Q01130|SRSF2|1380|15247216|AEDB,Q01130|SRSF2|502|22002536|PDB,Q01130|SRSF2|1179|12612063|SpliceAid-F,Q01130|SRSF2|1182|9848651|SpliceAid-F,Q01130|SRSF2|1171|16990281|Spli;Q01130|SRSF2|s56|10094314|SpliceAid-F,Q01130|SRSF2|439|22002536|PDB,Q01130|SRSF2|M274_0.6|7543047|cisBP-RNA,Q01130|SRSF2|s47|7543047|SpliceAid-F,Q01130|SRSF2|380|31724725|NA;Q01130|SRSF2|1323|11825891|AEDB,Q01130|SRSF2|s57|10094…	17	0.777292	Q01130	SRSF2	1
Q9UNW9_NOVA2	PDLIM3.GRCh38.4.185506522.185514337..1	7489-7802	-	27.86	-1.35	1	PF00013	3	Q9UNW9|NOVA2|s95|9789075|SpliceAid-F;Q9UNW9|NOVA2|1133|10676814|SpliceAid-F,Q9UNW9|NOVA2|492|10676814|PDB,Q9UNW9|NOVA2|564|10676814|PDB,Q9UNW9|NOVA2|s28|10811881|SpliceAid-F;Q9UNW9|NOVA2|s29|9789075|SpliceAid-F	6	0.776917	Q9UNW9	NOVA2	#N/A
P35269_GTF2F1	CAMK2D.GRCh38.4.113500463.113509675..1	2589-2958	-	35.04	-1.36	1	PF05793	1	P35269|GTF2F1|K562.GTF2F1.1.466|31226278|eCLIP_ENCODE,P35269|GTF2F1|HepG2.GTF2F1.1.345|31226278|eCLIP_ENCODE	7	0.776833	P35269	GTF2F1	#N/A
P62633_CNBP	EYA4.GRCh38.6.133523056.133529530.1	928-1187	-	20.69	-1.36	1	PF00098	7	P62633|CNBP||NA|NA;P62633|CNBP|UGGAGNW|28329689|PAR-CLIP,P62633|CNBP||NA|NA	2	0.776583	P62633	CNBP	#N/A
Q07955_SRSF1	EYA4.GRCh38.6.133523056.133529530.1	5548-5807	-	20.68	-1.36	1	PF00076	2	Q07955|SRSF1|HepG2.SRSF1.1.289|31226278|eCLIP_ENCODE,Q07955|SRSF1|K562.SRSF1.3.322|31226278|eCLIP_ENCODE;Q07955|SRSF1|1327|15247216|AEDB,Q07955|SRSF1|1211|10523623|SpliceAid-F,Q07955|SRSF1|325|18841201|AEDB,Q07955|SRSF1|ugrwgvh|19296853|RBPMap,Q07955|SRSF1|1223|18315555|Spli;Q07955|SRSF1|1376|10766763|AEDB;Q07955|SRSF1|1222|19910374|SpliceAid-F,Q07955|SRSF1|1216|17144911|SpliceAid-F,Q07955|SRSF1|…	13	0.776542	Q07955	SRSF1	1
Q969S3_ZNF622	EYA4.GRCh38.6.133523056.133529530.1	5548-5807	-	20.63	-1.36	1	PF12756,PF12171,PF12874	4	Q969S3|ZNF622|K562.ZNF622.2.161|31226278|eCLIP_ENCODE;Q969S3|ZNF622|K562.ZNF622.4.62|31226278|eCLIP_ENCODE,Q969S3|ZNF622|K562.ZNF622.0.138|31226278|eCLIP_ENCODE;Q969S3|ZNF622|K562.ZNF622.7.181|31226278|eCLIP_ENCODE	5	0.7765	Q969S3	ZNF622	#N/A
P51114_FXR1	EYA4.GRCh38.6.133523056.133529530.1	775-1034	-	20.61	-1.36	1	PF12235,PF00013,PF05641	4	P51114|FXR1|UAY|27378784|PAR-CLIP;HITS-CLIP;P51114|FXR1|K562.FXR1.3.89|31226278|eCLIP_ENCODE;P51114|FXR1|ACUK|23235829|PAR-CLIP;P51114|FXR1|GAC|27378784|PAR-CLIP;HITS-CLIP,P51114|FXR1|K562.FXR1.1.110|31226278|eCLIP_ENCODE,P51114|FXR1|M152_0.6|23846655|cisBP-RNA;P51114|FXR1|WGGA|23235829;27378784|PAR-CLIP;HITS-CLIP	38	0.776458	P51114	FXR1	#N/A
P31942_HNRNPH3	EYA4.GRCh38.6.133523056.133529530.1	799-1058	-	20.57	-1.37	1	PF00076	2	P31942|HNRNPH3|958|11526107|SpliceAid-F,P31942|HNRNPH3|969|18806275|SpliceAid-F,P31942|HNRNPH3|955|11847131|SpliceAid-F,P31942|HNRNPH3|182|17337441|RBPDB,P31942|HNRNPH3|NA|NA|NA;P31942|HNRNPH3|986|17337441|SpliceAid-F,P31942|HNRNPH3|985|17337441|SpliceAid-F,P31942|HNRNPH3|974|11003644|SpliceAid-F,P31942|HNRNPH3|971|12612063|SpliceAid-F,P31942|H|NA|NA|NA	8	0.776375	P31942	HNRNPH3	#N/A
Q8N6W0_CELF5	EYA4.GRCh38.6.133523056.133529530.1	775-1034	-	20.56	-1.37	1	-	0	Q8N6W0|CELF5|M157_0.6|23846655|cisBP-RNA	4	0.776375	Q8N6W0	CELF5	#N/A
Q01130_SRSF2	PDLIM3.GRCh38.4.185506522.185514337..1	7504-7817	-	27.41	-1.37	1	PF00076	1	Q01130|SRSF2|1380|15247216|AEDB,Q01130|SRSF2|502|22002536|PDB,Q01130|SRSF2|1179|12612063|SpliceAid-F,Q01130|SRSF2|1182|9848651|SpliceAid-F,Q01130|SRSF2|1171|16990281|Spli;Q01130|SRSF2|1323|11825891|AEDB,Q01130|SRSF2|s57|10094314|SpliceAid-F	3	0.776292	Q01130	SRSF2	1
Q15007_WTAP	PDLIM3.GRCh38.4.185506522.185514337..1	2668-2981	-	27.32	-1.37	1	-	0	Q15007|WTAP|DRACH|24316715|PAR-CLIP	2	0.776167	Q15007	WTAP	#N/A
Q9Y5K5_UCHL5	CAMK2D.GRCh38.4.113500463.113509675..1	2589-2958	-	34.34	-1.38	1	PF01088	1	Q9Y5K5|UCHL5|K562.UCHL5.6.175|31226278|eCLIP_ENCODE	2	0.775958	Q9Y5K5	UCHL5	#N/A
Q7Z5Q1_CPEB2	EYA4.GRCh38.6.133523056.133529530.1	5314-5573	-	20.27	-1.38	1	PF00076	1	Q7Z5Q1|CPEB2|M012_0.6|23846655|cisBP-RNA	5	0.775958	Q7Z5Q1	CPEB2	1
Q9UMR2_DDX19B	PDLIM3.GRCh38.4.185506522.185514337..1	2668-2981	-	26.92	-1.38	1	-	0	Q9UMR2|DDX19B|554|19219046|PDB,Q9UMR2|DDX19B|332|19244245|PDB	4	0.775625	Q9UMR2	DDX19B	#N/A
Q9Y5K5_UCHL5	EYA4.GRCh38.6.133523056.133529530.1	799-1058	-	20.07	-1.38	1	PF01088	1	Q9Y5K5|UCHL5|HepG2.UCHL5.4.200|31226278|eCLIP_ENCODE;Q9Y5K5|UCHL5|K562.UCHL5.6.175|31226278|eCLIP_ENCODE	3	0.775625	Q9Y5K5	UCHL5	#N/A
P33240_CSTF2	SORBS1.GRCh38.10.95321963.95339327..1	6247-6942	-	75.71	-1.39	1	PF14327,PF00076,PF14304	3	P33240|CSTF2|SUGUSU|22813749|PAR-CLIP,P33240|CSTF2|HepG2.CSTF2.2.530|31226278|eCLIP_ENCODE,P33240|CSTF2|19|12773396|RBPDB,P33240|CSTF2|112|12773396|RBPDB,P33240|CSTF2|162|NA|NA	9	0.775583	P33240	CSTF2	#N/A
Q15366_PCBP2	EYA4.GRCh38.6.133523056.133529530.1	799-1058	-	20.02	-1.39	1	PF00013	3	Q15366|PCBP2|starBase_3|22955616|eCLIP,Q15366|PCBP2|787|17609276|SpliceAid-F,Q15366|PCBP2|780|17609276|SpliceAid-F,Q15366|PCBP2|788|17609276|SpliceAid-F;Q15366|PCBP2|798|12011088|SpliceAid-F;Q15366|PCBP2|starBase_2|22955616|eCLIP;Q15366|PCBP2|784|17609276|SpliceAid-F,Q15366|PCBP2|785|17609276|SpliceAid-F,Q15366|PCBP2|781|17609276|SpliceAid-F;Q15366|PCBP2|799|15331611|SpliceAid-F,Q15366|PCBP2|166|…	10	0.775583	Q15366	PCBP2	#N/A
P52298_NCBP2	PDLIM3.GRCh38.4.185506522.185514337..1	2668-2981	-	26.75	-1.39	1	PF00076	1	P52298|NCBP2|HepG2.NCBP2.5.83|31226278|eCLIP_ENCODE;P52298|NCBP2|K562.NCBP2.0.66|31226278|eCLIP_ENCODE	3	0.775417	P52298	NCBP2	#N/A
P26196_DDX6	PDLIM3.GRCh38.4.185506522.185514337..1	2668-2981	-	26.67	-1.39	1	PF00270,PF00271	2	P26196|DDX6|HepG2.DDX6.0.47|31226278|eCLIP_ENCODE,P26196|DDX6|K562.DDX6.0.108|31226278|eCLIP_ENCODE,P26196|DDX6|K562.DDX6.2.68|31226278|eCLIP_ENCODE	3	0.775292	P26196	DDX6	#N/A
P09012_SNRPA	SORBS1.GRCh38.10.95321963.95339327..1	11466-12161	-	75.1	-1.4	1	PF00076	2	P09012|SNRPA|M348_0.6|10094314|cisBP-RNA,P09012|SNRPA|M347_0.6|10094314|cisBP-RNA;P09012|SNRPA|M345_0.6|10094314|cisBP-RNA,P09012|SNRPA|M346_0.6|10094314|cisBP-RNA	10	0.775083	P09012	SNRPA	#N/A
Q01085_TIAL1	SORBS1.GRCh38.10.95321963.95339327..1	4859-5554	-	74.75	-1.4	1	PF00076	3	Q01085|TIAL1|M310_0.6|17682065|RIP-Chip	8	0.774792	Q01085	TIAL1	1
P05455_SSB	CAMK2D.GRCh38.4.113500463.113509675..1	2589-2958	-	33.32	-1.41	1	PF08777,PF05383,PF00076	3	P05455|SSB|58|11342556|RBPDB,P05455|SSB|457|16387655|PDB	2	0.774708	P05455	SSB	1
Q14444_CAPRIN1	CAMK2D.GRCh38.4.113500463.113509675..1	2037-2406	-	33.28	-1.41	1	PF12287	1	Q14444|CAPRIN1|WWWUAAAW|24393468|PAR-CLIP,Q14444|CAPRIN1|TWWAAATWW|24393468|PAR-CLIP	6	0.774667	Q14444	CAPRIN1	#N/A
O75940_SMNDC1	PDLIM3.GRCh38.4.185506522.185514337..1	2668-2981	-	26.18	-1.41	1	PF06003	1	O75940|SMNDC1|K562.SMNDC1.4.75|31226278|eCLIP_ENCODE	2	0.774625	O75940	SMNDC1	#N/A
P51116_FXR2	CAMK2D.GRCh38.4.113500463.113509675..1	2037-2406	-	33.13	-1.41	1	PF12235,PF00013,PF05641	4	P51116|FXR2|WGGA|23235829;27378784|PAR-CLIP;HITS-CLIP;P51116|FXR2|ACUK|23235829|PAR-CLIP	10	0.774458	P51116	FXR2	#N/A
P0DJD3_RBMY1A1	EYA4.GRCh38.6.133523056.133529530.1	775-1034	-	19.27	-1.41	1	-	0	P0DJD3|RBMY1A1|M246_0.6|17318228|cisBP-RNA,P0DJD3|RBMY1A1|410|PubMed|NA	2	0.774417	P0DJD3	RBMY1A1	1
Q9UHB9_SRP68	SORBS1.GRCh38.10.95321963.95339327..1	6261-6956	-	73.84	-1.42	1	-	0	Q9UHB9|SRP68|570|24700861|PDB	22	0.774042	Q9UHB9	SRP68	#N/A
A6NFN3_RBFOX3	EYA4.GRCh38.6.133523056.133529530.1	5548-5807	-	18.88	-1.43	1	-	0	A6NFN3|RBFOX3|276|31724725|RBNS_ENCODE	2	0.773833	A6NFN3	RBFOX3	#N/A
Q8IUH3_RBM45	SORBS1.GRCh38.10.95321963.95339327..1	4873-5568	-	73.41	-1.43	1	PF00076	4	Q8IUH3|RBM45|316|31724725|RBNS_ENCODE	2	0.773708	Q8IUH3	RBM45	1
P67809_YBX1	EYA4.GRCh38.6.133523056.133529530.1	5548-5807	-	18.71	-1.43	1	PF00313	1	P67809|YBX1|1293|18503770|SpliceAid-F,P67809|YBX1|1321|19273129|AEDB,P67809|YBX1|1290|11447123|SpliceAid-F,P67809|YBX1|1339|11447123|AEDB,P67809|YBX1|1291|11447123|SpliceAid-F	3	0.773583	P67809	YBX1	#N/A
Q15633_TARBP2	PDLIM3.GRCh38.4.185506522.185514337..1	7504-7817	-	25.39	-1.44	1	-	0	Q15633|TARBP2|starBase_5|25043050|HITS-CLIP;Q15633|TARBP2|starBase_1|25043050|HITS-CLIP,Q15633|TARBP2|starBase_4|25043050|HITS-CLIP;Q15633|TARBP2|starBase_2|25043050|HITS-CLIP,Q15633|TARBP2|starBase_6|25043050|HITS-CLIP,Q15633|TARBP2|starBase_3|25043050|HITS-CLIP	4	0.773542	Q15633	TARBP2	#N/A
Q13242_SRSF9	PDLIM3.GRCh38.4.185506522.185514337..1	2668-2981	-	25.06	-1.45	1	PF00076	2	Q13242|SRSF9|394|31724725|RBNS_ENCODE,Q13242|SRSF9|395|31724725|RBNS_ENCODE;Q13242|SRSF9|HepG2.SRSF9.0.291|31226278|eCLIP_ENCODE,Q13242|SRSF9|1257|12024014|SpliceAid-F,Q13242|SRSF9|starBase_1|26876937|PAR-CLIP,Q13242|SRSF9|M065_0.6|23846655|cisBP-RNA,Q|NA|NA|NA|NA	18	0.773083	Q13242	SRSF9	1
Q9Y5A9_YTHDF2	EYA4.GRCh38.6.133523056.133529530.1	5314-5573	-	18.2	-1.45	1	PF04146	1	Q9Y5A9|YTHDF2|DRACH|27602518|iCLIP	2	0.772833	Q9Y5A9	YTHDF2	#N/A
Q969Z0_TBRG4	EYA4.GRCh38.6.133523056.133529530.1	775-1034	-	18.19	-1.45	1	PF08368,PF06743,PF08373	3	Q969Z0|TBRG4|K562.TBRG4.1.40|31226278|eCLIP_ENCODE;Q969Z0|TBRG4|K562.TBRG4.3.75|31226278|eCLIP_ENCODE	4	0.772792	Q969Z0	TBRG4	#N/A
Q12926_ELAVL2	SORBS1.GRCh38.10.95321963.95339327..1	4859-5554	-	72.18	-1.46	1	PF00076,PF13893	4	Q12926|ELAVL2|UUUKKUUU|26894958|HITS-CLIP;Q12926|ELAVL2|M329_0.6|7972035|cisBP-RNA,Q12926|ELAVL2|s0|7972035|SpliceAid-F;Q12926|ELAVL2|1093|17035636|SpliceAid-F;Q12926|ELAVL2|s3|8497264|SpliceAid-F	55	0.772667	Q12926	ELAVL2	#N/A
P26368_U2AF2	PDLIM3.GRCh38.4.185506522.185514337..1	7504-7817	-	24.67	-1.46	1	PF00076	3	P26368|U2AF2|YURYRGUGAGC|29650551|iCLIP;P26368|U2AF2|HepG2.U2AF2.6.198|31226278|eCLIP_ENCODE,P26368|U2AF2|HepG2.U2AF2.7.614|31226278|eCLIP_ENCODE,P26368|U2AF2|HepG2.U2AF2.9.191|31226278|eCLIP_ENCODE,P26368|U2AF2|HepG|NA|NA;P26368|U2AF2|HepG2.U2AF2.8.652|31226278|eCLIP_ENCODE,P26368|U2AF2|HepG2.U2AF2.5.654|31226278|eCLIP_ENCODE,P26368|U2AF2|UUUCUU|25326705|HITS-CLIP,P26368|U2AF2|HepG2.U2AF2.3.683|…	8	0.772542	P26368	U2AF2	#N/A
Q8IUH3_RBM45	PDLIM3.GRCh38.4.185506522.185514337..1	2668-2981	-	24.61	-1.46	1	PF00076	4	Q8IUH3|RBM45|316|31724725|RBNS_ENCODE;Q8IUH3|RBM45|314|31724725|RBNS_ENCODE	2	0.772458	Q8IUH3	RBM45	1
Q9BQ67_GRWD1	PDLIM3.GRCh38.4.185506522.185514337..1	2668-2981	-	24.52	-1.46	1	PF00400,PF12265	3	Q9BQ67|GRWD1|HepG2.GRWD1.6.332|31226278|eCLIP_ENCODE,Q9BQ67|GRWD1|HepG2.GRWD1.2.313|31226278|eCLIP_ENCODE	3	0.772333	Q9BQ67	GRWD1	#N/A
Q9NW64_RBM22	PDLIM3.GRCh38.4.185506522.185514337..1	7504-7817	-	24.43	-1.47	1	PF00076	1	Q9NW64|RBM22|K562.RBM22.5.111|31226278|eCLIP_ENCODE;Q9NW64|RBM22|HepG2.RBM22.1.133|31226278|eCLIP_ENCODE;Q9NW64|RBM22|K562.RBM22.0.86|31226278|eCLIP_ENCODE;Q9NW64|RBM22|HepG2.RBM22.3.202|31226278|eCLIP_ENCODE,Q9NW64|RBM22|K562.RBM22.3.104|31226278|eCLIP_ENCODE;Q9NW64|RBM22|K562.RBM22.6.64|31226278|eCLIP_ENCODE,Q9NW64|RBM22|298|31724725|RBNS_ENCODE;Q9NW64|RBM22|K562.RBM22.1.48|31226278|eCLIP_ENCODE	10	0.772208	Q9NW64	RBM22	1
Q9NW64_RBM22	EYA4.GRCh38.6.133523056.133529530.1	799-1058	-	17.8	-1.47	1	PF00076	1	Q9NW64|RBM22|K562.RBM22.5.111|31226278|eCLIP_ENCODE;Q9NW64|RBM22|K562.RBM22.0.86|31226278|eCLIP_ENCODE;Q9NW64|RBM22|K562.RBM22.1.48|31226278|eCLIP_ENCODE	10	0.772208	Q9NW64	RBM22	1
O43347_MSI1	PDLIM3.GRCh38.4.185506522.185514337..1	7504-7817	-	24.29	-1.47	1	PF00076	2	O43347|MSI1|202|31724725|RBNS_ENCODE;O43347|MSI1|201|31724725|RBNS_ENCODE	2	0.772042	O43347	MSI1	1
P53999_SUB1	EYA4.GRCh38.6.133523056.133529530.1	928-1187	-	17.68	-1.47	1	PF02229	1	P53999|SUB1|HepG2.SUB1.3.53|31226278|eCLIP_ENCODE,P53999|SUB1|HepG2.SUB1.4.69|31226278|eCLIP_ENCODE	2	0.772042	P53999	SUB1	#N/A
Q9UNW9_NOVA2	CAMK2D.GRCh38.4.113500463.113509675..1	2589-2958	-	31.12	-1.47	1	PF00013	3	Q9UNW9|NOVA2|s95|9789075|SpliceAid-F;Q9UNW9|NOVA2|1133|10676814|SpliceAid-F,Q9UNW9|NOVA2|492|10676814|PDB,Q9UNW9|NOVA2|564|10676814|PDB,Q9UNW9|NOVA2|s28|10811881|SpliceAid-F;Q9UNW9|NOVA2|s96|9789075|SpliceAid-F	45	0.771958	Q9UNW9	NOVA2	#N/A
Q9NR90_DAZ3	SORBS1.GRCh38.10.95321963.95339327..1	4859-5554	-	71.27	-1.47	1	-	0	Q9NR90|DAZ3|049|31724725|RBNS_ENCODE,Q9NR90|DAZ3|048|31724725|RBNS_ENCODE;Q9NR90|DAZ3|045|31724725|RBNS_ENCODE;Q9NR90|DAZ3|044|31724725|RBNS_ENCODE;Q9NR90|DAZ3|047|31724725|RBNS_ENCODE	21	0.771917	Q9NR90	DAZ3	#N/A
Q13242_SRSF9	SORBS1.GRCh38.10.95321963.95339327..1	2791-3486	-	70.91	-1.48	1	PF00076	2	Q13242|SRSF9|HepG2.SRSF9.0.291|31226278|eCLIP_ENCODE,Q13242|SRSF9|1257|12024014|SpliceAid-F,Q13242|SRSF9|starBase_1|26876937|PAR-CLIP,Q13242|SRSF9|M065_0.6|23846655|cisBP-RNA,Q|NA|NA|NA|NA;Q13242|SRSF9|394|31724725|RBNS_ENCODE,Q13242|SRSF9|395|31724725|RBNS_ENCODE	46	0.771625	Q13242	SRSF9	1
O00571_DDX3X	CAMK2D.GRCh38.4.113500463.113509675..1	5521-5890	-	30.85	-1.48	1	PF00270,PF00271	2	O00571|DDX3X|HepG2.DDX3X.2.117|31226278|eCLIP_ENCODE,O00571|DDX3X|HepG2.DDX3X.6.72|31226278|eCLIP_ENCODE,O00571|DDX3X|HepG2.DDX3X.8.82|31226278|eCLIP_ENCODE	2	0.771625	O00571	DDX3X	#N/A
P52597_HNRNPF	PDLIM3.GRCh38.4.185506522.185514337..1	2668-2981	-	23.98	-1.48	1	PF00076,PF08080	3	P52597|HNRNPF|gugkau|22574288|RBPMap,P52597|HNRNPF|815|19506027|SpliceAid-F,P52597|HNRNPF|1331|12612063|AEDB,P52597|HNRNPF|817|12612063|SpliceAid-F,P52597|HNRNPF|836|NA|NA	6	0.771625	P52597	HNRNPF	#N/A
Q08J23_NSUN2	CAMK2D.GRCh38.4.113500463.113509675..1	2037-2406	-	30.77	-1.48	1	PF01189	1	Q08J23|NSUN2|K562.NSUN2.5.40|31226278|eCLIP_ENCODE;Q08J23|NSUN2|K562.NSUN2.1.42|31226278|eCLIP_ENCODE	3	0.7715	Q08J23	NSUN2	#N/A
Q9UL40_ZNF346	SORBS1.GRCh38.10.95321963.95339327..1	2791-3486	-	70.73	-1.49	1	PF12874	3	Q9UL40|ZNF346|481|24521053|PDB;Q9UL40|ZNF346|388|24521053|PDB	53	0.771458	Q9UL40	ZNF346	#N/A
P26378_ELAVL4	SORBS1.GRCh38.10.95321963.95339327..1	11799-12494	-	70.37	-1.49	1	-	0	P26378|ELAVL4|M313_0.6|19846595|RIP-Chip	14	0.771167	P26378	ELAVL4	#N/A
Q6XE24_RBMS3	EYA4.GRCh38.6.133523056.133529530.1	775-1034	-	17.1	-1.49	1	PF00076	2	Q6XE24|RBMS3|327|31724725|RBNS_ENCODE	2	0.771167	Q6XE24	RBMS3	1
Q92917_GPKOW	PDLIM3.GRCh38.4.185506522.185514337..1	2668-2981	-	23.62	-1.49	1	-	0	Q92917|GPKOW|K562.GPKOW.3.229|31226278|eCLIP_ENCODE	2	0.771125	Q92917	GPKOW	#N/A
Q9UKM9_RALY	CAMK2D.GRCh38.4.113500463.113509675..1	2221-2590	-	30.3	-1.5	1	PF00076	1	Q9UKM9|RALY|M150_0.6|23846655|cisBP-RNA	6	0.770917	Q9UKM9	RALY	#N/A
Q12926_ELAVL2	PDLIM3.GRCh38.4.185506522.185514337..1	2029-2342	-	23.44	-1.5	1	PF00076,PF13893	4	Q12926|ELAVL2|1093|17035636|SpliceAid-F;Q12926|ELAVL2|UUUKKUUU|26894958|HITS-CLIP;Q12926|ELAVL2|M329_0.6|7972035|cisBP-RNA,Q12926|ELAVL2|s0|7972035|SpliceAid-F;Q12926|ELAVL2|s3|8497264|SpliceAid-F	18	0.770875	Q12926	ELAVL2	#N/A
P51114_FXR1	SORBS1.GRCh38.10.95321963.95339327..1	11799-12494	-	69.97	-1.5	1	PF12235,PF00013,PF05641	4	P51114|FXR1|UAY|27378784|PAR-CLIP;HITS-CLIP;P51114|FXR1|ACUK|23235829|PAR-CLIP;P51114|FXR1|WGGA|23235829;27378784|PAR-CLIP;HITS-CLIP	53	0.770833	P51114	FXR1	#N/A
O60812_HNRNPCL1	SORBS1.GRCh38.10.95321963.95339327..1	11466-12161	-	69.79	-1.5	1	PF00076	1	O60812|HNRNPCL1|125|31724725|RBNS_ENCODE	2	0.770708	O60812	HNRNPCL1	#N/A
P26651_ZFP36	EYA4.GRCh38.6.133523056.133529530.1	5548-5807	-	16.76	-1.5	1	PF00642,PF14608	3	P26651|ZFP36|38|18256032|cisBP-RNA,P26651|ZFP36|AUUUA|24401661|PAR-CLIP,P26651|ZFP36|UAUUUAUU|24401661|PAR-CLIP,P26651|ZFP36|M350_0.6|12324455|cisBP-RNA,P26651|ZFP36|109||NA;P26651|ZFP36|155|18367721|cisBP-RNA,P26651|ZFP36|138|18367721|cisBP-RNA,P26651|ZFP36|49|18367721|cisBP-RNA;P26651|ZFP36|M269_0.6|12324455|cisBP-RNA,P26651|ZFP36|128|18367721|cisBP-RNA,P26651|ZFP36|M263_0.6|18367721|RIP-Chip	9	0.770667	P26651	ZFP36	#N/A
P09651_HNRNPA1	EYA4.GRCh38.6.133523056.133529530.1	5548-5807	-	16.7	-1.51	1	PF00076,PF11627	3	P09651|HNRNPA1|K562.HNRNPA1.3.215|31226278|eCLIP_ENCODE;P09651|HNRNPA1|651|19404736|SpliceAid-F;P09651|HNRNPA1|646|12419255|SpliceAid-F,P09651|HNRNPA1|675|12426391|SpliceAid-F,P09651|HNRNPA1|rgnyag|22574288|RBPMap,P09651|HNRNPA1|653|19404736|SpliceAid-F,P09651|HNR|NA|NA|NA	10	0.770583	P09651	HNRNPA1	#N/A
P84103_SRSF3	SORBS1.GRCh38.10.95321963.95339327..1	4859-5554	-	69.27	-1.51	1	PF00076	1	P84103|SRSF3|UGGAC|26876937|PAR-CLIP;P84103|SRSF3|starBase_2|26876937|PAR-CLIP;P84103|SRSF3|s41|10094314|SpliceAid-F,P84103|SRSF3|1249|17036044|SpliceAid-F,P84103|SRSF3|1251|17036044|SpliceAid-F,P84103|SRSF3|starBase_1|26876937|PAR-CLIP,P84103|SRSF3|NA|NA|NA;P84103|SRSF3|starBase_4|26876937|PAR-CLIP,P84103|SRSF3|s81|10022858|SpliceAid-F,P84103|SRSF3|1245|17036044|SpliceAid-F,P84103|SRSF3|1244|170…	52	0.77025	P84103	SRSF3	1
Q9NWB1_RBFOX1	PDLIM3.GRCh38.4.185506522.185514337..1	2668-2981	-	22.97	-1.51	1	-	0	Q9NWB1|RBFOX1|M159_0.6|23846655|cisBP-RNA;Q9NWB1|RBFOX1|335|16362037|PDB,Q9NWB1|RBFOX1|620|22434879|SpliceAid-F,Q9NWB1|RBFOX1|613|17101796|SpliceAid-F,Q9NWB1|RBFOX1|616|18573872|SpliceAid-F,Q9NWB1|RBFOX1|617|NA|NA	3	0.770208	Q9NWB1	RBFOX1	#N/A
Q13242_SRSF9	EYA4.GRCh38.6.133523056.133529530.1	5548-5807	-	16.19	-1.52	1	PF00076	2	Q13242|SRSF9|HepG2.SRSF9.0.291|31226278|eCLIP_ENCODE,Q13242|SRSF9|1257|12024014|SpliceAid-F,Q13242|SRSF9|starBase_1|26876937|PAR-CLIP,Q13242|SRSF9|M065_0.6|23846655|cisBP-RNA,Q|NA|NA|NA|NA	8	0.769792	Q13242	SRSF9	1
Q8WVV9_HNRNPLL	EYA4.GRCh38.6.133523056.133529530.1	775-1034	-	16.06	-1.53	1	PF13893,PF00076	3	Q8WVV9|HNRNPLL|169|18719244|RBPDB,Q8WVV9|HNRNPLL|1054|22402488|SpliceAid-F;Q8WVV9|HNRNPLL|M169_0.6|23846655|cisBP-RNA	2	0.769583	Q8WVV9	HNRNPLL	#N/A
O95758_PTBP3	SORBS1.GRCh38.10.95321963.95339327..1	1056-1751	-	68.2	-1.53	1	PF13893,PF00076	4	O95758|PTBP3|256|31724725|RBNS_ENCODE,O95758|PTBP3|257|31724725|RBNS_ENCODE	3	0.769375	O95758	PTBP3	#N/A
P09132_SRP19	SORBS1.GRCh38.10.95321963.95339327..1	4859-5554	-	68.04	-1.54	1	PF01922	1	P09132|SRP19|547|20179341|PDB	17	0.76925	P09132	SRP19	#N/A
A0AV96_RBM47	EYA4.GRCh38.6.133523056.133529530.1	1807-2066	-	15.75	-1.54	1	PF00076	3	A0AV96|RBM47|YYUYUUUUUYWR|24898756|HITS-CLIP	8	0.769125	A0AV96	RBM47	1
O15371_EIF3D	CAMK2D.GRCh38.4.113500463.113509675..1	2577-2946	-	28.81	-1.54	1	PF05091	1	O15371|EIF3D|HepG2.EIF3D.0.116|31226278|eCLIP_ENCODE;O15371|EIF3D|HepG2.EIF3D.9.59|31226278|eCLIP_ENCODE;O15371|EIF3D|HepG2.EIF3D.7.86|31226278|eCLIP_ENCODE,O15371|EIF3D|HepG2.EIF3D.3.107|31226278|eCLIP_ENCODE	5	0.769083	O15371	EIF3D	#N/A
Q9HCE5_METTL14	CAMK2D.GRCh38.4.113500463.113509675..1	2025-2394	-	28.61	-1.55	1	-	0	Q9HCE5|METTL14|DRACH|24316715|PAR-CLIP	3	0.768833	Q9HCE5	METTL14	#N/A
Q9BX46_RBM24	EYA4.GRCh38.6.133523056.133529530.1	5548-5807	-	15.48	-1.55	1	PF00076	1	Q9BX46|RBM24|M175_0.6|23846655|cisBP-RNA,Q9BX46|RBM24|302|31724725|RBNS_ENCODE;Q9BX46|RBM24|301|31724725|RBNS_ENCODE	12	0.768708	Q9BX46	RBM24	1
Q12905_ILF2	SORBS1.GRCh38.10.95321963.95339327..1	13201-13896	-	67.34	-1.55	1	PF07528	1	Q12905|ILF2|167|31724725|RBNS_ENCODE,Q12905|ILF2|165|31724725|RBNS_ENCODE;Q12905|ILF2|166|31724725|RBNS_ENCODE	10	0.768667	Q12905	ILF2	#N/A
Q92804_TAF15	SORBS1.GRCh38.10.95321963.95339327..1	11799-12494	-	67.34	-1.55	1	PF00076,PF00641	2	Q92804|TAF15|406|31724725|RBNS_ENCODE,Q92804|TAF15|HepG2.TAF15.3.194|31226278|eCLIP_ENCODE;Q92804|TAF15|K562.TAF15.4.115|31226278|eCLIP_ENCODE;Q92804|TAF15|K562.TAF15.5.125|31226278|eCLIP_ENCODE,Q92804|TAF15|HepG2.TAF15.9.402|31226278|eCLIP_ENCODE,Q92804|TAF15|GGUAAGU|22081015|PAR-CLIP;Q92804|TAF15|HepG2.TAF15.8.128|31226278|eCLIP_ENCODE	27	0.768667	Q92804	TAF15	#N/A
Q92879_CELF1	PDLIM3.GRCh38.4.185506522.185514337..1	7489-7802	-	21.8	-1.55	1	PF00076	3	Q92879|CELF1|ugcug|19296853|RBPMap	8	0.768625	Q92879	CELF1	#N/A
P61011_SRP54	CAMK2D.GRCh38.4.113500463.113509675..1	2589-2958	-	28.15	-1.56	1	PF00448,PF02881	2	P61011|SRP54|456|12244299|PDB	4	0.76825	P61011	SRP54	#N/A
Q01085_TIAL1	PDLIM3.GRCh38.4.185506522.185514337..1	7504-7817	-	21.5	-1.56	1	PF00076	3	Q01085|TIAL1|M310_0.6|17682065|RIP-Chip	2	0.768208	Q01085	TIAL1	1
Q9UHX1_PUF60	EYA4.GRCh38.6.133523056.133529530.1	775-1034	-	15.06	-1.57	1	PF00076	2	Q9UHX1|PUF60|258|31724725|RBNS_ENCODE,Q9UHX1|PUF60|259|31724725|RBNS_ENCODE	4	0.768083	Q9UHX1	PUF60	#N/A
Q92879_CELF1	SORBS1.GRCh38.10.95321963.95339327..1	4873-5568	-	66.6	-1.57	1	PF00076	3	Q92879|CELF1|ugcug|19296853|RBPMap;Q92879|CELF1|026|31724725|RBNS_ENCODE,Q92879|CELF1|025|31724725|RBNS_ENCODE,Q92879|CELF1|478|20947024|PDB,Q92879|CELF1|522|20947024|PDB,Q92879|CELF1|592|12649496|SpliceAi	30	0.768042	Q92879	CELF1	#N/A
Q7Z739_YTHDF3	CAMK2D.GRCh38.4.113500463.113509675..1	5521-5890	-	27.97	-1.57	1	PF04146	2	Q7Z739|YTHDF3|DRACH|27602518|iCLIP	3	0.768	Q7Z739	YTHDF3	#N/A
Q7Z739_YTHDF3	EYA4.GRCh38.6.133523056.133529530.1	2452-2711	-	14.78	-1.58	1	PF04146	2	Q7Z739|YTHDF3|DRACH|27602518|iCLIP	2	0.767667	Q7Z739	YTHDF3	#N/A
P62633_CNBP	SORBS1.GRCh38.10.95321963.95339327..1	2791-3486	-	66.04	-1.58	1	PF00098	7	P62633|CNBP||NA|NA;P62633|CNBP|UGGAGNW|28329689|PAR-CLIP,P62633|CNBP||NA|NA	14	0.767583	P62633	CNBP	#N/A
O43251_RBFOX2	SORBS1.GRCh38.10.95321963.95339327..1	4859-5554	-	65.97	-1.58	1	PF12414,PF00076	2	O43251|RBFOX2|275|31724725|RBNS_ENCODE	2	0.767542	O43251	RBFOX2	#N/A
P26196_DDX6	EYA4.GRCh38.6.133523056.133529530.1	775-1034	-	14.68	-1.58	1	PF00270,PF00271	2	P26196|DDX6|HepG2.DDX6.0.47|31226278|eCLIP_ENCODE,P26196|DDX6|K562.DDX6.0.108|31226278|eCLIP_ENCODE,P26196|DDX6|K562.DDX6.2.68|31226278|eCLIP_ENCODE	2	0.767542	P26196	DDX6	#N/A
P09651_HNRNPA1	PDLIM3.GRCh38.4.185506522.185514337..1	2668-2981	-	20.91	-1.58	1	PF00076,PF11627	3	P09651|HNRNPA1|651|19404736|SpliceAid-F;P09651|HNRNPA1|646|12419255|SpliceAid-F,P09651|HNRNPA1|675|12426391|SpliceAid-F,P09651|HNRNPA1|rgnyag|22574288|RBPMap,P09651|HNRNPA1|653|19404736|SpliceAid-F,P09651|HNR|NA|NA|NA	16	0.767417	P09651	HNRNPA1	#N/A
P35637_FUS	EYA4.GRCh38.6.133523056.133529530.1	775-1034	-	14.49	-1.59	1	PF00641,PF00076	2	P35637|FUS|AAUGUG|25995189|HITS-CLIP,P35637|FUS|GUGUU|25995189|HITS-CLIP,P35637|FUS|s31|11098054|SpliceAid-F,P35637|FUS|UGGUU|25995189|HITS-CLIP;P35637|FUS|1061|11098054|SpliceAid-F;P35637|FUS|101|31724725|RBNS_ENCODE,P35637|FUS|1060|11098054|SpliceAid-F	8	0.76725	P35637	FUS	#N/A
Q96I24_FUBP3	EYA4.GRCh38.6.133523056.133529530.1	775-1034	-	14.25	-1.6	1	PF00013,PF07650	5	Q96I24|FUBP3|HepG2.FUBP3.1.244|31226278|eCLIP_ENCODE	8	0.766875	Q96I24	FUBP3	#N/A
P46782_RPS5	SORBS1.GRCh38.10.95321963.95339327..1	2791-3486	-	65	-1.6	1	PF00177	1	P46782|RPS5|K562.RPS5.1.215|31226278|eCLIP_ENCODE;P46782|RPS5|HepG2.RPS5.1.119|31226278|eCLIP_ENCODE	6	0.76675	P46782	RPS5	#N/A
Q9UKM9_RALY	EYA4.GRCh38.6.133523056.133529530.1	2581-2840	-	14.07	-1.6	1	PF00076	1	Q9UKM9|RALY|M150_0.6|23846655|cisBP-RNA	5	0.766625	Q9UKM9	RALY	#N/A
P61978_HNRNPK	SORBS1.GRCh38.10.95321963.95339327..1	1042-1737	-	64.57	-1.61	1	PF00013,PF08067	4	P61978|HNRNPK|141|31724725|RBNS_ENCODE,P61978|HNRNPK|139|31724725|RBNS_ENCODE	4	0.766375	P61978	HNRNPK	#N/A
Q9NR90_DAZ3	EYA4.GRCh38.6.133523056.133529530.1	5548-5807	-	13.73	-1.61	1	-	0	Q9NR90|DAZ3|049|31724725|RBNS_ENCODE,Q9NR90|DAZ3|048|31724725|RBNS_ENCODE;Q9NR90|DAZ3|045|31724725|RBNS_ENCODE	7	0.766083	Q9NR90	DAZ3	#N/A
O95319_CELF2	SORBS1.GRCh38.10.95321963.95339327..1	4859-5554	-	64.01	-1.62	1	PF00076	3	O95319|CELF2|1-THTATGT|NA|NA,O95319|CELF2|NA|NA|NA	2	0.765917	O95319	CELF2	#N/A
Q92917_GPKOW	EYA4.GRCh38.6.133523056.133529530.1	775-1034	-	13.56	-1.62	1	-	0	Q92917|GPKOW|K562.GPKOW.7.41|31226278|eCLIP_ENCODE,Q92917|GPKOW|K562.GPKOW.2.60|31226278|eCLIP_ENCODE;Q92917|GPKOW|K562.GPKOW.3.229|31226278|eCLIP_ENCODE	6	0.765833	Q92917	GPKOW	#N/A
P07910_HNRNPC	CAMK2D.GRCh38.4.113500463.113509675..1	2025-2394	-	26.19	-1.62	1	PF00076	1	P07910|HNRNPC|722|12509468|SpliceAid-F	3	0.765792	P07910	HNRNPC	1
Q9H9Z2_LIN28A	SORBS1.GRCh38.10.95321963.95339327..1	2430-3125	-	63.59	-1.63	1	-	0	Q9H9Z2|LIN28A|AYYHY|23481595|PAR-CLIP	19	0.765542	Q9H9Z2	LIN28A	1
Q9BRL6_SRSF8	EYA4.GRCh38.6.133523056.133529530.1	799-1058	-	13.16	-1.63	1	PF00076	1	Q9BRL6|SRSF8|392|31724725|RBNS_ENCODE;Q9BRL6|SRSF8|391|31724725|RBNS_ENCODE	5	0.76525	Q9BRL6	SRSF8	1
P09651_HNRNPA1	SORBS1.GRCh38.10.95321963.95339327..1	4859-5554	-	63.06	-1.64	1	PF00076,PF11627	3	P09651|HNRNPA1|651|19404736|SpliceAid-F;P09651|HNRNPA1|K562.HNRNPA1.3.215|31226278|eCLIP_ENCODE;P09651|HNRNPA1|688|10406810|SpliceAid-F,P09651|HNRNPA1|guaguagu|22574288|RBPMap	61	0.765125	P09651	HNRNPA1	#N/A
Q86U06_RBM23	CAMK2D.GRCh38.4.113500463.113509675..1	2589-2958	-	25.66	-1.64	1	PF00076	2	Q86U06|RBM23|299|31724725|RBNS_ENCODE	2	0.765125	Q86U06	RBM23	1
Q8NHQ9_DDX55	EYA4.GRCh38.6.133523056.133529530.1	799-1058	-	13.1	-1.64	1	PF00270,PF00271,PF13959,PF04851	4	Q8NHQ9|DDX55|HepG2.DDX55.4.55|31226278|eCLIP_ENCODE;Q8NHQ9|DDX55|K562.DDX55.7.78|31226278|eCLIP_ENCODE,Q8NHQ9|DDX55|HepG2.DDX55.5.65|31226278|eCLIP_ENCODE;Q8NHQ9|DDX55|K562.DDX55.3.50|31226278|eCLIP_ENCODE,Q8NHQ9|DDX55|HepG2.DDX55.8.104|31226278|eCLIP_ENCODE;Q8NHQ9|DDX55|K562.DDX55.6.51|31226278|eCLIP_ENCODE	4	0.765125	Q8NHQ9	DDX55	#N/A
Q96AE4_FUBP1	SORBS1.GRCh38.10.95321963.95339327..1	11799-12494	-	62.99	-1.64	1	PF00013,PF07650,PF09005	8	Q96AE4|FUBP1|096|31724725|RBNS_ENCODE;Q96AE4|FUBP1|098|31724725|RBNS_ENCODE	4	0.765083	Q96AE4	FUBP1	#N/A
P52298_NCBP2	SORBS1.GRCh38.10.95321963.95339327..1	15-710	-	62.93	-1.64	1	PF00076	1	P52298|NCBP2|HepG2.NCBP2.5.83|31226278|eCLIP_ENCODE;P52298|NCBP2|K562.NCBP2.0.66|31226278|eCLIP_ENCODE	5	0.765	P52298	NCBP2	#N/A
Q9UNW9_NOVA2	EYA4.GRCh38.6.133523056.133529530.1	1807-2066	-	12.88	-1.64	1	PF00013	3	Q9UNW9|NOVA2|s95|9789075|SpliceAid-F;Q9UNW9|NOVA2|s29|9789075|SpliceAid-F;Q9UNW9|NOVA2|s96|9789075|SpliceAid-F	6	0.764833	Q9UNW9	NOVA2	#N/A
O95758_PTBP3	EYA4.GRCh38.6.133523056.133529530.1	1807-2066	-	12.79	-1.65	1	PF13893,PF00076	4	O95758|PTBP3|256|31724725|RBNS_ENCODE,O95758|PTBP3|257|31724725|RBNS_ENCODE	2	0.764667	O95758	PTBP3	#N/A
P08579_SNRPB2	SORBS1.GRCh38.10.95321963.95339327..1	2791-3486	-	62.45	-1.65	1	-	0	P08579|SNRPB2|504|9716128|PDB	5	0.764625	P08579	SNRPB2	#N/A
P29558_RBMS1	SORBS1.GRCh38.10.95321963.95339327..1	13201-13896	-	62.09	-1.66	1	PF00076	2	P29558|RBMS1|M143_0.6|23846655|cisBP-RNA	2	0.764333	P29558	RBMS1	1
Q15637_SF1	SORBS1.GRCh38.10.95321963.95339327..1	11452-12147	-	62.03	-1.66	1	PF00013,PF00098	2	Q15637|SF1|1209|24722255|SpliceAid-F,Q15637|SF1|1184|9512519|SpliceAid-F;Q15637|SF1|349|31724725|RBNS_ENCODE,Q15637|SF1|348|31724725|RBNS_ENCODE,Q15637|SF1|347|31724725|RBNS_ENCODE,Q15637|SF1|1198|11438677|SpliceAid-F,Q15637|SF1|120|11691992|RBPDB,Q1563|NA|NA|NA|NA	2	0.76425	Q15637	SF1	#N/A
Q13595_TRA2A	CAMK2D.GRCh38.4.113500463.113509675..1	4429-4798	-	24.91	-1.66	1	PF00076	1	Q13595|TRA2A|1075|12403832|SpliceAid-F,Q13595|TRA2A|gaagaggaag|19296853|RBPMap;Q13595|TRA2A|K562.TRA2A.4.144|31226278|eCLIP_ENCODE;Q13595|TRA2A|starBase_1|22955616|eCLIP,Q13595|TRA2A|425|31724725|RBNS_ENCODE,Q13595|TRA2A|1328|12913074|AEDB,Q13595|TRA2A|s76|9546399|SpliceAid-F,Q13595|TRA2A|s77|954639|NA;Q13595|TRA2A|HepG2.TRA2A.2.92|31226278|eCLIP_ENCODE	5	0.764208	Q13595	TRA2A	1
Q9UHB9_SRP68	EYA4.GRCh38.6.133523056.133529530.1	775-1034	-	12.34	-1.66	1	-	0	Q9UHB9|SRP68|570|24700861|PDB	9	0.764	Q9UHB9	SRP68	#N/A
Q16629_SRSF7	PDLIM3.GRCh38.4.185506522.185514337..1	2668-2981	-	18.13	-1.67	1	PF00076	1	Q16629|SRSF7|585|8769651|SpliceAid-F,Q16629|SRSF7|starBase_1|26876937|PAR-CLIP;Q16629|SRSF7|K562.SRSF7.0.165|31226278|eCLIP_ENCODE;Q16629|SRSF7|HepG2.SRSF7.6.98|31226278|eCLIP_ENCODE,Q16629|SRSF7|K562.SRSF7.1.84|31226278|eCLIP_ENCODE,Q16629|SRSF7|acgagagay|19296853|RBPMap,Q16629|SRSF7|s45|10094314|SpliceAi;Q16629|SRSF7|starBase_1|26876937|PAR-CLIP;Q16629|SRSF7|HepG2.SRSF7.8.406|31226278|eCLIP_ENC…	10	0.763625	Q16629	SRSF7	1
Q96I24_FUBP3	SORBS1.GRCh38.10.95321963.95339327..1	1056-1751	-	61.15	-1.68	1	PF00013,PF07650	5	Q96I24|FUBP3|HepG2.FUBP3.1.244|31226278|eCLIP_ENCODE	24	0.763542	Q96I24	FUBP3	#N/A
O75494_SRSF10	PDLIM3.GRCh38.4.185506522.185514337..1	2029-2342	-	17.95	-1.68	1	PF00076	1	O75494|SRSF10|s104|19561594|SpliceAid-F,O75494|SRSF10|M087_0.6|23846655|cisBP-RNA,O75494|SRSF10|M086_0.6|23846655|cisBP-RNA,O75494|SRSF10|M019_0.6|23846655|cisBP-RNA,O75494|NA|NA|NA|NA;O75494|SRSF10|AGGACMG|26876937|PAR-CLIP,O75494|SRSF10|163|18794844|RBPDB,O75494|SRSF10|s98|12419250|SpliceAid-F,O75494|SRSF10|1262|18794844|SpliceAid-F,O75494|SRSF10|NA|NA|NA	5	0.763375	O75494	SRSF10	1
P26368_U2AF2	EYA4.GRCh38.6.133523056.133529530.1	799-1058	-	11.89	-1.68	1	PF00076	3	P26368|U2AF2|HepG2.U2AF2.6.198|31226278|eCLIP_ENCODE,P26368|U2AF2|HepG2.U2AF2.7.614|31226278|eCLIP_ENCODE,P26368|U2AF2|HepG2.U2AF2.9.191|31226278|eCLIP_ENCODE,P26368|U2AF2|HepG|NA|NA;P26368|U2AF2|YURYRGUGAGC|29650551|iCLIP;P26368|U2AF2|HepG2.U2AF2.8.652|31226278|eCLIP_ENCODE,P26368|U2AF2|HepG2.U2AF2.5.654|31226278|eCLIP_ENCODE,P26368|U2AF2|UUUCUU|25326705|HITS-CLIP,P26368|U2AF2|HepG2.U2AF2.3.683|…	5	0.763333	P26368	U2AF2	#N/A
P83369_LSM11	PDLIM3.GRCh38.4.185506522.185514337..1	2668-2981	-	17.85	-1.68	1	-	0	P83369|LSM11|HepG2.LSM11.3.123|31226278|eCLIP_ENCODE,P83369|LSM11|K562.LSM11.8.72|31226278|eCLIP_ENCODE,P83369|LSM11|K562.LSM11.4.75|31226278|eCLIP_ENCODE;P83369|LSM11|HepG2.LSM11.6.103|31226278|eCLIP_ENCODE;P83369|LSM11|K562.LSM11.5.109|31226278|eCLIP_ENCODE	3	0.763208	P83369	LSM11	#N/A
Q16630_CPSF6	EYA4.GRCh38.6.133523056.133529530.1	5314-5573	-	11.72	-1.69	1	PF00076	1	Q16630|CPSF6|K562.CPSF6.4.106|31226278|eCLIP_ENCODE	2	0.763083	Q16630	CPSF6	#N/A
P51991_HNRNPA3	SORBS1.GRCh38.10.95321963.95339327..1	11466-12161	-	60.37	-1.69	1	PF00076	2	P51991|HNRNPA3|123|12415010|RBPDB	3	0.762917	P51991	HNRNPA3	#N/A
Q96EP5_DAZAP1	PDLIM3.GRCh38.4.185506522.185514337..1	2668-2981	-	17.63	-1.69	1	PF00076	2	Q96EP5|DAZAP1|599|24452013|SpliceAid-F,Q96EP5|DAZAP1|M013_0.6|23846655|cisBP-RNA,Q96EP5|DAZAP1|uagkwwr|18391021|RBPMap;Q96EP5|DAZAP1|597|24452013|SpliceAid-F,Q96EP5|DAZAP1|051|31724725|RBNS_ENCODE	3	0.762917	Q96EP5	DAZAP1	#N/A
Q16629_SRSF7	SORBS1.GRCh38.10.95321963.95339327..1	2430-3125	-	60.23	-1.69	1	PF00076	1	Q16629|SRSF7|starBase_1|26876937|PAR-CLIP;Q16629|SRSF7|589|11096110|SpliceAid-F,Q16629|SRSF7|1360|11096110|AEDB,Q16629|SRSF7|K562.SRSF7.7.98|31226278|eCLIP_ENCODE,Q16629|SRSF7|HepG2.SRSF7.7.107|31226278|eCLIP_ENCODE,Q1|NA|NA|NA|NA;Q16629|SRSF7|HepG2.SRSF7.8.406|31226278|eCLIP_ENCODE;Q16629|SRSF7|HepG2.SRSF7.6.98|31226278|eCLIP_ENCODE,Q16629|SRSF7|K562.SRSF7.1.84|31226278|eCLIP_ENCODE,Q16629|SRSF7…	33	0.762792	Q16629	SRSF7	1
P43243_MATR3	MYL6.GRCh38.12.56160243.56161550.1	476-529	-	58.12	2.31	1	-	0	P43243|MATR3|M036_0.6|23846655|cisBP-RNA	1	0.762708	P43243	MATR3	#N/A
P62995_TRA2B	CAMK2D.GRCh38.4.113500463.113509675..1	4429-4798	-	23.22	-1.71	1	PF00076	1	P62995|TRA2B|aaguguu|19296853|RBPMap	2	0.762083	P62995	TRA2B	1
Q9UNW9_NOVA2	SORBS1.GRCh38.10.95321963.95339327..1	4873-5568	-	59.32	-1.71	1	PF00013	3	Q9UNW9|NOVA2|1133|10676814|SpliceAid-F,Q9UNW9|NOVA2|492|10676814|PDB,Q9UNW9|NOVA2|564|10676814|PDB,Q9UNW9|NOVA2|s28|10811881|SpliceAid-F;Q9UNW9|NOVA2|s95|9789075|SpliceAid-F;Q9UNW9|NOVA2|s29|9789075|SpliceAid-F	33	0.762042	Q9UNW9	NOVA2	#N/A
P14866_HNRNPL	CAMK2D.GRCh38.4.113500463.113509675..1	5521-5890	-	22.99	-1.72	1	PF13893,PF00076	4	P14866|HNRNPL|144|31724725|RBNS_ENCODE;P14866|HNRNPL|motif_1|24164894|HITS-CLIP	2	0.761792	P14866	HNRNPL	#N/A
Q86U44_METTL3	CAMK2D.GRCh38.4.113500463.113509675..1	5521-5890	-	22.86	-1.72	1	-	0	Q86U44|METTL3|DRACH|24316715|PAR-CLIP	3	0.761625	Q86U44	METTL3	#N/A
P09132_SRP19	CAMK2D.GRCh38.4.113500463.113509675..1	2773-3142	-	22.69	-1.73	1	PF01922	1	P09132|SRP19|547|20179341|PDB	4	0.761417	P09132	SRP19	#N/A
Q92917_GPKOW	SORBS1.GRCh38.10.95321963.95339327..1	4859-5554	-	58.39	-1.73	1	-	0	Q92917|GPKOW|K562.GPKOW.3.229|31226278|eCLIP_ENCODE	6	0.76125	Q92917	GPKOW	#N/A
P51513_NOVA1	CAMK2D.GRCh38.4.113500463.113509675..1	2577-2946	-	22.43	-1.73	1	PF00013	3	P51513|NOVA1|212|31724725|RBNS_ENCODE,P51513|NOVA1|s27|10811881|SpliceAid-F,P51513|NOVA1|459|21742260|PDB,P51513|NOVA1|440|21742260|PDB,P51513|NOVA1|1378|15367696|AEDB,P5|NA|NA|NA|NA	6	0.761083	P51513	NOVA1	#N/A
Q9UKM9_RALY	SORBS1.GRCh38.10.95321963.95339327..1	11466-12161	-	57.56	-1.75	1	PF00076	1	Q9UKM9|RALY|M150_0.6|23846655|cisBP-RNA	4	0.760583	Q9UKM9	RALY	#N/A
Q01844_EWSR1	SORBS1.GRCh38.10.95321963.95339327..1	6955-7650	-	57.5	-1.75	1	PF00641,PF00076	2	Q01844|EWSR1|088|31724725|RBNS_ENCODE,Q01844|EWSR1|087|31724725|RBNS_ENCODE,Q01844|EWSR1|089|31724725|RBNS_ENCODE,Q01844|EWSR1|086|31724725|RBNS_ENCODE;Q01844|EWSR1|BUGGBNNB|https://doi.org/10.1101/034215|PAR-CLIP	9	0.7605	Q01844	EWSR1	#N/A
O15504_NUP42	CAMK2D.GRCh38.4.113500463.113509675..1	2577-2946	-	21.47	-1.76	1	-	0	O15504|NUP42|214|31724725|RBNS_ENCODE,O15504|NUP42|219|31724725|RBNS_ENCODE	4	0.759917	O15504	NUP42	#N/A
O95758_PTBP3	CAMK2D.GRCh38.4.113500463.113509675..1	2577-2946	-	21.43	-1.76	1	PF13893,PF00076	4	O95758|PTBP3|256|31724725|RBNS_ENCODE,O95758|PTBP3|257|31724725|RBNS_ENCODE	5	0.759833	O95758	PTBP3	#N/A
Q9BZC1_CELF4	EYA4.GRCh38.6.133523056.133529530.1	904-1163	-	9.45	-1.77	1	-	0	Q9BZC1|CELF4|M004_0.6|23846655|cisBP-RNA	4	0.759667	Q9BZC1	CELF4	#N/A
Q92879_CELF1	EYA4.GRCh38.6.133523056.133529530.1	775-1034	-	9.39	-1.77	1	PF00076	3	Q92879|CELF1|026|31724725|RBNS_ENCODE,Q92879|CELF1|025|31724725|RBNS_ENCODE,Q92879|CELF1|478|20947024|PDB,Q92879|CELF1|522|20947024|PDB,Q92879|CELF1|592|12649496|SpliceAi;Q92879|CELF1|ugcug|19296853|RBPMap	13	0.759542	Q92879	CELF1	#N/A
Q9BYX4_IFIH1	MYL6.GRCh38.12.56160243.56161550.1	476-529	-	56.65	2.22	1	-	0	Q9BYX4|IFIH1|391|23273991|PDB,Q9BYX4|IFIH1|546|23273991|PDB	1	0.75925	Q9BYX4	IFIH1	#N/A
Q9BUJ2_HNRNPUL1	CAMK2D.GRCh38.4.113500463.113509675..1	2037-2406	-	20.95	-1.78	1	PF13671,PF00622,PF02037	3	Q9BUJ2|HNRNPUL1|HepG2.HNRNPUL1.5.66|31226278|eCLIP_ENCODE;Q9BUJ2|HNRNPUL1|K562.HNRNPUL1.0.47|31226278|eCLIP_ENCODE	4	0.75925	Q9BUJ2	HNRNPUL1	#N/A
Q06787_FMR1	CAMK2D.GRCh38.4.113500463.113509675..1	2589-2958	-	20.9	-1.78	1	PF12235,PF00013,PF05641	4	Q06787|FMR1|UAY|27378784|PAR-CLIP;HITS-CLIP;Q06787|FMR1|WGGA|23235829;27378784|PAR-CLIP;HITS-CLIP;Q06787|FMR1|ACUK|23235829|PAR-CLIP;Q06787|FMR1|K562.FMR1.5.64|31226278|eCLIP_ENCODE,Q06787|FMR1|K562.FMR1.4.105|31226278|eCLIP_ENCODE,Q06787|FMR1|450|21642970|PDB	56	0.759208	Q06787	FMR1	#N/A
Q9NR90_DAZ3	PDLIM3.GRCh38.4.185506522.185514337..1	7504-7817	-	14.93	-1.78	1	-	0	Q9NR90|DAZ3|049|31724725|RBNS_ENCODE,Q9NR90|DAZ3|048|31724725|RBNS_ENCODE;Q9NR90|DAZ3|045|31724725|RBNS_ENCODE;Q9NR90|DAZ3|047|31724725|RBNS_ENCODE;Q9NR90|DAZ3|046|31724725|RBNS_ENCODE	8	0.759208	Q9NR90	DAZ3	#N/A
Q9BYJ9_YTHDF1	CAMK2D.GRCh38.4.113500463.113509675..1	2577-2946	-	20.82	-1.78	1	PF04146	1	Q9BYJ9|YTHDF1|DRACH|27602518|iCLIP	3	0.759083	Q9BYJ9	YTHDF1	#N/A
P26651_ZFP36	CAMK2D.GRCh38.4.113500463.113509675..1	2589-2958	-	20.58	-1.79	1	PF00642,PF14608	3	P26651|ZFP36|38|18256032|cisBP-RNA,P26651|ZFP36|AUUUA|24401661|PAR-CLIP,P26651|ZFP36|UAUUUAUU|24401661|PAR-CLIP,P26651|ZFP36|M350_0.6|12324455|cisBP-RNA,P26651|ZFP36|109||NA;P26651|ZFP36|M269_0.6|12324455|cisBP-RNA,P26651|ZFP36|128|18367721|cisBP-RNA,P26651|ZFP36|M263_0.6|18367721|RIP-Chip;P26651|ZFP36|155|18367721|cisBP-RNA,P26651|ZFP36|138|18367721|cisBP-RNA,P26651|ZFP36|49|18367721|cisBP-RNA	18	0.758792	P26651	ZFP36	#N/A
Q05519_SRSF11	SORBS1.GRCh38.10.95321963.95339327..1	9023-9718	-	55.1	-1.8	1	PF00076	1	Q05519|SRSF11|401|31724725|RBNS_ENCODE	3	0.758542	Q05519	SRSF11	1
Q9UL40_ZNF346	CAMK2D.GRCh38.4.113500463.113509675..1	4429-4798	-	20.32	-1.8	1	PF12874	3	Q9UL40|ZNF346|481|24521053|PDB;Q9UL40|ZNF346|388|24521053|PDB	14	0.758458	Q9UL40	ZNF346	#N/A
Q969Z0_TBRG4	CAMK2D.GRCh38.4.113500463.113509675..1	6269-6638	-	20.27	-1.8	1	PF08368,PF06743,PF08373	3	Q969Z0|TBRG4|K562.TBRG4.3.75|31226278|eCLIP_ENCODE;Q969Z0|TBRG4|K562.TBRG4.1.40|31226278|eCLIP_ENCODE	7	0.758417	Q969Z0	TBRG4	#N/A
Q9Y5A9_YTHDF2	PDLIM3.GRCh38.4.185506522.185514337..1	2668-2981	-	14.32	-1.8	1	PF04146	1	Q9Y5A9|YTHDF2|DRACH|27602518|iCLIP	2	0.758375	Q9Y5A9	YTHDF2	#N/A
Q15717_ELAVL1	CAMK2D.GRCh38.4.113500463.113509675..1	4429-4798	-	20.12	-1.8	1	PF00076	3	Q15717|ELAVL1|M327_0.6|14981256|RIP-Chip	15	0.758208	Q15717	ELAVL1	#N/A
Q92804_TAF15	EYA4.GRCh38.6.133523056.133529530.1	775-1034	-	8.38	-1.81	1	PF00076,PF00641	2	Q92804|TAF15|HepG2.TAF15.8.128|31226278|eCLIP_ENCODE;Q92804|TAF15|K562.TAF15.4.115|31226278|eCLIP_ENCODE;Q92804|TAF15|406|31724725|RBNS_ENCODE,Q92804|TAF15|HepG2.TAF15.3.194|31226278|eCLIP_ENCODE	5	0.758042	Q92804	TAF15	#N/A
P83369_LSM11	SORBS1.GRCh38.10.95321963.95339327..1	4859-5554	-	54.46	-1.81	1	-	0	P83369|LSM11|HepG2.LSM11.6.103|31226278|eCLIP_ENCODE;P83369|LSM11|K562.LSM11.5.109|31226278|eCLIP_ENCODE;P83369|LSM11|HepG2.LSM11.5.82|31226278|eCLIP_ENCODE	7	0.758	P83369	LSM11	#N/A
Q9BX46_RBM24	SORBS1.GRCh38.10.95321963.95339327..1	9384-10079	-	54.2	-1.81	1	PF00076	1	Q9BX46|RBM24|M175_0.6|23846655|cisBP-RNA,Q9BX46|RBM24|302|31724725|RBNS_ENCODE;Q9BX46|RBM24|301|31724725|RBNS_ENCODE	38	0.757792	Q9BX46	RBM24	1
P10155_RO60	CAMK2D.GRCh38.4.113500463.113509675..1	2589-2958	-	19.68	-1.82	1	-	0	P10155|RO60|K562.TROVE2.3.64|31226278|eCLIP_ENCODE;P10155|RO60|K562.TROVE2.9.70|31226278|eCLIP_ENCODE,P10155|RO60|HepG2.TROVE2.0.42|31226278|eCLIP_ENCODE;P10155|RO60|UUUUUUUUUGAGA|26382853|iCLIP;P10155|RO60|UGAUCACAAC|26382853|iCLIP,P10155|RO60|UCUCCACUCC|26382853|iCLIP,P10155|RO60|UUGUUCUACU|26382853|iCLIP,P10155|RO60|UCUUUGUUCC|26382853|iCLIP	9	0.757667	P10155	RO60	#N/A
Q8N6W0_CELF5	SORBS1.GRCh38.10.95321963.95339327..1	11799-12494	-	53.68	-1.82	1	-	0	Q8N6W0|CELF5|M157_0.6|23846655|cisBP-RNA	8	0.757375	Q8N6W0	CELF5	#N/A
Q15427_SF3B4	PDLIM3.GRCh38.4.185506522.185514337..1	7504-7817	-	13.55	-1.82	1	PF00076	2	Q15427|SF3B4|K562.SF3B4.0.254|31226278|eCLIP_ENCODE,Q15427|SF3B4|HepG2.SF3B4.2.178|31226278|eCLIP_ENCODE,Q15427|SF3B4|K562.SF3B4.1.139|31226278|eCLIP_ENCODE	3	0.757333	Q15427	SF3B4	#N/A
P26378_ELAVL4	CAMK2D.GRCh38.4.113500463.113509675..1	4417-4786	-	19.09	-1.83	1	-	0	P26378|ELAVL4|M313_0.6|19846595|RIP-Chip	2	0.756917	P26378	ELAVL4	#N/A
Q07955_SRSF1	PDLIM3.GRCh38.4.185506522.185514337..1	7504-7817	-	13.24	-1.83	1	PF00076	2	Q07955|SRSF1|HepG2.SRSF1.1.289|31226278|eCLIP_ENCODE,Q07955|SRSF1|K562.SRSF1.3.322|31226278|eCLIP_ENCODE;Q07955|SRSF1|1-CCAACHTGG|NA|NA,Q07955|SRSF1|NA|NA|NA,Q07955|SRSF1|1-CCAGCCT|NA|NA,Q07955|SRSF1|NA|NA|NA;Q07955|SRSF1|1222|19910374|SpliceAid-F,Q07955|SRSF1|1216|17144911|SpliceAid-F,Q07955|SRSF1|1228|11925564|SpliceAid-F,Q07955|SRSF1|1310|12829008|AEDB,Q07955|SRSF1|1224|183|NA;Q07955|SRSF1|137…	26	0.756917	Q07955	SRSF1	1
Q9NW64_RBM22	SORBS1.GRCh38.10.95321963.95339327..1	4873-5568	-	52.89	-1.84	1	PF00076	1	Q9NW64|RBM22|K562.RBM22.5.111|31226278|eCLIP_ENCODE;Q9NW64|RBM22|HepG2.RBM22.1.133|31226278|eCLIP_ENCODE;Q9NW64|RBM22|HepG2.RBM22.3.202|31226278|eCLIP_ENCODE,Q9NW64|RBM22|K562.RBM22.3.104|31226278|eCLIP_ENCODE;Q9NW64|RBM22|HepG2.RBM22.6.136|31226278|eCLIP_ENCODE;Q9NW64|RBM22|K562.RBM22.1.48|31226278|eCLIP_ENCODE;Q9NW64|RBM22|K562.RBM22.0.86|31226278|eCLIP_ENCODE	30	0.756708	Q9NW64	RBM22	1
P46782_RPS5	CAMK2D.GRCh38.4.113500463.113509675..1	4417-4786	-	18.75	-1.84	1	PF00177	1	P46782|RPS5|K562.RPS5.1.215|31226278|eCLIP_ENCODE;P46782|RPS5|HepG2.RPS5.1.119|31226278|eCLIP_ENCODE	4	0.7565	P46782	RPS5	#N/A
Q969S3_ZNF622	PDLIM3.GRCh38.4.185506522.185514337..1	2029-2342	-	12.9	-1.84	1	PF12756,PF12171,PF12874	4	Q969S3|ZNF622|K562.ZNF622.7.181|31226278|eCLIP_ENCODE;Q969S3|ZNF622|K562.ZNF622.4.62|31226278|eCLIP_ENCODE,Q969S3|ZNF622|K562.ZNF622.0.138|31226278|eCLIP_ENCODE	2	0.756458	Q969S3	ZNF622	#N/A
Q92804_TAF15	CAMK2D.GRCh38.4.113500463.113509675..1	2589-2958	-	18.6	-1.85	1	PF00076,PF00641	2	Q92804|TAF15|HepG2.TAF15.8.128|31226278|eCLIP_ENCODE;Q92804|TAF15|406|31724725|RBNS_ENCODE,Q92804|TAF15|HepG2.TAF15.3.194|31226278|eCLIP_ENCODE;Q92804|TAF15|K562.TAF15.4.115|31226278|eCLIP_ENCODE;Q92804|TAF15|K562.TAF15.5.125|31226278|eCLIP_ENCODE,Q92804|TAF15|HepG2.TAF15.9.402|31226278|eCLIP_ENCODE,Q92804|TAF15|GGUAAGU|22081015|PAR-CLIP	8	0.756333	Q92804	TAF15	#N/A
Q99729_HNRNPAB	CAMK2D.GRCh38.4.113500463.113509675..1	2589-2958	-	18.48	-1.85	1	PF00076,PF08143	3	Q99729|HNRNPAB|M301_0.6|12419250|SELEX;Q99729|HNRNPAB|76|12419250|cisBP-RNA	2	0.756167	Q99729	HNRNPAB	1
Q12926_ELAVL2	CAMK2D.GRCh38.4.113500463.113509675..1	4417-4786	-	18.08	-1.86	1	PF00076,PF13893	4	Q12926|ELAVL2|1093|17035636|SpliceAid-F;Q12926|ELAVL2|M329_0.6|7972035|cisBP-RNA,Q12926|ELAVL2|s0|7972035|SpliceAid-F;Q12926|ELAVL2|UUUKKUUU|26894958|HITS-CLIP;Q12926|ELAVL2|s3|8497264|SpliceAid-F	76	0.755667	Q12926	ELAVL2	#N/A
Q9BX46_RBM24	PDLIM3.GRCh38.4.185506522.185514337..1	1249-1562	-	12.22	-1.87	1	PF00076	1	Q9BX46|RBM24|301|31724725|RBNS_ENCODE;Q9BX46|RBM24|M175_0.6|23846655|cisBP-RNA,Q9BX46|RBM24|302|31724725|RBNS_ENCODE	11	0.7555	Q9BX46	RBM24	1
O60812_HNRNPCL1	CAMK2D.GRCh38.4.113500463.113509675..1	2025-2394	-	17.9	-1.87	1	PF00076	1	O60812|HNRNPCL1|125|31724725|RBNS_ENCODE	3	0.755458	O60812	HNRNPCL1	#N/A
Q9H0L4_CSTF2T	EYA4.GRCh38.6.133523056.133529530.1	775-1034	-	6.49	-1.88	1	PF14327,PF00076,PF14304	3	Q9H0L4|CSTF2T|AAUAAA|22813749|PAR-CLIP,Q9H0L4|CSTF2T|UGUSUB|22813749|PAR-CLIP;Q9H0L4|CSTF2T|HepG2.CSTF2T.7.694|31226278|eCLIP_ENCODE	3	0.755208	Q9H0L4	CSTF2T	#N/A
Q07955_SRSF1	SORBS1.GRCh38.10.95321963.95339327..1	11466-12161	-	50.24	-1.89	1	PF00076	2	Q07955|SRSF1|HepG2.SRSF1.1.289|31226278|eCLIP_ENCODE,Q07955|SRSF1|K562.SRSF1.3.322|31226278|eCLIP_ENCODE;Q07955|SRSF1|1222|19910374|SpliceAid-F,Q07955|SRSF1|1216|17144911|SpliceAid-F,Q07955|SRSF1|1228|11925564|SpliceAid-F,Q07955|SRSF1|1310|12829008|AEDB,Q07955|SRSF1|1224|183|NA;Q07955|SRSF1|1-CCAACHTGG|NA|NA,Q07955|SRSF1|NA|NA|NA,Q07955|SRSF1|1-CCAGCCT|NA|NA,Q07955|SRSF1|NA|NA|NA;Q07955|SRSF1|s22…	101	0.7545	Q07955	SRSF1	1
A6NFN3_RBFOX3	CAMK2D.GRCh38.4.113500463.113509675..1	4429-4798	-	17.03	-1.9	1	-	0	A6NFN3|RBFOX3|276|31724725|RBNS_ENCODE	2	0.754375	A6NFN3	RBFOX3	#N/A
Q9Y2X3_NOP58	CAMK2D.GRCh38.4.113500463.113509675..1	2589-2958	-	16.95	-1.9	1	PF01798,PF08156	2	Q9Y2X3|NOP58|CUGA|23706177|PAR-CLIP,Q9Y2X3|NOP58|RUGAUGA|23706177|PAR-CLIP	2	0.75425	Q9Y2X3	NOP58	#N/A
Q96IZ5_RBM41	CAMK2D.GRCh38.4.113500463.113509675..1	2025-2394	-	16.9	-1.9	1	-	0	Q96IZ5|RBM41|309|31724725|RBNS_ENCODE	4	0.754208	Q96IZ5	RBM41	1
Q96J87_CELF6	CAMK2D.GRCh38.4.113500463.113509675..1	2405-2774	-	16.86	-1.9	1	-	0	Q96J87|CELF6|M178_0.6|23846655|cisBP-RNA	3	0.754125	Q96J87	CELF6	#N/A
Q96I24_FUBP3	CAMK2D.GRCh38.4.113500463.113509675..1	2589-2958	-	16.52	-1.91	1	PF00013,PF07650	5	Q96I24|FUBP3|HepG2.FUBP3.1.244|31226278|eCLIP_ENCODE	39	0.753708	Q96I24	FUBP3	#N/A
Q9BRD0_BUD13	EYA4.GRCh38.6.133523056.133529530.1	775-1034	-	5.51	-1.91	1	PF09736	1	Q9BRD0|BUD13|K562.BUD13.5.387|31226278|eCLIP_ENCODE,Q9BRD0|BUD13|HepG2.BUD13.3.199|31226278|eCLIP_ENCODE;Q9BRD0|BUD13|HepG2.BUD13.5.128|31226278|eCLIP_ENCODE;Q9BRD0|BUD13|K562.BUD13.3.359|31226278|eCLIP_ENCODE,Q9BRD0|BUD13|HepG2.BUD13.2.335|31226278|eCLIP_ENCODE	5	0.753708	Q9BRD0	BUD13	#N/A
Q9NVV4_MTPAP	CAMK2D.GRCh38.4.113500463.113509675..1	5521-5890	-	16.27	-1.92	1	PF03828	1	Q9NVV4|MTPAP|K562.MTPAP.7.78|31226278|eCLIP_ENCODE	3	0.753417	Q9NVV4	MTPAP	#N/A
Q12874_SF3A3	CAMK2D.GRCh38.4.113500463.113509675..1	2589-2958	-	16.24	-1.92	1	PF11931,PF13297,PF12108	3	Q12874|SF3A3|HepG2.SF3A3.7.105|31226278|eCLIP_ENCODE;Q12874|SF3A3|HepG2.SF3A3.0.118|31226278|eCLIP_ENCODE,Q12874|SF3A3|starBase_1|22955616|eCLIP;Q12874|SF3A3|HepG2.SF3A3.3.58|31226278|eCLIP_ENCODE	8	0.753375	Q12874	SF3A3	#N/A
Q6XE24_RBMS3	CAMK2D.GRCh38.4.113500463.113509675..1	3509-3878	-	16.05	-1.92	1	PF00076	2	Q6XE24|RBMS3|327|31724725|RBNS_ENCODE	2	0.753125	Q6XE24	RBMS3	1
Q9UKV3_ACIN1	MYL6.GRCh38.12.56160243.56161550.1	469-522	-	53.96	2.07	1	PF02037	1	Q9UKV3|ACIN1|motif_1|27365209|iCLIP	1	0.752958	Q9UKV3	ACIN1	#N/A
Q6XE24_RBMS3	SORBS1.GRCh38.10.95321963.95339327..1	4873-5568	-	48.24	-1.93	1	PF00076	2	Q6XE24|RBMS3|327|31724725|RBNS_ENCODE	2	0.752833	Q6XE24	RBMS3	1
Q9BYJ9_YTHDF1	EYA4.GRCh38.6.133523056.133529530.1	1807-2066	-	4.78	-1.94	1	PF04146	1	Q9BYJ9|YTHDF1|DRACH|27602518|iCLIP	2	0.752625	Q9BYJ9	YTHDF1	#N/A
P53999_SUB1	CAMK2D.GRCh38.4.113500463.113509675..1	2761-3130	-	15.38	-1.94	1	PF02229	1	P53999|SUB1|HepG2.SUB1.2.110|31226278|eCLIP_ENCODE;P53999|SUB1|HepG2.SUB1.3.53|31226278|eCLIP_ENCODE,P53999|SUB1|HepG2.SUB1.4.69|31226278|eCLIP_ENCODE	2	0.752292	P53999	SUB1	#N/A
P26196_DDX6	CAMK2D.GRCh38.4.113500463.113509675..1	4429-4798	-	15.36	-1.94	1	PF00270,PF00271	2	P26196|DDX6|HepG2.DDX6.0.47|31226278|eCLIP_ENCODE,P26196|DDX6|K562.DDX6.0.108|31226278|eCLIP_ENCODE,P26196|DDX6|K562.DDX6.2.68|31226278|eCLIP_ENCODE	4	0.752292	P26196	DDX6	#N/A
Q96J87_CELF6	SORBS1.GRCh38.10.95321963.95339327..1	11799-12494	-	46.99	-1.96	1	-	0	Q96J87|CELF6|M178_0.6|23846655|cisBP-RNA	8	0.751833	Q96J87	CELF6	#N/A
Q8WUA2_PPIL4	CAMK2D.GRCh38.4.113500463.113509675..1	2589-2958	-	14.86	-1.96	1	PF00160,PF00076	2	Q8WUA2|PPIL4|K562.PPIL4.0.43|31226278|eCLIP_ENCODE;Q8WUA2|PPIL4|K562.PPIL4.5.49|31226278|eCLIP_ENCODE;Q8WUA2|PPIL4|K562.PPIL4.9.65|31226278|eCLIP_ENCODE	6	0.751667	Q8WUA2	PPIL4	#N/A
Q8N6W0_CELF5	CAMK2D.GRCh38.4.113500463.113509675..1	7005-7374	-	14.63	-1.97	1	-	0	Q8N6W0|CELF5|M157_0.6|23846655|cisBP-RNA	12	0.751375	Q8N6W0	CELF5	#N/A
Q13243_SRSF5	CAMK2D.GRCh38.4.113500463.113509675..1	4417-4786	-	14.56	-1.97	1	PF00076	2	Q13243|SRSF5|M355_0.6|9037021|SELEX;Q13243|SRSF5|1264|19843576|SpliceAid-F,Q13243|SRSF5|1263|7651409|SpliceAid-F,Q13243|SRSF5|1355|9436904;8388541;7651409|AEDB,Q13243|SRSF5|1265|14729981|SpliceAid-F	2	0.751292	Q13243	SRSF5	1
Q96PU8_QKI	CAMK2D.GRCh38.4.113500463.113509675..1	4429-4798	-	14.54	-1.97	1	PF00013	1	Q96PU8|QKI|M046_0.6|23846655|cisBP-RNA;Q96PU8|QKI|HepG2.QKI.0.682|31226278|eCLIP_ENCODE,Q96PU8|QKI|K562.QKI.0.289|31226278|eCLIP_ENCODE;Q96PU8|QKI|83|15273320|RBPDB,Q96PU8|QKI|70|15273320|RBPDB	5	0.75125	Q96PU8	QKI	1
P26599_PTBP1	CAMK2D.GRCh38.4.113500463.113509675..1	2589-2958	-	14.52	-1.97	1	PF13893,PF00076	6	P26599|PTBP1|143|16179478|RBPDB;P26599|PTBP1|996|17548433|SpliceAid-F,P26599|PTBP1|1368|9858533|AEDB,P26599|PTBP1|995|9858533|SpliceAid-F,P26599|PTBP1|s100|19561594|SpliceAid-F,P26599|PTBP1|M227_0.6|238|NA;P26599|PTBP1|994|16431980|SpliceAid-F,P26599|PTBP1|1002|16260624|SpliceAid-F;P26599|PTBP1|1314|9826658|AEDB;P26599|PTBP1|993|16431980|SpliceAid-F	57	0.751208	P26599	PTBP1	#N/A
Q15637_SF1	CAMK2D.GRCh38.4.113500463.113509675..1	2589-2958	-	14.44	-1.97	1	PF00013,PF00098	2	Q15637|SF1|349|31724725|RBNS_ENCODE,Q15637|SF1|348|31724725|RBNS_ENCODE,Q15637|SF1|347|31724725|RBNS_ENCODE,Q15637|SF1|1198|11438677|SpliceAid-F,Q15637|SF1|120|11691992|RBPDB,Q1563|NA|NA|NA|NA;Q15637|SF1|1209|24722255|SpliceAid-F,Q15637|SF1|1184|9512519|SpliceAid-F	4	0.751125	Q15637	SF1	#N/A
Q13283_G3BP1	SORBS1.GRCh38.10.95321963.95339327..1	13187-13882	-	46.08	-1.98	1	PF02136,PF00076	2	Q13283|G3BP1|M302_0.6|11604510|SELEX;Q13283|G3BP1|33|11604510|cisBP-RNA	2	0.751042	Q13283	G3BP1	#N/A
O75940_SMNDC1	CAMK2D.GRCh38.4.113500463.113509675..1	4417-4786	-	14.33	-1.98	1	PF06003	1	O75940|SMNDC1|K562.SMNDC1.4.75|31226278|eCLIP_ENCODE	5	0.751	O75940	SMNDC1	#N/A
P51114_FXR1	CAMK2D.GRCh38.4.113500463.113509675..1	2589-2958	-	14.33	-1.98	1	PF12235,PF00013,PF05641	4	P51114|FXR1|UAY|27378784|PAR-CLIP;HITS-CLIP;P51114|FXR1|WGGA|23235829;27378784|PAR-CLIP;HITS-CLIP;P51114|FXR1|ACUK|23235829|PAR-CLIP;P51114|FXR1|K562.FXR1.3.89|31226278|eCLIP_ENCODE;P51114|FXR1|GAC|27378784|PAR-CLIP;HITS-CLIP,P51114|FXR1|K562.FXR1.1.110|31226278|eCLIP_ENCODE,P51114|FXR1|M152_0.6|23846655|cisBP-RNA	57	0.751	P51114	FXR1	#N/A
Q15427_SF3B4	SORBS1.GRCh38.10.95321963.95339327..1	11799-12494	-	45.86	-1.98	1	PF00076	2	Q15427|SF3B4|K562.SF3B4.0.254|31226278|eCLIP_ENCODE,Q15427|SF3B4|HepG2.SF3B4.2.178|31226278|eCLIP_ENCODE,Q15427|SF3B4|K562.SF3B4.1.139|31226278|eCLIP_ENCODE	2	0.750875	Q15427	SF3B4	#N/A
O95931_CBX7	CAMK2D.GRCh38.4.113500463.113509675..1	4417-4786	-	14.03	-1.99	1	-	0	O95931|CBX7|UGUGUGUGUGUGUGU|29073373|dCLIP	22	0.750625	O95931	CBX7	#N/A
Q9NW64_RBM22	CAMK2D.GRCh38.4.113500463.113509675..1	2025-2394	-	13.87	-1.99	1	PF00076	1	Q9NW64|RBM22|K562.RBM22.5.111|31226278|eCLIP_ENCODE;Q9NW64|RBM22|HepG2.RBM22.1.133|31226278|eCLIP_ENCODE;Q9NW64|RBM22|K562.RBM22.1.48|31226278|eCLIP_ENCODE;Q9NW64|RBM22|K562.RBM22.0.86|31226278|eCLIP_ENCODE	13	0.750417	Q9NW64	RBM22	1
O75494_SRSF10	SORBS1.GRCh38.10.95321963.95339327..1	13201-13896	-	45.13	-1.99	1	PF00076	1	O75494|SRSF10|s104|19561594|SpliceAid-F,O75494|SRSF10|M087_0.6|23846655|cisBP-RNA,O75494|SRSF10|M086_0.6|23846655|cisBP-RNA,O75494|SRSF10|M019_0.6|23846655|cisBP-RNA,O75494|NA|NA|NA|NA;O75494|SRSF10|398|31724725|RBNS_ENCODE;O75494|SRSF10|399|31724725|RBNS_ENCODE;O75494|SRSF10|AGGACMG|26876937|PAR-CLIP,O75494|SRSF10|163|18794844|RBPDB,O75494|SRSF10|s98|12419250|SpliceAid-F,O75494|SRSF10|1262|18794…	18	0.750292	O75494	SRSF10	1
P33240_CSTF2	CAMK2D.GRCh38.4.113500463.113509675..1	5521-5890	-	13.79	-1.99	1	PF14327,PF00076,PF14304	3	P33240|CSTF2|SUGUSU|22813749|PAR-CLIP,P33240|CSTF2|HepG2.CSTF2.2.530|31226278|eCLIP_ENCODE,P33240|CSTF2|19|12773396|RBPDB,P33240|CSTF2|112|12773396|RBPDB,P33240|CSTF2|162|NA|NA	9	0.750292	P33240	CSTF2	#N/A
Q8NHQ9_DDX55	CAMK2D.GRCh38.4.113500463.113509675..1	2589-2958	-	13.75	-1.99	1	PF00270,PF00271,PF13959,PF04851	4	Q8NHQ9|DDX55|K562.DDX55.7.78|31226278|eCLIP_ENCODE,Q8NHQ9|DDX55|HepG2.DDX55.5.65|31226278|eCLIP_ENCODE;Q8NHQ9|DDX55|HepG2.DDX55.0.67|31226278|eCLIP_ENCODE;Q8NHQ9|DDX55|HepG2.DDX55.4.55|31226278|eCLIP_ENCODE;Q8NHQ9|DDX55|K562.DDX55.3.50|31226278|eCLIP_ENCODE,Q8NHQ9|DDX55|HepG2.DDX55.8.104|31226278|eCLIP_ENCODE	13	0.75025	Q8NHQ9	DDX55	#N/A
Q969S3_ZNF622	CAMK2D.GRCh38.4.113500463.113509675..1	2025-2394	-	13.71	-2	1	PF12756,PF12171,PF12874	4	Q969S3|ZNF622|K562.ZNF622.2.161|31226278|eCLIP_ENCODE;Q969S3|ZNF622|K562.ZNF622.7.181|31226278|eCLIP_ENCODE	5	0.750208	Q969S3	ZNF622	#N/A
P83369_LSM11	CAMK2D.GRCh38.4.113500463.113509675..1	4417-4786	-	13.66	-2	1	-	0	P83369|LSM11|HepG2.LSM11.6.103|31226278|eCLIP_ENCODE;P83369|LSM11|K562.LSM11.5.109|31226278|eCLIP_ENCODE	3	0.750167	P83369	LSM11	#N/A
Q9UHX1_PUF60	CAMK2D.GRCh38.4.113500463.113509675..1	5521-5890	-	13.61	-2	1	PF00076	2	Q9UHX1|PUF60|258|31724725|RBNS_ENCODE,Q9UHX1|PUF60|259|31724725|RBNS_ENCODE	10	0.750083	Q9UHX1	PUF60	#N/A
Q9UHB9_SRP68	CAMK2D.GRCh38.4.113500463.113509675..1	5521-5890	-	13.56	-2	1	-	0	Q9UHB9|SRP68|570|24700861|PDB	13	0.750042	Q9UHB9	SRP68	#N/A
Q7Z5Q1_CPEB2	CAMK2D.GRCh38.4.113500463.113509675..1	6269-6638	-	13.49	-2	1	PF00076	1	Q7Z5Q1|CPEB2|M012_0.6|23846655|cisBP-RNA	3	0.749917	Q7Z5Q1	CPEB2	1
P52597_HNRNPF	CAMK2D.GRCh38.4.113500463.113509675..1	4417-4786	-	13.48	-2	1	PF00076,PF08080	3	P52597|HNRNPF|gugkau|22574288|RBPMap,P52597|HNRNPF|815|19506027|SpliceAid-F,P52597|HNRNPF|1331|12612063|AEDB,P52597|HNRNPF|817|12612063|SpliceAid-F,P52597|HNRNPF|836|NA|NA;P52597|HNRNPF|gukgykg|22574288|RBPMap	10	0.749917	P52597	HNRNPF	#N/A
P31483_TIA1	CAMK2D.GRCh38.4.113500463.113509675..1	4417-4786	-	13.13	-2.01	1	PF00076	3	P31483|TIA1|K562.TIA1.0.407|31226278|eCLIP_ENCODE	4	0.7495	P31483	TIA1	1
Q9H9Z2_LIN28A	CAMK2D.GRCh38.4.113500463.113509675..1	1105-1474	-	13.11	-2.01	1	-	0	Q9H9Z2|LIN28A|AYYHY|23481595|PAR-CLIP	3	0.749458	Q9H9Z2	LIN28A	1
P52272_HNRNPM	CAMK2D.GRCh38.4.113500463.113509675..1	2589-2958	-	13.09	-2.01	1	PF00076,PF11532	4	P52272|HNRNPM|K562.HNRNPM.0.248|31226278|eCLIP_ENCODE,P52272|HNRNPM|K562.HNRNPM.7.192|31226278|eCLIP_ENCODE,P52272|HNRNPM|HepG2.HNRNPM.3.324|31226278|eCLIP_ENCODE;P52272|HNRNPM|K562.HNRNPM.4.191|31226278|eCLIP_ENCODE,P52272|HNRNPM|HepG2.HNRNPM.7.281|31226278|eCLIP_ENCODE,P52272|HNRNPM|K562.HNRNPM.8.257|31226278|eCLIP_ENCODE,P52272|HNRNPM|NA|NA|NA	2	0.749417	P52272	HNRNPM	#N/A
Q969S3_ZNF622	SORBS1.GRCh38.10.95321963.95339327..1	11466-12161	-	43.99	-2.02	1	PF12756,PF12171,PF12874	4	Q969S3|ZNF622|K562.ZNF622.4.62|31226278|eCLIP_ENCODE,Q969S3|ZNF622|K562.ZNF622.0.138|31226278|eCLIP_ENCODE;Q969S3|ZNF622|K562.ZNF622.2.161|31226278|eCLIP_ENCODE;Q969S3|ZNF622|K562.ZNF622.7.181|31226278|eCLIP_ENCODE	6	0.749333	Q969S3	ZNF622	#N/A
Q14576_ELAVL3	CAMK2D.GRCh38.4.113500463.113509675..1	4417-4786	-	12.96	-2.02	1	PF00076,PF13893	4	Q14576|ELAVL3|119|10734193|RBPDB,Q14576|ELAVL3|47|10734193|RBPDB;Q14576|ELAVL3|UUUKKUUU|26894958|HITS-CLIP;Q14576|ELAVL3|1094|10710437|SpliceAid-F	85	0.749292	Q14576	ELAVL3	#N/A
O15504_NUP42	SORBS1.GRCh38.10.95321963.95339327..1	4873-5568	-	43.78	-2.02	1	-	0	O15504|NUP42|214|31724725|RBNS_ENCODE,O15504|NUP42|219|31724725|RBNS_ENCODE;O15504|NUP42|217|31724725|RBNS_ENCODE,O15504|NUP42|215|31724725|RBNS_ENCODE	5	0.749167	O15504	NUP42	#N/A
Q9Y5A9_YTHDF2	CAMK2D.GRCh38.4.113500463.113509675..1	2577-2946	-	12.8	-2.02	1	PF04146	1	Q9Y5A9|YTHDF2|DRACH|27602518|iCLIP	3	0.749083	Q9Y5A9	YTHDF2	#N/A
Q16630_CPSF6	CAMK2D.GRCh38.4.113500463.113509675..1	2773-3142	-	12.65	-2.03	1	PF00076	1	Q16630|CPSF6|K562.CPSF6.4.106|31226278|eCLIP_ENCODE	2	0.748875	Q16630	CPSF6	#N/A
P26368_U2AF2	CAMK2D.GRCh38.4.113500463.113509675..1	2589-2958	-	12.4	-2.03	1	PF00076	3	P26368|U2AF2|HepG2.U2AF2.8.652|31226278|eCLIP_ENCODE,P26368|U2AF2|HepG2.U2AF2.5.654|31226278|eCLIP_ENCODE,P26368|U2AF2|UUUCUU|25326705|HITS-CLIP,P26368|U2AF2|HepG2.U2AF2.3.683||NA;P26368|U2AF2|HepG2.U2AF2.6.198|31226278|eCLIP_ENCODE,P26368|U2AF2|HepG2.U2AF2.7.614|31226278|eCLIP_ENCODE,P26368|U2AF2|HepG2.U2AF2.9.191|31226278|eCLIP_ENCODE,P26368|U2AF2|HepG|NA|NA;P26368|U2AF2|YURYRGUGAGC|29650551|iC…	17	0.748583	P26368	U2AF2	#N/A
Q12849_GRSF1	SORBS1.GRCh38.10.95321963.95339327..1	4873-5568	-	42.55	-2.04	1	PF00076	1	Q12849|GRSF1|HepG2.GRSF1.1.42|31226278|eCLIP_ENCODE;Q12849|GRSF1|46|17337441|RBPDB,Q12849|GRSF1|HepG2.GRSF1.0.96|31226278|eCLIP_ENCODE	3	0.748125	Q12849	GRSF1	#N/A
Q5T1V6_DDX59	CAMK2D.GRCh38.4.113500463.113509675..1	2589-2958	-	11.98	-2.05	1	-	0	Q5T1V6|DDX59|HepG2.DDX59.0.131|31226278|eCLIP_ENCODE	2	0.748042	Q5T1V6	DDX59	#N/A
Q9NWB1_RBFOX1	CAMK2D.GRCh38.4.113500463.113509675..1	4417-4786	-	11.7	-2.06	1	-	0	Q9NWB1|RBFOX1|M159_0.6|23846655|cisBP-RNA;Q9NWB1|RBFOX1|335|16362037|PDB,Q9NWB1|RBFOX1|620|22434879|SpliceAid-F,Q9NWB1|RBFOX1|613|17101796|SpliceAid-F,Q9NWB1|RBFOX1|616|18573872|SpliceAid-F,Q9NWB1|RBFOX1|617|NA|NA	3	0.747708	Q9NWB1	RBFOX1	#N/A
Q13247_SRSF6	CAMK2D.GRCh38.4.113500463.113509675..1	4417-4786	-	11.68	-2.06	1	PF00076	2	Q13247|SRSF6|1269|18315555|SpliceAid-F,Q13247|SRSF6|1273|12549914|SpliceAid-F;Q13247|SRSF6|1267|7651409|SpliceAid-F,Q13247|SRSF6|1392|9436904;8388541;7651409|AEDB,Q13247|SRSF6|1270|14729981|SpliceAid-F	2	0.747667	Q13247	SRSF6	1
Q9H0D6_XRN2	MYL6.GRCh38.12.56160243.56161550.1	476-529	-	51.53	1.94	1	PF03159	1	Q9H0D6|XRN2|K562.XRN2.8.85|31226278|eCLIP_ENCODE	1	0.747292	Q9H0D6	XRN2	#N/A
Q5VWX1_KHDRBS2	CAMK2D.GRCh38.4.113500463.113509675..1	4417-4786	-	11.31	-2.07	1	-	0	Q5VWX1|KHDRBS2|1242|17764653|SpliceAid-F	41	0.747208	Q5VWX1	KHDRBS2	#N/A
Q9NR56_MBNL1	CAMK2D.GRCh38.4.113500463.113509675..1	4417-4786	-	11.29	-2.07	1	PF00642	1	Q9NR56|MBNL1|starBase_2|26883358|HITS-CLIP;Q9NR56|MBNL1|s30|20071745|SpliceAid-F;Q9NR56|MBNL1|193|31724725|RBNS_ENCODE,Q9NR56|MBNL1|1122|15257297|SpliceAid-F,Q9NR56|MBNL1|GCUUY|26883358|HITS-CLIP,Q9NR56|MBNL1|1121|15257297|SpliceAid-F,Q9NR56|MBNL1|112|NA|NA;Q9NR56|MBNL1|1125|15257297|SpliceAid-F,Q9NR56|MBNL1|192|31724725|RBNS_ENCODE,Q9NR56|MBNL1|1124|15257297|SpliceAid-F	7	0.747208	Q9NR56	MBNL1	#N/A
Q15633_TARBP2	CAMK2D.GRCh38.4.113500463.113509675..1	4417-4786	-	10.81	-2.08	1	-	0	Q15633|TARBP2|starBase_5|25043050|HITS-CLIP;Q15633|TARBP2|starBase_1|25043050|HITS-CLIP,Q15633|TARBP2|starBase_4|25043050|HITS-CLIP	2	0.746583	Q15633	TARBP2	#N/A
Q9BX46_RBM24	CAMK2D.GRCh38.4.113500463.113509675..1	4061-4430	-	10.72	-2.08	1	PF00076	1	Q9BX46|RBM24|301|31724725|RBNS_ENCODE;Q9BX46|RBM24|M175_0.6|23846655|cisBP-RNA,Q9BX46|RBM24|302|31724725|RBNS_ENCODE	29	0.746458	Q9BX46	RBM24	1
Q96EP5_DAZAP1	CAMK2D.GRCh38.4.113500463.113509675..1	4417-4786	-	10.25	-2.1	1	PF00076	2	Q96EP5|DAZAP1|597|24452013|SpliceAid-F,Q96EP5|DAZAP1|051|31724725|RBNS_ENCODE	3	0.745875	Q96EP5	DAZAP1	#N/A
Q9NQ94_A1CF	CAMK2D.GRCh38.4.113500463.113509675..1	5521-5890	-	10.08	-2.1	1	PF00076,PF14709	4	Q9NQ94|A1CF|002|31724725|RBNS_ENCODE,Q9NQ94|A1CF|005|31724725|RBNS_ENCODE,Q9NQ94|A1CF|110|10669759|RBPDB	2	0.745667	Q9NQ94	A1CF	#N/A
P31943_HNRNPH1	CAMK2D.GRCh38.4.113500463.113509675..1	7005-7374	-	9.61	-2.12	1	PF00076,PF08080	4	P31943|HNRNPH1|gargag|22574288|RBPMap,P31943|HNRNPH1|875|12612063|SpliceAid-F,P31943|HNRNPH1|876|12612063|SpliceAid-F,P31943|HNRNPH1|1347|12612063|AEDB,P31943|HNRNPH1|NA|NA|NA	6	0.745083	P31943	HNRNPH1	#N/A
P55795_HNRNPH2	CAMK2D.GRCh38.4.113500463.113509675..1	7005-7374	-	9.56	-2.12	1	PF00076,PF08080	4	P55795|HNRNPH2|934|10072387|SpliceAid-F,P55795|HNRNPH2|926|19506027|SpliceAid-F,P55795|HNRNPH2|928|12612063|SpliceAid-F,P55795|HNRNPH2|911|20028692|SpliceAid-F,P55795|H|NA|NA|NA	3	0.745042	P55795	HNRNPH2	#N/A
Q9UMR2_DDX19B	CAMK2D.GRCh38.4.113500463.113509675..1	4417-4786	-	9.49	-2.12	1	-	0	Q9UMR2|DDX19B|554|19219046|PDB,Q9UMR2|DDX19B|332|19244245|PDB	41	0.744958	Q9UMR2	DDX19B	#N/A
Q9NX07_TRNAU1AP	CAMK2D.GRCh38.4.113500463.113509675..1	4429-4798	-	9.3	-2.13	1	PF00076	2	Q9NX07|TRNAU1AP|427|31724725|RBNS_ENCODE,Q9NX07|TRNAU1AP|428|31724725|RBNS_ENCODE	8	0.744708	Q9NX07	TRNAU1AP	#N/A
Q13242_SRSF9	CAMK2D.GRCh38.4.113500463.113509675..1	4417-4786	-	8.98	-2.14	1	PF00076	2	Q13242|SRSF9|HepG2.SRSF9.0.291|31226278|eCLIP_ENCODE,Q13242|SRSF9|1257|12024014|SpliceAid-F,Q13242|SRSF9|starBase_1|26876937|PAR-CLIP,Q13242|SRSF9|M065_0.6|23846655|cisBP-RNA,Q|NA|NA|NA|NA	11	0.744292	Q13242	SRSF9	1
O43251_RBFOX2	CAMK2D.GRCh38.4.113500463.113509675..1	4417-4786	-	8.95	-2.14	1	PF12414,PF00076	2	O43251|RBFOX2|275|31724725|RBNS_ENCODE	2	0.74425	O43251	RBFOX2	#N/A
Q8IV48_ERI1	CAMK2D.GRCh38.4.113500463.113509675..1	4417-4786	-	8.89	-2.14	1	-	0	Q8IV48|ERI1|517|PubMed|NA	3	0.744208	Q8IV48	ERI1	#N/A
Q01130_SRSF2	CAMK2D.GRCh38.4.113500463.113509675..1	2025-2394	-	8.79	-2.14	1	PF00076	1	Q01130|SRSF2|s56|10094314|SpliceAid-F,Q01130|SRSF2|439|22002536|PDB,Q01130|SRSF2|M274_0.6|7543047|cisBP-RNA,Q01130|SRSF2|s47|7543047|SpliceAid-F,Q01130|SRSF2|380|31724725|NA;Q01130|SRSF2|1172|19843576|SpliceAid-F,Q01130|SRSF2|1168|11779509|SpliceAid-F;Q01130|SRSF2|1173|19843576|SpliceAid-F,Q01130|SRSF2|1334|11967553|AEDB,Q01130|SRSF2|gryymcyr|19296853|RBPMap	5	0.744083	Q01130	SRSF2	1
Q15007_WTAP	CAMK2D.GRCh38.4.113500463.113509675..1	4417-4786	-	8.45	-2.15	1	-	0	Q15007|WTAP|DRACH|24316715|PAR-CLIP	3	0.743625	Q15007	WTAP	#N/A
Q9BRL6_SRSF8	CAMK2D.GRCh38.4.113500463.113509675..1	2025-2394	-	8.44	-2.15	1	PF00076	1	Q9BRL6|SRSF8|392|31724725|RBNS_ENCODE	4	0.743625	Q9BRL6	SRSF8	1
Q9BRD0_BUD13	CAMK2D.GRCh38.4.113500463.113509675..1	2037-2406	-	8.41	-2.15	1	PF09736	1	Q9BRD0|BUD13|K562.BUD13.3.359|31226278|eCLIP_ENCODE,Q9BRD0|BUD13|HepG2.BUD13.2.335|31226278|eCLIP_ENCODE;Q9BRD0|BUD13|HepG2.BUD13.5.128|31226278|eCLIP_ENCODE;Q9BRD0|BUD13|K562.BUD13.5.387|31226278|eCLIP_ENCODE,Q9BRD0|BUD13|HepG2.BUD13.3.199|31226278|eCLIP_ENCODE;Q9BRD0|BUD13|K562.BUD13.1.131|31226278|eCLIP_ENCODE	8	0.743583	Q9BRD0	BUD13	#N/A
Q9NR90_DAZ3	CAMK2D.GRCh38.4.113500463.113509675..1	4417-4786	-	8.41	-2.15	1	-	0	Q9NR90|DAZ3|049|31724725|RBNS_ENCODE,Q9NR90|DAZ3|048|31724725|RBNS_ENCODE;Q9NR90|DAZ3|045|31724725|RBNS_ENCODE;Q9NR90|DAZ3|047|31724725|RBNS_ENCODE	15	0.743583	Q9NR90	DAZ3	#N/A
Q07955_SRSF1	CAMK2D.GRCh38.4.113500463.113509675..1	2589-2958	-	8.37	-2.15	1	PF00076	2	Q07955|SRSF1|HepG2.SRSF1.1.289|31226278|eCLIP_ENCODE,Q07955|SRSF1|K562.SRSF1.3.322|31226278|eCLIP_ENCODE;Q07955|SRSF1|1376|10766763|AEDB;Q07955|SRSF1|1222|19910374|SpliceAid-F,Q07955|SRSF1|1216|17144911|SpliceAid-F,Q07955|SRSF1|1228|11925564|SpliceAid-F,Q07955|SRSF1|1310|12829008|AEDB,Q07955|SRSF1|1224|183|NA;Q07955|SRSF1|1-CCAACHTGG|NA|NA,Q07955|SRSF1|NA|NA|NA,Q07955|SRSF1|1-CCAGCCT|NA|NA,Q07955…	25	0.743542	Q07955	SRSF1	1
P09651_HNRNPA1	CAMK2D.GRCh38.4.113500463.113509675..1	4417-4786	-	8.35	-2.16	1	PF00076,PF11627	3	P09651|HNRNPA1|651|19404736|SpliceAid-F;P09651|HNRNPA1|688|10406810|SpliceAid-F,P09651|HNRNPA1|guaguagu|22574288|RBPMap	11	0.7435	P09651	HNRNPA1	#N/A
P31942_HNRNPH3	CAMK2D.GRCh38.4.113500463.113509675..1	2025-2394	-	8.34	-2.16	1	PF00076	2	P31942|HNRNPH3|958|11526107|SpliceAid-F,P31942|HNRNPH3|969|18806275|SpliceAid-F,P31942|HNRNPH3|955|11847131|SpliceAid-F,P31942|HNRNPH3|182|17337441|RBPDB,P31942|HNRNPH3|NA|NA|NA;P31942|HNRNPH3|986|17337441|SpliceAid-F,P31942|HNRNPH3|985|17337441|SpliceAid-F,P31942|HNRNPH3|974|11003644|SpliceAid-F,P31942|HNRNPH3|971|12612063|SpliceAid-F,P31942|H|NA|NA|NA	6	0.7435	P31942	HNRNPH3	#N/A
O75525_KHDRBS3	CAMK2D.GRCh38.4.113500463.113509675..1	4417-4786	-	8.25	-2.16	1	PF00013	1	O75525|KHDRBS3|1243|17764653|SpliceAid-F,O75525|KHDRBS3|174|31724725|RBNS_ENCODE	41	0.743375	O75525	KHDRBS3	#N/A
Q9H0L4_CSTF2T	CAMK2D.GRCh38.4.113500463.113509675..1	6269-6638	-	7.84	-2.17	1	PF14327,PF00076,PF14304	3	Q9H0L4|CSTF2T|AAUAAA|22813749|PAR-CLIP,Q9H0L4|CSTF2T|UGUSUB|22813749|PAR-CLIP;Q9H0L4|CSTF2T|HepG2.CSTF2T.7.694|31226278|eCLIP_ENCODE	4	0.742875	Q9H0L4	CSTF2T	#N/A
P62633_CNBP	CAMK2D.GRCh38.4.113500463.113509675..1	4417-4786	-	7.72	-2.17	1	PF00098	7	P62633|CNBP||NA|NA;P62633|CNBP|UGGAGNW|28329689|PAR-CLIP,P62633|CNBP||NA|NA	2	0.74275	P62633	CNBP	#N/A
O00567_NOP56	CAMK2D.GRCh38.4.113500463.113509675..1	2589-2958	-	7.56	-2.18	1	PF01798,PF08156	2	O00567|NOP56|CUGA|23706177|PAR-CLIP,O00567|NOP56|RUGAUGA|23706177|PAR-CLIP	2	0.742542	O00567	NOP56	#N/A
Q16629_SRSF7	CAMK2D.GRCh38.4.113500463.113509675..1	4417-4786	-	7.48	-2.18	1	PF00076	1	Q16629|SRSF7|HepG2.SRSF7.6.98|31226278|eCLIP_ENCODE,Q16629|SRSF7|K562.SRSF7.1.84|31226278|eCLIP_ENCODE,Q16629|SRSF7|acgagagay|19296853|RBPMap,Q16629|SRSF7|s45|10094314|SpliceAi;Q16629|SRSF7|HepG2.SRSF7.8.406|31226278|eCLIP_ENCODE;Q16629|SRSF7|starBase_1|26876937|PAR-CLIP;Q16629|SRSF7|585|8769651|SpliceAid-F,Q16629|SRSF7|starBase_1|26876937|PAR-CLIP;Q16629|SRSF7|590|10022858|SpliceAid-F,Q16629|SRS…	30	0.742417	Q16629	SRSF7	1
O75494_SRSF10	CAMK2D.GRCh38.4.113500463.113509675..1	4417-4786	-	7.38	-2.19	1	PF00076	1	O75494|SRSF10|398|31724725|RBNS_ENCODE;O75494|SRSF10|s104|19561594|SpliceAid-F,O75494|SRSF10|M087_0.6|23846655|cisBP-RNA,O75494|SRSF10|M086_0.6|23846655|cisBP-RNA,O75494|SRSF10|M019_0.6|23846655|cisBP-RNA,O75494|NA|NA|NA|NA;O75494|SRSF10|AGGACMG|26876937|PAR-CLIP,O75494|SRSF10|163|18794844|RBPDB,O75494|SRSF10|s98|12419250|SpliceAid-F,O75494|SRSF10|1262|18794844|SpliceAid-F,O75494|SRSF10|NA|NA|NA;…	6	0.742292	O75494	SRSF10	1
O00425_IGF2BP3	CAMK2D.GRCh38.4.113500463.113509675..1	7005-7374	-	7.36	-2.19	1	PF00013,PF00076	6	O00425|IGF2BP3|M163_0.6|23846655|cisBP-RNA;O00425|IGF2BP3|CAUH|20371350|PAR-CLIP	16	0.742292	O00425	IGF2BP3	1
O43347_MSI1	CAMK2D.GRCh38.4.113500463.113509675..1	4417-4786	-	7.24	-2.19	1	PF00076	2	O43347|MSI1|201|31724725|RBNS_ENCODE;O43347|MSI1|M167_0.6|23846655|cisBP-RNA,O43347|MSI1|M040_0.6|23846655|cisBP-RNA;O43347|MSI1|200|31724725|RBNS_ENCODE;O43347|MSI1|202|31724725|RBNS_ENCODE	7	0.742125	O43347	MSI1	1
Q15365_PCBP1	CAMK2D.GRCh38.4.113500463.113509675..1	2025-2394	-	6.93	-2.2	1	PF00013	3	Q15365|PCBP1|756|17609276|SpliceAid-F,Q15365|PCBP1|234|31724725|RBNS_ENCODE;Q15365|PCBP1|775|12011088|SpliceAid-F;Q15365|PCBP1|760|16854432|SpliceAid-F,Q15365|PCBP1|93|11827469|RBPDB,Q15365|PCBP1|774|12011088|SpliceAid-F,Q15365|PCBP1|763|7607214|SpliceAid-F,Q15365|PCBP1|776|17928403|;Q15365|PCBP1|M177_0.6|23846655|cisBP-RNA,Q15365|PCBP1|ccwwhcc|10075886|RBPMap,Q15365|PCBP1|749|17609276|SpliceAid-…	44	0.74175	Q15365	PCBP1	#N/A
O60832_DKC1	CAMK2D.GRCh38.4.113500463.113509675..1	6269-6638	-	6.84	-2.2	1	PF08068,PF01509,PF01472	3	O60832|DKC1|HepG2.DKC1.1.40|31226278|eCLIP_ENCODE;O60832|DKC1|HepG2.DKC1.8.514|31226278|eCLIP_ENCODE	21	0.741625	O60832	DKC1	#N/A
Q01081_U2AF1	CAMK2D.GRCh38.4.113500463.113509675..1	4417-4786	-	6.72	-2.2	1	PF00642,PF00076	3	Q01081|U2AF1|K562.U2AF1.6.335|31226278|eCLIP_ENCODE,Q01081|U2AF1|HepG2.U2AF1.5.461|31226278|eCLIP_ENCODE;Q01081|U2AF1|K562.U2AF1.1.191|31226278|eCLIP_ENCODE;Q01081|U2AF1|HepG2.U2AF1.0.228|31226278|eCLIP_ENCODE,Q01081|U2AF1|K562.U2AF1.4.144|31226278|eCLIP_ENCODE	9	0.7415	Q01081	U2AF1	#N/A
Q6ZN17_LIN28B	CAMK2D.GRCh38.4.113500463.113509675..1	2589-2958	-	6.04	-2.23	1	PF00313,PF00098	2	Q6ZN17|LIN28B|AYYHY|23481595|PAR-CLIP	3	0.740625	Q6ZN17	LIN28B	1
Q92879_CELF1	CAMK2D.GRCh38.4.113500463.113509675..1	7729-8098	-	5.53	-2.24	1	PF00076	3	Q92879|CELF1|ugcug|19296853|RBPMap;Q92879|CELF1|026|31724725|RBNS_ENCODE,Q92879|CELF1|025|31724725|RBNS_ENCODE,Q92879|CELF1|478|20947024|PDB,Q92879|CELF1|522|20947024|PDB,Q92879|CELF1|592|12649496|SpliceAi	25	0.74	Q92879	CELF1	#N/A
P47974_ZFP36L2	CAMK2D.GRCh38.4.113500463.113509675..1	2589-2958	-	5.07	-2.25	1	PF00642	2	P47974|ZFP36L2|428|14981510|PDB;P47974|ZFP36L2|15|14981510|RBPDB	3	0.739417	P47974	ZFP36L2	#N/A
Q9BZC1_CELF4	CAMK2D.GRCh38.4.113500463.113509675..1	4429-4798	-	4.62	-2.27	1	-	0	Q9BZC1|CELF4|M004_0.6|23846655|cisBP-RNA	12	0.738875	Q9BZC1	CELF4	#N/A
P23588_EIF4B	CAMK2D.GRCh38.4.113500463.113509675..1	4417-4786	-	4.18	-2.28	1	PF00076	1	P23588|EIF4B|M290_0.6|8846295|cisBP-RNA	2	0.738292	P23588	EIF4B	#N/A
Q15366_PCBP2	CAMK2D.GRCh38.4.113500463.113509675..1	4417-4786	-	4.1	-2.28	1	PF00013	3	Q15366|PCBP2|786|17609276|SpliceAid-F;Q15366|PCBP2|798|12011088|SpliceAid-F;Q15366|PCBP2|240|31724725|RBNS_ENCODE,Q15366|PCBP2|239|31724725|RBNS_ENCODE;Q15366|PCBP2|starBase_2|22955616|eCLIP;Q15366|PCBP2|799|15331611|SpliceAid-F,Q15366|PCBP2|166|15331611|RBPDB,Q15366|PCBP2|starBase_1|22955616|eCLIP,Q15366|PCBP2|156|15331611|RBPDB,Q15366|PCBP2|800|15331611|Spl;Q15366|PCBP2|784|17609276|SpliceAid-F…	50	0.738208	Q15366	PCBP2	#N/A
P84103_SRSF3	CAMK2D.GRCh38.4.113500463.113509675..1	4417-4786	-	4.08	-2.28	1	PF00076	1	P84103|SRSF3|s41|10094314|SpliceAid-F,P84103|SRSF3|1249|17036044|SpliceAid-F,P84103|SRSF3|1251|17036044|SpliceAid-F,P84103|SRSF3|starBase_1|26876937|PAR-CLIP,P84103|SRSF3|NA|NA|NA;P84103|SRSF3|UGGAC|26876937|PAR-CLIP;P84103|SRSF3|starBase_2|26876937|PAR-CLIP;P84103|SRSF3|starBase_6|26876937|PAR-CLIP,P84103|SRSF3|1354|19273129|AEDB,P84103|SRSF3|starBase_3|26876937|PAR-CLIP	24	0.738167	P84103	SRSF3	1
Q92917_GPKOW	CAMK2D.GRCh38.4.113500463.113509675..1	4417-4786	-	3.58	-2.3	1	-	0	Q92917|GPKOW|K562.GPKOW.7.41|31226278|eCLIP_ENCODE,Q92917|GPKOW|K562.GPKOW.2.60|31226278|eCLIP_ENCODE;Q92917|GPKOW|K562.GPKOW.3.229|31226278|eCLIP_ENCODE	7	0.737542	Q92917	GPKOW	#N/A
Q9NZB2_FAM120A	MYL6.GRCh38.12.56160243.56161550.1	469-522	-	46.87	1.67	1	-	0	Q9NZB2|FAM120A|K562.FAM120A.2.79|31226278|eCLIP_ENCODE	1	0.736375	Q9NZB2	FAM120A	#N/A
P38159_RBMX	CAMK2D.GRCh38.4.113500463.113509675..1	2025-2394	-	2.55	-2.33	1	PF00076,PF08081	2	P38159|RBMX|843|24692659|SpliceAid-F,P38159|RBMX|1386|11726560;12165565;10931943|AEDB,P38159|RBMX|1316|12761049|AEDB;P38159|RBMX|1377|12761049|AEDB	3	0.736292	P38159	RBMX	1
Q9BVP2_GNL3	CAMK2D.GRCh38.4.113500463.113509675..1	2037-2406	-	2.04	-2.35	1	PF08701,PF01926	2	Q9BVP2|GNL3|K562.GNL3.1.42|31226278|eCLIP_ENCODE;Q9BVP2|GNL3|K562.GNL3.4.40|31226278|eCLIP_ENCODE	5	0.735625	Q9BVP2	GNL3	#N/A
Q13427_PPIG	MYL6.GRCh38.12.56160243.56161550.1	476-529	-	46.31	1.64	1	PF00160	1	Q13427|PPIG|HepG2.PPIG.1.246|31226278|eCLIP_ENCODE	1	0.735083	Q13427	PPIG	#N/A
Q13148_TARDBP	CAMK2D.GRCh38.4.113500463.113509675..1	2589-2958	-	1.3	-2.37	1	PF00076	2	Q13148|TARDBP|541|24240615|PDB,Q13148|TARDBP|M074_0.6|23846655|cisBP-RNA,Q13148|TARDBP|K562.TARDBP.0.600|31226278|eCLIP_ENCODE	4	0.734708	Q13148	TARDBP	#N/A
P52298_NCBP2	CAMK2D.GRCh38.4.113500463.113509675..1	2773-3142	-	1.17	-2.37	1	PF00076	1	P52298|NCBP2|K562.NCBP2.0.66|31226278|eCLIP_ENCODE	2	0.734542	P52298	NCBP2	#N/A
P35637_FUS	CAMK2D.GRCh38.4.113500463.113509675..1	6269-6638	-	-0.55	-2.42	1	PF00641,PF00076	2	P35637|FUS|1061|11098054|SpliceAid-F;P35637|FUS|AAUGUG|25995189|HITS-CLIP,P35637|FUS|GUGUU|25995189|HITS-CLIP,P35637|FUS|s31|11098054|SpliceAid-F,P35637|FUS|UGGUU|25995189|HITS-CLIP;P35637|FUS|101|31724725|RBNS_ENCODE,P35637|FUS|1060|11098054|SpliceAid-F	56	0.732417	P35637	FUS	#N/A
P09012_SNRPA	CAMK2D.GRCh38.4.113500463.113509675..1	2589-2958	-	-0.64	-2.42	1	PF00076	2	P09012|SNRPA|M345_0.6|10094314|cisBP-RNA,P09012|SNRPA|M346_0.6|10094314|cisBP-RNA;P09012|SNRPA|M348_0.6|10094314|cisBP-RNA,P09012|SNRPA|M347_0.6|10094314|cisBP-RNA	4	0.732292	P09012	SNRPA	#N/A
P12956_XRCC6	CAMK2D.GRCh38.4.113500463.113509675..1	7005-7374	-	-1.51	-2.45	1	PF03731,PF02735,PF03730,PF02037	4	P12956|XRCC6|HepG2.XRCC6.6.88|31226278|eCLIP_ENCODE;P12956|XRCC6|HepG2.XRCC6.2.100|31226278|eCLIP_ENCODE,P12956|XRCC6|HepG2.XRCC6.0.51|31226278|eCLIP_ENCODE;P12956|XRCC6|K562.XRCC6.0.77|31226278|eCLIP_ENCODE	5	0.731208	P12956	XRCC6	#N/A
Q9NWH9_SLTM	MYL6.GRCh38.12.56160243.56161550.1	476-529	-	42.31	1.42	1	PF00076,PF02037,PF13893	3	Q9NWH9|SLTM|starBase_1|22955616|eCLIP	1	0.725708	Q9NWH9	SLTM	#N/A
P49756_RBM25	MYL6.GRCh38.12.56160243.56161550.1	469-522	-	41.82	1.39	1	PF01480,PF00076	2	P49756|RBM25|304|31724725|RBNS_ENCODE	1	0.724583	P49756	RBM25	1
Q9H6S0_YTHDC2	MYL6.GRCh38.12.56160243.56161550.1	476-529	-	40.69	1.33	1	PF04146,PF04408,PF00271,PF01424,PF00270	6	Q9H6S0|YTHDC2|DRACH|27602518|iCLIP	1	0.721917	Q9H6S0	YTHDC2	#N/A
Q92945_KHSRP	MYL6.GRCh38.12.56160243.56161550.1	476-529	-	39.55	1.26	1	PF00013,PF07650,PF09005	7	Q92945|KHSRP|175|17437629|cisBP-RNA,Q92945|KHSRP|M342_0.6|17437629|RIP-Chip	1	0.71925	Q92945	KHSRP	1
Q14527_HLTF	PDLIM3.GRCh38.4.185506522.185514337..1	7489-7802	-	105.68	1.2	1	PF00176,PF08797,PF00271,PF13923,PF00097	5	Q14527|HLTF|K562.HLTF.0.201|31226278|eCLIP_ENCODE	1	0.716708	Q14527	HLTF	#N/A
Q6P2Q9_PRPF8	MYL6.GRCh38.12.56160243.56161550.1	476-529	-	32.95	0.89	1	PF08083,PF12134,PF10596,PF08082,PF10597,PF08084,PF10598,PF01398	8	Q6P2Q9|PRPF8|K562.PRPF8.0.529|31226278|eCLIP_ENCODE,Q6P2Q9|PRPF8|HepG2.PRPF8.1.617|31226278|eCLIP_ENCODE	1	0.703833	Q6P2Q9	PRPF8	#N/A
Q9BWF3_RBM4	MYL6.GRCh38.12.56160243.56161550.1	190-243	-	31.13	0.79	1	PF00076,PF13893,PF00098	4	Q9BWF3|RBM4|1146|16260624|SpliceAid-F,Q9BWF3|RBM4|1145|16777844|SpliceAid-F,Q9BWF3|RBM4|1147|21518792|SpliceAid-F	1	0.699583	Q9BWF3	RBM4	1
Q96MU7_YTHDC1	MYL6.GRCh38.12.56160243.56161550.1	476-529	-	30.98	0.78	1	PF04146	2	Q96MU7|YTHDC1|DRACH|27602518|iCLIP	1	0.699208	Q96MU7	YTHDC1	#N/A
P43243_MATR3	PDLIM3.GRCh38.4.185506522.185514337..1	7489-7802	-	91.71	0.74	1	-	0	P43243|MATR3|M036_0.6|23846655|cisBP-RNA	1	0.697583	P43243	MATR3	#N/A
Q9NWH9_SLTM	PDLIM3.GRCh38.4.185506522.185514337..1	7489-7802	-	91.3	0.73	1	PF00076,PF02037,PF13893	3	Q9NWH9|SLTM|starBase_1|22955616|eCLIP	1	0.697042	Q9NWH9	SLTM	#N/A
Q9NYY8_FASTKD2	MYL6.GRCh38.12.56160243.56161550.1	476-529	-	28.91	0.66	1	PF06743,PF08373,PF08368	3	Q9NYY8|FASTKD2|HepG2.FASTKD2.3.97|31226278|eCLIP_ENCODE	1	0.694375	Q9NYY8	FASTKD2	#N/A
Q9UKV3_ACIN1	PDLIM3.GRCh38.4.185506522.185514337..1	7489-7802	-	89.1	0.66	1	PF02037	1	Q9UKV3|ACIN1|motif_1|27365209|iCLIP	1	0.694042	Q9UKV3	ACIN1	#N/A
P12956_XRCC6	MYL6.GRCh38.12.56160243.56161550.1	190-243	-	28.77	0.66	1	PF03731,PF02735,PF03730,PF02037	4	P12956|XRCC6|HepG2.XRCC6.6.88|31226278|eCLIP_ENCODE	1	0.694042	P12956	XRCC6	#N/A
Q6NXG1_ESRP1	PDLIM3.GRCh38.4.185506522.185514337..1	7489-7802	-	89	0.65	1	-	0	Q6NXG1|ESRP1|080|31724725|RBNS_ENCODE,Q6NXG1|ESRP1|081|31724725|RBNS_ENCODE	1	0.693875	Q6NXG1	ESRP1	1
Q92900_UPF1	CAMK2D.GRCh38.4.113500463.113509675..1	2037-2406	-	100.89	0.62	1	PF09416,PF13087,PF13086,PF13604,PF13245,PF04851	7	Q92900|UPF1|BSSCUGGGV|27940950|HITS-CLIP;eCLIP	1	0.692417	Q92900	UPF1	#N/A
P53999_SUB1	MYL6.GRCh38.12.56160243.56161550.1	190-243	-	27.03	0.56	1	PF02229	1	P53999|SUB1|HepG2.SUB1.2.110|31226278|eCLIP_ENCODE	1	0.69	P53999	SUB1	#N/A
P46782_RPS5	MYL6.GRCh38.12.56160243.56161550.1	190-243	-	26.02	0.5	1	PF00177	1	P46782|RPS5|HepG2.RPS5.1.119|31226278|eCLIP_ENCODE	1	0.687625	P46782	RPS5	#N/A
P23246_SFPQ	MYL6.GRCh38.12.56160243.56161550.1	476-529	-	25.62	0.48	1	PF00076,PF08075	3	P23246|SFPQ|42|12403470|RBPDB,P23246|SFPQ|M308_0.6|12403470|SELEX,P23246|SFPQ|s72|12403470|SpliceAid-F,P23246|SFPQ|1136|24632473|SpliceAid-F	1	0.686667	P23246	SFPQ	#N/A
Q8TDD1_DDX54	CAMK2D.GRCh38.4.113500463.113509675..1	2589-2958	-	94.8	0.44	1	PF00270,PF00271,PF08147,PF04851	4	Q8TDD1|DDX54|AGAAGAA|28596291|PAR-CLIP,Q8TDD1|DDX54|AAGAAGA|28596291|PAR-CLIP	1	0.684833	Q8TDD1	DDX54	#N/A
Q9P287_BCCIP	MYL6.GRCh38.12.56160243.56161550.1	190-243	-	24.46	0.42	1	PF13862	1	Q9P287|BCCIP|HepG2.BCCIP.0.298|31226278|eCLIP_ENCODE	1	0.683958	Q9P287	BCCIP	#N/A
Q92615_LARP4B	PDLIM3.GRCh38.4.185506522.185514337..1	7489-7802	-	81.51	0.41	1	PF05383	1	Q92615|LARP4B|starBase_1|26001795|PAR-CLIP,Q92615|LARP4B|HAAUAAA|26001795|PAR-CLIP	1	0.683625	Q92615	LARP4B	#N/A
Q92900_UPF1	EYA4.GRCh38.6.133523056.133529530.1	6217-6476	-	69.38	0.4	1	PF09416,PF13087,PF13086,PF13604,PF13245,PF04851	7	Q92900|UPF1|BSSCUGGGV|27940950|HITS-CLIP;eCLIP	1	0.68325	Q92900	UPF1	#N/A
Q8TDD1_DDX54	SORBS1.GRCh38.10.95321963.95339327..1	1056-1751	-	159.55	0.28	1	PF00270,PF00271,PF08147,PF04851	4	Q8TDD1|DDX54|AGAAGAA|28596291|PAR-CLIP,Q8TDD1|DDX54|AAGAAGA|28596291|PAR-CLIP	1	0.678375	Q8TDD1	DDX54	#N/A
Q71RC2_LARP4	PDLIM3.GRCh38.4.185506522.185514337..1	7489-7802	-	76.54	0.24	1	PF05383	1	Q71RC2|LARP4|HepG2.LARP4.9.112|31226278|eCLIP_ENCODE	1	0.676833	Q71RC2	LARP4	1
Q9Y6M1_IGF2BP2	MYL6.GRCh38.12.56160243.56161550.1	190-243	-	20.66	0.2	1	PF00013,PF00076	6	Q9Y6M1|IGF2BP2|K562.IGF2BP2.4.162|31226278|eCLIP_ENCODE,Q9Y6M1|IGF2BP2|161|31724725|RBNS_ENCODE	1	0.675083	Q9Y6M1	IGF2BP2	1
Q8WYQ5_DGCR8	EYA4.GRCh38.6.133523056.133529530.1	6217-6476	-	63.8	0.2	1	-	0	Q8WYQ5|DGCR8|K562.DGCR8.1.60|31226278|eCLIP_ENCODE	1	0.674833	Q8WYQ5	DGCR8	#N/A
Q9GZR7_DDX24	SORBS1.GRCh38.10.95321963.95339327..1	1056-1751	-	153.48	0.16	1	PF00270,PF00271	2	Q9GZR7|DDX24|K562.DDX24.0.66|31226278|eCLIP_ENCODE	1	0.673333	Q9GZR7	DDX24	#N/A
Q9UL40_ZNF346	MYL6.GRCh38.12.56160243.56161550.1	190-243	-	19.77	0.15	1	PF12874	3	Q9UL40|ZNF346|388|24521053|PDB	1	0.673	Q9UL40	ZNF346	#N/A
P98175_RBM10	PDLIM3.GRCh38.4.185506522.185514337..1	7489-7802	-	73.15	0.13	1	PF01585,PF00076,PF12656,PF00641	4	P98175|RBM10||NA|NA	1	0.672208	P98175	RBM10	1
Q15007_WTAP	MYL6.GRCh38.12.56160243.56161550.1	190-243	-	19.37	0.13	1	-	0	Q15007|WTAP|DRACH|24316715|PAR-CLIP	1	0.672083	Q15007	WTAP	#N/A
Q01085_TIAL1	MYL6.GRCh38.12.56160243.56161550.1	190-243	-	18.25	0.07	1	PF00076	3	Q01085|TIAL1|M310_0.6|17682065|RIP-Chip	1	0.669458	Q01085	TIAL1	1
Q9C0B1_FTO	PDLIM3.GRCh38.4.185506522.185514337..1	7489-7802	-	69.41	0.01	1	-	0	Q9C0B1|FTO|K562.FTO.0.43|31226278|eCLIP_ENCODE,Q9C0B1|FTO|DRACH|31149892|HITS-CLIP;eCLIP	1	0.667083	Q9C0B1	FTO	#N/A
Q96PU8_QKI	MYL6.GRCh38.12.56160243.56161550.1	190-243	-	17.11	0	1	PF00013	1	Q96PU8|QKI|M046_0.6|23846655|cisBP-RNA	1	0.666792	Q96PU8	QKI	1
Q9NW13_RBM28	PDLIM3.GRCh38.4.185506522.185514337..1	7489-7802	-	68.37	-0.02	1	PF00076	3	Q9NW13|RBM28|M047_0.6|23846655|cisBP-RNA	1	0.665667	Q9NW13	RBM28	1
Q5VZF2_MBNL2	MYL6.GRCh38.12.56160243.56161550.1	190-243	-	16.48	-0.03	1	PF00642	2	Q5VZF2|MBNL2|YGCY|26257173|HITS-CLIP	1	0.665292	Q5VZF2	MBNL2	#N/A
O60832_DKC1	MYL6.GRCh38.12.56160243.56161550.1	372-425	-	15.99	-0.06	1	PF08068,PF01509,PF01472	3	O60832|DKC1|HepG2.DKC1.1.40|31226278|eCLIP_ENCODE	1	0.664167	O60832	DKC1	#N/A
O75494_SRSF10	MYL6.GRCh38.12.56160243.56161550.1	190-243	-	15.59	-0.08	1	PF00076	1	O75494|SRSF10|s104|19561594|SpliceAid-F,O75494|SRSF10|M087_0.6|23846655|cisBP-RNA,O75494|SRSF10|M086_0.6|23846655|cisBP-RNA,O75494|SRSF10|M019_0.6|23846655|cisBP-RNA,O75494|NA|NA|NA|NA	1	0.663208	O75494	SRSF10	1
Q9HCE5_METTL14	MYL6.GRCh38.12.56160243.56161550.1	469-522	-	14.1	-0.17	1	-	0	Q9HCE5|METTL14|DRACH|24316715|PAR-CLIP	1	0.65975	Q9HCE5	METTL14	#N/A
Q7Z5Q1_CPEB2	MYL6.GRCh38.12.56160243.56161550.1	190-243	-	13.04	-0.23	1	PF00076	1	Q7Z5Q1|CPEB2|M012_0.6|23846655|cisBP-RNA	1	0.65725	Q7Z5Q1	CPEB2	1
O00571_DDX3X	MYL6.GRCh38.12.56160243.56161550.1	476-529	-	12.53	-0.25	1	PF00270,PF00271	2	O00571|DDX3X|HepG2.DDX3X.2.117|31226278|eCLIP_ENCODE,O00571|DDX3X|HepG2.DDX3X.6.72|31226278|eCLIP_ENCODE,O00571|DDX3X|HepG2.DDX3X.8.82|31226278|eCLIP_ENCODE	1	0.656083	O00571	DDX3X	#N/A
Q13283_G3BP1	MYL6.GRCh38.12.56160243.56161550.1	469-522	-	12.47	-0.26	1	PF02136,PF00076	2	Q13283|G3BP1|M302_0.6|11604510|SELEX;Q13283|G3BP1|33|11604510|cisBP-RNA	1	0.655917	Q13283	G3BP1	#N/A
Q8TC92_ENOX1	SORBS1.GRCh38.10.95321963.95339327..1	1056-1751	-	131.93	-0.27	1	-	0	Q8TC92|ENOX1|M140_0.6|23846655|cisBP-RNA	1	0.6555	Q8TC92	ENOX1	#N/A
Q9UNW9_NOVA2	MYL6.GRCh38.12.56160243.56161550.1	476-529	-	11.59	-0.31	1	PF00013	3	Q9UNW9|NOVA2|s29|9789075|SpliceAid-F	1	0.653875	Q9UNW9	NOVA2	#N/A
Q9BUJ2_HNRNPUL1	PDLIM3.GRCh38.4.185506522.185514337..1	7489-7802	-	58.62	-0.34	1	PF13671,PF00622,PF02037	3	Q9BUJ2|HNRNPUL1|HepG2.HNRNPUL1.6.88|31226278|eCLIP_ENCODE,Q9BUJ2|HNRNPUL1|HepG2.HNRNPUL1.2.62|31226278|eCLIP_ENCODE	1	0.652333	Q9BUJ2	HNRNPUL1	#N/A
Q9BRD0_BUD13	MYL6.GRCh38.12.56160243.56161550.1	372-425	-	10.7	-0.36	1	PF09736	1	Q9BRD0|BUD13|K562.BUD13.3.359|31226278|eCLIP_ENCODE,Q9BRD0|BUD13|HepG2.BUD13.2.335|31226278|eCLIP_ENCODE	1	0.651792	Q9BRD0	BUD13	#N/A
Q92917_GPKOW	MYL6.GRCh38.12.56160243.56161550.1	372-425	-	9.93	-0.4	1	-	0	Q92917|GPKOW|K562.GPKOW.7.41|31226278|eCLIP_ENCODE,Q92917|GPKOW|K562.GPKOW.2.60|31226278|eCLIP_ENCODE	1	0.65	Q92917	GPKOW	#N/A
Q9NW13_RBM28	SORBS1.GRCh38.10.95321963.95339327..1	1056-1751	-	125.04	-0.4	1	PF00076	3	Q9NW13|RBM28|M047_0.6|23846655|cisBP-RNA	1	0.649792	Q9NW13	RBM28	1
Q9H0D6_XRN2	EYA4.GRCh38.6.133523056.133529530.1	1807-2066	-	47.03	-0.41	1	PF03159	1	Q9H0D6|XRN2|K562.XRN2.8.85|31226278|eCLIP_ENCODE	1	0.649583	Q9H0D6	XRN2	#N/A
P05455_SSB	MYL6.GRCh38.12.56160243.56161550.1	469-522	-	9.61	-0.42	1	PF08777,PF05383,PF00076	3	P05455|SSB|58|11342556|RBPDB,P05455|SSB|457|16387655|PDB	1	0.64925	P05455	SSB	1
Q15637_SF1	MYL6.GRCh38.12.56160243.56161550.1	339-392	-	9.38	-0.43	1	PF00013,PF00098	2	Q15637|SF1|349|31724725|RBNS_ENCODE,Q15637|SF1|348|31724725|RBNS_ENCODE,Q15637|SF1|347|31724725|RBNS_ENCODE,Q15637|SF1|1198|11438677|SpliceAid-F,Q15637|SF1|120|11691992|RBPDB,Q1563|NA|NA|NA|NA	1	0.648708	Q15637	SF1	#N/A
Q9C0B0_UNK	CAMK2D.GRCh38.4.113500463.113509675..1	2037-2406	-	65.59	-0.44	1	PF00642	1	Q9C0B0|UNK|438|31724725|RBNS_ENCODE	1	0.648333	Q9C0B0	UNK	#N/A
Q9UHX1_PUF60	MYL6.GRCh38.12.56160243.56161550.1	190-243	-	8.83	-0.46	1	PF00076	2	Q9UHX1|PUF60|258|31724725|RBNS_ENCODE,Q9UHX1|PUF60|259|31724725|RBNS_ENCODE	1	0.647417	Q9UHX1	PUF60	#N/A
Q96DH6_MSI2	MYL6.GRCh38.12.56160243.56161550.1	190-243	-	8.69	-0.47	1	PF00076	2	Q96DH6|MSI2|starBase_1|24395885|HITS-CLIP,Q96DH6|MSI2|starBase_2|24395885|HITS-CLIP	1	0.647083	Q96DH6	MSI2	1
P49756_RBM25	CAMK2D.GRCh38.4.113500463.113509675..1	2589-2958	-	64.37	-0.48	1	PF01480,PF00076	2	P49756|RBM25|304|31724725|RBNS_ENCODE	1	0.646833	P49756	RBM25	1
Q9NYY8_FASTKD2	CAMK2D.GRCh38.4.113500463.113509675..1	2037-2406	-	64.37	-0.48	1	PF06743,PF08373,PF08368	3	Q9NYY8|FASTKD2|HepG2.FASTKD2.7.53|31226278|eCLIP_ENCODE	1	0.646833	Q9NYY8	FASTKD2	#N/A
Q9Y5A9_YTHDF2	MYL6.GRCh38.12.56160243.56161550.1	190-243	-	8.32	-0.49	1	PF04146	1	Q9Y5A9|YTHDF2|DRACH|27602518|iCLIP	1	0.646208	Q9Y5A9	YTHDF2	#N/A
P57723_PCBP4	SORBS1.GRCh38.10.95321963.95339327..1	4859-5554	-	119.66	-0.51	1	PF00013	3	P57723|PCBP4|243|31724725|RBNS_ENCODE,P57723|PCBP4|245|31724725|RBNS_ENCODE	1	0.645333	P57723	PCBP4	#N/A
P18615_NELFE	PDLIM3.GRCh38.4.185506522.185514337..1	7504-7817	-	53.26	-0.52	1	PF00076	1	P18615|NELFE|122|18303858|RBPDB,P18615|NELFE|6|18303858|RBPDB	1	0.645	P18615	NELFE	#N/A
Q12849_GRSF1	MYL6.GRCh38.12.56160243.56161550.1	502-555	-	7.69	-0.53	1	PF00076	1	Q12849|GRSF1|HepG2.GRSF1.1.42|31226278|eCLIP_ENCODE	1	0.64475	Q12849	GRSF1	#N/A
P10155_RO60	MYL6.GRCh38.12.56160243.56161550.1	372-425	-	6.91	-0.57	1	-	0	P10155|RO60|UGAUCACAAC|26382853|iCLIP,P10155|RO60|UCUCCACUCC|26382853|iCLIP,P10155|RO60|UUGUUCUACU|26382853|iCLIP,P10155|RO60|UCUUUGUUCC|26382853|iCLIP	1	0.642917	P10155	RO60	#N/A
Q8NDV7_TNRC6A	EYA4.GRCh38.6.133523056.133529530.1	775-1034	-	41.97	-0.59	1	PF10427	1	Q8NDV7|TNRC6A|K562.TNRC6A.0.135|31226278|eCLIP_ENCODE	1	0.641958	Q8NDV7	TNRC6A	#N/A
O00571_DDX3X	PDLIM3.GRCh38.4.185506522.185514337..1	7489-7802	-	50.73	-0.6	1	PF00270,PF00271	2	O00571|DDX3X|HepG2.DDX3X.2.117|31226278|eCLIP_ENCODE,O00571|DDX3X|HepG2.DDX3X.6.72|31226278|eCLIP_ENCODE,O00571|DDX3X|HepG2.DDX3X.8.82|31226278|eCLIP_ENCODE	1	0.641542	O00571	DDX3X	#N/A
Q8IYB8_SUPV3L1	CAMK2D.GRCh38.4.113500463.113509675..1	2589-2958	-	59.95	-0.61	1	PF12513,PF00271	2	Q8IYB8|SUPV3L1|HepG2.SUPV3L1.1.45|31226278|eCLIP_ENCODE,Q8IYB8|SUPV3L1|HepG2.SUPV3L1.4.46|31226278|eCLIP_ENCODE	1	0.641292	Q8IYB8	SUPV3L1	#N/A
Q9H6E5_TUT1	EYA4.GRCh38.6.133523056.133529530.1	2452-2711	-	41.18	-0.62	1	-	0	Q9H6E5|TUT1|mrauacu|21102410|RBPMap;Q9H6E5|TUT1|M073_0.6|23846655|cisBP-RNA	1	0.64075	Q9H6E5	TUT1	#N/A
Q7Z739_YTHDF3	MYL6.GRCh38.12.56160243.56161550.1	469-522	-	5.87	-0.63	1	PF04146	2	Q7Z739|YTHDF3|DRACH|27602518|iCLIP	1	0.6405	Q7Z739	YTHDF3	#N/A
Q9BYJ9_YTHDF1	MYL6.GRCh38.12.56160243.56161550.1	190-243	-	5.56	-0.65	1	PF04146	1	Q9BYJ9|YTHDF1|DRACH|27602518|iCLIP	1	0.63975	Q9BYJ9	YTHDF1	#N/A
Q9UKM9_RALY	PDLIM3.GRCh38.4.185506522.185514337..1	2029-2342	-	49.22	-0.65	1	PF00076	1	Q9UKM9|RALY|M150_0.6|23846655|cisBP-RNA	1	0.639458	Q9UKM9	RALY	#N/A
O75940_SMNDC1	EYA4.GRCh38.6.133523056.133529530.1	5548-5807	-	40.09	-0.66	1	PF06003	1	O75940|SMNDC1|K562.SMNDC1.4.75|31226278|eCLIP_ENCODE	1	0.639125	O75940	SMNDC1	#N/A
P49756_RBM25	EYA4.GRCh38.6.133523056.133529530.1	6217-6476	-	39.66	-0.68	1	PF01480,PF00076	2	P49756|RBM25|304|31724725|RBNS_ENCODE	1	0.638458	P49756	RBM25	1
Q86U44_METTL3	MYL6.GRCh38.12.56160243.56161550.1	190-243	-	4.82	-0.69	1	-	0	Q86U44|METTL3|DRACH|24316715|PAR-CLIP	1	0.638042	Q86U44	METTL3	#N/A
O60508_CDC40	MYL6.GRCh38.12.56160243.56161550.1	469-522	-	4.1	-0.73	1	PF00400	2	O60508|CDC40|HepG2.CDC40.0.55|31226278|eCLIP_ENCODE	1	0.636333	O60508	CDC40	#N/A
Q01130_SRSF2	MYL6.GRCh38.12.56160243.56161550.1	372-425	-	4.06	-0.73	1	PF00076	1	Q01130|SRSF2|1348|9858550|AEDB,Q01130|SRSF2|1176|9858550|SpliceAid-F,Q01130|SRSF2|ugcygyy|19296853|RBPMap,Q01130|SRSF2|s37|10022858|SpliceAid-F	1	0.63625	Q01130	SRSF2	1
O00571_DDX3X	EYA4.GRCh38.6.133523056.133529530.1	775-1034	-	38.06	-0.73	1	PF00270,PF00271	2	O00571|DDX3X|HepG2.DDX3X.2.117|31226278|eCLIP_ENCODE,O00571|DDX3X|HepG2.DDX3X.6.72|31226278|eCLIP_ENCODE,O00571|DDX3X|HepG2.DDX3X.8.82|31226278|eCLIP_ENCODE	1	0.636083	O00571	DDX3X	#N/A
P0DJD3_RBMY1A1	PDLIM3.GRCh38.4.185506522.185514337..1	7504-7817	-	46.47	-0.74	1	-	0	P0DJD3|RBMY1A1|M246_0.6|17318228|cisBP-RNA,P0DJD3|RBMY1A1|410|PubMed|NA	1	0.635708	P0DJD3	RBMY1A1	1
P35269_GTF2F1	EYA4.GRCh38.6.133523056.133529530.1	775-1034	-	37.68	-0.75	1	PF05793	1	P35269|GTF2F1|K562.GTF2F1.1.466|31226278|eCLIP_ENCODE,P35269|GTF2F1|HepG2.GTF2F1.1.345|31226278|eCLIP_ENCODE	1	0.6355	P35269	GTF2F1	#N/A
P26368_U2AF2	MYL6.GRCh38.12.56160243.56161550.1	372-425	-	3.34	-0.77	1	PF00076	3	P26368|U2AF2|HepG2.U2AF2.8.652|31226278|eCLIP_ENCODE,P26368|U2AF2|HepG2.U2AF2.5.654|31226278|eCLIP_ENCODE,P26368|U2AF2|UUUCUU|25326705|HITS-CLIP,P26368|U2AF2|HepG2.U2AF2.3.683||NA	1	0.634583	P26368	U2AF2	#N/A
O15371_EIF3D	MYL6.GRCh38.12.56160243.56161550.1	989-1042	-	2.95	-0.79	1	PF05091	1	O15371|EIF3D|HepG2.EIF3D.0.116|31226278|eCLIP_ENCODE	1	0.633667	O15371	EIF3D	#N/A
Q9BX46_RBM24	MYL6.GRCh38.12.56160243.56161550.1	320-373	-	2.76	-0.8	1	PF00076	1	Q9BX46|RBM24|M175_0.6|23846655|cisBP-RNA,Q9BX46|RBM24|302|31724725|RBNS_ENCODE	1	0.633208	Q9BX46	RBM24	1
P38159_RBMX	PDLIM3.GRCh38.4.185506522.185514337..1	7504-7817	-	44.61	-0.8	1	PF00076,PF08081	2	P38159|RBMX|843|24692659|SpliceAid-F,P38159|RBMX|1386|11726560;12165565;10931943|AEDB,P38159|RBMX|1316|12761049|AEDB	1	0.633167	P38159	RBMX	1
O95758_PTBP3	MYL6.GRCh38.12.56160243.56161550.1	320-373	-	2.27	-0.83	1	PF13893,PF00076	4	O95758|PTBP3|256|31724725|RBNS_ENCODE,O95758|PTBP3|257|31724725|RBNS_ENCODE	1	0.632083	O95758	PTBP3	#N/A
Q99729_HNRNPAB	PDLIM3.GRCh38.4.185506522.185514337..1	2029-2342	-	43.63	-0.84	1	PF00076,PF08143	3	Q99729|HNRNPAB|76|12419250|cisBP-RNA;Q99729|HNRNPAB|M301_0.6|12419250|SELEX	1	0.631833	Q99729	HNRNPAB	1
P08579_SNRPB2	EYA4.GRCh38.6.133523056.133529530.1	5548-5807	-	35.23	-0.84	1	-	0	P08579|SNRPB2|504|9716128|PDB	1	0.631792	P08579	SNRPB2	#N/A
Q8TC92_ENOX1	EYA4.GRCh38.6.133523056.133529530.1	775-1034	-	35.18	-0.84	1	-	0	Q8TC92|ENOX1|M140_0.6|23846655|cisBP-RNA	1	0.63175	Q8TC92	ENOX1	#N/A
Q9Y6M1_IGF2BP2	PDLIM3.GRCh38.4.185506522.185514337..1	2653-2966	-	43.46	-0.84	1	PF00013,PF00076	6	Q9Y6M1|IGF2BP2|K562.IGF2BP2.1.112|31226278|eCLIP_ENCODE	1	0.631583	Q9Y6M1	IGF2BP2	1
P31483_TIA1	EYA4.GRCh38.6.133523056.133529530.1	5548-5807	-	34.23	-0.87	1	PF00076	3	P31483|TIA1|K562.TIA1.0.407|31226278|eCLIP_ENCODE	1	0.630292	P31483	TIA1	1
Q96IZ5_RBM41	EYA4.GRCh38.6.133523056.133529530.1	5548-5807	-	33.9	-0.88	1	-	0	Q96IZ5|RBM41|309|31724725|RBNS_ENCODE	1	0.629792	Q96IZ5	RBM41	1
Q9HAV4_XPO5	CAMK2D.GRCh38.4.113500463.113509675..1	2589-2958	-	50.3	-0.9	1	PF08389	1	Q9HAV4|XPO5|HepG2.XPO5.2.163|31226278|eCLIP_ENCODE,Q9HAV4|XPO5|HepG2.XPO5.3.124|31226278|eCLIP_ENCODE	1	0.62925	Q9HAV4	XPO5	#N/A
Q9NVV4_MTPAP	SORBS1.GRCh38.10.95321963.95339327..1	9023-9718	-	99.18	-0.92	1	PF03828	1	Q9NVV4|MTPAP|K562.MTPAP.7.78|31226278|eCLIP_ENCODE	1	0.628375	Q9NVV4	MTPAP	#N/A
Q9BRL6_SRSF8	PDLIM3.GRCh38.4.185506522.185514337..1	7504-7817	-	41.04	-0.92	1	PF00076	1	Q9BRL6|SRSF8|391|31724725|RBNS_ENCODE	1	0.628292	Q9BRL6	SRSF8	1
O60508_CDC40	PDLIM3.GRCh38.4.185506522.185514337..1	7489-7802	-	40.97	-0.92	1	PF00400	2	O60508|CDC40|HepG2.CDC40.0.55|31226278|eCLIP_ENCODE	1	0.628167	O60508	CDC40	#N/A
Q6ZN17_LIN28B	EYA4.GRCh38.6.133523056.133529530.1	5548-5807	-	32.66	-0.93	1	PF00313,PF00098	2	Q6ZN17|LIN28B|AYYHY|23481595|PAR-CLIP	1	0.627917	Q6ZN17	LIN28B	1
Q9H6T0_ESRP2	EYA4.GRCh38.6.133523056.133529530.1	1807-2066	-	32.36	-0.94	1	-	0	Q9H6T0|ESRP2|M141_0.6|23846655|cisBP-RNA	1	0.6275	Q9H6T0	ESRP2	1
Q9UGP8_SEC63	MYL6.GRCh38.12.56160243.56161550.1	476-529	-	71.57	3.06	1	-	0	-	0	0.627458	Q9UGP8	SEC63	#N/A
P54253_ATXN1	MYL6.GRCh38.12.56160243.56161550.1	469-522	-	71.55	3.06	1	PF08517	1	-	0	0.627417	P54253	ATXN1	#N/A
Q9BQ67_GRWD1	SORBS1.GRCh38.10.95321963.95339327..1	4873-5568	-	97.74	-0.95	1	PF00400,PF12265	3	Q9BQ67|GRWD1|HepG2.GRWD1.6.332|31226278|eCLIP_ENCODE,Q9BQ67|GRWD1|HepG2.GRWD1.2.313|31226278|eCLIP_ENCODE	1	0.627167	Q9BQ67	GRWD1	#N/A
Q15022_SUZ12	MYL6.GRCh38.12.56160243.56161550.1	469-522	-	71.4	3.05	1	-	0	-	0	0.627083	Q15022	SUZ12	#N/A
Q5VZF2_MBNL2	PDLIM3.GRCh38.4.185506522.185514337..1	7504-7817	-	39.94	-0.96	1	PF00642	2	Q5VZF2|MBNL2|YGCY|26257173|HITS-CLIP	1	0.626792	Q5VZF2	MBNL2	#N/A
P31483_TIA1	PDLIM3.GRCh38.4.185506522.185514337..1	2668-2981	-	39.29	-0.98	1	PF00076	3	P31483|TIA1|K562.TIA1.0.407|31226278|eCLIP_ENCODE	1	0.625875	P31483	TIA1	1
P50579_METAP2	PDLIM3.GRCh38.4.185506522.185514337..1	7489-7802	-	39.19	-0.98	1	PF00557	1	P50579|METAP2|K562.METAP2.0.200|31226278|eCLIP_ENCODE	1	0.62575	P50579	METAP2	#N/A
Q9H501_ESF1	MYL6.GRCh38.12.56160243.56161550.1	476-529	-	70.78	3.02	1	PF08159	1	-	0	0.625625	Q9H501	ESF1	#N/A
Q9NYY8_FASTKD2	EYA4.GRCh38.6.133523056.133529530.1	2476-2735	-	30.4	-1.01	1	PF06743,PF08373,PF08368	3	Q9NYY8|FASTKD2|HepG2.FASTKD2.0.83|31226278|eCLIP_ENCODE,Q9NYY8|FASTKD2|HepG2.FASTKD2.2.85|31226278|eCLIP_ENCODE	1	0.624542	Q9NYY8	FASTKD2	#N/A
Q96PK6_RBM14	SORBS1.GRCh38.10.95321963.95339327..1	4873-5568	-	93.96	-1.02	1	PF00076	2	Q96PK6|RBM14|M109_0.6|23846655|cisBP-RNA,Q96PK6|RBM14|M050_0.6|23846655|cisBP-RNA	1	0.624042	Q96PK6	RBM14	1
Q92615_LARP4B	EYA4.GRCh38.6.133523056.133529530.1	1807-2066	-	29.43	-1.05	1	PF05383	1	Q92615|LARP4B|starBase_1|26001795|PAR-CLIP,Q92615|LARP4B|HAAUAAA|26001795|PAR-CLIP	1	0.623083	Q92615	LARP4B	#N/A
O14776_TCERG1	MYL6.GRCh38.12.56160243.56161550.1	476-529	-	69.67	2.95	1	-	0	-	0	0.623042	O14776	TCERG1	#N/A
Q8N9W6_BOLL	EYA4.GRCh38.6.133523056.133529530.1	5548-5807	-	29.33	-1.05	1	-	0	Q8N9W6|BOLL|016|31724725|RBNS_ENCODE	1	0.622917	Q8N9W6	BOLL	#N/A
Q9Y6M1_IGF2BP2	EYA4.GRCh38.6.133523056.133529530.1	5314-5573	-	29.23	-1.05	1	PF00013,PF00076	6	Q9Y6M1|IGF2BP2|K562.IGF2BP2.4.162|31226278|eCLIP_ENCODE,Q9Y6M1|IGF2BP2|161|31724725|RBNS_ENCODE	1	0.62275	Q9Y6M1	IGF2BP2	1
Q13151_HNRNPA0	PDLIM3.GRCh38.4.185506522.185514337..1	2668-2981	-	36.92	-1.06	1	PF00076	2	Q13151|HNRNPA0|114|31724725|RBNS_ENCODE,Q13151|HNRNPA0|637|24452013|SpliceAid-F,Q13151|HNRNPA0|112|31724725|RBNS_ENCODE,Q13151|HNRNPA0|638|24452013|SpliceAid-F,Q13151|H|NA|NA|NA	1	0.622625	Q13151	HNRNPA0	#N/A
Q96DH6_MSI2	PDLIM3.GRCh38.4.185506522.185514337..1	2029-2342	-	36.9	-1.06	1	PF00076	2	Q96DH6|MSI2|starBase_1|24395885|HITS-CLIP,Q96DH6|MSI2|starBase_2|24395885|HITS-CLIP	1	0.622625	Q96DH6	MSI2	1
P16989_YBX3	PDLIM3.GRCh38.4.185506522.185514337..1	7489-7802	-	36.59	-1.07	1	PF00313	1	P16989|YBX3|K562.YBX3.0.891|31226278|eCLIP_ENCODE	1	0.622208	P16989	YBX3	#N/A
P51991_HNRNPA3	EYA4.GRCh38.6.133523056.133529530.1	5548-5807	-	28.77	-1.07	1	PF00076	2	P51991|HNRNPA3|123|12415010|RBPDB	1	0.622083	P51991	HNRNPA3	#N/A
O43290_SART1	MYL6.GRCh38.12.56160243.56161550.1	469-522	-	69.23	2.93	1	PF03343	1	-	0	0.622	O43290	SART1	#N/A
Q99729_HNRNPAB	EYA4.GRCh38.6.133523056.133529530.1	5548-5807	-	28.55	-1.08	1	PF00076,PF08143	3	Q99729|HNRNPAB|76|12419250|cisBP-RNA;Q99729|HNRNPAB|M301_0.6|12419250|SELEX	1	0.62175	Q99729	HNRNPAB	1
Q9H361_PABPC3	SORBS1.GRCh38.10.95321963.95339327..1	12160-12855	-	90.99	-1.08	1	-	0	Q9H361|PABPC3|M144_0.6|23846655|cisBP-RNA	1	0.621583	Q9H361	PABPC3	#N/A
Q6P2Q9_PRPF8	CAMK2D.GRCh38.4.113500463.113509675..1	2589-2958	-	44.15	-1.08	1	PF08083,PF12134,PF10596,PF08082,PF10597,PF08084,PF10598,PF01398	8	Q6P2Q9|PRPF8|K562.PRPF8.4.394|31226278|eCLIP_ENCODE	1	0.621542	Q6P2Q9	PRPF8	#N/A
Q9P287_BCCIP	PDLIM3.GRCh38.4.185506522.185514337..1	2029-2342	-	36.12	-1.08	1	PF13862	1	Q9P287|BCCIP|HepG2.BCCIP.0.298|31226278|eCLIP_ENCODE	1	0.621542	Q9P287	BCCIP	#N/A
P23588_EIF4B	PDLIM3.GRCh38.4.185506522.185514337..1	2668-2981	-	35.92	-1.09	1	PF00076	1	P23588|EIF4B|M290_0.6|8846295|cisBP-RNA	1	0.621292	P23588	EIF4B	#N/A
Q9NVV4_MTPAP	EYA4.GRCh38.6.133523056.133529530.1	5314-5573	-	28.17	-1.09	1	PF03828	1	Q9NVV4|MTPAP|K562.MTPAP.5.95|31226278|eCLIP_ENCODE	1	0.621167	Q9NVV4	MTPAP	#N/A
Q9UGY1_NOL12	EYA4.GRCh38.6.133523056.133529530.1	5548-5807	-	27.95	-1.1	1	PF09805	1	Q9UGY1|NOL12|HepG2.NOL12.2.48|31226278|eCLIP_ENCODE	1	0.620833	Q9UGY1	NOL12	#N/A
Q86U06_RBM23	EYA4.GRCh38.6.133523056.133529530.1	775-1034	-	27.66	-1.11	1	PF00076	2	Q86U06|RBM23|300|31724725|RBNS_ENCODE	1	0.620417	Q86U06	RBM23	1
Q9H9Z2_LIN28A	EYA4.GRCh38.6.133523056.133529530.1	5548-5807	-	27.59	-1.11	1	-	0	Q9H9Z2|LIN28A|AYYHY|23481595|PAR-CLIP	1	0.620292	Q9H9Z2	LIN28A	1
Q15434_RBMS2	EYA4.GRCh38.6.133523056.133529530.1	5548-5807	-	27.56	-1.11	1	PF00076	2	Q15434|RBMS2|326|31724725|RBNS_ENCODE	1	0.62025	Q15434	RBMS2	1
Q9NQ94_A1CF	PDLIM3.GRCh38.4.185506522.185514337..1	7489-7802	-	35.14	-1.12	1	PF00076,PF14709	4	Q9NQ94|A1CF|002|31724725|RBNS_ENCODE,Q9NQ94|A1CF|005|31724725|RBNS_ENCODE,Q9NQ94|A1CF|110|10669759|RBPDB	1	0.620208	Q9NQ94	A1CF	#N/A
O60293_ZFC3H1	MYL6.GRCh38.12.56160243.56161550.1	476-529	-	68.37	2.88	1	PF10650	1	-	0	0.62	O60293	ZFC3H1	#N/A
Q13148_TARDBP	EYA4.GRCh38.6.133523056.133529530.1	5548-5807	-	27.21	-1.13	1	PF00076	2	Q13148|TARDBP|1278|19815002|SpliceAid-F	1	0.619708	Q13148	TARDBP	#N/A
Q96EP5_DAZAP1	EYA4.GRCh38.6.133523056.133529530.1	5548-5807	-	27.21	-1.13	1	PF00076	2	Q96EP5|DAZAP1|597|24452013|SpliceAid-F,Q96EP5|DAZAP1|051|31724725|RBNS_ENCODE	1	0.619708	Q96EP5	DAZAP1	#N/A
P49589_CARS1	MYL6.GRCh38.12.56160243.56161550.1	476-529	-	68.22	2.87	1	PF01406	1	-	0	0.619625	P49589	CARS1	#N/A
P23588_EIF4B	SORBS1.GRCh38.10.95321963.95339327..1	4873-5568	-	88.31	-1.14	1	PF00076	1	P23588|EIF4B|M290_0.6|8846295|cisBP-RNA	1	0.619375	P23588	EIF4B	#N/A
Q04637_EIF4G1	MYL6.GRCh38.12.56160243.56161550.1	476-529	-	68.1	2.87	1	PF02854,PF02847,PF02020	3	-	0	0.619375	Q04637	EIF4G1	#N/A
A6NFN3_RBFOX3	PDLIM3.GRCh38.4.185506522.185514337..1	2029-2342	-	34.08	-1.15	1	-	0	A6NFN3|RBFOX3|276|31724725|RBNS_ENCODE	1	0.61875	A6NFN3	RBFOX3	#N/A
Q9UIF8_BAZ2B	MYL6.GRCh38.12.56160243.56161550.1	476-529	-	67.81	2.85	1	PF01429	1	-	0	0.618667	Q9UIF8	BAZ2B	#N/A
Q9NZI8_IGF2BP1	PDLIM3.GRCh38.4.185506522.185514337..1	7489-7802	-	33.94	-1.15	1	PF00013,PF00076	6	Q9NZI8|IGF2BP1|M296_0.6|12507992|cisBP-RNA,Q9NZI8|IGF2BP1|157|31724725|RBNS_ENCODE	1	0.618583	Q9NZI8	IGF2BP1	1
Q5T7N2_L1TD1	MYL6.GRCh38.12.56160243.56161550.1	476-529	-	67.7	2.84	1	PF02994	1	-	0	0.618417	Q5T7N2	L1TD1	#N/A
P61981_YWHAG	SORBS1.GRCh38.10.95321963.95339327..1	6608-7303	-	86.21	-1.18	1	PF00244	1	P61981|YWHAG|K562.YWHAG.1.41|31226278|eCLIP_ENCODE	1	0.617625	P61981	YWHAG	#N/A
O95319_CELF2	PDLIM3.GRCh38.4.185506522.185514337..1	7489-7802	-	33.14	-1.18	1	PF00076	3	O95319|CELF2|1-THTATGT|NA|NA,O95319|CELF2|NA|NA|NA	1	0.617458	O95319	CELF2	#N/A
Q13206_DDX10	MYL6.GRCh38.12.56160243.56161550.1	476-529	-	67.24	2.82	1	PF00270,PF00271,PF13959,PF04851	4	-	0	0.617333	Q13206	DDX10	#N/A
P50579_METAP2	SORBS1.GRCh38.10.95321963.95339327..1	11452-12147	-	85.54	-1.19	1	PF00557	1	P50579|METAP2|K562.METAP2.0.200|31226278|eCLIP_ENCODE	1	0.617083	P50579	METAP2	#N/A
Q9BUQ8_DDX23	MYL6.GRCh38.12.56160243.56161550.1	476-529	-	66.97	2.8	1	PF00270,PF00271	2	-	0	0.616708	Q9BUQ8	DDX23	#N/A
O43719_HTATSF1	MYL6.GRCh38.12.56160243.56161550.1	476-529	-	66.75	2.79	1	PF00076	2	-	0	0.616208	O43719	HTATSF1	#N/A
Q96KR1_ZFR	MYL6.GRCh38.12.56160243.56161550.1	476-529	-	66.73	2.79	1	PF07528,PF12874	4	-	0	0.616167	Q96KR1	ZFR	#N/A
P36776_LONP1	MYL6.GRCh38.12.56160243.56161550.1	476-529	-	66.62	2.78	1	-	0	-	0	0.615917	P36776	LONP1	#N/A
Q13148_TARDBP	PDLIM3.GRCh38.4.185506522.185514337..1	7504-7817	-	31.94	-1.22	1	PF00076	2	Q13148|TARDBP|541|24240615|PDB,Q13148|TARDBP|M074_0.6|23846655|cisBP-RNA,Q13148|TARDBP|K562.TARDBP.0.600|31226278|eCLIP_ENCODE	1	0.615833	Q13148	TARDBP	#N/A
P22626_HNRNPA2B1	PDLIM3.GRCh38.4.185506522.185514337..1	2029-2342	-	31.47	-1.24	1	PF00076	2	P22626|HNRNPA2B1|701|12426391|SpliceAid-F,P22626|HNRNPA2B1|710|24452013|SpliceAid-F	1	0.615208	P22626	HNRNPA2B1	#N/A
Q9NRA8_EIF4ENIF1	MYL6.GRCh38.12.56160243.56161550.1	476-529	-	66.3	2.76	1	PF10477	1	-	0	0.615167	Q9NRA8	EIF4ENIF1	#N/A
Q16630_CPSF6	PDLIM3.GRCh38.4.185506522.185514337..1	2668-2981	-	30.71	-1.26	1	PF00076	1	Q16630|CPSF6|K562.CPSF6.4.106|31226278|eCLIP_ENCODE	1	0.614167	Q16630	CPSF6	#N/A
Q9BWU0_SLC4A1AP	MYL6.GRCh38.12.56160243.56161550.1	476-529	-	65.66	2.73	1	PF00498	1	-	0	0.613667	Q9BWU0	SLC4A1AP	#N/A
P46459_NSF	MYL6.GRCh38.12.56160243.56161550.1	476-529	-	65.64	2.73	1	-	0	-	0	0.613625	P46459	NSF	#N/A
Q13283_G3BP1	PDLIM3.GRCh38.4.185506522.185514337..1	2512-2825	-	30.21	-1.28	1	PF02136,PF00076	2	Q13283|G3BP1|33|11604510|cisBP-RNA;Q13283|G3BP1|M302_0.6|11604510|SELEX	1	0.613458	Q13283	G3BP1	#N/A
Q7KZ85_SUPT6H	MYL6.GRCh38.12.56160243.56161550.1	476-529	-	65.45	2.72	1	PF00575	1	-	0	0.613167	Q7KZ85	SUPT6H	#N/A
Q9NVV4_MTPAP	PDLIM3.GRCh38.4.185506522.185514337..1	7489-7802	-	29.81	-1.29	1	PF03828	1	Q9NVV4|MTPAP|K562.MTPAP.7.78|31226278|eCLIP_ENCODE	1	0.612917	Q9NVV4	MTPAP	#N/A
O95319_CELF2	EYA4.GRCh38.6.133523056.133529530.1	775-1034	-	22.53	-1.3	1	PF00076	3	O95319|CELF2|1-THTATGT|NA|NA,O95319|CELF2|NA|NA|NA	1	0.612667	O95319	CELF2	#N/A
Q6PKG0_LARP1	MYL6.GRCh38.12.56160243.56161550.1	476-529	-	65.14	2.7	1	PF05383	1	-	0	0.612458	Q6PKG0	LARP1	1
P23246_SFPQ	EYA4.GRCh38.6.133523056.133529530.1	2605-2864	-	22.23	-1.31	1	PF00076,PF08075	3	P23246|SFPQ|356|31724725|RBNS_ENCODE,P23246|SFPQ|357|31724725|RBNS_ENCODE	1	0.612208	P23246	SFPQ	#N/A
P54277_PMS1	MYL6.GRCh38.12.56160243.56161550.1	476-529	-	65.01	2.69	1	-	0	-	0	0.612125	P54277	PMS1	#N/A
Q9BXT4_TDRD1	MYL6.GRCh38.12.56160243.56161550.1	476-529	-	64.91	2.69	1	PF00567	4	-	0	0.611917	Q9BXT4	TDRD1	#N/A
P49792_RANBP2	MYL6.GRCh38.12.56160243.56161550.1	476-529	-	64.82	2.68	1	PF00641,PF00160	9	-	0	0.611708	P49792	RANBP2	#N/A
P35221_CTNNA1	MYL6.GRCh38.12.56160243.56161550.1	476-529	-	64.66	2.67	1	-	0	-	0	0.611333	P35221	CTNNA1	#N/A
Q8TC92_ENOX1	CAMK2D.GRCh38.4.113500463.113509675..1	2589-2958	-	35.65	-1.34	1	-	0	Q8TC92|ENOX1|M140_0.6|23846655|cisBP-RNA	1	0.610958	Q8TC92	ENOX1	#N/A
P57723_PCBP4	EYA4.GRCh38.6.133523056.133529530.1	799-1058	-	21.31	-1.34	1	PF00013	3	P57723|PCBP4|243|31724725|RBNS_ENCODE,P57723|PCBP4|245|31724725|RBNS_ENCODE	1	0.610833	P57723	PCBP4	#N/A
Q8N9W6_BOLL	PDLIM3.GRCh38.4.185506522.185514337..1	7504-7817	-	27.95	-1.35	1	-	0	Q8N9W6|BOLL|016|31724725|RBNS_ENCODE	1	0.610375	Q8N9W6	BOLL	#N/A
P38159_RBMX	EYA4.GRCh38.6.133523056.133529530.1	799-1058	-	21.01	-1.35	1	PF00076,PF08081	2	P38159|RBMX|843|24692659|SpliceAid-F,P38159|RBMX|1386|11726560;12165565;10931943|AEDB,P38159|RBMX|1316|12761049|AEDB	1	0.610375	P38159	RBMX	1
Q8TBF4_ZCRB1	SORBS1.GRCh38.10.95321963.95339327..1	2791-3486	-	77.38	-1.35	1	PF00076,PF13893,PF00098	3	Q8TBF4|ZCRB1|447|31724725|RBNS_ENCODE	1	0.610333	Q8TBF4	ZCRB1	#N/A
Q92888_ARHGEF1	MYL6.GRCh38.12.56160243.56161550.1	476-529	-	63.89	2.63	1	-	0	-	0	0.6095	Q92888	ARHGEF1	#N/A
Q15233_NONO	EYA4.GRCh38.6.133523056.133529530.1	5548-5807	-	20.36	-1.37	1	PF00076,PF08075	3	Q15233|NONO|M307_0.6|9001221|cisBP-RNA,Q15233|NONO|185|12403470|cisBP-RNA,Q15233|NONO|M309_0.6|12403470|SELEX	1	0.609417	Q15233	NONO	#N/A
O75643_SNRNP200	MYL6.GRCh38.12.56160243.56161550.1	476-529	-	63.73	2.62	1	PF00270,PF04851,PF00271	5	-	0	0.609125	O75643	SNRNP200	#N/A
O43347_MSI1	EYA4.GRCh38.6.133523056.133529530.1	5548-5807	-	20.05	-1.38	1	PF00076	2	O43347|MSI1|201|31724725|RBNS_ENCODE	1	0.608958	O43347	MSI1	1
Q01844_EWSR1	EYA4.GRCh38.6.133523056.133529530.1	775-1034	-	20.01	-1.39	1	PF00641,PF00076	2	Q01844|EWSR1|BUGGBNNB|https://doi.org/10.1101/034215|PAR-CLIP	1	0.608875	Q01844	EWSR1	#N/A
O75940_SMNDC1	SORBS1.GRCh38.10.95321963.95339327..1	2791-3486	-	75.27	-1.39	1	PF06003	1	O75940|SMNDC1|K562.SMNDC1.0.107|31226278|eCLIP_ENCODE,O75940|SMNDC1|HepG2.SMNDC1.2.43|31226278|eCLIP_ENCODE	1	0.608583	O75940	SMNDC1	#N/A
Q86V81_ALYREF	CAMK2D.GRCh38.4.113500463.113509675..1	4429-4798	-	33.64	-1.4	1	PF00076	1	Q86V81|ALYREF|CUUCG|28934468|iCLIP	1	0.608417	Q86V81	ALYREF	#N/A
Q9NZI8_IGF2BP1	EYA4.GRCh38.6.133523056.133529530.1	775-1034	-	19.35	-1.41	1	PF00013,PF00076	6	Q9NZI8|IGF2BP1|HepG2.IGF2BP1.4.152|31226278|eCLIP_ENCODE,Q9NZI8|IGF2BP1|K562.IGF2BP1.6.112|31226278|eCLIP_ENCODE	1	0.607875	Q9NZI8	IGF2BP1	1
Q01844_EWSR1	CAMK2D.GRCh38.4.113500463.113509675..1	5521-5890	-	32.94	-1.42	1	PF00641,PF00076	2	Q01844|EWSR1|088|31724725|RBNS_ENCODE,Q01844|EWSR1|087|31724725|RBNS_ENCODE,Q01844|EWSR1|089|31724725|RBNS_ENCODE,Q01844|EWSR1|086|31724725|RBNS_ENCODE	1	0.607542	Q01844	EWSR1	#N/A
P47974_ZFP36L2	EYA4.GRCh38.6.133523056.133529530.1	775-1034	-	18.82	-1.43	1	PF00642	2	P47974|ZFP36L2|428|14981510|PDB;P47974|ZFP36L2|15|14981510|RBPDB	1	0.607083	P47974	ZFP36L2	#N/A
Q9HCE1_MOV10	MYL6.GRCh38.12.56160243.56161550.1	476-529	-	62.76	2.56	1	PF13087,PF13086,PF13604,PF13245,PF04851	6	-	0	0.606875	Q9HCE1	MOV10	#N/A
P07910_HNRNPC	EYA4.GRCh38.6.133523056.133529530.1	2581-2840	-	18.58	-1.44	1	PF00076	1	P07910|HNRNPC|722|12509468|SpliceAid-F	1	0.60675	P07910	HNRNPC	1
Q7L014_DDX46	MYL6.GRCh38.12.56160243.56161550.1	476-529	-	62.67	2.56	1	PF00270,PF00271	2	-	0	0.606667	Q7L014	DDX46	#N/A
Q14444_CAPRIN1	SORBS1.GRCh38.10.95321963.95339327..1	1056-1751	-	72.82	-1.44	1	PF12287	1	Q14444|CAPRIN1|WWWUAAAW|24393468|PAR-CLIP,Q14444|CAPRIN1|TWWAAATWW|24393468|PAR-CLIP	1	0.606542	Q14444	CAPRIN1	#N/A
Q14692_BMS1	MYL6.GRCh38.12.56160243.56161550.1	476-529	-	62.6	2.56	1	PF08142	1	-	0	0.6065	Q14692	BMS1	#N/A
Q8TEX9_IPO4	MYL6.GRCh38.12.56160243.56161550.1	476-529	-	62.54	2.55	1	PF03810	1	-	0	0.606375	Q8TEX9	IPO4	#N/A
Q9HCS7_XAB2	MYL6.GRCh38.12.56160243.56161550.1	476-529	-	62.47	2.55	1	-	0	-	0	0.606208	Q9HCS7	XAB2	#N/A
O94804_STK10	MYL6.GRCh38.12.56160243.56161550.1	476-529	-	62.42	2.55	1	-	0	-	0	0.606083	O94804	STK10	#N/A
Q12849_GRSF1	EYA4.GRCh38.6.133523056.133529530.1	775-1034	-	17.9	-1.46	1	PF00076	1	Q12849|GRSF1|46|17337441|RBPDB,Q12849|GRSF1|HepG2.GRSF1.0.96|31226278|eCLIP_ENCODE	1	0.605708	Q12849	GRSF1	#N/A
Q15637_SF1	EYA4.GRCh38.6.133523056.133529530.1	775-1034	-	16.91	-1.5	1	PF00013,PF00098	2	Q15637|SF1|1209|24722255|SpliceAid-F,Q15637|SF1|1184|9512519|SpliceAid-F	1	0.604208	Q15637	SF1	#N/A
Q08211_DHX9	MYL6.GRCh38.12.56160243.56161550.1	469-522	-	61.6	2.5	1	PF00035,PF00271,PF04408,PF00270	5	-	0	0.604167	Q08211	DHX9	#N/A
P09012_SNRPA	EYA4.GRCh38.6.133523056.133529530.1	5548-5807	-	16.83	-1.5	1	PF00076	2	P09012|SNRPA|M348_0.6|10094314|cisBP-RNA,P09012|SNRPA|M347_0.6|10094314|cisBP-RNA	1	0.604083	P09012	SNRPA	#N/A
Q9NQ94_A1CF	EYA4.GRCh38.6.133523056.133529530.1	775-1034	-	16.83	-1.5	1	PF00076,PF14709	4	Q9NQ94|A1CF|003|31724725|RBNS_ENCODE,Q9NQ94|A1CF|004|31724725|RBNS_ENCODE	1	0.604083	Q9NQ94	A1CF	#N/A
Q12906_ILF3	CAMK2D.GRCh38.4.113500463.113509675..1	2037-2406	-	29.81	-1.51	1	PF07528,PF00035	3	Q12906|ILF3|HepG2.ILF3.3.127|31226278|eCLIP_ENCODE,Q12906|ILF3|K562.ILF3.2.241|31226278|eCLIP_ENCODE,Q12906|ILF3|K562.ILF3.4.189|31226278|eCLIP_ENCODE	1	0.603667	Q12906	ILF3	#N/A
P61981_YWHAG	PDLIM3.GRCh38.4.185506522.185514337..1	7504-7817	-	22.65	-1.52	1	PF00244	1	P61981|YWHAG|K562.YWHAG.1.41|31226278|eCLIP_ENCODE	1	0.603125	P61981	YWHAG	#N/A
Q8IY21_DDX60	MYL6.GRCh38.12.56160243.56161550.1	476-529	-	60.9	2.46	1	PF00270,PF04851,PF00271	3	-	0	0.602542	Q8IY21	DDX60	#N/A
Q96EP5_DAZAP1	SORBS1.GRCh38.10.95321963.95339327..1	4859-5554	-	66.82	-1.56	1	PF00076	2	Q96EP5|DAZAP1|599|24452013|SpliceAid-F,Q96EP5|DAZAP1|M013_0.6|23846655|cisBP-RNA,Q96EP5|DAZAP1|uagkwwr|18391021|RBPMap	1	0.601583	Q96EP5	DAZAP1	#N/A
Q96Q15_SMG1	MYL6.GRCh38.12.56160243.56161550.1	469-522	-	60.46	2.44	1	-	0	-	0	0.6015	Q96Q15	SMG1	#N/A
P26639_TARS1	MYL6.GRCh38.12.56160243.56161550.1	476-529	-	60.25	2.42	1	PF00587,PF03129,PF07973	3	-	0	0.601	P26639	TARS1	#N/A
Q86U42_PABPN1	CAMK2D.GRCh38.4.113500463.113509675..1	2761-3130	-	27.62	-1.58	1	PF00076	1	Q86U42|PABPN1|M148_0.6|23846655|cisBP-RNA	1	0.600917	Q86U42	PABPN1	#N/A
Q9ULW0_TPX2	MYL6.GRCh38.12.56160243.56161550.1	469-522	-	60.14	2.42	1	-	0	-	0	0.60075	Q9ULW0	TPX2	#N/A
Q9H0L4_CSTF2T	PDLIM3.GRCh38.4.185506522.185514337..1	2653-2966	-	20.68	-1.59	1	PF14327,PF00076,PF14304	3	Q9H0L4|CSTF2T|AAUAAA|22813749|PAR-CLIP,Q9H0L4|CSTF2T|UGUSUB|22813749|PAR-CLIP	1	0.600417	Q9H0L4	CSTF2T	#N/A
P33240_CSTF2	PDLIM3.GRCh38.4.185506522.185514337..1	2668-2981	-	20.28	-1.6	1	PF14327,PF00076,PF14304	3	P33240|CSTF2|SUGUSU|22813749|PAR-CLIP,P33240|CSTF2|HepG2.CSTF2.2.530|31226278|eCLIP_ENCODE,P33240|CSTF2|19|12773396|RBPDB,P33240|CSTF2|112|12773396|RBPDB,P33240|CSTF2|162|NA|NA	1	0.599875	P33240	CSTF2	#N/A
Q8WYQ5_DGCR8	MYL6.GRCh38.12.56160243.56161550.1	476-529	-	59.72	2.39	1	-	0	-	0	0.59975	Q8WYQ5	DGCR8	#N/A
Q05519_SRSF11	PDLIM3.GRCh38.4.185506522.185514337..1	1249-1562	-	19.98	-1.61	1	PF00076	1	Q05519|SRSF11|401|31724725|RBNS_ENCODE	1	0.599458	Q05519	SRSF11	1
Q01130_SRSF2	EYA4.GRCh38.6.133523056.133529530.1	799-1058	-	13.7	-1.62	1	PF00076	1	Q01130|SRSF2|1172|19843576|SpliceAid-F,Q01130|SRSF2|1168|11779509|SpliceAid-F	1	0.599375	Q01130	SRSF2	1
Q8WXH0_SYNE2	MYL6.GRCh38.12.56160243.56161550.1	476-529	-	59.5	2.38	1	-	0	-	0	0.59925	Q8WXH0	SYNE2	#N/A
Q15393_SF3B3	MYL6.GRCh38.12.56160243.56161550.1	476-529	-	59.36	2.37	1	PF03178	1	-	0	0.598917	Q15393	SF3B3	#N/A
P26640_VARS1	MYL6.GRCh38.12.56160243.56161550.1	476-529	-	59.14	2.36	1	PF00133,PF08264,PF09334	3	-	0	0.598417	P26640	VARS1	#N/A
Q96T21_SECISBP2	MYL6.GRCh38.12.56160243.56161550.1	476-529	-	59.06	2.36	1	PF01248	1	-	0	0.598208	Q96T21	SECISBP2	#N/A
Q9Y2W1_THRAP3	MYL6.GRCh38.12.56160243.56161550.1	476-529	-	59.02	2.36	1	PF15440	1	-	0	0.598125	Q9Y2W1	THRAP3	#N/A
Q8IX12_CCAR1	MYL6.GRCh38.12.56160243.56161550.1	476-529	-	58.84	2.35	1	PF14444,PF02037	2	-	0	0.597708	Q8IX12	CCAR1	#N/A
P09327_VIL1	MYL6.GRCh38.12.56160243.56161550.1	476-529	-	58.59	2.33	1	-	0	-	0	0.597125	P09327	VIL1	#N/A
P16383_GCFC2	MYL6.GRCh38.12.56160243.56161550.1	476-529	-	58.52	2.33	1	-	0	-	0	0.596958	P16383	GCFC2	#N/A
Q99459_CDC5L	MYL6.GRCh38.12.56160243.56161550.1	476-529	-	58.46	2.32	1	PF11831	1	-	0	0.596833	Q99459	CDC5L	#N/A
P14866_HNRNPL	EYA4.GRCh38.6.133523056.133529530.1	5314-5573	-	11.99	-1.68	1	PF13893,PF00076	4	P14866|HNRNPL|143|31724725|RBNS_ENCODE	1	0.596792	P14866	HNRNPL	#N/A
Q00341_HDLBP	MYL6.GRCh38.12.56160243.56161550.1	476-529	-	58.23	2.31	1	PF00013	14	-	0	0.596292	Q00341	HDLBP	#N/A
Q9H2U1_DHX36	MYL6.GRCh38.12.56160243.56161550.1	469-522	-	58.23	2.31	1	PF04408,PF00271,PF00270	3	-	0	0.596292	Q9H2U1	DHX36	#N/A
Q92974_ARHGEF2	MYL6.GRCh38.12.56160243.56161550.1	476-529	-	58.2	2.31	1	-	0	-	0	0.596208	Q92974	ARHGEF2	#N/A
Q6P9B9_INTS5	MYL6.GRCh38.12.56160243.56161550.1	476-529	-	58.08	2.3	1	PF14838,PF14837	2	-	0	0.595917	Q6P9B9	INTS5	#N/A
Q15434_RBMS2	PDLIM3.GRCh38.4.185506522.185514337..1	7504-7817	-	17.32	-1.7	1	PF00076	2	Q15434|RBMS2|326|31724725|RBNS_ENCODE	1	0.595833	Q15434	RBMS2	1
O75534_CSDE1	MYL6.GRCh38.12.56160243.56161550.1	476-529	-	58	2.3	1	PF00313,PF12901	6	-	0	0.59575	O75534	CSDE1	1
P62995_TRA2B	SORBS1.GRCh38.10.95321963.95339327..1	4873-5568	-	59.6	-1.71	1	PF00076	1	P62995|TRA2B|aaguguu|19296853|RBPMap	1	0.595583	P62995	TRA2B	1
Q6Y7W6_GIGYF2	MYL6.GRCh38.12.56160243.56161550.1	469-522	-	57.86	2.29	1	-	0	-	0	0.595417	Q6Y7W6	GIGYF2	#N/A
P50579_METAP2	CAMK2D.GRCh38.4.113500463.113509675..1	2589-2958	-	22.98	-1.72	1	PF00557	1	P50579|METAP2|K562.METAP2.0.200|31226278|eCLIP_ENCODE	1	0.595125	P50579	METAP2	#N/A
O60522_TDRD6	MYL6.GRCh38.12.56160243.56161550.1	476-529	-	57.7	2.28	1	PF00567	7	-	0	0.595042	O60522	TDRD6	#N/A
Q86US8_SMG6	MYL6.GRCh38.12.56160243.56161550.1	476-529	-	57.68	2.28	1	PF10373,PF13638,PF10374	3	-	0	0.595	Q86US8	SMG6	#N/A
Q96HW7_INTS4	MYL6.GRCh38.12.56160243.56161550.1	476-529	-	57.64	2.28	1	-	0	-	0	0.594917	Q96HW7	INTS4	#N/A
O43251_RBFOX2	PDLIM3.GRCh38.4.185506522.185514337..1	7504-7817	-	16.27	-1.74	1	PF12414,PF00076	2	O43251|RBFOX2|275|31724725|RBNS_ENCODE	1	0.594375	O43251	RBFOX2	#N/A
Q9NRR4_DROSHA	MYL6.GRCh38.12.56160243.56161550.1	469-522	-	57.34	2.26	1	PF14622,PF00636,PF00035	5	-	0	0.594208	Q9NRR4	DROSHA	#N/A
Q9P287_BCCIP	CAMK2D.GRCh38.4.113500463.113509675..1	4429-4798	-	22.08	-1.74	1	PF13862	1	Q9P287|BCCIP|HepG2.BCCIP.0.298|31226278|eCLIP_ENCODE	1	0.594	Q9P287	BCCIP	#N/A
O60763_USO1	MYL6.GRCh38.12.56160243.56161550.1	476-529	-	57.18	2.25	1	-	0	-	0	0.593833	O60763	USO1	#N/A
Q9C0B1_FTO	CAMK2D.GRCh38.4.113500463.113509675..1	2577-2946	-	21.77	-1.75	1	-	0	Q9C0B1|FTO|K562.FTO.0.43|31226278|eCLIP_ENCODE,Q9C0B1|FTO|DRACH|31149892|HITS-CLIP;eCLIP	1	0.593625	Q9C0B1	FTO	#N/A
Q8WVV9_HNRNPLL	CAMK2D.GRCh38.4.113500463.113509675..1	5521-5890	-	21.67	-1.76	1	PF13893,PF00076	3	Q8WVV9|HNRNPLL|M169_0.6|23846655|cisBP-RNA	1	0.5935	Q8WVV9	HNRNPLL	#N/A
Q05682_CALD1	MYL6.GRCh38.12.56160243.56161550.1	476-529	-	56.95	2.24	1	-	0	-	0	0.593292	Q05682	CALD1	#N/A
Q14980_NUMA1	MYL6.GRCh38.12.56160243.56161550.1	476-529	-	56.91	2.24	1	-	0	-	0	0.593208	Q14980	NUMA1	#N/A
P46821_MAP1B	MYL6.GRCh38.12.56160243.56161550.1	476-529	-	56.82	2.23	1	-	0	-	0	0.593	P46821	MAP1B	#N/A
O60287_URB1	MYL6.GRCh38.12.56160243.56161550.1	476-529	-	56.79	2.23	1	PF11707	1	-	0	0.592917	O60287	URB1	#N/A
P53618_COPB1	MYL6.GRCh38.12.56160243.56161550.1	476-529	-	56.73	2.23	1	-	0	-	0	0.592792	P53618	COPB1	#N/A
O75116_ROCK2	MYL6.GRCh38.12.56160243.56161550.1	476-529	-	56.69	2.22	1	-	0	-	0	0.592667	O75116	ROCK2	#N/A
Q9UN86_G3BP2	SORBS1.GRCh38.10.95321963.95339327..1	13187-13882	-	56.06	-1.78	1	PF02136,PF00076	2	Q9UN86|G3BP2|M021_0.6|23846655|cisBP-RNA	1	0.592667	Q9UN86	G3BP2	#N/A
Q9UIG0_BAZ1B	MYL6.GRCh38.12.56160243.56161550.1	476-529	-	56.63	2.22	1	-	0	-	0	0.592542	Q9UIG0	BAZ1B	#N/A
Q9P2M7_CGN	MYL6.GRCh38.12.56160243.56161550.1	476-529	-	56.59	2.22	1	-	0	-	0	0.592458	Q9P2M7	CGN	#N/A
Q9Y5B9_SUPT16H	MYL6.GRCh38.12.56160243.56161550.1	476-529	-	56.25	2.2	1	PF00557	1	-	0	0.591667	Q9Y5B9	SUPT16H	#N/A
O43592_XPOT	MYL6.GRCh38.12.56160243.56161550.1	469-522	-	55.99	2.19	1	PF08389,PF03810	2	-	0	0.591042	O43592	XPOT	#N/A
Q7KZF4_SND1	MYL6.GRCh38.12.56160243.56161550.1	476-529	-	55.98	2.18	1	PF00565,PF00567	6	-	0	0.591	Q7KZF4	SND1	#N/A
P67809_YBX1	CAMK2D.GRCh38.4.113500463.113509675..1	4429-4798	-	19.63	-1.82	1	PF00313	1	P67809|YBX1|1293|18503770|SpliceAid-F,P67809|YBX1|1321|19273129|AEDB,P67809|YBX1|1290|11447123|SpliceAid-F,P67809|YBX1|1339|11447123|AEDB,P67809|YBX1|1291|11447123|SpliceAid-F	1	0.590958	P67809	YBX1	#N/A
O75400_PRPF40A	MYL6.GRCh38.12.56160243.56161550.1	469-522	-	55.94	2.18	1	-	0	-	0	0.590917	O75400	PRPF40A	#N/A
Q7Z2Z2_EFL1	MYL6.GRCh38.12.56160243.56161550.1	476-529	-	55.9	2.18	1	PF00009,PF00679	2	-	0	0.590833	Q7Z2Z2	EFL1	#N/A
Q14789_GOLGB1	MYL6.GRCh38.12.56160243.56161550.1	476-529	-	55.77	2.17	1	-	0	-	0	0.590542	Q14789	GOLGB1	#N/A
P29558_RBMS1	PDLIM3.GRCh38.4.185506522.185514337..1	2668-2981	-	13.35	-1.83	1	PF00076	2	P29558|RBMS1|M143_0.6|23846655|cisBP-RNA	1	0.590417	P29558	RBMS1	1
Q8N1G2_CMTR1	MYL6.GRCh38.12.56160243.56161550.1	476-529	-	55.69	2.17	1	-	0	-	0	0.590333	Q8N1G2	CMTR1	#N/A
P08579_SNRPB2	CAMK2D.GRCh38.4.113500463.113509675..1	4417-4786	-	19.13	-1.83	1	-	0	P08579|SNRPB2|504|9716128|PDB	1	0.590333	P08579	SNRPB2	#N/A
Q92834_RPGR	MYL6.GRCh38.12.56160243.56161550.1	476-529	-	55.67	2.17	1	-	0	-	0	0.590292	Q92834	RPGR	#N/A
Q99590_SCAF11	MYL6.GRCh38.12.56160243.56161550.1	476-529	-	55.65	2.17	1	PF13639	1	-	0	0.59025	Q99590	SCAF11	#N/A
Q14697_GANAB	MYL6.GRCh38.12.56160243.56161550.1	476-529	-	55.56	2.16	1	-	0	-	0	0.590042	Q14697	GANAB	#N/A
O15371_EIF3D	EYA4.GRCh38.6.133523056.133529530.1	775-1034	-	7.5	-1.84	1	PF05091	1	O15371|EIF3D|HepG2.EIF3D.8.93|31226278|eCLIP_ENCODE	1	0.590042	O15371	EIF3D	#N/A
Q92620_DHX38	MYL6.GRCh38.12.56160243.56161550.1	476-529	-	55.45	2.15	1	PF04408,PF00271,PF00270	3	-	0	0.589792	Q92620	DHX38	#N/A
O14787_TNPO2	MYL6.GRCh38.12.56160243.56161550.1	476-529	-	55.41	2.15	1	PF03810	1	-	0	0.589667	O14787	TNPO2	#N/A
Q8NCM8_DYNC2H1	MYL6.GRCh38.12.56160243.56161550.1	476-529	-	55.41	2.15	1	-	0	-	0	0.589667	Q8NCM8	DYNC2H1	#N/A
Q69YN4_VIRMA	MYL6.GRCh38.12.56160243.56161550.1	476-529	-	55.39	2.15	1	-	0	-	0	0.589625	Q69YN4	VIRMA	#N/A
Q9UK61_TASOR	MYL6.GRCh38.12.56160243.56161550.1	476-529	-	55.31	2.15	1	-	0	-	0	0.589458	Q9UK61	TASOR	#N/A
Q15061_WDR43	MYL6.GRCh38.12.56160243.56161550.1	476-529	-	55.13	2.14	1	PF04003,PF00400	2	-	0	0.589042	Q15061	WDR43	#N/A
Q13435_SF3B2	MYL6.GRCh38.12.56160243.56161550.1	469-522	-	55.01	2.13	1	PF04037,PF02037	2	-	0	0.58875	Q13435	SF3B2	#N/A
Q86UP2_KTN1	MYL6.GRCh38.12.56160243.56161550.1	476-529	-	54.8	2.12	1	-	0	-	0	0.58825	Q86UP2	KTN1	#N/A
P09874_PARP1	MYL6.GRCh38.12.56160243.56161550.1	476-529	-	54.6	2.11	1	PF00644,PF05406	2	-	0	0.587792	P09874	PARP1	#N/A
Q9Y678_COPG1	MYL6.GRCh38.12.56160243.56161550.1	476-529	-	54.6	2.11	1	-	0	-	0	0.587792	Q9Y678	COPG1	#N/A
Q8IYL2_TRMT44	MYL6.GRCh38.12.56160243.56161550.1	476-529	-	54.58	2.11	1	PF07757	1	-	0	0.58775	Q8IYL2	TRMT44	#N/A
P05023_ATP1A1	MYL6.GRCh38.12.56160243.56161550.1	476-529	-	54.57	2.1	1	-	0	-	0	0.587708	P05023	ATP1A1	#N/A
Q01082_SPTBN1	MYL6.GRCh38.12.56160243.56161550.1	476-529	-	54.5	2.1	1	-	0	-	0	0.587542	Q01082	SPTBN1	#N/A
Q13439_GOLGA4	MYL6.GRCh38.12.56160243.56161550.1	476-529	-	54.38	2.1	1	-	0	-	0	0.587292	Q13439	GOLGA4	#N/A
Q6ZU64_CFAP65	MYL6.GRCh38.12.56160243.56161550.1	476-529	-	54.35	2.09	1	-	0	-	0	0.587208	Q6ZU64	CFAP65	#N/A
Q9UJC3_HOOK1	MYL6.GRCh38.12.56160243.56161550.1	476-529	-	54.21	2.08	1	-	0	-	0	0.586875	Q9UJC3	HOOK1	#N/A
O95373_IPO7	MYL6.GRCh38.12.56160243.56161550.1	476-529	-	54.17	2.08	1	PF03810	1	-	0	0.586792	O95373	IPO7	#N/A
Q32MZ4_LRRFIP1	MYL6.GRCh38.12.56160243.56161550.1	476-529	-	54.17	2.08	1	PF09738	1	-	0	0.586792	Q32MZ4	LRRFIP1	#N/A
P78316_NOP14	MYL6.GRCh38.12.56160243.56161550.1	476-529	-	54.13	2.08	1	PF04147	1	-	0	0.586708	P78316	NOP14	#N/A
Q9P2E3_ZNFX1	MYL6.GRCh38.12.56160243.56161550.1	476-529	-	54.03	2.08	1	PF13087,PF13086,PF13245	3	-	0	0.586458	Q9P2E3	ZNFX1	#N/A
Q9HCG8_CWC22	MYL6.GRCh38.12.56160243.56161550.1	476-529	-	53.93	2.07	1	PF02847	1	-	0	0.586208	Q9HCG8	CWC22	#N/A
P41252_IARS1	MYL6.GRCh38.12.56160243.56161550.1	476-529	-	53.78	2.06	1	PF00133,PF08264,PF09334	3	-	0	0.585875	P41252	IARS1	#N/A
Q9Y2L1_DIS3	MYL6.GRCh38.12.56160243.56161550.1	476-529	-	53.77	2.06	1	PF00773,PF13638	2	-	0	0.585833	Q9Y2L1	DIS3	#N/A
O15042_U2SURP	MYL6.GRCh38.12.56160243.56161550.1	476-529	-	53.76	2.06	1	PF01805,PF00076,PF08312	3	-	0	0.585833	O15042	U2SURP	#N/A
O15397_IPO8	MYL6.GRCh38.12.56160243.56161550.1	476-529	-	53.68	2.06	1	PF03810	1	-	0	0.585625	O15397	IPO8	#N/A
O43707_ACTN4	MYL6.GRCh38.12.56160243.56161550.1	469-522	-	53.59	2.05	1	-	0	-	0	0.585417	O43707	ACTN4	#N/A
P24928_POLR2A	MYL6.GRCh38.12.56160243.56161550.1	476-529	-	53.58	2.05	1	PF04997,PF04998,PF00623,PF04992,PF04990,PF04983,PF05000	7	-	0	0.585417	P24928	POLR2A	#N/A
Q14152_EIF3A	MYL6.GRCh38.12.56160243.56161550.1	476-529	-	53.45	2.04	1	-	0	-	0	0.585083	Q14152	EIF3A	#N/A
Q92797_SYMPK	MYL6.GRCh38.12.56160243.56161550.1	476-529	-	53.39	2.04	1	PF12295	1	-	0	0.584958	Q92797	SYMPK	#N/A
Q58A45_PAN3	MYL6.GRCh38.12.56160243.56161550.1	476-529	-	53.35	2.04	1	-	0	-	0	0.584875	Q58A45	PAN3	#N/A
Q9Y6Y8_SEC23IP	MYL6.GRCh38.12.56160243.56161550.1	476-529	-	53.24	2.03	1	-	0	-	0	0.584625	Q9Y6Y8	SEC23IP	#N/A
Q14241_ELOA	MYL6.GRCh38.12.56160243.56161550.1	476-529	-	53.23	2.03	1	-	0	-	0	0.584583	Q14241	ELOA	#N/A
Q9UBB9_TFIP11	MYL6.GRCh38.12.56160243.56161550.1	476-529	-	53.23	2.03	1	PF01585	1	-	0	0.584583	Q9UBB9	TFIP11	#N/A
P46087_NOP2	MYL6.GRCh38.12.56160243.56161550.1	476-529	-	53.22	2.03	1	PF01189	1	-	0	0.584583	P46087	NOP2	#N/A
P57678_GEMIN4	MYL6.GRCh38.12.56160243.56161550.1	476-529	-	53.21	2.03	1	-	0	-	0	0.584542	P57678	GEMIN4	#N/A
Q9BZJ0_CRNKL1	MYL6.GRCh38.12.56160243.56161550.1	476-529	-	53.04	2.02	1	PF02184,PF05843	3	-	0	0.584125	Q9BZJ0	CRNKL1	#N/A
P42704_LRPPRC	MYL6.GRCh38.12.56160243.56161550.1	476-529	-	53	2.02	1	-	0	-	0	0.584042	P42704	LRPPRC	#N/A
Q9Y6M1_IGF2BP2	CAMK2D.GRCh38.4.113500463.113509675..1	6269-6638	-	14.09	-1.98	1	PF00013,PF00076	6	Q9Y6M1|IGF2BP2|K562.IGF2BP2.1.112|31226278|eCLIP_ENCODE	1	0.584	Q9Y6M1	IGF2BP2	1
Q5JTZ9_AARS2	MYL6.GRCh38.12.56160243.56161550.1	469-522	-	52.87	2.01	1	PF01411,PF07973	2	-	0	0.58375	Q5JTZ9	AARS2	#N/A
P08621_SNRNP70	CAMK2D.GRCh38.4.113500463.113509675..1	2589-2958	-	13.88	-1.99	1	PF12220,PF00076	2	P08621|SNRNP70|M068_0.6|23846655|cisBP-RNA	1	0.58375	P08621	SNRNP70	#N/A
Q7Z406_MYH14	MYL6.GRCh38.12.56160243.56161550.1	476-529	-	52.86	2.01	1	-	0	-	0	0.583708	Q7Z406	MYH14	#N/A
P07814_EPRS1	MYL6.GRCh38.12.56160243.56161550.1	476-529	-	52.82	2.01	1	PF00749,PF03950,PF09180,PF00587,PF03129	5	-	0	0.583625	P07814	EPRS1	#N/A
Q9H583_HEATR1	MYL6.GRCh38.12.56160243.56161550.1	469-522	-	52.82	2.01	1	PF12397	1	-	0	0.583625	Q9H583	HEATR1	#N/A
Q9Y6K5_OAS3	MYL6.GRCh38.12.56160243.56161550.1	476-529	-	52.71	2	1	PF10421	3	-	0	0.583375	Q9Y6K5	OAS3	#N/A
Q9UPT8_ZC3H4	MYL6.GRCh38.12.56160243.56161550.1	469-522	-	52.7	2	1	PF00642	1	-	0	0.583333	Q9UPT8	ZC3H4	#N/A
Q7L7V1_DHX32	MYL6.GRCh38.12.56160243.56161550.1	476-529	-	52.68	2	1	PF04408	1	-	0	0.583292	Q7L7V1	DHX32	#N/A
Q9UII4_HERC5	MYL6.GRCh38.12.56160243.56161550.1	476-529	-	52.66	2	1	-	0	-	0	0.58325	Q9UII4	HERC5	#N/A
Q9BWF3_RBM4	CAMK2D.GRCh38.4.113500463.113509675..1	4417-4786	-	13.36	-2	1	PF00076,PF13893,PF00098	4	Q9BWF3|RBM4|1146|16260624|SpliceAid-F,Q9BWF3|RBM4|1145|16777844|SpliceAid-F,Q9BWF3|RBM4|1147|21518792|SpliceAid-F	1	0.583125	Q9BWF3	RBM4	1
Q7Z5L2_R3HCC1L	MYL6.GRCh38.12.56160243.56161550.1	476-529	-	52.55	1.99	1	-	0	-	0	0.583	Q7Z5L2	R3HCC1L	#N/A
Q6IMN6_CAPRIN2	MYL6.GRCh38.12.56160243.56161550.1	476-529	-	52.54	1.99	1	PF12287	1	-	0	0.582958	Q6IMN6	CAPRIN2	#N/A
Q8WUQ7_CACTIN	MYL6.GRCh38.12.56160243.56161550.1	476-529	-	52.54	1.99	1	-	0	-	0	0.582958	Q8WUQ7	CACTIN	#N/A
Q9NQC3_RTN4	MYL6.GRCh38.12.56160243.56161550.1	469-522	-	52.43	1.99	1	-	0	-	0	0.582708	Q9NQC3	RTN4	#N/A
Q86XP3_DDX42	MYL6.GRCh38.12.56160243.56161550.1	476-529	-	52.42	1.99	1	PF00270,PF00271,PF04851	3	-	0	0.582708	Q86XP3	DDX42	#N/A
Q9BXT8_RNF17	MYL6.GRCh38.12.56160243.56161550.1	469-522	-	52.35	1.98	1	PF00567	5	-	0	0.582542	Q9BXT8	RNF17	#N/A
Q05193_DNM1	MYL6.GRCh38.12.56160243.56161550.1	476-529	-	52.14	1.97	1	-	0	-	0	0.582042	Q05193	DNM1	#N/A
Q96EK7_FAM120B	MYL6.GRCh38.12.56160243.56161550.1	476-529	-	52.01	1.96	1	-	0	-	0	0.58175	Q96EK7	FAM120B	#N/A
Q9C0B0_UNK	MYL6.GRCh38.12.56160243.56161550.1	476-529	-	51.99	1.96	1	PF00642	1	-	0	0.581667	Q9C0B0	UNK	#N/A
Q9NR97_TLR8	MYL6.GRCh38.12.56160243.56161550.1	469-522	-	51.94	1.96	1	-	0	-	0	0.581583	Q9NR97	TLR8	#N/A
O00410_IPO5	MYL6.GRCh38.12.56160243.56161550.1	469-522	-	51.88	1.95	1	-	0	-	0	0.581417	O00410	IPO5	#N/A
P14625_HSP90B1	MYL6.GRCh38.12.56160243.56161550.1	476-529	-	51.87	1.95	1	-	0	-	0	0.581417	P14625	HSP90B1	#N/A
Q14974_KPNB1	MYL6.GRCh38.12.56160243.56161550.1	476-529	-	51.78	1.95	1	PF03810	1	-	0	0.581208	Q14974	KPNB1	#N/A
P55196_AFDN	MYL6.GRCh38.12.56160243.56161550.1	476-529	-	51.76	1.95	1	PF00498	1	-	0	0.581167	P55196	AFDN	#N/A
P61981_YWHAG	CAMK2D.GRCh38.4.113500463.113509675..1	4061-4430	-	11.81	-2.05	1	PF00244	1	P61981|YWHAG|K562.YWHAG.1.41|31226278|eCLIP_ENCODE	1	0.581167	P61981	YWHAG	#N/A
P30414_NKTR	MYL6.GRCh38.12.56160243.56161550.1	476-529	-	51.75	1.95	1	PF00160	1	-	0	0.581125	P30414	NKTR	#N/A
P78344_EIF4G2	MYL6.GRCh38.12.56160243.56161550.1	476-529	-	51.73	1.95	1	PF02854,PF02020,PF02847	3	-	0	0.581083	P78344	EIF4G2	#N/A
Q5T5J6_SWT1	MYL6.GRCh38.12.56160243.56161550.1	476-529	-	51.62	1.94	1	PF13638	1	-	0	0.580833	Q5T5J6	SWT1	#N/A
Q8WUM4_PDCD6IP	MYL6.GRCh38.12.56160243.56161550.1	476-529	-	51.62	1.94	1	-	0	-	0	0.580833	Q8WUM4	PDCD6IP	#N/A
Q05707_COL14A1	MYL6.GRCh38.12.56160243.56161550.1	476-529	-	51.6	1.94	1	-	0	-	0	0.580792	Q05707	COL14A1	#N/A
P54886_ALDH18A1	MYL6.GRCh38.12.56160243.56161550.1	476-529	-	51.59	1.94	1	-	0	-	0	0.58075	P54886	ALDH18A1	#N/A
Q14690_PDCD11	MYL6.GRCh38.12.56160243.56161550.1	476-529	-	51.44	1.93	1	PF00575,PF05843	5	-	0	0.580417	Q14690	PDCD11	#N/A
Q5QJE6_DNTTIP2	MYL6.GRCh38.12.56160243.56161550.1	476-529	-	51.27	1.92	1	PF08698	1	-	0	0.58	Q5QJE6	DNTTIP2	#N/A
Q9BQ52_ELAC2	MYL6.GRCh38.12.56160243.56161550.1	476-529	-	51.24	1.92	1	PF13691	1	-	0	0.579917	Q9BQ52	ELAC2	#N/A
O95319_CELF2	CAMK2D.GRCh38.4.113500463.113509675..1	7005-7374	-	10.69	-2.08	1	PF00076	3	O95319|CELF2|1-THTATGT|NA|NA,O95319|CELF2|NA|NA|NA	1	0.579792	O95319	CELF2	#N/A
Q8TDD1_DDX54	MYL6.GRCh38.12.56160243.56161550.1	469-522	-	51.14	1.91	1	PF00270,PF00271,PF08147,PF04851	4	-	0	0.579708	Q8TDD1	DDX54	#N/A
P17480_UBTF	MYL6.GRCh38.12.56160243.56161550.1	476-529	-	51.09	1.91	1	-	0	-	0	0.579583	P17480	UBTF	#N/A
Q12873_CHD3	MYL6.GRCh38.12.56160243.56161550.1	476-529	-	51.01	1.9	1	PF00176,PF00271,PF04851	3	-	0	0.579375	Q12873	CHD3	#N/A
O75460_ERN1	MYL6.GRCh38.12.56160243.56161550.1	476-529	-	51	1.9	1	PF06479	1	-	0	0.579375	O75460	ERN1	#N/A
P55072_VCP	MYL6.GRCh38.12.56160243.56161550.1	476-529	-	50.97	1.9	1	-	0	-	0	0.579292	P55072	VCP	#N/A
Q9C0E2_XPO4	MYL6.GRCh38.12.56160243.56161550.1	476-529	-	50.97	1.9	1	-	0	-	0	0.579292	Q9C0E2	XPO4	#N/A
Q13395_TARBP1	MYL6.GRCh38.12.56160243.56161550.1	476-529	-	50.96	1.9	1	PF00588	1	-	0	0.579292	Q13395	TARBP1	#N/A
Q9BX66_SORBS1	MYL6.GRCh38.12.56160243.56161550.1	476-529	-	50.8	1.89	1	-	0	-	0	0.578917	Q9BX66	SORBS1	#N/A
Q8N163_CCAR2	MYL6.GRCh38.12.56160243.56161550.1	476-529	-	50.79	1.89	1	PF14444	1	-	0	0.578875	Q8N163	CCAR2	#N/A
Q86VP6_CAND1	MYL6.GRCh38.12.56160243.56161550.1	476-529	-	50.76	1.89	1	-	0	-	0	0.578792	Q86VP6	CAND1	#N/A
Q92616_GCN1	MYL6.GRCh38.12.56160243.56161550.1	476-529	-	50.69	1.89	1	-	0	-	0	0.578667	Q92616	GCN1	#N/A
Q96K80_ZC3H10	CAMK2D.GRCh38.4.113500463.113509675..1	2577-2946	-	9.65	-2.12	1	PF00642	2	Q96K80|ZC3H10|M083_0.6|23846655|cisBP-RNA	1	0.578458	Q96K80	ZC3H10	#N/A
Q8NI36_WDR36	MYL6.GRCh38.12.56160243.56161550.1	476-529	-	50.6	1.88	1	PF04192,PF00400	2	-	0	0.578417	Q8NI36	WDR36	#N/A
Q9Y3T9_NOC2L	MYL6.GRCh38.12.56160243.56161550.1	476-529	-	50.56	1.88	1	PF03715	1	-	0	0.578333	Q9Y3T9	NOC2L	#N/A
Q9BRZ2_TRIM56	MYL6.GRCh38.12.56160243.56161550.1	476-529	-	50.55	1.88	1	PF00097,PF13923	2	-	0	0.578333	Q9BRZ2	TRIM56	#N/A
Q9GZR7_DDX24	MYL6.GRCh38.12.56160243.56161550.1	476-529	-	50.52	1.88	1	PF00270,PF00271	2	-	0	0.57825	Q9GZR7	DDX24	#N/A
Q9Y520_PRRC2C	MYL6.GRCh38.12.56160243.56161550.1	476-529	-	50.51	1.88	1	-	0	-	0	0.578208	Q9Y520	PRRC2C	#N/A
Q9C0C9_UBE2O	MYL6.GRCh38.12.56160243.56161550.1	476-529	-	50.49	1.88	1	-	0	-	0	0.578167	Q9C0C9	UBE2O	#N/A
P11498_PC	MYL6.GRCh38.12.56160243.56161550.1	476-529	-	50.4	1.87	1	-	0	-	0	0.577958	P11498	PC	#N/A
P21333_FLNA	MYL6.GRCh38.12.56160243.56161550.1	476-529	-	50.36	1.87	1	-	0	-	0	0.577875	P21333	FLNA	#N/A
Q86UR5_RIMS1	MYL6.GRCh38.12.56160243.56161550.1	476-529	-	50.25	1.86	1	-	0	-	0	0.577625	Q86UR5	RIMS1	#N/A
P78527_PRKDC	MYL6.GRCh38.12.56160243.56161550.1	476-529	-	50.15	1.86	1	-	0	-	0	0.577375	P78527	PRKDC	#N/A
Q96J94_PIWIL1	MYL6.GRCh38.12.56160243.56161550.1	476-529	-	50.07	1.85	1	-	0	-	0	0.577208	Q96J94	PIWIL1	#N/A
Q9NYK1_TLR7	MYL6.GRCh38.12.56160243.56161550.1	469-522	-	50.06	1.85	1	-	0	-	0	0.577167	Q9NYK1	TLR7	#N/A
Q92973_TNPO1	MYL6.GRCh38.12.56160243.56161550.1	469-522	-	50.03	1.85	1	PF03810	1	-	0	0.577083	Q92973	TNPO1	#N/A
Q15020_SART3	MYL6.GRCh38.12.56160243.56161550.1	476-529	-	49.93	1.84	1	PF00076,PF05391	3	-	0	0.576875	Q15020	SART3	#N/A
Q6ZP01_RBM44	MYL6.GRCh38.12.56160243.56161550.1	476-529	-	49.92	1.84	1	PF00076	1	-	0	0.576833	Q6ZP01	RBM44	1
Q8IYT2_CMTR2	MYL6.GRCh38.12.56160243.56161550.1	476-529	-	49.92	1.84	1	PF01728	1	-	0	0.576833	Q8IYT2	CMTR2	#N/A
Q07954_LRP1	MYL6.GRCh38.12.56160243.56161550.1	476-529	-	49.91	1.84	1	-	0	-	0	0.576833	Q07954	LRP1	#N/A
Q8NAT2_TDRD5	MYL6.GRCh38.12.56160243.56161550.1	476-529	-	49.9	1.84	1	PF00567	1	-	0	0.576792	Q8NAT2	TDRD5	#N/A
Q92614_MYO18A	MYL6.GRCh38.12.56160243.56161550.1	476-529	-	49.85	1.84	1	-	0	-	0	0.576667	Q92614	MYO18A	#N/A
Q9C0B9_ZCCHC2	MYL6.GRCh38.12.56160243.56161550.1	476-529	-	49.75	1.84	1	PF00098	1	-	0	0.576458	Q9C0B9	ZCCHC2	#N/A
Q7KZ85_SUPT6H	PDLIM3.GRCh38.4.185506522.185514337..1	7489-7802	-	124.96	1.83	1	PF00575	1	-	0	0.576417	Q7KZ85	SUPT6H	#N/A
P21127_CDK11B	MYL6.GRCh38.12.56160243.56161550.1	476-529	-	49.73	1.83	1	-	0	-	0	0.576417	P21127	CDK11B	#N/A
Q9UI17_DMGDH	MYL6.GRCh38.12.56160243.56161550.1	476-529	-	49.7	1.83	1	-	0	-	0	0.576333	Q9UI17	DMGDH	#N/A
Q8IY81_FTSJ3	MYL6.GRCh38.12.56160243.56161550.1	476-529	-	49.66	1.83	1	PF01728	1	-	0	0.57625	Q8IY81	FTSJ3	#N/A
O43491_EPB41L2	MYL6.GRCh38.12.56160243.56161550.1	476-529	-	49.62	1.83	1	-	0	-	0	0.576125	O43491	EPB41L2	#N/A
Q9UGY1_NOL12	CAMK2D.GRCh38.4.113500463.113509675..1	4417-4786	-	7.65	-2.18	1	PF09805	1	Q9UGY1|NOL12|HepG2.NOL12.2.48|31226278|eCLIP_ENCODE	1	0.575958	Q9UGY1	NOL12	#N/A
Q9BQG0_MYBBP1A	MYL6.GRCh38.12.56160243.56161550.1	476-529	-	49.51	1.82	1	-	0	-	0	0.575875	Q9BQG0	MYBBP1A	#N/A
Q9H9A5_CNOT10	MYL6.GRCh38.12.56160243.56161550.1	476-529	-	49.48	1.82	1	-	0	-	0	0.575833	Q9H9A5	CNOT10	#N/A
Q9HCK5_AGO4	MYL6.GRCh38.12.56160243.56161550.1	476-529	-	49.48	1.82	1	PF02171,PF02170	2	-	0	0.575833	Q9HCK5	AGO4	#N/A
Q7Z3Z4_PIWIL4	MYL6.GRCh38.12.56160243.56161550.1	476-529	-	49.45	1.82	1	PF02171,PF02170	2	-	0	0.57575	Q7Z3Z4	PIWIL4	#N/A
O00566_MPHOSPH10	MYL6.GRCh38.12.56160243.56161550.1	476-529	-	49.36	1.81	1	PF04006	1	-	0	0.575542	O00566	MPHOSPH10	#N/A
Q9Y4C8_RBM19	MYL6.GRCh38.12.56160243.56161550.1	476-529	-	49.35	1.81	1	PF00076	6	-	0	0.5755	Q9Y4C8	RBM19	1
Q8TC59_PIWIL2	MYL6.GRCh38.12.56160243.56161550.1	476-529	-	49.33	1.81	1	PF02171,PF02170	2	-	0	0.575458	Q8TC59	PIWIL2	#N/A
O75152_ZC3H11A	MYL6.GRCh38.12.56160243.56161550.1	476-529	-	49.23	1.81	1	-	0	-	0	0.57525	O75152	ZC3H11A	#N/A
Q13144_EIF2B5	MYL6.GRCh38.12.56160243.56161550.1	476-529	-	49.18	1.8	1	PF02020	1	-	0	0.575125	Q13144	EIF2B5	#N/A
Q15459_SF3A1	MYL6.GRCh38.12.56160243.56161550.1	476-529	-	49.14	1.8	1	PF12230,PF01805	3	-	0	0.575042	Q15459	SF3A1	#N/A
P47897_QARS1	MYL6.GRCh38.12.56160243.56161550.1	469-522	-	49.08	1.8	1	PF00749,PF04558,PF03950,PF04557	4	-	0	0.574875	P47897	QARS1	#N/A
Q9ULW0_TPX2	PDLIM3.GRCh38.4.185506522.185514337..1	7489-7802	-	123.81	1.8	1	-	0	-	0	0.574833	Q9ULW0	TPX2	#N/A
Q969S9_GFM2	MYL6.GRCh38.12.56160243.56161550.1	476-529	-	49	1.79	1	PF00009,PF00679,PF03764,PF03144	4	-	0	0.574708	Q969S9	GFM2	#N/A
Q9H0H0_INTS2	MYL6.GRCh38.12.56160243.56161550.1	476-529	-	49	1.79	1	PF14750	1	-	0	0.574708	Q9H0H0	INTS2	#N/A
O60231_DHX16	MYL6.GRCh38.12.56160243.56161550.1	476-529	-	48.96	1.79	1	PF04408,PF00271,PF00270	3	-	0	0.574583	O60231	DHX16	#N/A
Q75QN2_INTS8	MYL6.GRCh38.12.56160243.56161550.1	476-529	-	48.9	1.79	1	-	0	-	0	0.574458	Q75QN2	INTS8	#N/A
Q9UGU0_TCF20	MYL6.GRCh38.12.56160243.56161550.1	476-529	-	48.9	1.79	1	-	0	-	0	0.574458	Q9UGU0	TCF20	#N/A
Q05823_RNASEL	MYL6.GRCh38.12.56160243.56161550.1	476-529	-	48.85	1.78	1	-	0	-	0	0.574333	Q05823	RNASEL	#N/A
Q92973_TNPO1	PDLIM3.GRCh38.4.185506522.185514337..1	7489-7802	-	123.37	1.78	1	PF03810	1	-	0	0.57425	Q92973	TNPO1	#N/A
Q9NZJ5_EIF2AK3	MYL6.GRCh38.12.56160243.56161550.1	476-529	-	48.78	1.78	1	-	0	-	0	0.574167	Q9NZJ5	EIF2AK3	#N/A
Q9P2J5_LARS1	MYL6.GRCh38.12.56160243.56161550.1	476-529	-	48.72	1.78	1	PF00133,PF09334,PF08264,PF01406	6	-	0	0.574042	Q9P2J5	LARS1	#N/A
Q09161_NCBP1	MYL6.GRCh38.12.56160243.56161550.1	476-529	-	48.7	1.78	1	PF09090,PF09088,PF02854	3	-	0	0.574	Q09161	NCBP1	#N/A
Q92499_DDX1	PDLIM3.GRCh38.4.185506522.185514337..1	7489-7802	-	123.14	1.77	1	PF00270,PF00271,PF00622	3	-	0	0.573917	Q92499	DDX1	#N/A
Q8IXT5_RBM12B	MYL6.GRCh38.12.56160243.56161550.1	476-529	-	48.46	1.76	1	PF00076	2	-	0	0.573417	Q8IXT5	RBM12B	1
Q9H2T7_RANBP17	MYL6.GRCh38.12.56160243.56161550.1	476-529	-	48.39	1.76	1	PF03810	1	-	0	0.57325	Q9H2T7	RANBP17	#N/A
Q96RP9_GFM1	MYL6.GRCh38.12.56160243.56161550.1	476-529	-	48.32	1.75	1	PF00009,PF03764,PF00679,PF03144	4	-	0	0.573083	Q96RP9	GFM1	#N/A
Q15427_SF3B4	CAMK2D.GRCh38.4.113500463.113509675..1	2589-2958	-	5.13	-2.25	1	PF00076	2	Q15427|SF3B4|K562.SF3B4.0.254|31226278|eCLIP_ENCODE,Q15427|SF3B4|HepG2.SF3B4.2.178|31226278|eCLIP_ENCODE,Q15427|SF3B4|K562.SF3B4.1.139|31226278|eCLIP_ENCODE	1	0.572833	Q15427	SF3B4	#N/A
Q9HBL0_TNS1	MYL6.GRCh38.12.56160243.56161550.1	476-529	-	48.19	1.75	1	-	0	-	0	0.572792	Q9HBL0	TNS1	#N/A
Q8TCS8_PNPT1	MYL6.GRCh38.12.56160243.56161550.1	476-529	-	48.16	1.75	1	PF01138,PF03725,PF03726,PF00013,PF00575	6	-	0	0.57275	Q8TCS8	PNPT1	#N/A
Q8N5C6_SRBD1	MYL6.GRCh38.12.56160243.56161550.1	476-529	-	48.08	1.74	1	PF00575	1	-	0	0.572542	Q8N5C6	SRBD1	#N/A
Q5VZF2_MBNL2	CAMK2D.GRCh38.4.113500463.113509675..1	4417-4786	-	4.83	-2.26	1	PF00642	2	Q5VZF2|MBNL2|YGCY|26257173|HITS-CLIP	1	0.572458	Q5VZF2	MBNL2	#N/A
Q9UPN6_SCAF8	MYL6.GRCh38.12.56160243.56161550.1	476-529	-	47.9	1.73	1	PF00076	1	-	0	0.572125	Q9UPN6	SCAF8	#N/A
P15924_DSP	MYL6.GRCh38.12.56160243.56161550.1	476-529	-	47.88	1.73	1	-	0	-	0	0.572083	P15924	DSP	#N/A
Q9P2E9_RRBP1	MYL6.GRCh38.12.56160243.56161550.1	476-529	-	47.87	1.73	1	-	0	-	0	0.572042	Q9P2E9	RRBP1	#N/A
Q7Z333_SETX	MYL6.GRCh38.12.56160243.56161550.1	476-529	-	47.86	1.73	1	PF13086,PF13087,PF13245,PF00580	4	-	0	0.572042	Q7Z333	SETX	#N/A
Q9H9J4_USP42	MYL6.GRCh38.12.56160243.56161550.1	476-529	-	47.77	1.72	1	-	0	-	0	0.571833	Q9H9J4	USP42	#N/A
O15381_NVL	MYL6.GRCh38.12.56160243.56161550.1	469-522	-	47.73	1.72	1	-	0	-	0	0.571708	O15381	NVL	#N/A
Q9UIA9_XPO7	MYL6.GRCh38.12.56160243.56161550.1	476-529	-	47.71	1.72	1	PF03810	1	-	0	0.571667	Q9UIA9	XPO7	#N/A
Q9BUQ8_DDX23	PDLIM3.GRCh38.4.185506522.185514337..1	7489-7802	-	121.33	1.72	1	PF00270,PF00271	2	-	0	0.571458	Q9BUQ8	DDX23	#N/A
O94906_PRPF6	MYL6.GRCh38.12.56160243.56161550.1	476-529	-	47.54	1.71	1	PF06424	1	-	0	0.571292	O94906	PRPF6	#N/A
Q99973_TEP1	MYL6.GRCh38.12.56160243.56161550.1	476-529	-	47.52	1.71	1	PF05731,PF00400	2	-	0	0.57125	Q99973	TEP1	#N/A
Q14764_MVP	MYL6.GRCh38.12.56160243.56161550.1	476-529	-	47.48	1.71	1	PF01505	4	-	0	0.571125	Q14764	MVP	#N/A
Q96GQ7_DDX27	MYL6.GRCh38.12.56160243.56161550.1	476-529	-	47.48	1.71	1	PF00270,PF00271,PF04851	3	-	0	0.571125	Q96GQ7	DDX27	#N/A
P16989_YBX3	CAMK2D.GRCh38.4.113500463.113509675..1	7005-7374	-	3.72	-2.29	1	PF00313	1	P16989|YBX3|K562.YBX3.0.891|31226278|eCLIP_ENCODE	1	0.571083	P16989	YBX3	#N/A
Q5VYS8_TUT7	MYL6.GRCh38.12.56160243.56161550.1	476-529	-	47.34	1.7	1	PF03828,PF00098	4	-	0	0.570792	Q5VYS8	TUT7	#N/A
Q9NRC6_SPTBN5	MYL6.GRCh38.12.56160243.56161550.1	476-529	-	47.33	1.7	1	-	0	-	0	0.570792	Q9NRC6	SPTBN5	#N/A
P52756_RBM5	MYL6.GRCh38.12.56160243.56161550.1	469-522	-	47.32	1.7	1	PF01585,PF00076,PF00641,PF12656	4	-	0	0.57075	P52756	RBM5	1
Q99798_ACO2	MYL6.GRCh38.12.56160243.56161550.1	476-529	-	47.3	1.7	1	PF00330,PF00694	2	-	0	0.570708	Q99798	ACO2	#N/A
P56192_MARS1	MYL6.GRCh38.12.56160243.56161550.1	469-522	-	47.09	1.68	1	PF09334	1	-	0	0.570208	P56192	MARS1	#N/A
Q96QU8_XPO6	MYL6.GRCh38.12.56160243.56161550.1	476-529	-	47.08	1.68	1	PF08389,PF03810	2	-	0	0.570208	Q96QU8	XPO6	#N/A
Q16666_IFI16	PDLIM3.GRCh38.4.185506522.185514337..1	7489-7802	-	120.39	1.68	1	-	0	-	0	0.570167	Q16666	IFI16	#N/A
Q9BXT6_MOV10L1	MYL6.GRCh38.12.56160243.56161550.1	476-529	-	47.06	1.68	1	PF13087,PF13086,PF13604	4	-	0	0.570167	Q9BXT6	MOV10L1	#N/A
Q8N201_INTS1	MYL6.GRCh38.12.56160243.56161550.1	476-529	-	47.05	1.68	1	-	0	-	0	0.570125	Q8N201	INTS1	#N/A
Q12788_TBL3	MYL6.GRCh38.12.56160243.56161550.1	476-529	-	46.99	1.68	1	PF00400,PF08625	6	-	0	0.57	Q12788	TBL3	#N/A
P27816_MAP4	MYL6.GRCh38.12.56160243.56161550.1	476-529	-	46.94	1.68	1	-	0	-	0	0.569875	P27816	MAP4	#N/A
P19338_NCL	MYL6.GRCh38.12.56160243.56161550.1	469-522	-	46.89	1.67	1	PF00076	4	-	0	0.56975	P19338	NCL	#N/A
Q5H9U9_DDX60L	MYL6.GRCh38.12.56160243.56161550.1	476-529	-	46.88	1.67	1	PF00270,PF04851,PF00271	3	-	0	0.56975	Q5H9U9	DDX60L	#N/A
Q5XG87_TENT4A	MYL6.GRCh38.12.56160243.56161550.1	476-529	-	46.83	1.67	1	PF03828	1	-	0	0.569625	Q5XG87	TENT4A	#N/A
O15514_POLR2D	MYL6.GRCh38.12.56160243.56161550.1	190-243	-	46.78	1.67	1	PF03874	1	-	0	0.5695	O15514	POLR2D	#N/A
Q8TEQ6_GEMIN5	MYL6.GRCh38.12.56160243.56161550.1	476-529	-	46.74	1.67	1	PF00400	1	-	0	0.569417	Q8TEQ6	GEMIN5	#N/A
Q8IZH2_XRN1	MYL6.GRCh38.12.56160243.56161550.1	476-529	-	46.71	1.66	1	PF03159	1	-	0	0.569333	Q8IZH2	XRN1	#N/A
Q8WTT2_NOC3L	MYL6.GRCh38.12.56160243.56161550.1	476-529	-	46.69	1.66	1	PF03914,PF07540	2	-	0	0.569292	Q8WTT2	NOC3L	#N/A
Q14004_CDK13	MYL6.GRCh38.12.56160243.56161550.1	476-529	-	46.63	1.66	1	-	0	-	0	0.569167	Q14004	CDK13	#N/A
Q29RF7_PDS5A	MYL6.GRCh38.12.56160243.56161550.1	476-529	-	46.61	1.66	1	-	0	-	0	0.569125	Q29RF7	PDS5A	#N/A
P38646_HSPA9	MYL6.GRCh38.12.56160243.56161550.1	476-529	-	46.6	1.66	1	PF02782	1	-	0	0.569083	P38646	HSPA9	#N/A
Q7L8L6_FASTKD5	MYL6.GRCh38.12.56160243.56161550.1	476-529	-	46.55	1.66	1	PF08368,PF06743,PF08373	3	-	0	0.568958	Q7L8L6	FASTKD5	#N/A
Q8NBJ9_SIDT2	MYL6.GRCh38.12.56160243.56161550.1	469-522	-	46.54	1.66	1	PF13965	1	-	0	0.568958	Q8NBJ9	SIDT2	#N/A
Q8N5U6_RNF10	MYL6.GRCh38.12.56160243.56161550.1	476-529	-	46.45	1.65	1	PF13639,PF00097	2	-	0	0.56875	Q8N5U6	RNF10	#N/A
Q9UPQ9_TNRC6B	MYL6.GRCh38.12.56160243.56161550.1	476-529	-	46.45	1.65	1	PF10427	1	-	0	0.56875	Q9UPQ9	TNRC6B	#N/A
Q7Z6Z7_HUWE1	MYL6.GRCh38.12.56160243.56161550.1	469-522	-	46.36	1.64	1	-	0	-	0	0.5685	Q7Z6Z7	HUWE1	#N/A
Q92499_DDX1	MYL6.GRCh38.12.56160243.56161550.1	476-529	-	46.34	1.64	1	PF00270,PF00271,PF00622	3	-	0	0.568458	Q92499	DDX1	#N/A
Q9NVR5_DNAAF2	MYL6.GRCh38.12.56160243.56161550.1	476-529	-	46.31	1.64	1	PF08190	1	-	0	0.568417	Q9NVR5	DNAAF2	#N/A
Q9UPR6_ZFR2	MYL6.GRCh38.12.56160243.56161550.1	476-529	-	46.29	1.64	1	PF07528,PF12874	3	-	0	0.568375	Q9UPR6	ZFR2	#N/A
Q8N3C0_ASCC3	MYL6.GRCh38.12.56160243.56161550.1	476-529	-	46.25	1.64	1	PF00270,PF04851,PF00271	6	-	0	0.56825	Q8N3C0	ASCC3	#N/A
Q86WX3_RPS19BP1	MYL6.GRCh38.12.56160243.56161550.1	190-243	-	46.24	1.64	1	-	0	-	0	0.56825	Q86WX3	RPS19BP1	#N/A
P53618_COPB1	PDLIM3.GRCh38.4.185506522.185514337..1	7489-7802	-	118.97	1.64	1	-	0	-	0	0.568208	P53618	COPB1	#N/A
Q9NX05_FAM120C	MYL6.GRCh38.12.56160243.56161550.1	476-529	-	46.22	1.64	1	-	0	-	0	0.568208	Q9NX05	FAM120C	#N/A
Q8NHU6_TDRD7	PDLIM3.GRCh38.4.185506522.185514337..1	7489-7802	-	118.86	1.63	1	PF00567	3	-	0	0.568083	Q8NHU6	TDRD7	#N/A
Q03701_CEBPZ	MYL6.GRCh38.12.56160243.56161550.1	476-529	-	46.17	1.63	1	PF03914	1	-	0	0.568083	Q03701	CEBPZ	#N/A
Q9NYF8_BCLAF1	MYL6.GRCh38.12.56160243.56161550.1	476-529	-	46.16	1.63	1	PF15440	1	-	0	0.568042	Q9NYF8	BCLAF1	#N/A
O15455_TLR3	MYL6.GRCh38.12.56160243.56161550.1	476-529	-	46.1	1.63	1	-	0	-	0	0.567917	O15455	TLR3	#N/A
P29375_KDM5A	MYL6.GRCh38.12.56160243.56161550.1	476-529	-	46.08	1.63	1	-	0	-	0	0.567875	P29375	KDM5A	#N/A
P26639_TARS1	PDLIM3.GRCh38.4.185506522.185514337..1	7489-7802	-	118.56	1.62	1	PF00587,PF03129,PF07973	3	-	0	0.567667	P26639	TARS1	#N/A
Q8IXM3_MRPL41	MYL6.GRCh38.12.56160243.56161550.1	190-243	-	46	1.62	1	PF09809	1	-	0	0.567667	Q8IXM3	MRPL41	#N/A
O43290_SART1	PDLIM3.GRCh38.4.185506522.185514337..1	7489-7802	-	118.43	1.62	1	PF03343	1	-	0	0.5675	O43290	SART1	#N/A
Q1KMD3_HNRNPUL2	PDLIM3.GRCh38.4.185506522.185514337..1	7489-7802	-	118.43	1.62	1	PF13671,PF00622,PF02037	3	-	0	0.5675	Q1KMD3	HNRNPUL2	#N/A
Q8NDG6_TDRD9	MYL6.GRCh38.12.56160243.56161550.1	476-529	-	45.9	1.62	1	PF00567,PF00271,PF04408,PF00270	4	-	0	0.567458	Q8NDG6	TDRD9	#N/A
Q5TAP6_UTP14C	MYL6.GRCh38.12.56160243.56161550.1	476-529	-	45.84	1.62	1	PF04615	1	-	0	0.567292	Q5TAP6	UTP14C	#N/A
Q76FK4_NOL8	MYL6.GRCh38.12.56160243.56161550.1	476-529	-	45.83	1.62	1	PF00076	1	-	0	0.567292	Q76FK4	NOL8	#N/A
Q9UBK2_PPARGC1A	MYL6.GRCh38.12.56160243.56161550.1	476-529	-	45.83	1.62	1	PF00076	1	-	0	0.567292	Q9UBK2	PPARGC1A	#N/A
O60518_RANBP6	MYL6.GRCh38.12.56160243.56161550.1	469-522	-	45.81	1.61	1	-	0	-	0	0.56725	O60518	RANBP6	#N/A
Q5T0F9_CC2D1B	MYL6.GRCh38.12.56160243.56161550.1	476-529	-	45.79	1.61	1	-	0	-	0	0.567167	Q5T0F9	CC2D1B	#N/A
Q14692_BMS1	PDLIM3.GRCh38.4.185506522.185514337..1	7489-7802	-	118.1	1.61	1	PF08142	1	-	0	0.567042	Q14692	BMS1	#N/A
Q8NEZ4_KMT2C	MYL6.GRCh38.12.56160243.56161550.1	469-522	-	45.72	1.61	1	-	0	-	0	0.567042	Q8NEZ4	KMT2C	#N/A
Q6NWY9_PRPF40B	MYL6.GRCh38.12.56160243.56161550.1	476-529	-	45.62	1.6	1	-	0	-	0	0.566792	Q6NWY9	PRPF40B	#N/A
P35579_MYH9	MYL6.GRCh38.12.56160243.56161550.1	476-529	-	45.54	1.6	1	-	0	-	0	0.566583	P35579	MYH9	#N/A
P98175_RBM10	MYL6.GRCh38.12.56160243.56161550.1	476-529	-	45.51	1.6	1	PF01585,PF00076,PF12656,PF00641	4	-	0	0.566542	P98175	RBM10	1
A2RTX5_TARS3	MYL6.GRCh38.12.56160243.56161550.1	476-529	-	45.44	1.59	1	PF00587,PF03129,PF07973	3	-	0	0.566375	A2RTX5	TARS3	#N/A
P46821_MAP1B	PDLIM3.GRCh38.4.185506522.185514337..1	7489-7802	-	117.59	1.59	1	-	0	-	0	0.566333	P46821	MAP1B	#N/A
O75691_UTP20	MYL6.GRCh38.12.56160243.56161550.1	476-529	-	45.41	1.59	1	PF07539	1	-	0	0.566292	O75691	UTP20	#N/A
P55060_CSE1L	MYL6.GRCh38.12.56160243.56161550.1	476-529	-	45.4	1.59	1	PF03810	1	-	0	0.566292	P55060	CSE1L	#N/A
Q96RS0_TGS1	MYL6.GRCh38.12.56160243.56161550.1	476-529	-	45.32	1.59	1	PF09445,PF02475,PF01170	3	-	0	0.566083	Q96RS0	TGS1	#N/A
Q9UIF8_BAZ2B	PDLIM3.GRCh38.4.185506522.185514337..1	7489-7802	-	117.37	1.58	1	PF01429	1	-	0	0.566042	Q9UIF8	BAZ2B	#N/A
Q16891_IMMT	MYL6.GRCh38.12.56160243.56161550.1	476-529	-	45.25	1.58	1	-	0	-	0	0.565917	Q16891	IMMT	#N/A
Q14147_DHX34	MYL6.GRCh38.12.56160243.56161550.1	476-529	-	45.24	1.58	1	PF04408,PF00271	2	-	0	0.565917	Q14147	DHX34	#N/A
P59045_NLRP11	MYL6.GRCh38.12.56160243.56161550.1	476-529	-	45.17	1.58	1	-	0	-	0	0.56575	P59045	NLRP11	#N/A
Q9BVJ6_UTP14A	MYL6.GRCh38.12.56160243.56161550.1	476-529	-	45.16	1.58	1	PF04615	1	-	0	0.565708	Q9BVJ6	UTP14A	#N/A
Q8TEX9_IPO4	PDLIM3.GRCh38.4.185506522.185514337..1	7489-7802	-	117.11	1.58	1	PF03810	1	-	0	0.565667	Q8TEX9	IPO4	#N/A
Q9UKK3_PARP4	MYL6.GRCh38.12.56160243.56161550.1	476-529	-	45.14	1.58	1	PF00644	1	-	0	0.565667	Q9UKK3	PARP4	#N/A
Q9BXJ9_NAA15	MYL6.GRCh38.12.56160243.56161550.1	476-529	-	45.09	1.57	1	PF13181	1	-	0	0.565542	Q9BXJ9	NAA15	#N/A
P21399_ACO1	MYL6.GRCh38.12.56160243.56161550.1	476-529	-	45.01	1.57	1	PF00330,PF00694	2	-	0	0.565375	P21399	ACO1	#N/A
Q12996_CSTF3	PDLIM3.GRCh38.4.185506522.185514337..1	7489-7802	-	116.86	1.57	1	PF05843	1	-	0	0.565333	Q12996	CSTF3	#N/A
Q15020_SART3	PDLIM3.GRCh38.4.185506522.185514337..1	7489-7802	-	116.83	1.57	1	PF00076,PF05391	3	-	0	0.565292	Q15020	SART3	#N/A
Q93073_SECISBP2L	MYL6.GRCh38.12.56160243.56161550.1	476-529	-	44.96	1.57	1	PF01248	1	-	0	0.56525	Q93073	SECISBP2L	#N/A
O43823_AKAP8	MYL6.GRCh38.12.56160243.56161550.1	476-529	-	44.92	1.56	1	PF04988	1	-	0	0.565167	O43823	AKAP8	#N/A
O15397_IPO8	PDLIM3.GRCh38.4.185506522.185514337..1	7489-7802	-	116.68	1.56	1	PF03810	1	-	0	0.565083	O15397	IPO8	#N/A
P58107_EPPK1	MYL6.GRCh38.12.56160243.56161550.1	476-529	-	44.81	1.56	1	-	0	-	0	0.564875	P58107	EPPK1	#N/A
O43896_KIF1C	MYL6.GRCh38.12.56160243.56161550.1	476-529	-	44.76	1.55	1	PF00498	1	-	0	0.564792	O43896	KIF1C	#N/A
O94804_STK10	PDLIM3.GRCh38.4.185506522.185514337..1	7489-7802	-	116.18	1.55	1	-	0	-	0	0.564417	O94804	STK10	#N/A
Q92667_AKAP1	MYL6.GRCh38.12.56160243.56161550.1	476-529	-	44.59	1.54	1	PF00567,PF00013	2	-	0	0.564375	Q92667	AKAP1	#N/A
O43432_EIF4G3	MYL6.GRCh38.12.56160243.56161550.1	476-529	-	44.58	1.54	1	PF02854,PF02847,PF02020	3	-	0	0.564375	O43432	EIF4G3	#N/A
P11171_EPB41	MYL6.GRCh38.12.56160243.56161550.1	476-529	-	44.56	1.54	1	-	0	-	0	0.564292	P11171	EPB41	#N/A
Q702N8_XIRP1	MYL6.GRCh38.12.56160243.56161550.1	476-529	-	44.56	1.54	1	-	0	-	0	0.564292	Q702N8	XIRP1	#N/A
Q9Y4B5_MTCL1	MYL6.GRCh38.12.56160243.56161550.1	476-529	-	44.52	1.54	1	-	0	-	0	0.564208	Q9Y4B5	MTCL1	#N/A
Q9H9P5_UNKL	MYL6.GRCh38.12.56160243.56161550.1	476-529	-	44.5	1.54	1	PF00642	1	-	0	0.564167	Q9H9P5	UNKL	#N/A
P51816_AFF2	MYL6.GRCh38.12.56160243.56161550.1	476-529	-	44.49	1.54	1	PF05110	1	-	0	0.564167	P51816	AFF2	#N/A
P11388_TOP2A	MYL6.GRCh38.12.56160243.56161550.1	476-529	-	44.38	1.53	1	PF01751	1	-	0	0.563875	P11388	TOP2A	#N/A
Q9NR48_ASH1L	MYL6.GRCh38.12.56160243.56161550.1	476-529	-	44.35	1.53	1	-	0	-	0	0.563833	Q9NR48	ASH1L	#N/A
Q9NXL6_SIDT1	MYL6.GRCh38.12.56160243.56161550.1	476-529	-	44.29	1.53	1	PF13965	1	-	0	0.563667	Q9NXL6	SIDT1	#N/A
Q9UI26_IPO11	MYL6.GRCh38.12.56160243.56161550.1	476-529	-	44.19	1.52	1	PF03810	1	-	0	0.563458	Q9UI26	IPO11	#N/A
Q86YF9_DZIP1	MYL6.GRCh38.12.56160243.56161550.1	469-522	-	44.16	1.52	1	-	0	-	0	0.563375	Q86YF9	DZIP1	#N/A
Q8N5C6_SRBD1	PDLIM3.GRCh38.4.185506522.185514337..1	7489-7802	-	115.39	1.52	1	PF00575	1	-	0	0.563333	Q8N5C6	SRBD1	#N/A
Q9UPS6_SETD1B	MYL6.GRCh38.12.56160243.56161550.1	476-529	-	44.11	1.52	1	PF00076	1	-	0	0.56325	Q9UPS6	SETD1B	#N/A
Q16513_PKN2	MYL6.GRCh38.12.56160243.56161550.1	476-529	-	44.07	1.52	1	-	0	-	0	0.563167	Q16513	PKN2	#N/A
Q9H2Y7_ZNF106	MYL6.GRCh38.12.56160243.56161550.1	476-529	-	44.07	1.52	1	-	0	-	0	0.563167	Q9H2Y7	ZNF106	#N/A
Q8IWA0_WDR75	MYL6.GRCh38.12.56160243.56161550.1	476-529	-	43.96	1.51	1	PF00400	2	-	0	0.562917	Q8IWA0	WDR75	#N/A
O43399_TPD52L2	MYL6.GRCh38.12.56160243.56161550.1	190-243	-	43.94	1.51	1	-	0	-	0	0.562875	O43399	TPD52L2	#N/A
Q8NHU6_TDRD7	MYL6.GRCh38.12.56160243.56161550.1	476-529	-	43.89	1.51	1	PF00567	3	-	0	0.56275	Q8NHU6	TDRD7	#N/A
Q7Z3Z3_PIWIL3	MYL6.GRCh38.12.56160243.56161550.1	476-529	-	43.88	1.5	1	PF02171,PF02170	2	-	0	0.562708	Q7Z3Z3	PIWIL3	#N/A
Q587J7_TDRD12	MYL6.GRCh38.12.56160243.56161550.1	476-529	-	43.81	1.5	1	PF00567,PF00270	3	-	0	0.562542	Q587J7	TDRD12	#N/A
O75179_ANKRD17	MYL6.GRCh38.12.56160243.56161550.1	476-529	-	43.8	1.5	1	PF00013	1	-	0	0.562542	O75179	ANKRD17	#N/A
Q12955_ANK3	MYL6.GRCh38.12.56160243.56161550.1	476-529	-	43.75	1.5	1	-	0	-	0	0.562417	Q12955	ANK3	#N/A
Q69YN4_VIRMA	PDLIM3.GRCh38.4.185506522.185514337..1	7489-7802	-	114.7	1.5	1	-	0	-	0	0.562375	Q69YN4	VIRMA	#N/A
P04114_APOB	MYL6.GRCh38.12.56160243.56161550.1	476-529	-	43.7	1.5	1	-	0	-	0	0.562292	P04114	APOB	#N/A
Q9UEY8_ADD3	PDLIM3.GRCh38.4.185506522.185514337..1	7489-7802	-	114.59	1.49	1	-	0	-	0	0.56225	Q9UEY8	ADD3	#N/A
Q9P2K8_EIF2AK4	MYL6.GRCh38.12.56160243.56161550.1	476-529	-	43.64	1.49	1	PF12745,PF13393	2	-	0	0.562167	Q9P2K8	EIF2AK4	#N/A
Q9H8H2_DDX31	MYL6.GRCh38.12.56160243.56161550.1	476-529	-	43.56	1.49	1	PF00270,PF00271,PF13959,PF04851	4	-	0	0.561958	Q9H8H2	DDX31	#N/A
Q8IYB8_SUPV3L1	MYL6.GRCh38.12.56160243.56161550.1	476-529	-	43.54	1.49	1	PF12513,PF00271	2	-	0	0.561917	Q8IYB8	SUPV3L1	#N/A
Q659C4_LARP1B	MYL6.GRCh38.12.56160243.56161550.1	469-522	-	43.53	1.49	1	PF05383	1	-	0	0.561917	Q659C4	LARP1B	#N/A
Q2NL82_TSR1	MYL6.GRCh38.12.56160243.56161550.1	476-529	-	43.52	1.49	1	PF08142	1	-	0	0.561875	Q2NL82	TSR1	#N/A
Q9P2I0_CPSF2	MYL6.GRCh38.12.56160243.56161550.1	476-529	-	43.47	1.48	1	PF10996,PF07521,PF00753	3	-	0	0.56175	Q9P2I0	CPSF2	#N/A
Q05707_COL14A1	PDLIM3.GRCh38.4.185506522.185514337..1	7489-7802	-	114.19	1.48	1	-	0	-	0	0.561667	Q05707	COL14A1	#N/A
Q9Y5L0_TNPO3	MYL6.GRCh38.12.56160243.56161550.1	476-529	-	43.35	1.48	1	PF08389	1	-	0	0.5615	Q9Y5L0	TNPO3	#N/A
Q9Y608_LRRFIP2	PDLIM3.GRCh38.4.185506522.185514337..1	7489-7802	-	114.02	1.48	1	PF09738	3	-	0	0.561458	Q9Y608	LRRFIP2	#N/A
Q9UNX4_WDR3	MYL6.GRCh38.12.56160243.56161550.1	476-529	-	43.32	1.47	1	PF00400,PF04003	5	-	0	0.561417	Q9UNX4	WDR3	#N/A
Q8N302_AGGF1	MYL6.GRCh38.12.56160243.56161550.1	476-529	-	43.29	1.47	1	-	0	-	0	0.561333	Q8N302	AGGF1	#N/A
Q14974_KPNB1	PDLIM3.GRCh38.4.185506522.185514337..1	7489-7802	-	113.91	1.47	1	PF03810	1	-	0	0.561292	Q14974	KPNB1	#N/A
Q99728_BARD1	MYL6.GRCh38.12.56160243.56161550.1	476-529	-	43.23	1.47	1	-	0	-	0	0.561208	Q99728	BARD1	#N/A
P48200_IREB2	MYL6.GRCh38.12.56160243.56161550.1	476-529	-	43.22	1.47	1	PF00330,PF00694	3	-	0	0.561167	P48200	IREB2	#N/A
Q13901_C1D	MYL6.GRCh38.12.56160243.56161550.1	190-243	-	43.2	1.47	1	PF04000	1	-	0	0.561125	Q13901	C1D	#N/A
Q9HCM7_FBRSL1	MYL6.GRCh38.12.56160243.56161550.1	469-522	-	43.18	1.47	1	-	0	-	0	0.561083	Q9HCM7	FBRSL1	#N/A
Q96RP9_GFM1	PDLIM3.GRCh38.4.185506522.185514337..1	7489-7802	-	113.7	1.46	1	PF00009,PF03764,PF00679,PF03144	4	-	0	0.561	Q96RP9	GFM1	#N/A
Q13523_PRPF4B	MYL6.GRCh38.12.56160243.56161550.1	476-529	-	43.13	1.46	1	-	0	-	0	0.560958	Q13523	PRPF4B	#N/A
Q9NW13_RBM28	MYL6.GRCh38.12.56160243.56161550.1	476-529	-	43.13	1.46	1	PF00076	3	-	0	0.560958	Q9NW13	RBM28	1
P13639_EEF2	MYL6.GRCh38.12.56160243.56161550.1	476-529	-	43	1.46	1	PF00009,PF03764,PF00679,PF03144,PF01926	5	-	0	0.560667	P13639	EEF2	#N/A
Q14966_ZNF638	MYL6.GRCh38.12.56160243.56161550.1	476-529	-	42.98	1.46	1	PF00076,PF12171	2	-	0	0.560625	Q14966	ZNF638	#N/A
Q99613_EIF3C	MYL6.GRCh38.12.56160243.56161550.1	476-529	-	42.98	1.46	1	PF05470	1	-	0	0.560625	Q99613	EIF3C	#N/A
Q8IYY4_DZIP1L	MYL6.GRCh38.12.56160243.56161550.1	476-529	-	42.93	1.45	1	-	0	-	0	0.5605	Q8IYY4	DZIP1L	#N/A
Q15424_SAFB	MYL6.GRCh38.12.56160243.56161550.1	476-529	-	42.9	1.45	1	PF00076,PF02037,PF13893	3	-	0	0.560417	Q15424	SAFB	#N/A
P62244_RPS15A	MYL6.GRCh38.12.56160243.56161550.1	190-243	-	42.89	1.45	1	PF00410	1	-	0	0.560417	P62244	RPS15A	#N/A
O00410_IPO5	PDLIM3.GRCh38.4.185506522.185514337..1	7489-7802	-	113.23	1.45	1	-	0	-	0	0.560375	O00410	IPO5	#N/A
P54277_PMS1	PDLIM3.GRCh38.4.185506522.185514337..1	7489-7802	-	113.22	1.45	1	-	0	-	0	0.560375	P54277	PMS1	#N/A
Q76MJ5_ERN2	MYL6.GRCh38.12.56160243.56161550.1	476-529	-	42.84	1.45	1	PF06479	1	-	0	0.560292	Q76MJ5	ERN2	#N/A
Q01974_ROR2	MYL6.GRCh38.12.56160243.56161550.1	476-529	-	42.83	1.45	1	-	0	-	0	0.56025	Q01974	ROR2	#N/A
O94829_IPO13	MYL6.GRCh38.12.56160243.56161550.1	476-529	-	42.75	1.44	1	PF08389,PF03810	2	-	0	0.560083	O94829	IPO13	#N/A
Q53GS7_GLE1	MYL6.GRCh38.12.56160243.56161550.1	476-529	-	42.68	1.44	1	PF07817	1	-	0	0.559917	Q53GS7	GLE1	#N/A
O60716_CTNND1	MYL6.GRCh38.12.56160243.56161550.1	476-529	-	42.66	1.44	1	-	0	-	0	0.559875	O60716	CTNND1	#N/A
Q9P2N5_RBM27	MYL6.GRCh38.12.56160243.56161550.1	476-529	-	42.63	1.44	1	PF01480,PF00076,PF00642	3	-	0	0.559792	Q9P2N5	RBM27	1
P49790_NUP153	MYL6.GRCh38.12.56160243.56161550.1	476-529	-	42.59	1.43	1	PF00641	4	-	0	0.559708	P49790	NUP153	#N/A
Q8IWZ3_ANKHD1	MYL6.GRCh38.12.56160243.56161550.1	476-529	-	42.59	1.43	1	PF00013	1	-	0	0.559708	Q8IWZ3	ANKHD1	#N/A
Q9H6R4_NOL6	MYL6.GRCh38.12.56160243.56161550.1	476-529	-	42.57	1.43	1	PF03813	1	-	0	0.559667	Q9H6R4	NOL6	#N/A
Q9Y608_LRRFIP2	MYL6.GRCh38.12.56160243.56161550.1	476-529	-	42.5	1.43	1	PF09738	3	-	0	0.5595	Q9Y608	LRRFIP2	#N/A
Q8ND04_SMG8	MYL6.GRCh38.12.56160243.56161550.1	476-529	-	42.48	1.43	1	-	0	-	0	0.559458	Q8ND04	SMG8	#N/A
Q15031_LARS2	MYL6.GRCh38.12.56160243.56161550.1	476-529	-	42.46	1.43	1	PF00133,PF09334,PF08264	6	-	0	0.559417	Q15031	LARS2	#N/A
Q7Z3E1_TIPARP	MYL6.GRCh38.12.56160243.56161550.1	469-522	-	42.42	1.42	1	PF00644	1	-	0	0.559292	Q7Z3E1	TIPARP	#N/A
Q5T200_ZC3H13	MYL6.GRCh38.12.56160243.56161550.1	476-529	-	42.41	1.42	1	PF00642	1	-	0	0.559292	Q5T200	ZC3H13	#N/A
Q86Y13_DZIP3	MYL6.GRCh38.12.56160243.56161550.1	476-529	-	42.41	1.42	1	PF13639,PF13923,PF00097	3	-	0	0.559292	Q86Y13	DZIP3	#N/A
P13010_XRCC5	MYL6.GRCh38.12.56160243.56161550.1	476-529	-	42.39	1.42	1	PF03731,PF02735,PF03730	3	-	0	0.55925	P13010	XRCC5	#N/A
Q8IX12_CCAR1	PDLIM3.GRCh38.4.185506522.185514337..1	7489-7802	-	112.35	1.42	1	PF14444,PF02037	2	-	0	0.559167	Q8IX12	CCAR1	#N/A
O94913_PCF11	MYL6.GRCh38.12.56160243.56161550.1	476-529	-	42.36	1.42	1	-	0	-	0	0.559167	O94913	PCF11	#N/A
P08238_HSP90AB1	PDLIM3.GRCh38.4.185506522.185514337..1	7489-7802	-	112.3	1.42	1	-	0	-	0	0.559083	P08238	HSP90AB1	#N/A
Q9BYK8_HELZ2	MYL6.GRCh38.12.56160243.56161550.1	476-529	-	42.33	1.42	1	PF13086,PF13087,PF00773,PF13245	6	-	0	0.559083	Q9BYK8	HELZ2	#N/A
P37108_SRP14	MYL6.GRCh38.12.56160243.56161550.1	190-243	-	42.28	1.42	1	PF02290	1	-	0	0.558958	P37108	SRP14	#N/A
Q13206_DDX10	PDLIM3.GRCh38.4.185506522.185514337..1	7489-7802	-	112.15	1.41	1	PF00270,PF00271,PF13959,PF04851	4	-	0	0.558917	Q13206	DDX10	#N/A
Q9NQC3_RTN4	PDLIM3.GRCh38.4.185506522.185514337..1	7489-7802	-	112.15	1.41	1	-	0	-	0	0.558917	Q9NQC3	RTN4	#N/A
Q14676_MDC1	PDLIM3.GRCh38.4.185506522.185514337..1	7489-7802	-	112.08	1.41	1	PF00498	1	-	0	0.558792	Q14676	MDC1	#N/A
O75817_POP7	MYL6.GRCh38.12.56160243.56161550.1	190-243	-	42.18	1.41	1	PF12328,PF01918	2	-	0	0.55875	O75817	POP7	#N/A
Q15149_PLEC	MYL6.GRCh38.12.56160243.56161550.1	476-529	-	42.15	1.41	1	PF03501	1	-	0	0.558667	Q15149	PLEC	#N/A
Q5JTH9_RRP12	MYL6.GRCh38.12.56160243.56161550.1	476-529	-	42.1	1.4	1	PF08161	1	-	0	0.558542	Q5JTH9	RRP12	#N/A
Q9H9G7_AGO3	MYL6.GRCh38.12.56160243.56161550.1	476-529	-	42.02	1.4	1	PF02171,PF02170	2	-	0	0.558375	Q9H9G7	AGO3	#N/A
Q9BXT4_TDRD1	PDLIM3.GRCh38.4.185506522.185514337..1	7489-7802	-	111.65	1.4	1	PF00567	4	-	0	0.558208	Q9BXT4	TDRD1	#N/A
Q14527_HLTF	MYL6.GRCh38.12.56160243.56161550.1	476-529	-	41.93	1.4	1	PF00176,PF08797,PF00271,PF13923,PF00097	5	-	0	0.558167	Q14527	HLTF	#N/A
Q86UP2_KTN1	PDLIM3.GRCh38.4.185506522.185514337..1	7489-7802	-	111.59	1.4	1	-	0	-	0	0.558125	Q86UP2	KTN1	#N/A
Q9Y5G4_PCDHGA9	MYL6.GRCh38.12.56160243.56161550.1	476-529	-	41.92	1.4	1	-	0	-	0	0.558125	Q9Y5G4	PCDHGA9	#N/A
Q9Y2Z2_MTO1	MYL6.GRCh38.12.56160243.56161550.1	476-529	-	41.9	1.39	1	PF13932	1	-	0	0.558083	Q9Y2Z2	MTO1	#N/A
Q15269_PWP2	MYL6.GRCh38.12.56160243.56161550.1	476-529	-	41.89	1.39	1	PF00400,PF04003	3	-	0	0.558083	Q15269	PWP2	#N/A
Q8TF01_PNISR	PDLIM3.GRCh38.4.185506522.185514337..1	7489-7802	-	111.49	1.39	1	-	0	-	0	0.558	Q8TF01	PNISR	#N/A
P11387_TOP1	MYL6.GRCh38.12.56160243.56161550.1	476-529	-	41.87	1.39	1	-	0	-	0	0.558	P11387	TOP1	#N/A
Q9Y4W2_LAS1L	MYL6.GRCh38.12.56160243.56161550.1	469-522	-	41.87	1.39	1	PF04031	1	-	0	0.558	Q9Y4W2	LAS1L	#N/A
Q92620_DHX38	PDLIM3.GRCh38.4.185506522.185514337..1	7489-7802	-	111.4	1.39	1	PF04408,PF00271,PF00270	3	-	0	0.557875	Q92620	DHX38	#N/A
P19338_NCL	PDLIM3.GRCh38.4.185506522.185514337..1	7489-7802	-	111.33	1.39	1	PF00076	4	-	0	0.557792	P19338	NCL	#N/A
P35221_CTNNA1	PDLIM3.GRCh38.4.185506522.185514337..1	7489-7802	-	111.33	1.39	1	-	0	-	0	0.557792	P35221	CTNNA1	#N/A
B5ME19_EIF3CL	MYL6.GRCh38.12.56160243.56161550.1	476-529	-	41.78	1.39	1	PF05470	1	-	0	0.557792	B5ME19	EIF3CL	#N/A
Q68E01_INTS3	MYL6.GRCh38.12.56160243.56161550.1	476-529	-	41.76	1.39	1	PF10189	1	-	0	0.55775	Q68E01	INTS3	#N/A
Q96T58_SPEN	MYL6.GRCh38.12.56160243.56161550.1	476-529	-	41.69	1.38	1	PF00076,PF07744	5	-	0	0.557583	Q96T58	SPEN	#N/A
Q99700_ATXN2	MYL6.GRCh38.12.56160243.56161550.1	476-529	-	41.67	1.38	1	PF14438,PF06741,PF07145	3	-	0	0.557542	Q99700	ATXN2	#N/A
Q7Z2T5_TRMT1L	PDLIM3.GRCh38.4.185506522.185514337..1	7489-7802	-	111.02	1.38	1	PF02005,PF02475	3	-	0	0.557333	Q7Z2T5	TRMT1L	#N/A
P83876_TXNL4A	MYL6.GRCh38.12.56160243.56161550.1	190-243	-	41.54	1.37	1	-	0	-	0	0.55725	P83876	TXNL4A	#N/A
Q01780_EXOSC10	MYL6.GRCh38.12.56160243.56161550.1	476-529	-	41.54	1.37	1	PF01612,PF08066,PF00570	3	-	0	0.55725	Q01780	EXOSC10	#N/A
P55884_EIF3B	MYL6.GRCh38.12.56160243.56161550.1	476-529	-	41.47	1.37	1	PF08662,PF00076	2	-	0	0.557083	P55884	EIF3B	#N/A
Q13813_SPTAN1	MYL6.GRCh38.12.56160243.56161550.1	476-529	-	41.42	1.37	1	-	0	-	0	0.556958	Q13813	SPTAN1	#N/A
O43719_HTATSF1	PDLIM3.GRCh38.4.185506522.185514337..1	7489-7802	-	110.64	1.36	1	PF00076	2	-	0	0.556833	O43719	HTATSF1	#N/A
Q10570_CPSF1	MYL6.GRCh38.12.56160243.56161550.1	469-522	-	41.35	1.36	1	PF03178	1	-	0	0.556792	Q10570	CPSF1	#N/A
O00411_POLRMT	MYL6.GRCh38.12.56160243.56161550.1	476-529	-	41.32	1.36	1	PF00940	1	-	0	0.55675	O00411	POLRMT	#N/A
Q8N6Y1_PCDH20	MYL6.GRCh38.12.56160243.56161550.1	476-529	-	41.3	1.36	1	-	0	-	0	0.556667	Q8N6Y1	PCDH20	#N/A
Q6PKG0_LARP1	PDLIM3.GRCh38.4.185506522.185514337..1	7489-7802	-	110.42	1.36	1	PF05383	1	-	0	0.556542	Q6PKG0	LARP1	1
Q96EY7_PTCD3	MYL6.GRCh38.12.56160243.56161550.1	476-529	-	41.22	1.36	1	-	0	-	0	0.5565	Q96EY7	PTCD3	#N/A
Q5UIP0_RIF1	MYL6.GRCh38.12.56160243.56161550.1	476-529	-	41.2	1.36	1	PF12231	1	-	0	0.556458	Q5UIP0	RIF1	#N/A
Q99590_SCAF11	PDLIM3.GRCh38.4.185506522.185514337..1	7489-7802	-	110.35	1.35	1	PF13639	1	-	0	0.556417	Q99590	SCAF11	#N/A
Q5TAP6_UTP14C	PDLIM3.GRCh38.4.185506522.185514337..1	7489-7802	-	110.34	1.35	1	PF04615	1	-	0	0.556417	Q5TAP6	UTP14C	#N/A
Q68CQ4_DIEXF	MYL6.GRCh38.12.56160243.56161550.1	476-529	-	41.19	1.35	1	-	0	-	0	0.556417	Q68CQ4	DIEXF	#N/A
Q01082_SPTBN1	PDLIM3.GRCh38.4.185506522.185514337..1	7489-7802	-	110.28	1.35	1	-	0	-	0	0.556333	Q01082	SPTBN1	#N/A
P41252_IARS1	PDLIM3.GRCh38.4.185506522.185514337..1	7489-7802	-	110.23	1.35	1	PF00133,PF08264,PF09334	3	-	0	0.55625	P41252	IARS1	#N/A
P42694_HELZ	MYL6.GRCh38.12.56160243.56161550.1	476-529	-	41.07	1.35	1	PF13087,PF13086,PF13604,PF13245,PF00642	6	-	0	0.556167	P42694	HELZ	#N/A
P55145_MANF	MYL6.GRCh38.12.56160243.56161550.1	190-243	-	41.07	1.35	1	-	0	-	0	0.556167	P55145	MANF	#N/A
Q9NXZ2_DDX43	MYL6.GRCh38.12.56160243.56161550.1	476-529	-	41.07	1.35	1	PF00270,PF00271,PF00013	3	-	0	0.556167	Q9NXZ2	DDX43	#N/A
Q8IY21_DDX60	PDLIM3.GRCh38.4.185506522.185514337..1	7489-7802	-	110.13	1.35	1	PF00270,PF04851,PF00271	3	-	0	0.556125	Q8IY21	DDX60	#N/A
Q14980_NUMA1	PDLIM3.GRCh38.4.185506522.185514337..1	7489-7802	-	110.09	1.35	1	-	0	-	0	0.556083	Q14980	NUMA1	#N/A
Q5T8P6_RBM26	MYL6.GRCh38.12.56160243.56161550.1	476-529	-	41.04	1.35	1	PF01480	1	-	0	0.556083	Q5T8P6	RBM26	1
Q86YF9_DZIP1	PDLIM3.GRCh38.4.185506522.185514337..1	7489-7802	-	110.06	1.34	1	-	0	-	0	0.556042	Q86YF9	DZIP1	#N/A
O14776_TCERG1	PDLIM3.GRCh38.4.185506522.185514337..1	7489-7802	-	110.02	1.34	1	-	0	-	0	0.556	O14776	TCERG1	#N/A
P38398_BRCA1	MYL6.GRCh38.12.56160243.56161550.1	476-529	-	40.94	1.34	1	PF00097,PF13923	2	-	0	0.555833	P38398	BRCA1	#N/A
P02751_FN1	MYL6.GRCh38.12.56160243.56161550.1	476-529	-	40.92	1.34	1	-	0	-	0	0.555792	P02751	FN1	#N/A
P22314_UBA1	MYL6.GRCh38.12.56160243.56161550.1	476-529	-	40.9	1.34	1	-	0	-	0	0.55575	P22314	UBA1	#N/A
P52758_RIDA	MYL6.GRCh38.12.56160243.56161550.1	190-243	-	40.86	1.34	1	PF01042	1	-	0	0.555667	P52758	RIDA	#N/A
Q9UIF9_BAZ2A	MYL6.GRCh38.12.56160243.56161550.1	476-529	-	40.86	1.34	1	PF01429	1	-	0	0.555667	Q9UIF9	BAZ2A	#N/A
Q13144_EIF2B5	PDLIM3.GRCh38.4.185506522.185514337..1	7489-7802	-	109.77	1.34	1	PF02020	1	-	0	0.555625	Q13144	EIF2B5	#N/A
Q9BXP5_SRRT	MYL6.GRCh38.12.56160243.56161550.1	476-529	-	40.83	1.33	1	PF04959	1	-	0	0.555583	Q9BXP5	SRRT	#N/A
Q5VT52_RPRD2	MYL6.GRCh38.12.56160243.56161550.1	476-529	-	40.81	1.33	1	-	0	-	0	0.555542	Q5VT52	RPRD2	#N/A
P07900_HSP90AA1	PDLIM3.GRCh38.4.185506522.185514337..1	7489-7802	-	109.65	1.33	1	-	0	-	0	0.555458	P07900	HSP90AA1	#N/A
Q9Y4F3_MARF1	MYL6.GRCh38.12.56160243.56161550.1	476-529	-	40.78	1.33	1	-	0	-	0	0.555458	Q9Y4F3	MARF1	#N/A
P36776_LONP1	PDLIM3.GRCh38.4.185506522.185514337..1	7489-7802	-	109.59	1.33	1	-	0	-	0	0.555375	P36776	LONP1	#N/A
Q14667_KIAA0100	MYL6.GRCh38.12.56160243.56161550.1	476-529	-	40.68	1.33	1	-	0	-	0	0.55525	Q14667	KIAA0100	#N/A
Q1KMD3_HNRNPUL2	MYL6.GRCh38.12.56160243.56161550.1	469-522	-	40.68	1.33	1	PF13671,PF00622,PF02037	3	-	0	0.55525	Q1KMD3	HNRNPUL2	#N/A
P55769_SNU13	MYL6.GRCh38.12.56160243.56161550.1	190-243	-	40.67	1.32	1	PF01248,PF08228	2	-	0	0.555208	P55769	SNU13	#N/A
Q7Z2Z2_EFL1	PDLIM3.GRCh38.4.185506522.185514337..1	7489-7802	-	109.38	1.32	1	PF00009,PF00679	2	-	0	0.555125	Q7Z2Z2	EFL1	#N/A
P62249_RPS16	MYL6.GRCh38.12.56160243.56161550.1	190-243	-	40.54	1.32	1	PF00380	1	-	0	0.554917	P62249	RPS16	#N/A
Q5TAX3_TUT4	MYL6.GRCh38.12.56160243.56161550.1	476-529	-	40.51	1.32	1	PF03828,PF00098	3	-	0	0.554833	Q5TAX3	TUT4	#N/A
Q9C0D7_ZC3H12C	MYL6.GRCh38.12.56160243.56161550.1	476-529	-	40.44	1.31	1	PF11977	1	-	0	0.554667	Q9C0D7	ZC3H12C	#N/A
O14746_TERT	MYL6.GRCh38.12.56160243.56161550.1	476-529	-	40.38	1.31	1	PF12009,PF00078	2	-	0	0.554542	O14746	TERT	#N/A
P08238_HSP90AB1	MYL6.GRCh38.12.56160243.56161550.1	476-529	-	40.36	1.31	1	-	0	-	0	0.5545	P08238	HSP90AB1	#N/A
Q9BSC4_NOL10	MYL6.GRCh38.12.56160243.56161550.1	476-529	-	40.33	1.31	1	PF08159	1	-	0	0.554417	Q9BSC4	NOL10	#N/A
Q9NZJ5_EIF2AK3	PDLIM3.GRCh38.4.185506522.185514337..1	7489-7802	-	108.8	1.3	1	-	0	-	0	0.554333	Q9NZJ5	EIF2AK3	#N/A
Q13439_GOLGA4	PDLIM3.GRCh38.4.185506522.185514337..1	7489-7802	-	108.68	1.3	1	-	0	-	0	0.554167	Q13439	GOLGA4	#N/A
Q96P70_IPO9	MYL6.GRCh38.12.56160243.56161550.1	476-529	-	40.09	1.29	1	PF03810	1	-	0	0.553875	Q96P70	IPO9	#N/A
Q2Q1W2_TRIM71	MYL6.GRCh38.12.56160243.56161550.1	476-529	-	40.07	1.29	1	-	0	-	0	0.553792	Q2Q1W2	TRIM71	#N/A
Q9NSE4_IARS2	MYL6.GRCh38.12.56160243.56161550.1	476-529	-	40.01	1.29	1	PF00133,PF08264,PF09334,PF06827	4	-	0	0.553667	Q9NSE4	IARS2	#N/A
Q9Y223_GNE	PDLIM3.GRCh38.4.185506522.185514337..1	7489-7802	-	108.27	1.29	1	-	0	-	0	0.553583	Q9Y223	GNE	#N/A
Q9BXJ9_NAA15	PDLIM3.GRCh38.4.185506522.185514337..1	7489-7802	-	108.14	1.28	1	PF13181	1	-	0	0.553417	Q9BXJ9	NAA15	#N/A
Q14789_GOLGB1	PDLIM3.GRCh38.4.185506522.185514337..1	7489-7802	-	108.11	1.28	1	-	0	-	0	0.553375	Q14789	GOLGB1	#N/A
Q13823_GNL2	MYL6.GRCh38.12.56160243.56161550.1	476-529	-	39.87	1.28	1	PF01926	1	-	0	0.553333	Q13823	GNL2	#N/A
O75460_ERN1	PDLIM3.GRCh38.4.185506522.185514337..1	7489-7802	-	107.99	1.28	1	PF06479	1	-	0	0.553208	O75460	ERN1	#N/A
Q96SD1_DCLRE1C	MYL6.GRCh38.12.56160243.56161550.1	476-529	-	39.82	1.28	1	-	0	-	0	0.553208	Q96SD1	DCLRE1C	#N/A
Q9NVH2_INTS7	MYL6.GRCh38.12.56160243.56161550.1	476-529	-	39.78	1.27	1	-	0	-	0	0.553125	Q9NVH2	INTS7	#N/A
Q9Y490_TLN1	MYL6.GRCh38.12.56160243.56161550.1	476-529	-	39.73	1.27	1	-	0	-	0	0.553	Q9Y490	TLN1	#N/A
Q13769_THOC5	MYL6.GRCh38.12.56160243.56161550.1	476-529	-	39.7	1.27	1	-	0	-	0	0.552958	Q13769	THOC5	#N/A
Q8TF46_DIS3L	MYL6.GRCh38.12.56160243.56161550.1	476-529	-	39.64	1.27	1	PF00773	1	-	0	0.552792	Q8TF46	DIS3L	#N/A
Q99459_CDC5L	PDLIM3.GRCh38.4.185506522.185514337..1	7489-7802	-	107.59	1.26	1	PF11831	1	-	0	0.552667	Q99459	CDC5L	#N/A
P25440_BRD2	MYL6.GRCh38.12.56160243.56161550.1	469-522	-	39.56	1.26	1	-	0	-	0	0.552625	P25440	BRD2	#N/A
P82979_SARNP	MYL6.GRCh38.12.56160243.56161550.1	190-243	-	39.56	1.26	1	PF02037	1	-	0	0.552625	P82979	SARNP	#N/A
Q9UEY8_ADD3	MYL6.GRCh38.12.56160243.56161550.1	476-529	-	39.54	1.26	1	-	0	-	0	0.552583	Q9UEY8	ADD3	#N/A
Q9H501_ESF1	PDLIM3.GRCh38.4.185506522.185514337..1	5632-5945	-	107.5	1.26	1	PF08159	1	-	0	0.552542	Q9H501	ESF1	#N/A
Q96HW7_INTS4	PDLIM3.GRCh38.4.185506522.185514337..1	7489-7802	-	107.43	1.26	1	-	0	-	0	0.552458	Q96HW7	INTS4	#N/A
Q8WW12_PCNP	MYL6.GRCh38.12.56160243.56161550.1	190-243	-	39.49	1.26	1	-	0	-	0	0.552458	Q8WW12	PCNP	#N/A
Q9Y221_NIP7	MYL6.GRCh38.12.56160243.56161550.1	190-243	-	39.49	1.26	1	PF03657	1	-	0	0.552458	Q9Y221	NIP7	#N/A
Q9P1Y6_PHRF1	MYL6.GRCh38.12.56160243.56161550.1	476-529	-	39.46	1.26	1	PF13639,PF00097,PF13923	3	-	0	0.552375	Q9P1Y6	PHRF1	#N/A
O94875_SORBS2	MYL6.GRCh38.12.56160243.56161550.1	469-522	-	39.43	1.26	1	-	0	-	0	0.552333	O94875	SORBS2	#N/A
Q8IWR0_ZC3H7A	MYL6.GRCh38.12.56160243.56161550.1	476-529	-	39.43	1.26	1	PF00642	1	-	0	0.552333	Q8IWR0	ZC3H7A	#N/A
Q9P2M7_CGN	PDLIM3.GRCh38.4.185506522.185514337..1	7489-7802	-	107.31	1.25	1	-	0	-	0	0.552292	Q9P2M7	CGN	#N/A
O75113_N4BP1	MYL6.GRCh38.12.56160243.56161550.1	476-529	-	39.42	1.25	1	PF11977	1	-	0	0.552292	O75113	N4BP1	#N/A
Q9UL03_INTS6	MYL6.GRCh38.12.56160243.56161550.1	469-522	-	39.42	1.25	1	PF15300	1	-	0	0.552292	Q9UL03	INTS6	#N/A
O60287_URB1	PDLIM3.GRCh38.4.185506522.185514337..1	7489-7802	-	107.23	1.25	1	PF11707	1	-	0	0.552167	O60287	URB1	#N/A
P26358_DNMT1	MYL6.GRCh38.12.56160243.56161550.1	469-522	-	39.37	1.25	1	-	0	-	0	0.552167	P26358	DNMT1	#N/A
Q9Y223_GNE	MYL6.GRCh38.12.56160243.56161550.1	476-529	-	39.3	1.25	1	-	0	-	0	0.552	Q9Y223	GNE	#N/A
Q14684_RRP1B	MYL6.GRCh38.12.56160243.56161550.1	476-529	-	39.27	1.25	1	PF05997	1	-	0	0.551958	Q14684	RRP1B	#N/A
Q92834_RPGR	PDLIM3.GRCh38.4.185506522.185514337..1	7489-7802	-	106.98	1.24	1	-	0	-	0	0.551833	Q92834	RPGR	#N/A
B5MCY1_TDRD15	MYL6.GRCh38.12.56160243.56161550.1	476-529	-	39.23	1.24	1	PF00567	8	-	0	0.551833	B5MCY1	TDRD15	#N/A
O75822_EIF3J	MYL6.GRCh38.12.56160243.56161550.1	190-243	-	39.22	1.24	1	PF08597	1	-	0	0.551833	O75822	EIF3J	#N/A
Q9NVU7_SDAD1	MYL6.GRCh38.12.56160243.56161550.1	476-529	-	39.21	1.24	1	-	0	-	0	0.551792	Q9NVU7	SDAD1	#N/A
O60294_LCMT2	MYL6.GRCh38.12.56160243.56161550.1	476-529	-	39.19	1.24	1	-	0	-	0	0.55175	O60294	LCMT2	#N/A
P09874_PARP1	PDLIM3.GRCh38.4.185506522.185514337..1	7489-7802	-	106.88	1.24	1	PF00644,PF05406	2	-	0	0.551667	P09874	PARP1	#N/A
Q08945_SSRP1	PDLIM3.GRCh38.4.185506522.185514337..1	7489-7802	-	106.84	1.24	1	-	0	-	0	0.551625	Q08945	SSRP1	#N/A
Q9NV66_TYW1	MYL6.GRCh38.12.56160243.56161550.1	476-529	-	39.12	1.24	1	PF08608	1	-	0	0.551583	Q9NV66	TYW1	#N/A
P54253_ATXN1	PDLIM3.GRCh38.4.185506522.185514337..1	796-1109	-	106.74	1.24	1	PF08517	1	-	0	0.5515	P54253	ATXN1	#N/A
Q9NV88_INTS9	MYL6.GRCh38.12.56160243.56161550.1	476-529	-	39.09	1.24	1	-	0	-	0	0.5515	Q9NV88	INTS9	#N/A
Q9H583_HEATR1	PDLIM3.GRCh38.4.185506522.185514337..1	7489-7802	-	106.59	1.23	1	PF12397	1	-	0	0.551292	Q9H583	HEATR1	#N/A
Q9Y4I1_MYO5A	MYL6.GRCh38.12.56160243.56161550.1	476-529	-	39	1.23	1	-	0	-	0	0.551292	Q9Y4I1	MYO5A	#N/A
O75400_PRPF40A	PDLIM3.GRCh38.4.185506522.185514337..1	7489-7802	-	106.4	1.23	1	-	0	-	0	0.551042	O75400	PRPF40A	#N/A
Q9NR97_TLR8	PDLIM3.GRCh38.4.185506522.185514337..1	7489-7802	-	106.3	1.22	1	-	0	-	0	0.550875	Q9NR97	TLR8	#N/A
Q8IY81_FTSJ3	PDLIM3.GRCh38.4.185506522.185514337..1	7489-7802	-	106.28	1.22	1	PF01728	1	-	0	0.550875	Q8IY81	FTSJ3	#N/A
O14647_CHD2	MYL6.GRCh38.12.56160243.56161550.1	476-529	-	38.82	1.22	1	PF00176,PF00271,PF04851	3	-	0	0.550875	O14647	CHD2	#N/A
O60306_AQR	MYL6.GRCh38.12.56160243.56161550.1	476-529	-	38.8	1.22	1	PF13086,PF13087,PF13245,PF04851	4	-	0	0.550833	O60306	AQR	#N/A
Q9UHB7_AFF4	MYL6.GRCh38.12.56160243.56161550.1	476-529	-	38.78	1.22	1	PF05110	1	-	0	0.550792	Q9UHB7	AFF4	#N/A
Q9Y3D3_MRPS16	MYL6.GRCh38.12.56160243.56161550.1	190-243	-	38.78	1.22	1	PF00886	1	-	0	0.550792	Q9Y3D3	MRPS16	#N/A
O43324_EEF1E1	MYL6.GRCh38.12.56160243.56161550.1	190-243	-	38.76	1.22	1	-	0	-	0	0.55075	O43324	EEF1E1	#N/A
Q96CP2_FLYWCH2	MYL6.GRCh38.12.56160243.56161550.1	190-243	-	38.72	1.22	1	-	0	-	0	0.550667	Q96CP2	FLYWCH2	#N/A
P48357_LEPR	MYL6.GRCh38.12.56160243.56161550.1	476-529	-	38.63	1.21	1	-	0	-	0	0.550458	P48357	LEPR	#N/A
P49792_RANBP2	PDLIM3.GRCh38.4.185506522.185514337..1	7489-7802	-	105.88	1.21	1	PF00641,PF00160	9	-	0	0.550333	P49792	RANBP2	#N/A
Q6NSI4_RADX	MYL6.GRCh38.12.56160243.56161550.1	476-529	-	38.56	1.21	1	-	0	-	0	0.550292	Q6NSI4	RADX	#N/A
O15226_NKRF	PDLIM3.GRCh38.4.185506522.185514337..1	7489-7802	-	105.79	1.21	1	PF01585,PF01424,PF12656	3	-	0	0.550208	O15226	NKRF	#N/A
Q96QU8_XPO6	PDLIM3.GRCh38.4.185506522.185514337..1	7489-7802	-	105.79	1.21	1	PF08389,PF03810	2	-	0	0.550208	Q96QU8	XPO6	#N/A
Q659C4_LARP1B	PDLIM3.GRCh38.4.185506522.185514337..1	7489-7802	-	105.77	1.2	1	PF05383	1	-	0	0.550167	Q659C4	LARP1B	#N/A
Q9BVJ6_UTP14A	PDLIM3.GRCh38.4.185506522.185514337..1	7489-7802	-	105.73	1.2	1	PF04615	1	-	0	0.550125	Q9BVJ6	UTP14A	#N/A
Q9Y3E5_PTRH2	MYL6.GRCh38.12.56160243.56161550.1	190-243	-	38.45	1.2	1	PF01981	1	-	0	0.550042	Q9Y3E5	PTRH2	#N/A
Q8NI27_THOC2	MYL6.GRCh38.12.56160243.56161550.1	476-529	-	38.43	1.2	1	PF11262,PF11732	2	-	0	0.549958	Q8NI27	THOC2	#N/A
Q9P2P1_NYNRIN	MYL6.GRCh38.12.56160243.56161550.1	469-522	-	38.4	1.2	1	PF11977	1	-	0	0.549917	Q9P2P1	NYNRIN	#N/A
Q9UNY4_TTF2	MYL6.GRCh38.12.56160243.56161550.1	476-529	-	38.39	1.2	1	PF00176,PF00271,PF04851	3	-	0	0.549875	Q9UNY4	TTF2	#N/A
P11388_TOP2A	PDLIM3.GRCh38.4.185506522.185514337..1	7489-7802	-	105.52	1.2	1	PF01751	1	-	0	0.549833	P11388	TOP2A	#N/A
Q8NBJ9_SIDT2	PDLIM3.GRCh38.4.185506522.185514337..1	7489-7802	-	105.52	1.2	1	PF13965	1	-	0	0.549833	Q8NBJ9	SIDT2	#N/A
Q5XG87_TENT4A	PDLIM3.GRCh38.4.185506522.185514337..1	7489-7802	-	105.51	1.2	1	PF03828	1	-	0	0.549792	Q5XG87	TENT4A	#N/A
Q00610_CLTC	MYL6.GRCh38.12.56160243.56161550.1	476-529	-	38.34	1.19	1	-	0	-	0	0.54975	Q00610	CLTC	#N/A
A5YKK6_CNOT1	MYL6.GRCh38.12.56160243.56161550.1	476-529	-	38.32	1.19	1	PF04054	1	-	0	0.549708	A5YKK6	CNOT1	#N/A
P61326_MAGOH	MYL6.GRCh38.12.56160243.56161550.1	190-243	-	38.32	1.19	1	PF02792	1	-	0	0.549708	P61326	MAGOH	#N/A
Q09666_AHNAK	MYL6.GRCh38.12.56160243.56161550.1	476-529	-	38.32	1.19	1	-	0	-	0	0.549708	Q09666	AHNAK	#N/A
Q15477_SKIV2L	MYL6.GRCh38.12.56160243.56161550.1	476-529	-	38.29	1.19	1	PF13234,PF00270,PF00271	3	-	0	0.549667	Q15477	SKIV2L	#N/A
Q2TBE0_CWF19L2	MYL6.GRCh38.12.56160243.56161550.1	476-529	-	38.26	1.19	1	PF04677,PF04676	2	-	0	0.549583	Q2TBE0	CWF19L2	#N/A
Q5D1E8_ZC3H12A	MYL6.GRCh38.12.56160243.56161550.1	190-243	-	38.25	1.19	1	PF11977	1	-	0	0.549542	Q5D1E8	ZC3H12A	#N/A
Q9Y678_COPG1	PDLIM3.GRCh38.4.185506522.185514337..1	7489-7802	-	105.27	1.19	1	-	0	-	0	0.5495	Q9Y678	COPG1	#N/A
O43143_DHX15	MYL6.GRCh38.12.56160243.56161550.1	476-529	-	38.21	1.19	1	PF04408,PF00271,PF00270	3	-	0	0.549458	O43143	DHX15	#N/A
O14787_TNPO2	PDLIM3.GRCh38.4.185506522.185514337..1	7489-7802	-	105.14	1.18	1	PF03810	1	-	0	0.549292	O14787	TNPO2	#N/A
P25440_BRD2	PDLIM3.GRCh38.4.185506522.185514337..1	7489-7802	-	104.98	1.18	1	-	0	-	0	0.549083	P25440	BRD2	#N/A
Q9HBL0_TNS1	PDLIM3.GRCh38.4.185506522.185514337..1	7489-7802	-	104.97	1.18	1	-	0	-	0	0.549083	Q9HBL0	TNS1	#N/A
Q13813_SPTAN1	PDLIM3.GRCh38.4.185506522.185514337..1	7489-7802	-	104.93	1.18	1	-	0	-	0	0.549	Q13813	SPTAN1	#N/A
Q8IXT5_RBM12B	PDLIM3.GRCh38.4.185506522.185514337..1	7489-7802	-	104.92	1.18	1	PF00076	2	-	0	0.549	Q8IXT5	RBM12B	1
O95786_DDX58	MYL6.GRCh38.12.56160243.56161550.1	476-529	-	38.02	1.18	1	-	0	-	0	0.549	O95786	DDX58	#N/A
Q16666_IFI16	MYL6.GRCh38.12.56160243.56161550.1	476-529	-	38.01	1.18	1	-	0	-	0	0.549	Q16666	IFI16	#N/A
Q15910_EZH2	MYL6.GRCh38.12.56160243.56161550.1	476-529	-	37.98	1.17	1	-	0	-	0	0.548917	Q15910	EZH2	#N/A
Q92541_RTF1	MYL6.GRCh38.12.56160243.56161550.1	476-529	-	37.97	1.17	1	-	0	-	0	0.548917	Q92541	RTF1	#N/A
Q9ULW0_TPX2	SORBS1.GRCh38.10.95321963.95339327..1	1056-1751	-	204.39	1.17	1	-	0	-	0	0.548833	Q9ULW0	TPX2	#N/A
Q9UGP8_SEC63	PDLIM3.GRCh38.4.185506522.185514337..1	5632-5945	-	104.8	1.17	1	-	0	-	0	0.548833	Q9UGP8	SEC63	#N/A
P13639_EEF2	PDLIM3.GRCh38.4.185506522.185514337..1	7489-7802	-	104.78	1.17	1	PF00009,PF03764,PF00679,PF03144,PF01926	5	-	0	0.548833	P13639	EEF2	#N/A
P12270_TPR	PDLIM3.GRCh38.4.185506522.185514337..1	7489-7802	-	104.76	1.17	1	-	0	-	0	0.548792	P12270	TPR	#N/A
P48634_PRRC2A	MYL6.GRCh38.12.56160243.56161550.1	476-529	-	37.89	1.17	1	-	0	-	0	0.548708	P48634	PRRC2A	#N/A
Q9UJC3_HOOK1	PDLIM3.GRCh38.4.185506522.185514337..1	7489-7802	-	104.67	1.17	1	-	0	-	0	0.548667	Q9UJC3	HOOK1	#N/A
P07900_HSP90AA1	MYL6.GRCh38.12.56160243.56161550.1	476-529	-	37.87	1.17	1	-	0	-	0	0.548667	P07900	HSP90AA1	#N/A
Q6Y7W6_GIGYF2	PDLIM3.GRCh38.4.185506522.185514337..1	7489-7802	-	104.62	1.17	1	-	0	-	0	0.548583	Q6Y7W6	GIGYF2	#N/A
Q9Y6G3_MRPL42	MYL6.GRCh38.12.56160243.56161550.1	190-243	-	37.78	1.16	1	PF10210	1	-	0	0.548458	Q9Y6G3	MRPL42	#N/A
Q15022_SUZ12	CAMK2D.GRCh38.4.113500463.113509675..1	2037-2406	-	119.03	1.16	1	-	0	-	0	0.548417	Q15022	SUZ12	#N/A
Q9H089_LSG1	MYL6.GRCh38.12.56160243.56161550.1	469-522	-	37.77	1.16	1	PF01926	1	-	0	0.548417	Q9H089	LSG1	#N/A
Q9Y3D5_MRPS18C	MYL6.GRCh38.12.56160243.56161550.1	190-243	-	37.7	1.16	1	PF01084	1	-	0	0.54825	Q9Y3D5	MRPS18C	#N/A
Q12872_SFSWAP	MYL6.GRCh38.12.56160243.56161550.1	476-529	-	37.69	1.16	1	PF09750,PF01805	3	-	0	0.54825	Q12872	SFSWAP	#N/A
Q9HBE1_PATZ1	MYL6.GRCh38.12.56160243.56161550.1	476-529	-	37.69	1.16	1	PF00096	2	-	0	0.54825	Q9HBE1	PATZ1	#N/A
Q15022_SUZ12	PDLIM3.GRCh38.4.185506522.185514337..1	796-1109	-	104.27	1.16	1	-	0	-	0	0.548125	Q15022	SUZ12	#N/A
Q14146_URB2	MYL6.GRCh38.12.56160243.56161550.1	476-529	-	37.62	1.15	1	PF10441	1	-	0	0.548083	Q14146	URB2	#N/A
Q8WUM4_PDCD6IP	PDLIM3.GRCh38.4.185506522.185514337..1	7489-7802	-	104.17	1.15	1	-	0	-	0	0.547958	Q8WUM4	PDCD6IP	#N/A
Q9Y2L1_DIS3	PDLIM3.GRCh38.4.185506522.185514337..1	7489-7802	-	104.14	1.15	1	PF00773,PF13638	2	-	0	0.547958	Q9Y2L1	DIS3	#N/A
P07814_EPRS1	PDLIM3.GRCh38.4.185506522.185514337..1	7489-7802	-	104.06	1.15	1	PF00749,PF03950,PF09180,PF00587,PF03129	5	-	0	0.547833	P07814	EPRS1	#N/A
P61353_RPL27	MYL6.GRCh38.12.56160243.56161550.1	190-243	-	37.48	1.15	1	PF01777,PF00467	2	-	0	0.54775	P61353	RPL27	#N/A
Q9UHI6_DDX20	MYL6.GRCh38.12.56160243.56161550.1	476-529	-	37.47	1.15	1	PF00270,PF00271,PF04851	3	-	0	0.547708	Q9UHI6	DDX20	#N/A
Q9NRC6_SPTBN5	PDLIM3.GRCh38.4.185506522.185514337..1	7489-7802	-	103.95	1.14	1	-	0	-	0	0.547667	Q9NRC6	SPTBN5	#N/A
Q9H6E5_TUT1	MYL6.GRCh38.12.56160243.56161550.1	469-522	-	37.43	1.14	1	-	0	-	0	0.547625	Q9H6E5	TUT1	#N/A
Q14683_SMC1A	MYL6.GRCh38.12.56160243.56161550.1	476-529	-	37.41	1.14	1	-	0	-	0	0.547583	Q14683	SMC1A	#N/A
Q9UQ84_EXO1	MYL6.GRCh38.12.56160243.56161550.1	476-529	-	37.41	1.14	1	-	0	-	0	0.547583	Q9UQ84	EXO1	#N/A
Q6P158_DHX57	MYL6.GRCh38.12.56160243.56161550.1	476-529	-	37.38	1.14	1	PF04408,PF00271,PF00270,PF00642	4	-	0	0.5475	Q6P158	DHX57	#N/A
P38935_IGHMBP2	MYL6.GRCh38.12.56160243.56161550.1	476-529	-	37.35	1.14	1	-	0	-	0	0.547458	P38935	IGHMBP2	#N/A
Q9BWU0_SLC4A1AP	PDLIM3.GRCh38.4.185506522.185514337..1	7489-7802	-	103.67	1.14	1	PF00498	1	-	0	0.547292	Q9BWU0	SLC4A1AP	#N/A
Q6P2E9_EDC4	MYL6.GRCh38.12.56160243.56161550.1	476-529	-	37.26	1.13	1	-	0	-	0	0.54725	Q6P2E9	EDC4	#N/A
Q8NEZ4_KMT2C	PDLIM3.GRCh38.4.185506522.185514337..1	7489-7802	-	103.59	1.13	1	-	0	-	0	0.547167	Q8NEZ4	KMT2C	#N/A
Q6PUV4_CPLX2	MYL6.GRCh38.12.56160243.56161550.1	190-243	-	37.21	1.13	1	-	0	-	0	0.547125	Q6PUV4	CPLX2	#N/A
Q8WU43_C2orf15	MYL6.GRCh38.12.56160243.56161550.1	190-243	-	37.2	1.13	1	-	0	-	0	0.547083	Q8WU43	C2orf15	#N/A
Q9UBC3_DNMT3B	MYL6.GRCh38.12.56160243.56161550.1	476-529	-	37.19	1.13	1	-	0	-	0	0.547083	Q9UBC3	DNMT3B	#N/A
Q9P275_USP36	MYL6.GRCh38.12.56160243.56161550.1	476-529	-	37.14	1.13	1	-	0	-	0	0.546958	Q9P275	USP36	#N/A
P35579_MYH9	PDLIM3.GRCh38.4.185506522.185514337..1	7489-7802	-	103.4	1.13	1	-	0	-	0	0.546917	P35579	MYH9	#N/A
O43716_GATC	MYL6.GRCh38.12.56160243.56161550.1	190-243	-	37.13	1.13	1	PF02686	1	-	0	0.546917	O43716	GATC	#N/A
O14980_XPO1	MYL6.GRCh38.12.56160243.56161550.1	476-529	-	37.12	1.13	1	PF08767,PF08389,PF03810	3	-	0	0.546917	O14980	XPO1	#N/A
Q9H0K6_PUS7L	PDLIM3.GRCh38.4.185506522.185514337..1	7489-7802	-	103.24	1.12	1	PF01142	1	-	0	0.546708	Q9H0K6	PUS7L	#N/A
Q8NCM8_DYNC2H1	PDLIM3.GRCh38.4.185506522.185514337..1	7489-7802	-	103.23	1.12	1	-	0	-	0	0.546708	Q8NCM8	DYNC2H1	#N/A
Q9H840_GEMIN7	MYL6.GRCh38.12.56160243.56161550.1	190-243	-	37.02	1.12	1	PF11095,PF12901	2	-	0	0.546667	Q9H840	GEMIN7	#N/A
O43592_XPOT	PDLIM3.GRCh38.4.185506522.185514337..1	7489-7802	-	103.14	1.12	1	PF08389,PF03810	2	-	0	0.546583	O43592	XPOT	#N/A
Q9Y3B7_MRPL11	MYL6.GRCh38.12.56160243.56161550.1	190-243	-	36.97	1.12	1	PF03946,PF00298	2	-	0	0.546542	Q9Y3B7	MRPL11	#N/A
P42285_MTREX	MYL6.GRCh38.12.56160243.56161550.1	476-529	-	36.96	1.12	1	PF13234,PF00270,PF00271	3	-	0	0.546542	P42285	MTREX	#N/A
Q8NE71_ABCF1	MYL6.GRCh38.12.56160243.56161550.1	469-522	-	36.96	1.12	1	-	0	-	0	0.546542	Q8NE71	ABCF1	#N/A
Q9UBK2_PPARGC1A	PDLIM3.GRCh38.4.185506522.185514337..1	7489-7802	-	103.07	1.12	1	PF00076	1	-	0	0.546458	Q9UBK2	PPARGC1A	#N/A
Q7KZI7_MARK2	MYL6.GRCh38.12.56160243.56161550.1	476-529	-	36.93	1.12	1	-	0	-	0	0.546458	Q7KZI7	MARK2	#N/A
Q5T7N2_L1TD1	PDLIM3.GRCh38.4.185506522.185514337..1	7489-7802	-	103.02	1.11	1	PF02994	1	-	0	0.546417	Q5T7N2	L1TD1	#N/A
P46013_MKI67	MYL6.GRCh38.12.56160243.56161550.1	476-529	-	36.91	1.11	1	PF00498	1	-	0	0.546417	P46013	MKI67	#N/A
Q9Y237_PIN4	MYL6.GRCh38.12.56160243.56161550.1	190-243	-	36.9	1.11	1	-	0	-	0	0.546417	Q9Y237	PIN4	#N/A
Q9Y5S9_RBM8A	MYL6.GRCh38.12.56160243.56161550.1	190-243	-	36.9	1.11	1	PF00076,PF08777	2	-	0	0.546417	Q9Y5S9	RBM8A	1
Q7Z6E9_RBBP6	MYL6.GRCh38.12.56160243.56161550.1	476-529	-	36.89	1.11	1	PF13696,PF00098	2	-	0	0.546375	Q7Z6E9	RBBP6	#N/A
P42166_TMPO	MYL6.GRCh38.12.56160243.56161550.1	476-529	-	36.88	1.11	1	-	0	-	0	0.546333	P42166	TMPO	#N/A
Q05209_PTPN12	MYL6.GRCh38.12.56160243.56161550.1	476-529	-	36.86	1.11	1	-	0	-	0	0.546292	Q05209	PTPN12	#N/A
Q12788_TBL3	PDLIM3.GRCh38.4.185506522.185514337..1	7489-7802	-	102.9	1.11	1	PF00400,PF08625	6	-	0	0.54625	Q12788	TBL3	#N/A
Q53GS7_GLE1	PDLIM3.GRCh38.4.185506522.185514337..1	7489-7802	-	102.86	1.11	1	PF07817	1	-	0	0.546167	Q53GS7	GLE1	#N/A
O00422_SAP18	MYL6.GRCh38.12.56160243.56161550.1	190-243	-	36.8	1.11	1	PF06487	1	-	0	0.546167	O00422	SAP18	#N/A
Q9NWU5_MRPL22	MYL6.GRCh38.12.56160243.56161550.1	190-243	-	36.75	1.1	1	PF00237	1	-	0	0.546042	Q9NWU5	MRPL22	#N/A
Q9NVR2_INTS10	MYL6.GRCh38.12.56160243.56161550.1	476-529	-	36.72	1.1	1	-	0	-	0	0.545958	Q9NVR2	INTS10	#N/A
P55060_CSE1L	PDLIM3.GRCh38.4.185506522.185514337..1	7489-7802	-	102.65	1.1	1	PF03810	1	-	0	0.545917	P55060	CSE1L	#N/A
P84077_ARF1	MYL6.GRCh38.12.56160243.56161550.1	190-243	-	36.69	1.1	1	PF08477,PF01926	2	-	0	0.545917	P84077	ARF1	#N/A
Q7Z478_DHX29	MYL6.GRCh38.12.56160243.56161550.1	476-529	-	36.64	1.1	1	PF04408,PF00271,PF00270	3	-	0	0.545792	Q7Z478	DHX29	#N/A
Q9UKK6_NXT1	MYL6.GRCh38.12.56160243.56161550.1	190-243	-	36.64	1.1	1	PF02136	1	-	0	0.545792	Q9UKK6	NXT1	#N/A
Q8TDD1_DDX54	PDLIM3.GRCh38.4.185506522.185514337..1	7489-7802	-	102.55	1.1	1	PF00270,PF00271,PF08147,PF04851	4	-	0	0.54575	Q8TDD1	DDX54	#N/A
P62910_RPL32	MYL6.GRCh38.12.56160243.56161550.1	190-243	-	36.63	1.1	1	PF01655	1	-	0	0.54575	P62910	RPL32	#N/A
P78563_ADARB1	MYL6.GRCh38.12.56160243.56161550.1	476-529	-	36.63	1.1	1	PF02137,PF00035	3	-	0	0.54575	P78563	ADARB1	#N/A
Q92541_RTF1	PDLIM3.GRCh38.4.185506522.185514337..1	7489-7802	-	102.5	1.1	1	-	0	-	0	0.545708	Q92541	RTF1	#N/A
Q9UPN3_MACF1	MYL6.GRCh38.12.56160243.56161550.1	469-522	-	36.6	1.1	1	-	0	-	0	0.545708	Q9UPN3	MACF1	#N/A
Q8IX18_DHX40	MYL6.GRCh38.12.56160243.56161550.1	476-529	-	36.57	1.09	1	PF04408,PF00271,PF00270	3	-	0	0.545625	Q8IX18	DHX40	#N/A
Q53R41_FASTKD1	MYL6.GRCh38.12.56160243.56161550.1	476-529	-	36.54	1.09	1	PF08368,PF06743,PF08373	3	-	0	0.545542	Q53R41	FASTKD1	#N/A
Q9NP73_ALG13	MYL6.GRCh38.12.56160243.56161550.1	476-529	-	36.51	1.09	1	-	0	-	0	0.5455	Q9NP73	ALG13	#N/A
P26358_DNMT1	PDLIM3.GRCh38.4.185506522.185514337..1	7489-7802	-	102.12	1.08	1	-	0	-	0	0.545167	P26358	DNMT1	#N/A
Q9Y5B9_SUPT16H	PDLIM3.GRCh38.4.185506522.185514337..1	7489-7802	-	102.12	1.08	1	PF00557	1	-	0	0.545167	Q9Y5B9	SUPT16H	#N/A
O94979_SEC31A	MYL6.GRCh38.12.56160243.56161550.1	476-529	-	36.38	1.08	1	-	0	-	0	0.545167	O94979	SEC31A	#N/A
P62899_RPL31	MYL6.GRCh38.12.56160243.56161550.1	190-243	-	36.38	1.08	1	PF01198	1	-	0	0.545167	P62899	RPL31	#N/A
P20290_BTF3	MYL6.GRCh38.12.56160243.56161550.1	190-243	-	36.33	1.08	1	-	0	-	0	0.545083	P20290	BTF3	#N/A
Q9BPZ3_PAIP2	MYL6.GRCh38.12.56160243.56161550.1	190-243	-	36.33	1.08	1	PF07145	1	-	0	0.545083	Q9BPZ3	PAIP2	#N/A
Q8N1W1_ARHGEF28	MYL6.GRCh38.12.56160243.56161550.1	476-529	-	36.26	1.08	1	-	0	-	0	0.544917	Q8N1W1	ARHGEF28	#N/A
Q2TBE0_CWF19L2	PDLIM3.GRCh38.4.185506522.185514337..1	7489-7802	-	101.84	1.07	1	PF04677,PF04676	2	-	0	0.544792	Q2TBE0	CWF19L2	#N/A
P61970_NUTF2	MYL6.GRCh38.12.56160243.56161550.1	190-243	-	36.2	1.07	1	PF02136	1	-	0	0.54475	P61970	NUTF2	#N/A
P61129_ZC3H6	MYL6.GRCh38.12.56160243.56161550.1	476-529	-	36.16	1.07	1	PF00642,PF14608	3	-	0	0.544667	P61129	ZC3H6	#N/A
Q9UBS9_SUCO	MYL6.GRCh38.12.56160243.56161550.1	476-529	-	36.1	1.07	1	-	0	-	0	0.544542	Q9UBS9	SUCO	#N/A
Q6IMN6_CAPRIN2	PDLIM3.GRCh38.4.185506522.185514337..1	7489-7802	-	101.62	1.07	1	PF12287	1	-	0	0.5445	Q6IMN6	CAPRIN2	#N/A
Q9P2I0_CPSF2	PDLIM3.GRCh38.4.185506522.185514337..1	7489-7802	-	101.6	1.07	1	PF10996,PF07521,PF00753	3	-	0	0.544458	Q9P2I0	CPSF2	#N/A
P35611_ADD1	MYL6.GRCh38.12.56160243.56161550.1	469-522	-	35.98	1.06	1	-	0	-	0	0.54425	P35611	ADD1	#N/A
O95059_RPP14	MYL6.GRCh38.12.56160243.56161550.1	190-243	-	35.94	1.06	1	PF01900	1	-	0	0.544167	O95059	RPP14	#N/A
Q9NRA8_EIF4ENIF1	PDLIM3.GRCh38.4.185506522.185514337..1	7489-7802	-	101.35	1.06	1	PF10477	1	-	0	0.544125	Q9NRA8	EIF4ENIF1	#N/A
Q9NX01_TXNL4B	MYL6.GRCh38.12.56160243.56161550.1	190-243	-	35.88	1.06	1	-	0	-	0	0.544	Q9NX01	TXNL4B	#N/A
O15381_NVL	PDLIM3.GRCh38.4.185506522.185514337..1	7489-7802	-	101.23	1.05	1	-	0	-	0	0.543958	O15381	NVL	#N/A
O15116_LSM1	MYL6.GRCh38.12.56160243.56161550.1	190-243	-	35.86	1.05	1	PF01423	1	-	0	0.543958	O15116	LSM1	#N/A
P16070_CD44	MYL6.GRCh38.12.56160243.56161550.1	476-529	-	35.85	1.05	1	-	0	-	0	0.543958	P16070	CD44	#N/A
Q8WYQ9_ZCCHC14	MYL6.GRCh38.12.56160243.56161550.1	476-529	-	35.84	1.05	1	PF00098	1	-	0	0.543917	Q8WYQ9	ZCCHC14	#N/A
Q8WWM7_ATXN2L	MYL6.GRCh38.12.56160243.56161550.1	469-522	-	35.83	1.05	1	PF14438,PF06741,PF07145	3	-	0	0.543875	Q8WWM7	ATXN2L	#N/A
Q9NNW5_WDR6	MYL6.GRCh38.12.56160243.56161550.1	476-529	-	35.8	1.05	1	PF00400	1	-	0	0.543833	Q9NNW5	WDR6	#N/A
P17480_UBTF	PDLIM3.GRCh38.4.185506522.185514337..1	7489-7802	-	101.12	1.05	1	-	0	-	0	0.543792	P17480	UBTF	#N/A
Q8NAT2_TDRD5	PDLIM3.GRCh38.4.185506522.185514337..1	7489-7802	-	101.12	1.05	1	PF00567	1	-	0	0.543792	Q8NAT2	TDRD5	#N/A
Q9NR48_ASH1L	PDLIM3.GRCh38.4.185506522.185514337..1	7489-7802	-	100.97	1.05	1	-	0	-	0	0.543583	Q9NR48	ASH1L	#N/A
Q9HCJ0_TNRC6C	MYL6.GRCh38.12.56160243.56161550.1	476-529	-	35.69	1.05	1	PF10427	1	-	0	0.543583	Q9HCJ0	TNRC6C	#N/A
P35268_RPL22	MYL6.GRCh38.12.56160243.56161550.1	190-243	-	35.66	1.04	1	PF01776	1	-	0	0.5435	P35268	RPL22	#N/A
O75179_ANKRD17	PDLIM3.GRCh38.4.185506522.185514337..1	7489-7802	-	100.86	1.04	1	PF00013	1	-	0	0.543458	O75179	ANKRD17	#N/A
Q5JSJ4_INTS6L	MYL6.GRCh38.12.56160243.56161550.1	469-522	-	35.64	1.04	1	PF15300	1	-	0	0.543458	Q5JSJ4	INTS6L	#N/A
Q9NS39_ADARB2	MYL6.GRCh38.12.56160243.56161550.1	476-529	-	35.64	1.04	1	PF02137,PF00035	3	-	0	0.543458	Q9NS39	ADARB2	#N/A
O00566_MPHOSPH10	PDLIM3.GRCh38.4.185506522.185514337..1	7489-7802	-	100.83	1.04	1	PF04006	1	-	0	0.543417	O00566	MPHOSPH10	#N/A
P62847_RPS24	MYL6.GRCh38.12.56160243.56161550.1	190-243	-	35.62	1.04	1	PF01282	1	-	0	0.543417	P62847	RPS24	#N/A
O75533_SF3B1	MYL6.GRCh38.12.56160243.56161550.1	476-529	-	35.59	1.04	1	PF08920	1	-	0	0.543333	O75533	SF3B1	#N/A
Q5C9Z4_NOM1	MYL6.GRCh38.12.56160243.56161550.1	476-529	-	35.58	1.04	1	PF02847,PF02854	2	-	0	0.543292	Q5C9Z4	NOM1	#N/A
Q8TB72_PUM2	MYL6.GRCh38.12.56160243.56161550.1	476-529	-	35.54	1.04	1	PF00806	8	-	0	0.543208	Q8TB72	PUM2	1
O95373_IPO7	PDLIM3.GRCh38.4.185506522.185514337..1	7489-7802	-	100.66	1.04	1	PF03810	1	-	0	0.543167	O95373	IPO7	#N/A
O75122_CLASP2	MYL6.GRCh38.12.56160243.56161550.1	476-529	-	35.51	1.03	1	-	0	-	0	0.543125	O75122	CLASP2	#N/A
Q8N5K1_CISD2	MYL6.GRCh38.12.56160243.56161550.1	190-243	-	35.49	1.03	1	-	0	-	0	0.543083	Q8N5K1	CISD2	#N/A
O60271_SPAG9	MYL6.GRCh38.12.56160243.56161550.1	476-529	-	35.44	1.03	1	-	0	-	0	0.543	O60271	SPAG9	#N/A
P07737_PFN1	MYL6.GRCh38.12.56160243.56161550.1	190-243	-	35.4	1.03	1	-	0	-	0	0.542875	P07737	PFN1	#N/A
P41250_GARS1	MYL6.GRCh38.12.56160243.56161550.1	476-529	-	35.4	1.03	1	PF03129,PF00587	2	-	0	0.542875	P41250	GARS1	#N/A
P46779_RPL28	MYL6.GRCh38.12.56160243.56161550.1	190-243	-	35.39	1.03	1	PF01778	1	-	0	0.542875	P46779	RPL28	#N/A
P62269_RPS18	MYL6.GRCh38.12.56160243.56161550.1	190-243	-	35.3	1.02	1	PF00416	1	-	0	0.542667	P62269	RPS18	#N/A
Q96T21_SECISBP2	PDLIM3.GRCh38.4.185506522.185514337..1	7489-7802	-	100.27	1.02	1	PF01248	1	-	0	0.542625	Q96T21	SECISBP2	#N/A
Q9UI30_TRMT112	MYL6.GRCh38.12.56160243.56161550.1	190-243	-	35.26	1.02	1	PF03966	1	-	0	0.542542	Q9UI30	TRMT112	#N/A
Q15029_EFTUD2	MYL6.GRCh38.12.56160243.56161550.1	469-522	-	35.24	1.02	1	PF00009,PF00679,PF03764,PF03144	4	-	0	0.5425	Q15029	EFTUD2	#N/A
Q86UA1_PRPF39	MYL6.GRCh38.12.56160243.56161550.1	476-529	-	35.23	1.02	1	-	0	-	0	0.5425	Q86UA1	PRPF39	#N/A
P61088_UBE2N	MYL6.GRCh38.12.56160243.56161550.1	190-243	-	35.22	1.02	1	-	0	-	0	0.542458	P61088	UBE2N	#N/A
Q9CPV3_Mrpl42	MYL6.GRCh38.12.56160243.56161550.1	190-243	-	35.22	1.02	1	PF10210	1	-	0	0.542458	Q9CPV3	Mrpl42	#N/A
B5MCY1_TDRD15	PDLIM3.GRCh38.4.185506522.185514337..1	7489-7802	-	100.06	1.02	1	PF00567	8	-	0	0.542375	B5MCY1	TDRD15	#N/A
Q9UKK3_PARP4	PDLIM3.GRCh38.4.185506522.185514337..1	7489-7802	-	100.06	1.02	1	PF00644	1	-	0	0.542375	Q9UKK3	PARP4	#N/A
P09327_VIL1	PDLIM3.GRCh38.4.185506522.185514337..1	7489-7802	-	100.03	1.02	1	-	0	-	0	0.542333	P09327	VIL1	#N/A
P35555_FBN1	MYL6.GRCh38.12.56160243.56161550.1	476-529	-	35.16	1.02	1	-	0	-	0	0.542333	P35555	FBN1	#N/A
Q9NZB2_FAM120A	PDLIM3.GRCh38.4.185506522.185514337..1	7489-7802	-	99.97	1.01	1	-	0	-	0	0.54225	Q9NZB2	FAM120A	#N/A
P18583_SON	MYL6.GRCh38.12.56160243.56161550.1	476-529	-	35.12	1.01	1	PF01585,PF14709,PF12656	3	-	0	0.54225	P18583	SON	#N/A
P21333_FLNA	PDLIM3.GRCh38.4.185506522.185514337..1	7489-7802	-	99.96	1.01	1	-	0	-	0	0.542208	P21333	FLNA	#N/A
Q9H0K6_PUS7L	MYL6.GRCh38.12.56160243.56161550.1	476-529	-	35.11	1.01	1	PF01142	1	-	0	0.542208	Q9H0K6	PUS7L	#N/A
Q86V81_ALYREF	MYL6.GRCh38.12.56160243.56161550.1	190-243	-	35.1	1.01	1	PF00076	1	-	0	0.542167	Q86V81	ALYREF	#N/A
O60293_ZFC3H1	PDLIM3.GRCh38.4.185506522.185514337..1	5632-5945	-	99.9	1.01	1	PF10650	1	-	0	0.542125	O60293	ZFC3H1	#N/A
Q7L7V1_DHX32	PDLIM3.GRCh38.4.185506522.185514337..1	7489-7802	-	99.78	1.01	1	PF04408	1	-	0	0.541958	Q7L7V1	DHX32	#N/A
P49589_CARS1	PDLIM3.GRCh38.4.185506522.185514337..1	5632-5945	-	99.66	1	1	PF01406	1	-	0	0.541792	P49589	CARS1	#N/A
P26639_TARS1	SORBS1.GRCh38.10.95321963.95339327..1	1056-1751	-	195.7	1	1	PF00587,PF03129,PF07973	3	-	0	0.541625	P26639	TARS1	#N/A
P62851_RPS25	MYL6.GRCh38.12.56160243.56161550.1	190-243	-	34.85	1	1	PF03297	1	-	0	0.541583	P62851	RPS25	#N/A
Q92576_PHF3	MYL6.GRCh38.12.56160243.56161550.1	476-529	-	34.84	1	1	PF07744	1	-	0	0.541583	Q92576	PHF3	#N/A
Q92797_SYMPK	PDLIM3.GRCh38.4.185506522.185514337..1	7489-7802	-	99.4	1	1	PF12295	1	-	0	0.541458	Q92797	SYMPK	#N/A
Q9UK61_TASOR	PDLIM3.GRCh38.4.185506522.185514337..1	7489-7802	-	99.4	1	1	-	0	-	0	0.541458	Q9UK61	TASOR	#N/A
Q9BYC9_MRPL20	MYL6.GRCh38.12.56160243.56161550.1	190-243	-	34.78	1	1	PF00453	1	-	0	0.541458	Q9BYC9	MRPL20	#N/A
Q9H6T0_ESRP2	MYL6.GRCh38.12.56160243.56161550.1	476-529	-	34.77	0.99	1	-	0	-	0	0.541417	Q9H6T0	ESRP2	1
O60841_EIF5B	MYL6.GRCh38.12.56160243.56161550.1	476-529	-	34.76	0.99	1	PF00009,PF11987,PF03144,PF01926	4	-	0	0.541375	O60841	EIF5B	#N/A
Q14562_DHX8	MYL6.GRCh38.12.56160243.56161550.1	476-529	-	34.73	0.99	1	PF04408,PF00575,PF00271	3	-	0	0.541333	Q14562	DHX8	#N/A
P30876_POLR2B	MYL6.GRCh38.12.56160243.56161550.1	476-529	-	34.72	0.99	1	PF00562,PF04563,PF04561,PF04560,PF04566,PF04565,PF04567	7	-	0	0.541292	P30876	POLR2B	#N/A
Q9NVU7_SDAD1	PDLIM3.GRCh38.4.185506522.185514337..1	7489-7802	-	99.26	0.99	1	-	0	-	0	0.54125	Q9NVU7	SDAD1	#N/A
O14647_CHD2	PDLIM3.GRCh38.4.185506522.185514337..1	7489-7802	-	99.25	0.99	1	PF00176,PF00271,PF04851	3	-	0	0.54125	O14647	CHD2	#N/A
P0CG48_UBC	MYL6.GRCh38.12.56160243.56161550.1	476-529	-	34.69	0.99	1	-	0	-	0	0.541208	P0CG48	UBC	#N/A
P62266_RPS23	MYL6.GRCh38.12.56160243.56161550.1	190-243	-	34.59	0.98	1	PF00164	1	-	0	0.541	P62266	RPS23	#N/A
Q9Y608_LRRFIP2	SORBS1.GRCh38.10.95321963.95339327..1	1056-1751	-	194.82	0.98	1	PF09738	3	-	0	0.540917	Q9Y608	LRRFIP2	#N/A
Q7KZF4_SND1	PDLIM3.GRCh38.4.185506522.185514337..1	7489-7802	-	98.89	0.98	1	PF00565,PF00567	6	-	0	0.54075	Q7KZF4	SND1	#N/A
P51825_AFF1	MYL6.GRCh38.12.56160243.56161550.1	476-529	-	34.49	0.98	1	PF05110	1	-	0	0.54075	P51825	AFF1	#N/A
Q9BUL9_RPP25	MYL6.GRCh38.12.56160243.56161550.1	190-243	-	34.4	0.97	1	PF01918	1	-	0	0.540542	Q9BUL9	RPP25	#N/A
Q9UKJ3_GPATCH8	MYL6.GRCh38.12.56160243.56161550.1	476-529	-	34.4	0.97	1	PF01585,PF12171	2	-	0	0.540542	Q9UKJ3	GPATCH8	#N/A
P51826_AFF3	MYL6.GRCh38.12.56160243.56161550.1	476-529	-	34.39	0.97	1	PF05110	2	-	0	0.540542	P51826	AFF3	#N/A
P25398_RPS12	MYL6.GRCh38.12.56160243.56161550.1	190-243	-	34.38	0.97	1	PF01248	1	-	0	0.5405	P25398	RPS12	#N/A
Q9UPN6_SCAF8	PDLIM3.GRCh38.4.185506522.185514337..1	7489-7802	-	98.67	0.97	1	PF00076	1	-	0	0.540458	Q9UPN6	SCAF8	#N/A
O94829_IPO13	PDLIM3.GRCh38.4.185506522.185514337..1	7489-7802	-	98.57	0.97	1	PF08389,PF03810	2	-	0	0.540333	O94829	IPO13	#N/A
Q96BT7_ALKBH8	MYL6.GRCh38.12.56160243.56161550.1	476-529	-	34.31	0.97	1	PF13532,PF13847,PF05148	3	-	0	0.540333	Q96BT7	ALKBH8	#N/A
Q92540_SMG7	PDLIM3.GRCh38.4.185506522.185514337..1	7489-7802	-	98.54	0.97	1	PF10373,PF10374	2	-	0	0.540292	Q92540	SMG7	#N/A
Q92667_AKAP1	PDLIM3.GRCh38.4.185506522.185514337..1	7489-7802	-	98.53	0.97	1	PF00567,PF00013	2	-	0	0.54025	Q92667	AKAP1	#N/A
Q9BTC0_DIDO1	MYL6.GRCh38.12.56160243.56161550.1	476-529	-	34.28	0.97	1	PF07744	1	-	0	0.54025	Q9BTC0	DIDO1	#N/A
Q96GQ7_DDX27	PDLIM3.GRCh38.4.185506522.185514337..1	7489-7802	-	98.49	0.96	1	PF00270,PF00271,PF04851	3	-	0	0.540208	Q96GQ7	DDX27	#N/A
Q8N1G2_CMTR1	PDLIM3.GRCh38.4.185506522.185514337..1	7489-7802	-	98.44	0.96	1	-	0	-	0	0.540125	Q8N1G2	CMTR1	#N/A
Q9H307_PNN	MYL6.GRCh38.12.56160243.56161550.1	476-529	-	34.2	0.96	1	-	0	-	0	0.540083	Q9H307	PNN	#N/A
Q00341_HDLBP	PDLIM3.GRCh38.4.185506522.185514337..1	7489-7802	-	98.37	0.96	1	PF00013	14	-	0	0.540042	Q00341	HDLBP	#N/A
Q8TF01_PNISR	MYL6.GRCh38.12.56160243.56161550.1	476-529	-	34.19	0.96	1	-	0	-	0	0.540042	Q8TF01	PNISR	#N/A
Q9Y6K5_OAS3	PDLIM3.GRCh38.4.185506522.185514337..1	7489-7802	-	98.35	0.96	1	PF10421	3	-	0	0.54	Q9Y6K5	OAS3	#N/A
Q86YN6_PPARGC1B	MYL6.GRCh38.12.56160243.56161550.1	476-529	-	34.11	0.96	1	PF00076	1	-	0	0.539875	Q86YN6	PPARGC1B	#N/A
O75643_SNRNP200	PDLIM3.GRCh38.4.185506522.185514337..1	7489-7802	-	98.2	0.96	1	PF00270,PF04851,PF00271	5	-	0	0.539792	O75643	SNRNP200	#N/A
Q5JSZ5_PRRC2B	MYL6.GRCh38.12.56160243.56161550.1	476-529	-	34.07	0.96	1	-	0	-	0	0.539792	Q5JSZ5	PRRC2B	#N/A
Q5JTZ9_AARS2	PDLIM3.GRCh38.4.185506522.185514337..1	7489-7802	-	98.15	0.95	1	PF01411,PF07973	2	-	0	0.53975	Q5JTZ9	AARS2	#N/A
Q8WXH0_SYNE2	PDLIM3.GRCh38.4.185506522.185514337..1	7489-7802	-	98.15	0.95	1	-	0	-	0	0.53975	Q8WXH0	SYNE2	#N/A
Q9UHB6_LIMA1	MYL6.GRCh38.12.56160243.56161550.1	476-529	-	34.04	0.95	1	-	0	-	0	0.539708	Q9UHB6	LIMA1	#N/A
O60518_RANBP6	PDLIM3.GRCh38.4.185506522.185514337..1	7489-7802	-	98.09	0.95	1	-	0	-	0	0.539667	O60518	RANBP6	#N/A
Q08945_SSRP1	MYL6.GRCh38.12.56160243.56161550.1	476-529	-	34.03	0.95	1	-	0	-	0	0.539667	Q08945	SSRP1	#N/A
Q86U42_PABPN1	MYL6.GRCh38.12.56160243.56161550.1	190-243	-	34.01	0.95	1	PF00076	1	-	0	0.539625	Q86U42	PABPN1	#N/A
A8K979_ERI2	MYL6.GRCh38.12.56160243.56161550.1	476-529	-	34	0.95	1	PF00929	1	-	0	0.539625	A8K979	ERI2	#N/A
Q16540_MRPL23	MYL6.GRCh38.12.56160243.56161550.1	190-243	-	33.99	0.95	1	PF00276	1	-	0	0.539583	Q16540	MRPL23	#N/A
P23528_CFL1	MYL6.GRCh38.12.56160243.56161550.1	190-243	-	33.98	0.95	1	-	0	-	0	0.539583	P23528	CFL1	#N/A
Q13263_TRIM28	PDLIM3.GRCh38.4.185506522.185514337..1	7489-7802	-	98.01	0.95	1	-	0	-	0	0.539542	Q13263	TRIM28	#N/A
Q7Z7F7_MRPL55	MYL6.GRCh38.12.56160243.56161550.1	190-243	-	33.96	0.95	1	PF09776	1	-	0	0.5395	Q7Z7F7	MRPL55	#N/A
Q6P161_MRPL54	MYL6.GRCh38.12.56160243.56161550.1	190-243	-	33.95	0.95	1	PF08561	1	-	0	0.5395	Q6P161	MRPL54	#N/A
P06454_PTMA	MYL6.GRCh38.12.56160243.56161550.1	190-243	-	33.94	0.95	1	-	0	-	0	0.539458	P06454	PTMA	#N/A
Q99973_TEP1	PDLIM3.GRCh38.4.185506522.185514337..1	7489-7802	-	97.76	0.94	1	PF05731,PF00400	2	-	0	0.539208	Q99973	TEP1	#N/A
Q9NPE2_NGRN	MYL6.GRCh38.12.56160243.56161550.1	190-243	-	33.82	0.94	1	-	0	-	0	0.539208	Q9NPE2	NGRN	#N/A
P29728_OAS2	MYL6.GRCh38.12.56160243.56161550.1	476-529	-	33.72	0.94	1	PF10421	2	-	0	0.538958	P29728	OAS2	#N/A
Q99676_ZNF184	MYL6.GRCh38.12.56160243.56161550.1	476-529	-	33.71	0.93	1	-	0	-	0	0.538917	Q99676	ZNF184	#N/A
Q5TAX3_TUT4	PDLIM3.GRCh38.4.185506522.185514337..1	7489-7802	-	97.53	0.93	1	PF03828,PF00098	3	-	0	0.538875	Q5TAX3	TUT4	#N/A
P16615_ATP2A2	PDLIM3.GRCh38.4.185506522.185514337..1	7489-7802	-	97.45	0.93	1	-	0	-	0	0.538792	P16615	ATP2A2	#N/A
Q9Y6Y8_SEC23IP	PDLIM3.GRCh38.4.185506522.185514337..1	7489-7802	-	97.45	0.93	1	-	0	-	0	0.538792	Q9Y6Y8	SEC23IP	#N/A
Q7Z2T5_TRMT1L	MYL6.GRCh38.12.56160243.56161550.1	476-529	-	33.64	0.93	1	PF02005,PF02475	3	-	0	0.538792	Q7Z2T5	TRMT1L	#N/A
Q12996_CSTF3	SORBS1.GRCh38.10.95321963.95339327..1	6955-7650	-	192.21	0.93	1	PF05843	1	-	0	0.53875	Q12996	CSTF3	#N/A
Q9BZJ0_CRNKL1	PDLIM3.GRCh38.4.185506522.185514337..1	7489-7802	-	97.42	0.93	1	PF02184,PF05843	3	-	0	0.53875	Q9BZJ0	CRNKL1	#N/A
Q32MZ4_LRRFIP1	PDLIM3.GRCh38.4.185506522.185514337..1	7489-7802	-	97.41	0.93	1	PF09738	1	-	0	0.53875	Q32MZ4	LRRFIP1	#N/A
Q7Z417_NUFIP2	MYL6.GRCh38.12.56160243.56161550.1	476-529	-	33.63	0.93	1	PF15293	1	-	0	0.53875	Q7Z417	NUFIP2	#N/A
Q9UNP9_PPIE	MYL6.GRCh38.12.56160243.56161550.1	190-243	-	33.62	0.93	1	PF00160,PF00076	2	-	0	0.538708	Q9UNP9	PPIE	#N/A
Q9BRJ7_NUDT16L1	MYL6.GRCh38.12.56160243.56161550.1	190-243	-	33.61	0.93	1	-	0	-	0	0.538708	Q9BRJ7	NUDT16L1	#N/A
Q9HCS7_XAB2	PDLIM3.GRCh38.4.185506522.185514337..1	5632-5945	-	97.3	0.93	1	-	0	-	0	0.538583	Q9HCS7	XAB2	#N/A
Q9H2T7_RANBP17	PDLIM3.GRCh38.4.185506522.185514337..1	7489-7802	-	97.28	0.92	1	PF03810	1	-	0	0.538542	Q9H2T7	RANBP17	#N/A
Q9NQI0_DDX4	MYL6.GRCh38.12.56160243.56161550.1	476-529	-	33.54	0.92	1	PF00270,PF00271	2	-	0	0.538542	Q9NQI0	DDX4	#N/A
O60716_CTNND1	PDLIM3.GRCh38.4.185506522.185514337..1	7489-7802	-	97.25	0.92	1	-	0	-	0	0.5385	O60716	CTNND1	#N/A
Q14694_USP10	MYL6.GRCh38.12.56160243.56161550.1	476-529	-	33.53	0.92	1	PF07145	1	-	0	0.5385	Q14694	USP10	#N/A
Q99497_PARK7	MYL6.GRCh38.12.56160243.56161550.1	190-243	-	33.53	0.92	1	-	0	-	0	0.5385	Q99497	PARK7	#N/A
P02786_TFRC	MYL6.GRCh38.12.56160243.56161550.1	476-529	-	33.51	0.92	1	-	0	-	0	0.538458	P02786	TFRC	#N/A
Q9NPJ8_NXT2	MYL6.GRCh38.12.56160243.56161550.1	190-243	-	33.46	0.92	1	PF02136	1	-	0	0.538333	Q9NPJ8	NXT2	#N/A
P51003_PAPOLA	MYL6.GRCh38.12.56160243.56161550.1	476-529	-	33.43	0.92	1	PF04926	1	-	0	0.538292	P51003	PAPOLA	#N/A
P52435_POLR2J	MYL6.GRCh38.12.56160243.56161550.1	190-243	-	33.43	0.92	1	PF13656,PF01193	2	-	0	0.538292	P52435	POLR2J	#N/A
Q9NVR2_INTS10	PDLIM3.GRCh38.4.185506522.185514337..1	7489-7802	-	97.07	0.92	1	-	0	-	0	0.53825	Q9NVR2	INTS10	#N/A
P10599_TXN	MYL6.GRCh38.12.56160243.56161550.1	190-243	-	33.42	0.92	1	-	0	-	0	0.53825	P10599	TXN	#N/A
P46459_NSF	PDLIM3.GRCh38.4.185506522.185514337..1	5632-5945	-	97.02	0.92	1	-	0	-	0	0.538208	P46459	NSF	#N/A
Q14690_PDCD11	PDLIM3.GRCh38.4.185506522.185514337..1	7489-7802	-	97.01	0.92	1	PF00575,PF05843	5	-	0	0.538167	Q14690	PDCD11	#N/A
Q969S9_GFM2	PDLIM3.GRCh38.4.185506522.185514337..1	7489-7802	-	97.01	0.92	1	PF00009,PF00679,PF03764,PF03144	4	-	0	0.538167	Q969S9	GFM2	#N/A
Q96A72_MAGOHB	MYL6.GRCh38.12.56160243.56161550.1	190-243	-	33.38	0.92	1	PF02792	1	-	0	0.538167	Q96A72	MAGOHB	#N/A
Q9BYX4_IFIH1	PDLIM3.GRCh38.4.185506522.185514337..1	7489-7802	-	96.98	0.92	1	-	0	-	0	0.538125	Q9BYX4	IFIH1	#N/A
Q92616_GCN1	PDLIM3.GRCh38.4.185506522.185514337..1	7489-7802	-	96.97	0.92	1	-	0	-	0	0.538125	Q92616	GCN1	#N/A
Q5VV67_PPRC1	MYL6.GRCh38.12.56160243.56161550.1	476-529	-	33.36	0.92	1	PF00076	1	-	0	0.538125	Q5VV67	PPRC1	#N/A
Q9ULP0_NDRG4	MYL6.GRCh38.12.56160243.56161550.1	190-243	-	33.27	0.91	1	-	0	-	0	0.537917	Q9ULP0	NDRG4	#N/A
Q99798_ACO2	PDLIM3.GRCh38.4.185506522.185514337..1	7489-7802	-	96.76	0.91	1	PF00330,PF00694	2	-	0	0.537833	Q99798	ACO2	#N/A
Q8IWX8_CHERP	MYL6.GRCh38.12.56160243.56161550.1	476-529	-	33.24	0.91	1	PF01805,PF01585	2	-	0	0.537833	Q8IWX8	CHERP	#N/A
Q969X6_UTP4	MYL6.GRCh38.12.56160243.56161550.1	476-529	-	33.21	0.91	1	-	0	-	0	0.53775	Q969X6	UTP4	#N/A
O60231_DHX16	PDLIM3.GRCh38.4.185506522.185514337..1	7489-7802	-	96.66	0.9	1	PF04408,PF00271,PF00270	3	-	0	0.537708	O60231	DHX16	#N/A
Q9P1Y6_PHRF1	PDLIM3.GRCh38.4.185506522.185514337..1	7489-7802	-	96.6	0.9	1	PF13639,PF00097,PF13923	3	-	0	0.537625	Q9P1Y6	PHRF1	#N/A
Q9H9G7_AGO3	PDLIM3.GRCh38.4.185506522.185514337..1	7489-7802	-	96.54	0.9	1	PF02171,PF02170	2	-	0	0.537542	Q9H9G7	AGO3	#N/A
P10636_MAPT	MYL6.GRCh38.12.56160243.56161550.1	476-529	-	33.11	0.9	1	-	0	-	0	0.537542	P10636	MAPT	#N/A
Q9BV90_SNRNP25	MYL6.GRCh38.12.56160243.56161550.1	190-243	-	33.1	0.9	1	-	0	-	0	0.5375	Q9BV90	SNRNP25	#N/A
Q9BSV6_TSEN34	MYL6.GRCh38.12.56160243.56161550.1	190-243	-	33.07	0.9	1	PF01974	1	-	0	0.537458	Q9BSV6	TSEN34	#N/A
Q9BRR8_GPATCH1	MYL6.GRCh38.12.56160243.56161550.1	476-529	-	33.05	0.9	1	PF07713,PF01585	2	-	0	0.537375	Q9BRR8	GPATCH1	#N/A
Q14562_DHX8	PDLIM3.GRCh38.4.185506522.185514337..1	7489-7802	-	96.35	0.9	1	PF04408,PF00575,PF00271	3	-	0	0.537292	Q14562	DHX8	#N/A
P24043_LAMA2	MYL6.GRCh38.12.56160243.56161550.1	476-529	-	33.01	0.9	1	-	0	-	0	0.537292	P24043	LAMA2	#N/A
O15037_KHNYN	MYL6.GRCh38.12.56160243.56161550.1	476-529	-	33	0.9	1	PF11977	1	-	0	0.537292	O15037	KHNYN	#N/A
P61313_RPL15	MYL6.GRCh38.12.56160243.56161550.1	190-243	-	33	0.9	1	PF00827	1	-	0	0.537292	P61313	RPL15	#N/A
Q7L2E3_DHX30	MYL6.GRCh38.12.56160243.56161550.1	469-522	-	32.98	0.89	1	PF00271,PF04408,PF00270	3	-	0	0.537208	Q7L2E3	DHX30	#N/A
Q8IYY4_DZIP1L	PDLIM3.GRCh38.4.185506522.185514337..1	7489-7802	-	96.28	0.89	1	-	0	-	0	0.537167	Q8IYY4	DZIP1L	#N/A
O60563_CCNT1	PDLIM3.GRCh38.4.185506522.185514337..1	7489-7802	-	96.27	0.89	1	-	0	-	0	0.537167	O60563	CCNT1	#N/A
P11137_MAP2	MYL6.GRCh38.12.56160243.56161550.1	469-522	-	32.95	0.89	1	-	0	-	0	0.537167	P11137	MAP2	#N/A
Q5H9U9_DDX60L	PDLIM3.GRCh38.4.185506522.185514337..1	7489-7802	-	96.24	0.89	1	PF00270,PF04851,PF00271	3	-	0	0.537125	Q5H9U9	DDX60L	#N/A
Q6PJT7_ZC3H14	MYL6.GRCh38.12.56160243.56161550.1	476-529	-	32.93	0.89	1	PF14608	2	-	0	0.537125	Q6PJT7	ZC3H14	#N/A
Q92576_PHF3	PDLIM3.GRCh38.4.185506522.185514337..1	7489-7802	-	96.17	0.89	1	PF07744	1	-	0	0.537042	Q92576	PHF3	#N/A
P08708_RPS17	MYL6.GRCh38.12.56160243.56161550.1	190-243	-	32.78	0.88	1	PF00833	1	-	0	0.53675	P08708	RPS17	#N/A
Q96DE0_NUDT16	MYL6.GRCh38.12.56160243.56161550.1	190-243	-	32.78	0.88	1	-	0	-	0	0.53675	Q96DE0	NUDT16	#N/A
Q8N1G1_REXO1	MYL6.GRCh38.12.56160243.56161550.1	476-529	-	32.75	0.88	1	-	0	-	0	0.536708	Q8N1G1	REXO1	#N/A
Q86US8_SMG6	PDLIM3.GRCh38.4.185506522.185514337..1	7489-7802	-	95.88	0.88	1	PF10373,PF13638,PF10374	3	-	0	0.536625	Q86US8	SMG6	#N/A
P39019_RPS19	MYL6.GRCh38.12.56160243.56161550.1	190-243	-	32.7	0.88	1	PF01090	1	-	0	0.536583	P39019	RPS19	#N/A
Q9BW92_TARS2	MYL6.GRCh38.12.56160243.56161550.1	476-529	-	32.68	0.88	1	PF00587,PF03129,PF07973	3	-	0	0.536542	Q9BW92	TARS2	#N/A
Q9BXP5_SRRT	PDLIM3.GRCh38.4.185506522.185514337..1	7489-7802	-	95.79	0.88	1	PF04959	1	-	0	0.5365	Q9BXP5	SRRT	#N/A
P82970_HMGN5	MYL6.GRCh38.12.56160243.56161550.1	190-243	-	32.65	0.88	1	-	0	-	0	0.536458	P82970	HMGN5	#N/A
O43707_ACTN4	PDLIM3.GRCh38.4.185506522.185514337..1	7489-7802	-	95.73	0.87	1	-	0	-	0	0.536417	O43707	ACTN4	#N/A
P18583_SON	PDLIM3.GRCh38.4.185506522.185514337..1	7489-7802	-	95.71	0.87	1	PF01585,PF14709,PF12656	3	-	0	0.536417	P18583	SON	#N/A
Q13428_TCOF1	MYL6.GRCh38.12.56160243.56161550.1	476-529	-	32.64	0.87	1	-	0	-	0	0.536417	Q13428	TCOF1	#N/A
Q14676_MDC1	MYL6.GRCh38.12.56160243.56161550.1	476-529	-	32.64	0.87	1	PF00498	1	-	0	0.536417	Q14676	MDC1	#N/A
Q92841_DDX17	MYL6.GRCh38.12.56160243.56161550.1	476-529	-	32.64	0.87	1	PF00270,PF00271	2	-	0	0.536417	Q92841	DDX17	#N/A
Q6NXG1_ESRP1	MYL6.GRCh38.12.56160243.56161550.1	476-529	-	32.61	0.87	1	-	0	-	0	0.536375	Q6NXG1	ESRP1	1
Q8IZL8_PELP1	MYL6.GRCh38.12.56160243.56161550.1	476-529	-	32.6	0.87	1	PF08167	1	-	0	0.536333	Q8IZL8	PELP1	#N/A
Q8N8A6_DDX51	MYL6.GRCh38.12.56160243.56161550.1	476-529	-	32.59	0.87	1	PF00270,PF00271,PF04851	3	-	0	0.536333	Q8N8A6	DDX51	#N/A
Q9Y2V2_CARHSP1	MYL6.GRCh38.12.56160243.56161550.1	190-243	-	32.54	0.87	1	PF00313	1	-	0	0.536208	Q9Y2V2	CARHSP1	#N/A
Q13405_MRPL49	MYL6.GRCh38.12.56160243.56161550.1	190-243	-	32.53	0.87	1	PF05046	1	-	0	0.536167	Q13405	MRPL49	#N/A
O43719_HTATSF1	SORBS1.GRCh38.10.95321963.95339327..1	1056-1751	-	189	0.87	1	PF00076	2	-	0	0.536083	O43719	HTATSF1	#N/A
P55884_EIF3B	PDLIM3.GRCh38.4.185506522.185514337..1	7489-7802	-	95.46	0.87	1	PF08662,PF00076	2	-	0	0.536083	P55884	EIF3B	#N/A
P82663_MRPS25	MYL6.GRCh38.12.56160243.56161550.1	190-243	-	32.44	0.86	1	PF05047	1	-	0	0.535958	P82663	MRPS25	#N/A
Q8NC60_NOA1	MYL6.GRCh38.12.56160243.56161550.1	476-529	-	32.44	0.86	1	PF01926	1	-	0	0.535958	Q8NC60	NOA1	#N/A
Q14157_UBAP2L	PDLIM3.GRCh38.4.185506522.185514337..1	7489-7802	-	95.33	0.86	1	-	0	-	0	0.535875	Q14157	UBAP2L	#N/A
Q02252_ALDH6A1	MYL6.GRCh38.12.56160243.56161550.1	190-243	-	32.39	0.86	1	-	0	-	0	0.535833	Q02252	ALDH6A1	#N/A
Q9BRP8_PYM1	MYL6.GRCh38.12.56160243.56161550.1	190-243	-	32.36	0.86	1	PF09282	1	-	0	0.535792	Q9BRP8	PYM1	#N/A
Q8IYL2_TRMT44	PDLIM3.GRCh38.4.185506522.185514337..1	7489-7802	-	95.24	0.86	1	PF07757	1	-	0	0.53575	Q8IYL2	TRMT44	#N/A
Q96P70_IPO9	PDLIM3.GRCh38.4.185506522.185514337..1	7489-7802	-	95.1	0.85	1	PF03810	1	-	0	0.535583	Q96P70	IPO9	#N/A
Q8TEX9_IPO4	SORBS1.GRCh38.10.95321963.95339327..1	1056-1751	-	188.37	0.85	1	PF03810	1	-	0	0.535542	Q8TEX9	IPO4	#N/A
Q9Y2R5_MRPS17	MYL6.GRCh38.12.56160243.56161550.1	190-243	-	32.22	0.85	1	PF00366	1	-	0	0.535458	Q9Y2R5	MRPS17	#N/A
Q9NR30_DDX21	MYL6.GRCh38.12.56160243.56161550.1	476-529	-	32.2	0.85	1	PF00270,PF00271,PF08152,PF04851	4	-	0	0.535417	Q9NR30	DDX21	#N/A
Q86TB9_PATL1	MYL6.GRCh38.12.56160243.56161550.1	476-529	-	32.16	0.85	1	PF09770	1	-	0	0.535292	Q86TB9	PATL1	#N/A
P26358_DNMT1	SORBS1.GRCh38.10.95321963.95339327..1	1056-1751	-	187.93	0.84	1	-	0	-	0	0.535208	P26358	DNMT1	#N/A
Q13310_PABPC4	MYL6.GRCh38.12.56160243.56161550.1	476-529	-	32.11	0.84	1	PF00076,PF00658	5	-	0	0.535208	Q13310	PABPC4	#N/A
P08238_HSP90AB1	SORBS1.GRCh38.10.95321963.95339327..1	1056-1751	-	187.87	0.84	1	-	0	-	0	0.535167	P08238	HSP90AB1	#N/A
Q9BRZ2_TRIM56	PDLIM3.GRCh38.4.185506522.185514337..1	7489-7802	-	94.8	0.84	1	PF00097,PF13923	2	-	0	0.535167	Q9BRZ2	TRIM56	#N/A
Q29RF7_PDS5A	PDLIM3.GRCh38.4.185506522.185514337..1	7489-7802	-	94.79	0.84	1	-	0	-	0	0.535167	Q29RF7	PDS5A	#N/A
Q86VP6_CAND1	PDLIM3.GRCh38.4.185506522.185514337..1	7489-7802	-	94.79	0.84	1	-	0	-	0	0.535167	Q86VP6	CAND1	#N/A
Q9C0C2_TNKS1BP1	MYL6.GRCh38.12.56160243.56161550.1	476-529	-	32.09	0.84	1	-	0	-	0	0.535167	Q9C0C2	TNKS1BP1	#N/A
Q9C0C2_TNKS1BP1	PDLIM3.GRCh38.4.185506522.185514337..1	7489-7802	-	94.72	0.84	1	-	0	-	0	0.535042	Q9C0C2	TNKS1BP1	#N/A
Q6GMV3_PTRHD1	MYL6.GRCh38.12.56160243.56161550.1	190-243	-	32.04	0.84	1	PF01981	1	-	0	0.535042	Q6GMV3	PTRHD1	#N/A
Q9Y4W2_LAS1L	PDLIM3.GRCh38.4.185506522.185514337..1	7489-7802	-	94.67	0.84	1	PF04031	1	-	0	0.535	Q9Y4W2	LAS1L	#N/A
O76094_SRP72	MYL6.GRCh38.12.56160243.56161550.1	476-529	-	31.97	0.84	1	PF08492	1	-	0	0.534875	O76094	SRP72	#N/A
Q9P2E9_RRBP1	PDLIM3.GRCh38.4.185506522.185514337..1	7489-7802	-	94.55	0.84	1	-	0	-	0	0.534833	Q9P2E9	RRBP1	#N/A
P52434_POLR2H	MYL6.GRCh38.12.56160243.56161550.1	190-243	-	31.96	0.84	1	PF03870	1	-	0	0.534833	P52434	POLR2H	#N/A
Q9BRJ6_C7orf50	MYL6.GRCh38.12.56160243.56161550.1	190-243	-	31.94	0.84	1	-	0	-	0	0.534792	Q9BRJ6	C7orf50	#N/A
P31483_TIA1	MYL6.GRCh38.12.56160243.56161550.1	190-243	-	31.92	0.83	1	PF00076	3	-	0	0.53475	P31483	TIA1	1
Q9UNX3_RPL26L1	MYL6.GRCh38.12.56160243.56161550.1	190-243	-	31.92	0.83	1	PF00467	1	-	0	0.53475	Q9UNX3	RPL26L1	#N/A
Q14CZ7_FASTKD3	MYL6.GRCh38.12.56160243.56161550.1	476-529	-	31.91	0.83	1	PF08368,PF08373,PF06743	3	-	0	0.534708	Q14CZ7	FASTKD3	#N/A
Q04637_EIF4G1	PDLIM3.GRCh38.4.185506522.185514337..1	3916-4229	-	94.43	0.83	1	PF02854,PF02847,PF02020	3	-	0	0.534667	Q04637	EIF4G1	#N/A
Q9UPN3_MACF1	PDLIM3.GRCh38.4.185506522.185514337..1	7489-7802	-	94.42	0.83	1	-	0	-	0	0.534625	Q9UPN3	MACF1	#N/A
Q9C0D7_ZC3H12C	PDLIM3.GRCh38.4.185506522.185514337..1	7489-7802	-	94.4	0.83	1	PF11977	1	-	0	0.534625	Q9C0D7	ZC3H12C	#N/A
P15531_NME1	MYL6.GRCh38.12.56160243.56161550.1	190-243	-	31.86	0.83	1	-	0	-	0	0.534625	P15531	NME1	#N/A
Q9UPR3_SMG5	MYL6.GRCh38.12.56160243.56161550.1	476-529	-	31.83	0.83	1	PF10373,PF10374,PF13638	4	-	0	0.534542	Q9UPR3	SMG5	#N/A
P07237_P4HB	PDLIM3.GRCh38.4.185506522.185514337..1	7489-7802	-	94.29	0.83	1	-	0	-	0	0.534458	P07237	P4HB	#N/A
O60522_TDRD6	PDLIM3.GRCh38.4.185506522.185514337..1	7489-7802	-	94.26	0.83	1	PF00567	7	-	0	0.534417	O60522	TDRD6	#N/A
Q9UBB9_TFIP11	PDLIM3.GRCh38.4.185506522.185514337..1	7489-7802	-	94.18	0.82	1	PF01585	1	-	0	0.534292	Q9UBB9	TFIP11	#N/A
P11498_PC	PDLIM3.GRCh38.4.185506522.185514337..1	7489-7802	-	94.13	0.82	1	-	0	-	0	0.53425	P11498	PC	#N/A
Q12873_CHD3	PDLIM3.GRCh38.4.185506522.185514337..1	7489-7802	-	94.06	0.82	1	PF00176,PF00271,PF04851	3	-	0	0.534167	Q12873	CHD3	#N/A
Q9C0E2_XPO4	PDLIM3.GRCh38.4.185506522.185514337..1	7489-7802	-	94.06	0.82	1	-	0	-	0	0.534167	Q9C0E2	XPO4	#N/A
Q9H0J9_PARP12	MYL6.GRCh38.12.56160243.56161550.1	476-529	-	31.67	0.82	1	PF00644,PF00642	2	-	0	0.534167	Q9H0J9	PARP12	#N/A
Q9Y520_PRRC2C	PDLIM3.GRCh38.4.185506522.185514337..1	7489-7802	-	94.04	0.82	1	-	0	-	0	0.534125	Q9Y520	PRRC2C	#N/A
Q14684_RRP1B	PDLIM3.GRCh38.4.185506522.185514337..1	7489-7802	-	93.97	0.82	1	PF05997	1	-	0	0.534042	Q14684	RRP1B	#N/A
P20810_CAST	MYL6.GRCh38.12.56160243.56161550.1	476-529	-	31.58	0.82	1	-	0	-	0	0.533958	P20810	CAST	#N/A
P26885_FKBP2	MYL6.GRCh38.12.56160243.56161550.1	190-243	-	31.57	0.81	1	PF00254	1	-	0	0.533917	P26885	FKBP2	#N/A
P46821_MAP1B	SORBS1.GRCh38.10.95321963.95339327..1	1056-1751	-	186.35	0.81	1	-	0	-	0	0.533875	P46821	MAP1B	#N/A
P61254_RPL26	MYL6.GRCh38.12.56160243.56161550.1	190-243	-	31.55	0.81	1	PF00467	1	-	0	0.533875	P61254	RPL26	#N/A
P46776_RPL27A	MYL6.GRCh38.12.56160243.56161550.1	190-243	-	31.52	0.81	1	PF00828	1	-	0	0.533833	P46776	RPL27A	#N/A
Q6P3W6_NBPF10	MYL6.GRCh38.12.56160243.56161550.1	476-529	-	31.52	0.81	1	-	0	-	0	0.533833	Q6P3W6	NBPF10	#N/A
P16070_CD44	PDLIM3.GRCh38.4.185506522.185514337..1	7489-7802	-	93.75	0.81	1	-	0	-	0	0.533708	P16070	CD44	#N/A
P51816_AFF2	PDLIM3.GRCh38.4.185506522.185514337..1	7489-7802	-	93.75	0.81	1	PF05110	1	-	0	0.533708	P51816	AFF2	#N/A
Q6NW29_RWDD4	MYL6.GRCh38.12.56160243.56161550.1	190-243	-	31.48	0.81	1	-	0	-	0	0.533708	Q6NW29	RWDD4	#N/A
P48200_IREB2	PDLIM3.GRCh38.4.185506522.185514337..1	7489-7802	-	93.72	0.81	1	PF00330,PF00694	3	-	0	0.533667	P48200	IREB2	#N/A
P82912_MRPS11	MYL6.GRCh38.12.56160243.56161550.1	190-243	-	31.45	0.81	1	PF00411	1	-	0	0.533667	P82912	MRPS11	#N/A
Q9NV66_TYW1	PDLIM3.GRCh38.4.185506522.185514337..1	7489-7802	-	93.69	0.81	1	PF08608	1	-	0	0.533625	Q9NV66	TYW1	#N/A
Q7Z3Z4_PIWIL4	PDLIM3.GRCh38.4.185506522.185514337..1	7489-7802	-	93.65	0.81	1	PF02171,PF02170	2	-	0	0.533583	Q7Z3Z4	PIWIL4	#N/A
P26640_VARS1	PDLIM3.GRCh38.4.185506522.185514337..1	7489-7802	-	93.61	0.8	1	PF00133,PF08264,PF09334	3	-	0	0.533542	P26640	VARS1	#N/A
Q9Y3C1_NOP16	MYL6.GRCh38.12.56160243.56161550.1	190-243	-	31.41	0.8	1	PF09420	2	-	0	0.533542	Q9Y3C1	NOP16	#N/A
Q9H8H0_NOL11	MYL6.GRCh38.12.56160243.56161550.1	476-529	-	31.39	0.8	1	PF08168	1	-	0	0.5335	Q9H8H0	NOL11	#N/A
Q92614_MYO18A	PDLIM3.GRCh38.4.185506522.185514337..1	7489-7802	-	93.56	0.8	1	-	0	-	0	0.533458	Q92614	MYO18A	#N/A
Q8WU68_U2AF1L4	MYL6.GRCh38.12.56160243.56161550.1	190-243	-	31.37	0.8	1	PF00642,PF00076	3	-	0	0.533458	Q8WU68	U2AF1L4	#N/A
P57678_GEMIN4	PDLIM3.GRCh38.4.185506522.185514337..1	7489-7802	-	93.54	0.8	1	-	0	-	0	0.533417	P57678	GEMIN4	#N/A
Q05193_DNM1	PDLIM3.GRCh38.4.185506522.185514337..1	7489-7802	-	93.53	0.8	1	-	0	-	0	0.533417	Q05193	DNM1	#N/A
Q9NQI0_DDX4	PDLIM3.GRCh38.4.185506522.185514337..1	7489-7802	-	93.52	0.8	1	PF00270,PF00271	2	-	0	0.533417	Q9NQI0	DDX4	#N/A
Q01082_SPTBN1	SORBS1.GRCh38.10.95321963.95339327..1	1056-1751	-	185.73	0.8	1	-	0	-	0	0.533375	Q01082	SPTBN1	#N/A
Q16513_PKN2	PDLIM3.GRCh38.4.185506522.185514337..1	7489-7802	-	93.51	0.8	1	-	0	-	0	0.533375	Q16513	PKN2	#N/A
Q14683_SMC1A	PDLIM3.GRCh38.4.185506522.185514337..1	7489-7802	-	93.49	0.8	1	-	0	-	0	0.533375	Q14683	SMC1A	#N/A
Q5JQF8_PABPC1L2A	MYL6.GRCh38.12.56160243.56161550.1	190-243	-	31.34	0.8	1	PF00076	2	-	0	0.533375	Q5JQF8	PABPC1L2A	#N/A
Q9BU23_LMF2	MYL6.GRCh38.12.56160243.56161550.1	476-529	-	31.31	0.8	1	-	0	-	0	0.533333	Q9BU23	LMF2	#N/A
Q7Z2W4_ZC3HAV1	MYL6.GRCh38.12.56160243.56161550.1	476-529	-	31.3	0.8	1	PF00644	1	-	0	0.533292	Q7Z2W4	ZC3HAV1	#N/A
P52815_MRPL12	MYL6.GRCh38.12.56160243.56161550.1	190-243	-	31.28	0.8	1	PF00542	1	-	0	0.53325	P52815	MRPL12	#N/A
Q8IZH2_XRN1	PDLIM3.GRCh38.4.185506522.185514337..1	7489-7802	-	93.37	0.8	1	PF03159	1	-	0	0.533208	Q8IZH2	XRN1	#N/A
Q68E01_INTS3	PDLIM3.GRCh38.4.185506522.185514337..1	7489-7802	-	93.33	0.8	1	PF10189	1	-	0	0.533167	Q68E01	INTS3	#N/A
Q9BUQ8_DDX23	SORBS1.GRCh38.10.95321963.95339327..1	1056-1751	-	185.43	0.8	1	PF00270,PF00271	2	-	0	0.533125	Q9BUQ8	DDX23	#N/A
Q17RN3_FAM98C	MYL6.GRCh38.12.56160243.56161550.1	190-243	-	31.17	0.79	1	PF10239	1	-	0	0.533	Q17RN3	FAM98C	#N/A
Q7Z6Z7_HUWE1	PDLIM3.GRCh38.4.185506522.185514337..1	7489-7802	-	93.19	0.79	1	-	0	-	0	0.532958	Q7Z6Z7	HUWE1	#N/A
P12270_TPR	MYL6.GRCh38.12.56160243.56161550.1	476-529	-	31.15	0.79	1	-	0	-	0	0.532958	P12270	TPR	#N/A
P11387_TOP1	PDLIM3.GRCh38.4.185506522.185514337..1	7489-7802	-	93.15	0.79	1	-	0	-	0	0.532917	P11387	TOP1	#N/A
Q7Z406_MYH14	PDLIM3.GRCh38.4.185506522.185514337..1	7489-7802	-	93.12	0.79	1	-	0	-	0	0.532875	Q7Z406	MYH14	#N/A
Q14204_DYNC1H1	MYL6.GRCh38.12.56160243.56161550.1	476-529	-	31.12	0.79	1	-	0	-	0	0.532875	Q14204	DYNC1H1	#N/A
Q6P1Q9_METTL2B	MYL6.GRCh38.12.56160243.56161550.1	190-243	-	31.12	0.79	1	PF13847	1	-	0	0.532875	Q6P1Q9	METTL2B	#N/A
Q96IZ6_METTL2A	MYL6.GRCh38.12.56160243.56161550.1	190-243	-	31.12	0.79	1	PF13847	1	-	0	0.532875	Q96IZ6	METTL2A	#N/A
O15226_NKRF	MYL6.GRCh38.12.56160243.56161550.1	476-529	-	31.07	0.79	1	PF01585,PF01424,PF12656	3	-	0	0.53275	O15226	NKRF	#N/A
Q9BQ65_USB1	MYL6.GRCh38.12.56160243.56161550.1	190-243	-	31.07	0.79	1	PF09749	1	-	0	0.53275	Q9BQ65	USB1	#N/A
Q96H35_RBM18	MYL6.GRCh38.12.56160243.56161550.1	190-243	-	31.06	0.79	1	PF00076	1	-	0	0.53275	Q96H35	RBM18	1
P42694_HELZ	PDLIM3.GRCh38.4.185506522.185514337..1	7489-7802	-	92.95	0.78	1	PF13087,PF13086,PF13604,PF13245,PF00642	6	-	0	0.532625	P42694	HELZ	#N/A
Q9UKV8_AGO2	MYL6.GRCh38.12.56160243.56161550.1	476-529	-	31.01	0.78	1	PF02171,PF02170	2	-	0	0.532625	Q9UKV8	AGO2	#N/A
Q04637_EIF4G1	EYA4.GRCh38.6.133523056.133529530.1	6217-6476	-	80.01	0.78	1	PF02854,PF02847,PF02020	3	-	0	0.532583	Q04637	EIF4G1	#N/A
P06748_NPM1	MYL6.GRCh38.12.56160243.56161550.1	190-243	-	31	0.78	1	PF03066	1	-	0	0.532583	P06748	NPM1	#N/A
Q86XP3_DDX42	PDLIM3.GRCh38.4.185506522.185514337..1	7489-7802	-	92.85	0.78	1	PF00270,PF00271,PF04851	3	-	0	0.5325	Q86XP3	DDX42	#N/A
Q12955_ANK3	PDLIM3.GRCh38.4.185506522.185514337..1	7489-7802	-	92.81	0.78	1	-	0	-	0	0.532458	Q12955	ANK3	#N/A
P42766_RPL35	MYL6.GRCh38.12.56160243.56161550.1	190-243	-	30.94	0.78	1	PF00831	1	-	0	0.532458	P42766	RPL35	#N/A
Q9NRR4_DROSHA	PDLIM3.GRCh38.4.185506522.185514337..1	7489-7802	-	92.8	0.78	1	PF14622,PF00636,PF00035	5	-	0	0.532417	Q9NRR4	DROSHA	#N/A
Q12996_CSTF3	MYL6.GRCh38.12.56160243.56161550.1	476-529	-	30.93	0.78	1	PF05843	1	-	0	0.532417	Q12996	CSTF3	#N/A
Q9H6R0_DHX33	MYL6.GRCh38.12.56160243.56161550.1	476-529	-	30.93	0.78	1	PF04408,PF00271,PF00270	3	-	0	0.532417	Q9H6R0	DHX33	#N/A
Q96PZ0_PUS7	MYL6.GRCh38.12.56160243.56161550.1	469-522	-	30.89	0.78	1	PF01142	1	-	0	0.532333	Q96PZ0	PUS7	#N/A
O75394_MRPL33	MYL6.GRCh38.12.56160243.56161550.1	190-243	-	30.87	0.78	1	PF00471	1	-	0	0.532292	O75394	MRPL33	#N/A
P49588_AARS1	MYL6.GRCh38.12.56160243.56161550.1	476-529	-	30.85	0.77	1	PF01411,PF02272,PF07973	3	-	0	0.53225	P49588	AARS1	#N/A
Q9Y3B2_EXOSC1	MYL6.GRCh38.12.56160243.56161550.1	190-243	-	30.85	0.77	1	PF10447,PF14382	2	-	0	0.53225	Q9Y3B2	EXOSC1	#N/A
Q5GAN4_RNASE12	MYL6.GRCh38.12.56160243.56161550.1	190-243	-	30.81	0.77	1	PF00074	1	-	0	0.532167	Q5GAN4	RNASE12	#N/A
P11137_MAP2	PDLIM3.GRCh38.4.185506522.185514337..1	7489-7802	-	92.58	0.77	1	-	0	-	0	0.532125	P11137	MAP2	#N/A
Q9UIF9_BAZ2A	PDLIM3.GRCh38.4.185506522.185514337..1	7489-7802	-	92.52	0.77	1	PF01429	1	-	0	0.532042	Q9UIF9	BAZ2A	#N/A
Q9NRN9_METTL5	MYL6.GRCh38.12.56160243.56161550.1	190-243	-	30.76	0.77	1	PF05175,PF13847,PF01170,PF09445	4	-	0	0.532042	Q9NRN9	METTL5	#N/A
O95400_CD2BP2	MYL6.GRCh38.12.56160243.56161550.1	190-243	-	30.75	0.77	1	-	0	-	0	0.532	O95400	CD2BP2	#N/A
Q9GZV4_EIF5A2	MYL6.GRCh38.12.56160243.56161550.1	190-243	-	30.73	0.77	1	PF01287	1	-	0	0.531958	Q9GZV4	EIF5A2	#N/A
Q86Y79_PTRH1	MYL6.GRCh38.12.56160243.56161550.1	190-243	-	30.7	0.77	1	PF01195	1	-	0	0.531917	Q86Y79	PTRH1	#N/A
Q01804_OTUD4	MYL6.GRCh38.12.56160243.56161550.1	476-529	-	30.68	0.76	1	-	0	-	0	0.531833	Q01804	OTUD4	#N/A
P27816_MAP4	PDLIM3.GRCh38.4.185506522.185514337..1	7489-7802	-	92.31	0.76	1	-	0	-	0	0.53175	P27816	MAP4	#N/A
Q14978_NOLC1	PDLIM3.GRCh38.4.185506522.185514337..1	7489-7802	-	92.3	0.76	1	PF05022	1	-	0	0.53175	Q14978	NOLC1	#N/A
P32969_RPL9	MYL6.GRCh38.12.56160243.56161550.1	190-243	-	30.63	0.76	1	PF00347	2	-	0	0.53175	P32969	RPL9	#N/A
Q5ST30_VARS2	MYL6.GRCh38.12.56160243.56161550.1	469-522	-	30.62	0.76	1	PF00133,PF08264,PF09334	3	-	0	0.531708	Q5ST30	VARS2	#N/A
Q9NV31_IMP3	MYL6.GRCh38.12.56160243.56161550.1	190-243	-	30.62	0.76	1	PF01479,PF00163	2	-	0	0.531708	Q9NV31	IMP3	#N/A
Q9P2T1_GMPR2	MYL6.GRCh38.12.56160243.56161550.1	190-243	-	30.62	0.76	1	-	0	-	0	0.531708	Q9P2T1	GMPR2	#N/A
Q9UBS9_SUCO	PDLIM3.GRCh38.4.185506522.185514337..1	7489-7802	-	92.22	0.76	1	-	0	-	0	0.531625	Q9UBS9	SUCO	#N/A
Q13144_EIF2B5	SORBS1.GRCh38.10.95321963.95339327..1	1056-1751	-	183.59	0.76	1	PF02020	1	-	0	0.531583	Q13144	EIF2B5	#N/A
O60783_MRPS14	MYL6.GRCh38.12.56160243.56161550.1	190-243	-	30.56	0.76	1	PF00253	1	-	0	0.531583	O60783	MRPS14	#N/A
P68036_UBE2L3	MYL6.GRCh38.12.56160243.56161550.1	190-243	-	30.56	0.76	1	-	0	-	0	0.531583	P68036	UBE2L3	#N/A
Q9UPY3_DICER1	MYL6.GRCh38.12.56160243.56161550.1	476-529	-	30.56	0.76	1	PF00636,PF02170,PF03368,PF14622,PF00271,PF04851,PF00270	8	-	0	0.531583	Q9UPY3	DICER1	#N/A
Q14764_MVP	PDLIM3.GRCh38.4.185506522.185514337..1	7489-7802	-	92.15	0.76	1	PF01505	4	-	0	0.531542	Q14764	MVP	#N/A
Q05823_RNASEL	PDLIM3.GRCh38.4.185506522.185514337..1	7489-7802	-	92.05	0.75	1	-	0	-	0	0.531417	Q05823	RNASEL	#N/A
Q9C0J8_WDR33	MYL6.GRCh38.12.56160243.56161550.1	476-529	-	30.49	0.75	1	PF00400	1	-	0	0.531417	Q9C0J8	WDR33	#N/A
Q14667_KIAA0100	PDLIM3.GRCh38.4.185506522.185514337..1	7489-7802	-	91.98	0.75	1	-	0	-	0	0.531292	Q14667	KIAA0100	#N/A
Q9NQZ3_DAZ1	MYL6.GRCh38.12.56160243.56161550.1	476-529	-	30.44	0.75	1	PF00076	3	-	0	0.531292	Q9NQZ3	DAZ1	#N/A
Q5C9Z4_NOM1	PDLIM3.GRCh38.4.185506522.185514337..1	7489-7802	-	91.95	0.75	1	PF02847,PF02854	2	-	0	0.53125	Q5C9Z4	NOM1	#N/A
Q7L8L6_FASTKD5	PDLIM3.GRCh38.4.185506522.185514337..1	7489-7802	-	91.94	0.75	1	PF08368,PF06743,PF08373	3	-	0	0.53125	Q7L8L6	FASTKD5	#N/A
P62263_RPS14	MYL6.GRCh38.12.56160243.56161550.1	190-243	-	30.41	0.75	1	PF00411	1	-	0	0.531208	P62263	RPS14	#N/A
Q5TC82_RC3H1	MYL6.GRCh38.12.56160243.56161550.1	476-529	-	30.4	0.75	1	PF00642	1	-	0	0.531208	Q5TC82	RC3H1	#N/A
Q9Y399_MRPS2	MYL6.GRCh38.12.56160243.56161550.1	190-243	-	30.37	0.75	1	PF00318	2	-	0	0.531125	Q9Y399	MRPS2	#N/A
Q12931_TRAP1	MYL6.GRCh38.12.56160243.56161550.1	476-529	-	30.36	0.75	1	-	0	-	0	0.531083	Q12931	TRAP1	#N/A
Q99575_POP1	MYL6.GRCh38.12.56160243.56161550.1	476-529	-	30.36	0.75	1	PF06978,PF08170	3	-	0	0.531083	Q99575	POP1	#N/A
P49750_YLPM1	MYL6.GRCh38.12.56160243.56161550.1	476-529	-	30.34	0.74	1	PF13671	1	-	0	0.531042	P49750	YLPM1	#N/A
P82664_MRPS10	MYL6.GRCh38.12.56160243.56161550.1	190-243	-	30.34	0.74	1	PF00338	1	-	0	0.531042	P82664	MRPS10	#N/A
A8K979_ERI2	PDLIM3.GRCh38.4.185506522.185514337..1	7489-7802	-	91.76	0.74	1	PF00929	1	-	0	0.531	A8K979	ERI2	#N/A
Q9H0A0_NAT10	MYL6.GRCh38.12.56160243.56161550.1	476-529	-	30.29	0.74	1	PF13725,PF05127	2	-	0	0.530917	Q9H0A0	NAT10	#N/A
Q9ULR5_PAIP2B	MYL6.GRCh38.12.56160243.56161550.1	190-243	-	30.25	0.74	1	PF07145	1	-	0	0.530833	Q9ULR5	PAIP2B	#N/A
Q8TC59_PIWIL2	PDLIM3.GRCh38.4.185506522.185514337..1	7489-7802	-	91.62	0.74	1	PF02171,PF02170	2	-	0	0.530792	Q8TC59	PIWIL2	#N/A
Q99613_EIF3C	PDLIM3.GRCh38.4.185506522.185514337..1	7489-7802	-	91.57	0.74	1	PF05470	1	-	0	0.53075	Q99613	EIF3C	#N/A
Q6IEG0_SNRNP48	MYL6.GRCh38.12.56160243.56161550.1	190-243	-	30.21	0.74	1	PF05253	1	-	0	0.53075	Q6IEG0	SNRNP48	#N/A
Q9H694_BICC1	MYL6.GRCh38.12.56160243.56161550.1	469-522	-	30.2	0.74	1	PF00013	2	-	0	0.530708	Q9H694	BICC1	#N/A
P38646_HSPA9	PDLIM3.GRCh38.4.185506522.185514337..1	7489-7802	-	91.47	0.74	1	PF02782	1	-	0	0.530625	P38646	HSPA9	#N/A
Q96KR1_ZFR	PDLIM3.GRCh38.4.185506522.185514337..1	5632-5945	-	91.46	0.73	1	PF07528,PF12874	4	-	0	0.530583	Q96KR1	ZFR	#N/A
Q13263_TRIM28	MYL6.GRCh38.12.56160243.56161550.1	476-529	-	30.14	0.73	1	-	0	-	0	0.530583	Q13263	TRIM28	#N/A
Q14137_BOP1	MYL6.GRCh38.12.56160243.56161550.1	476-529	-	30.14	0.73	1	PF08145,PF00400	3	-	0	0.530583	Q14137	BOP1	#N/A
Q9NVS2_MRPS18A	MYL6.GRCh38.12.56160243.56161550.1	190-243	-	30.12	0.73	1	PF01084	1	-	0	0.530542	Q9NVS2	MRPS18A	#N/A
B5ME19_EIF3CL	PDLIM3.GRCh38.4.185506522.185514337..1	7489-7802	-	91.32	0.73	1	PF05470	1	-	0	0.530417	B5ME19	EIF3CL	#N/A
Q9UIA9_XPO7	PDLIM3.GRCh38.4.185506522.185514337..1	7489-7802	-	91.3	0.73	1	PF03810	1	-	0	0.530375	Q9UIA9	XPO7	#N/A
Q96MH2_HEXIM2	MYL6.GRCh38.12.56160243.56161550.1	190-243	-	30.04	0.73	1	PF15313	1	-	0	0.530333	Q96MH2	HEXIM2	#N/A
Q96QC0_PPP1R10	MYL6.GRCh38.12.56160243.56161550.1	476-529	-	30.02	0.73	1	PF00642	1	-	0	0.530292	Q96QC0	PPP1R10	#N/A
Q1KMD3_HNRNPUL2	SORBS1.GRCh38.10.95321963.95339327..1	1056-1751	-	181.89	0.72	1	PF13671,PF00622,PF02037	3	-	0	0.530208	Q1KMD3	HNRNPUL2	#N/A
Q6P9B9_INTS5	PDLIM3.GRCh38.4.185506522.185514337..1	7489-7802	-	91.16	0.72	1	PF14838,PF14837	2	-	0	0.530167	Q6P9B9	INTS5	#N/A
O60563_CCNT1	MYL6.GRCh38.12.56160243.56161550.1	476-529	-	29.96	0.72	1	-	0	-	0	0.530167	O60563	CCNT1	#N/A
Q6NTF7_APOBEC3H	MYL6.GRCh38.12.56160243.56161550.1	190-243	-	29.94	0.72	1	PF08210,PF05240	2	-	0	0.530125	Q6NTF7	APOBEC3H	#N/A
Q05682_CALD1	PDLIM3.GRCh38.4.185506522.185514337..1	7489-7802	-	91.1	0.72	1	-	0	-	0	0.530083	Q05682	CALD1	#N/A
P40429_RPL13A	MYL6.GRCh38.12.56160243.56161550.1	190-243	-	29.9	0.72	1	PF00572	1	-	0	0.530042	P40429	RPL13A	#N/A
Q08211_DHX9	PDLIM3.GRCh38.4.185506522.185514337..1	7489-7802	-	91.04	0.72	1	PF00035,PF00271,PF04408,PF00270	5	-	0	0.53	Q08211	DHX9	#N/A
P46087_NOP2	PDLIM3.GRCh38.4.185506522.185514337..1	7489-7802	-	91.03	0.72	1	PF01189	1	-	0	0.53	P46087	NOP2	#N/A
Q16891_IMMT	PDLIM3.GRCh38.4.185506522.185514337..1	7489-7802	-	91.03	0.72	1	-	0	-	0	0.53	Q16891	IMMT	#N/A
Q8N201_INTS1	PDLIM3.GRCh38.4.185506522.185514337..1	7489-7802	-	91.03	0.72	1	-	0	-	0	0.53	Q8N201	INTS1	#N/A
Q9NYK1_TLR7	PDLIM3.GRCh38.4.185506522.185514337..1	7489-7802	-	91.02	0.72	1	-	0	-	0	0.53	Q9NYK1	TLR7	#N/A
Q8IY37_DHX37	MYL6.GRCh38.12.56160243.56161550.1	469-522	-	29.88	0.72	1	PF04408,PF00270,PF00271	3	-	0	0.529958	Q8IY37	DHX37	#N/A
P56192_MARS1	PDLIM3.GRCh38.4.185506522.185514337..1	7489-7802	-	90.93	0.72	1	PF09334	1	-	0	0.529875	P56192	MARS1	#N/A
Q9Y3T9_NOC2L	PDLIM3.GRCh38.4.185506522.185514337..1	7489-7802	-	90.93	0.72	1	PF03715	1	-	0	0.529875	Q9Y3T9	NOC2L	#N/A
Q96Q15_SMG1	PDLIM3.GRCh38.4.185506522.185514337..1	796-1109	-	90.86	0.71	1	-	0	-	0	0.52975	Q96Q15	SMG1	#N/A
Q9H8H0_NOL11	PDLIM3.GRCh38.4.185506522.185514337..1	7489-7802	-	90.81	0.71	1	PF08168	1	-	0	0.529708	Q9H8H0	NOL11	#N/A
Q8NI27_THOC2	PDLIM3.GRCh38.4.185506522.185514337..1	7489-7802	-	90.77	0.71	1	PF11262,PF11732	2	-	0	0.529667	Q8NI27	THOC2	#N/A
P54253_ATXN1	EYA4.GRCh38.6.133523056.133529530.1	6217-6476	-	78.07	0.71	1	PF08517	1	-	0	0.529667	P54253	ATXN1	#N/A
Q9H7N4_SCAF1	MYL6.GRCh38.12.56160243.56161550.1	476-529	-	29.69	0.71	1	-	0	-	0	0.529542	Q9H7N4	SCAF1	#N/A
P63279_UBE2I	MYL6.GRCh38.12.56160243.56161550.1	190-243	-	29.67	0.71	1	-	0	-	0	0.5295	P63279	UBE2I	#N/A
Q04837_SSBP1	MYL6.GRCh38.12.56160243.56161550.1	190-243	-	29.67	0.71	1	-	0	-	0	0.5295	Q04837	SSBP1	#N/A
Q8N5A5_ZGPAT	MYL6.GRCh38.12.56160243.56161550.1	372-425	-	29.67	0.71	1	PF01585	1	-	0	0.5295	Q8N5A5	ZGPAT	#N/A
Q9H0H0_INTS2	PDLIM3.GRCh38.4.185506522.185514337..1	7489-7802	-	90.63	0.71	1	PF14750	1	-	0	0.529458	Q9H0H0	INTS2	#N/A
Q4U2R6_MRPL51	MYL6.GRCh38.12.56160243.56161550.1	190-243	-	29.66	0.71	1	PF10244	1	-	0	0.529458	Q4U2R6	MRPL51	#N/A
Q9BQ39_DDX50	MYL6.GRCh38.12.56160243.56161550.1	476-529	-	29.65	0.71	1	PF00270,PF00271,PF08152,PF04851	4	-	0	0.529458	Q9BQ39	DDX50	#N/A
Q5QJE6_DNTTIP2	PDLIM3.GRCh38.4.185506522.185514337..1	7489-7802	-	90.59	0.71	1	PF08698	1	-	0	0.529417	Q5QJE6	DNTTIP2	#N/A
Q9Y4I1_MYO5A	PDLIM3.GRCh38.4.185506522.185514337..1	7489-7802	-	90.59	0.71	1	-	0	-	0	0.529417	Q9Y4I1	MYO5A	#N/A
P24928_POLR2A	SORBS1.GRCh38.10.95321963.95339327..1	1056-1751	-	180.92	0.7	1	PF04997,PF04998,PF00623,PF04992,PF04990,PF04983,PF05000	7	-	0	0.529375	P24928	POLR2A	#N/A
Q99547_MPHOSPH6	MYL6.GRCh38.12.56160243.56161550.1	190-243	-	29.63	0.7	1	PF10175	1	-	0	0.529375	Q99547	MPHOSPH6	#N/A
O43896_KIF1C	PDLIM3.GRCh38.4.185506522.185514337..1	7489-7802	-	90.54	0.7	1	PF00498	1	-	0	0.529333	O43896	KIF1C	#N/A
Q9H9L3_ISG20L2	MYL6.GRCh38.12.56160243.56161550.1	190-243	-	29.54	0.7	1	PF00929	1	-	0	0.529167	Q9H9L3	ISG20L2	#N/A
Q8IY81_FTSJ3	SORBS1.GRCh38.10.95321963.95339327..1	1056-1751	-	180.6	0.7	1	PF01728	1	-	0	0.529125	Q8IY81	FTSJ3	#N/A
Q9H501_ESF1	EYA4.GRCh38.6.133523056.133529530.1	6217-6476	-	77.73	0.7	1	PF08159	1	-	0	0.529125	Q9H501	ESF1	#N/A
A6NMK7_CPSF4L	MYL6.GRCh38.12.56160243.56161550.1	190-243	-	29.49	0.7	1	PF00642	1	-	0	0.529083	A6NMK7	CPSF4L	#N/A
P21127_CDK11B	PDLIM3.GRCh38.4.185506522.185514337..1	7489-7802	-	90.33	0.7	1	-	0	-	0	0.529042	P21127	CDK11B	#N/A
Q15149_PLEC	PDLIM3.GRCh38.4.185506522.185514337..1	7489-7802	-	90.29	0.7	1	PF03501	1	-	0	0.529	Q15149	PLEC	#N/A
O43583_DENR	MYL6.GRCh38.12.56160243.56161550.1	190-243	-	29.43	0.69	1	PF01253	1	-	0	0.528917	O43583	DENR	#N/A
Q14978_NOLC1	MYL6.GRCh38.12.56160243.56161550.1	476-529	-	29.43	0.69	1	PF05022	1	-	0	0.528917	Q14978	NOLC1	#N/A
P29692_EEF1D	MYL6.GRCh38.12.56160243.56161550.1	190-243	-	29.42	0.69	1	PF00736	1	-	0	0.528917	P29692	EEF1D	#N/A
Q5W0B1_OBI1	MYL6.GRCh38.12.56160243.56161550.1	476-529	-	29.41	0.69	1	-	0	-	0	0.528875	Q5W0B1	OBI1	#N/A
Q6IS14_EIF5AL1	MYL6.GRCh38.12.56160243.56161550.1	190-243	-	29.41	0.69	1	PF01287	1	-	0	0.528875	Q6IS14	EIF5AL1	#N/A
Q8IZQ5_SELENOH	MYL6.GRCh38.12.56160243.56161550.1	190-243	-	29.4	0.69	1	-	0	-	0	0.528875	Q8IZQ5	SELENOH	#N/A
Q96EL2_MRPS24	MYL6.GRCh38.12.56160243.56161550.1	190-243	-	29.39	0.69	1	PF14955	1	-	0	0.528833	Q96EL2	MRPS24	#N/A
Q9P0M9_MRPL27	MYL6.GRCh38.12.56160243.56161550.1	190-243	-	29.39	0.69	1	PF01016	1	-	0	0.528833	Q9P0M9	MRPL27	#N/A
Q5JTJ3_COA6	MYL6.GRCh38.12.56160243.56161550.1	190-243	-	29.38	0.69	1	-	0	-	0	0.528792	Q5JTJ3	COA6	#N/A
Q9Y2H6_FNDC3A	MYL6.GRCh38.12.56160243.56161550.1	476-529	-	29.38	0.69	1	-	0	-	0	0.528792	Q9Y2H6	FNDC3A	#N/A
Q96FV9_THOC1	MYL6.GRCh38.12.56160243.56161550.1	476-529	-	29.35	0.69	1	PF11957	1	-	0	0.52875	Q96FV9	THOC1	#N/A
Q9Y4F3_MARF1	PDLIM3.GRCh38.4.185506522.185514337..1	7489-7802	-	90.05	0.69	1	-	0	-	0	0.528667	Q9Y4F3	MARF1	#N/A
P59045_NLRP11	PDLIM3.GRCh38.4.185506522.185514337..1	7489-7802	-	90.03	0.69	1	-	0	-	0	0.528625	P59045	NLRP11	#N/A
Q9NX05_FAM120C	PDLIM3.GRCh38.4.185506522.185514337..1	7489-7802	-	90.01	0.69	1	-	0	-	0	0.528625	Q9NX05	FAM120C	#N/A
P63241_EIF5A	MYL6.GRCh38.12.56160243.56161550.1	190-243	-	29.29	0.69	1	PF01287	1	-	0	0.528583	P63241	EIF5A	#N/A
P62701_RPS4X	MYL6.GRCh38.12.56160243.56161550.1	190-243	-	29.27	0.68	1	PF00900,PF08071,PF01479,PF00467	4	-	0	0.528542	P62701	RPS4X	#N/A
Q15477_SKIV2L	PDLIM3.GRCh38.4.185506522.185514337..1	7489-7802	-	89.93	0.68	1	PF13234,PF00270,PF00271	3	-	0	0.5285	Q15477	SKIV2L	#N/A
P09382_LGALS1	MYL6.GRCh38.12.56160243.56161550.1	190-243	-	29.25	0.68	1	-	0	-	0	0.5285	P09382	LGALS1	#N/A
Q9H501_ESF1	SORBS1.GRCh38.10.95321963.95339327..1	1056-1751	-	179.8	0.68	1	PF08159	1	-	0	0.528458	Q9H501	ESF1	#N/A
P47897_QARS1	PDLIM3.GRCh38.4.185506522.185514337..1	7489-7802	-	89.9	0.68	1	PF00749,PF04558,PF03950,PF04557	4	-	0	0.528458	P47897	QARS1	#N/A
Q8NE35_CPEB3	MYL6.GRCh38.12.56160243.56161550.1	476-529	-	29.22	0.68	1	PF00076	1	-	0	0.528417	Q8NE35	CPEB3	1
O95985_TOP3B	MYL6.GRCh38.12.56160243.56161550.1	476-529	-	29.19	0.68	1	PF01751	1	-	0	0.528375	O95985	TOP3B	#N/A
Q9BRT6_LLPH	MYL6.GRCh38.12.56160243.56161550.1	190-243	-	29.19	0.68	1	-	0	-	0	0.528375	Q9BRT6	LLPH	#N/A
Q9HC35_EML4	MYL6.GRCh38.12.56160243.56161550.1	476-529	-	29.19	0.68	1	PF00400	2	-	0	0.528375	Q9HC35	EML4	#N/A
Q9UGP8_SEC63	EYA4.GRCh38.6.133523056.133529530.1	6217-6476	-	77.19	0.68	1	-	0	-	0	0.528333	Q9UGP8	SEC63	#N/A
Q5T035_C9orf129	MYL6.GRCh38.12.56160243.56161550.1	190-243	-	29.16	0.68	1	-	0	-	0	0.528292	Q5T035	C9orf129	#N/A
P30876_POLR2B	PDLIM3.GRCh38.4.185506522.185514337..1	7489-7802	-	89.72	0.68	1	PF00562,PF04563,PF04561,PF04560,PF04566,PF04565,PF04567	7	-	0	0.528208	P30876	POLR2B	#N/A
Q6NWY9_PRPF40B	PDLIM3.GRCh38.4.185506522.185514337..1	7489-7802	-	89.72	0.68	1	-	0	-	0	0.528208	Q6NWY9	PRPF40B	#N/A
P13693_TPT1	MYL6.GRCh38.12.56160243.56161550.1	190-243	-	29.07	0.67	1	-	0	-	0	0.528083	P13693	TPT1	#N/A
Q15020_SART3	SORBS1.GRCh38.10.95321963.95339327..1	6955-7650	-	179.25	0.67	1	PF00076,PF05391	3	-	0	0.528	Q15020	SART3	#N/A
Q5HYM0_ZC3H12B	MYL6.GRCh38.12.56160243.56161550.1	476-529	-	29.04	0.67	1	PF11977	1	-	0	0.528	Q5HYM0	ZC3H12B	#N/A
Q9Y4C8_RBM19	PDLIM3.GRCh38.4.185506522.185514337..1	7489-7802	-	89.51	0.67	1	PF00076	6	-	0	0.527917	Q9Y4C8	RBM19	1
Q8WW01_TSEN15	MYL6.GRCh38.12.56160243.56161550.1	190-243	-	28.98	0.67	1	PF09631	1	-	0	0.527875	Q8WW01	TSEN15	#N/A
A6NDY0_PABPN1L	MYL6.GRCh38.12.56160243.56161550.1	190-243	-	28.97	0.67	1	-	0	-	0	0.527833	A6NDY0	PABPN1L	#N/A
Q16666_IFI16	SORBS1.GRCh38.10.95321963.95339327..1	6955-7650	-	178.98	0.67	1	-	0	-	0	0.527792	Q16666	IFI16	#N/A
Q7L014_DDX46	PDLIM3.GRCh38.4.185506522.185514337..1	796-1109	-	89.41	0.67	1	PF00270,PF00271	2	-	0	0.527792	Q7L014	DDX46	#N/A
Q92888_ARHGEF1	PDLIM3.GRCh38.4.185506522.185514337..1	5632-5945	-	89.4	0.67	1	-	0	-	0	0.527792	Q92888	ARHGEF1	#N/A
P43307_SSR1	MYL6.GRCh38.12.56160243.56161550.1	190-243	-	28.9	0.66	1	-	0	-	0	0.527667	P43307	SSR1	#N/A
P16615_ATP2A2	MYL6.GRCh38.12.56160243.56161550.1	476-529	-	28.89	0.66	1	-	0	-	0	0.527667	P16615	ATP2A2	#N/A
Q9Y4B5_MTCL1	SORBS1.GRCh38.10.95321963.95339327..1	1056-1751	-	178.79	0.66	1	-	0	-	0	0.527625	Q9Y4B5	MTCL1	#N/A
Q12904_AIMP1	MYL6.GRCh38.12.56160243.56161550.1	190-243	-	28.85	0.66	1	PF01588	1	-	0	0.527583	Q12904	AIMP1	#N/A
Q8NE35_CPEB3	PDLIM3.GRCh38.4.185506522.185514337..1	7489-7802	-	89.19	0.66	1	PF00076	1	-	0	0.5275	Q8NE35	CPEB3	1
Q13435_SF3B2	PDLIM3.GRCh38.4.185506522.185514337..1	796-1109	-	89.17	0.66	1	PF04037,PF02037	2	-	0	0.527458	Q13435	SF3B2	#N/A
O14776_TCERG1	SORBS1.GRCh38.10.95321963.95339327..1	1056-1751	-	178.54	0.66	1	-	0	-	0	0.527417	O14776	TCERG1	#N/A
Q9UIG0_BAZ1B	PDLIM3.GRCh38.4.185506522.185514337..1	7489-7802	-	89.15	0.66	1	-	0	-	0	0.527417	Q9UIG0	BAZ1B	#N/A
Q15393_SF3B3	PDLIM3.GRCh38.4.185506522.185514337..1	5632-5945	-	89.13	0.66	1	PF03178	1	-	0	0.527417	Q15393	SF3B3	#N/A
P62829_RPL23	MYL6.GRCh38.12.56160243.56161550.1	190-243	-	28.78	0.66	1	PF00238	1	-	0	0.527417	P62829	RPL23	#N/A
Q9NR30_DDX21	PDLIM3.GRCh38.4.185506522.185514337..1	7489-7802	-	89.1	0.66	1	PF00270,PF00271,PF08152,PF04851	4	-	0	0.527375	Q9NR30	DDX21	#N/A
P63173_RPL38	MYL6.GRCh38.12.56160243.56161550.1	190-243	-	28.76	0.66	1	PF01781	1	-	0	0.527375	P63173	RPL38	#N/A
O75534_CSDE1	PDLIM3.GRCh38.4.185506522.185514337..1	7489-7802	-	89.07	0.66	1	PF00313,PF12901	6	-	0	0.527333	O75534	CSDE1	1
P62987_UBA52	MYL6.GRCh38.12.56160243.56161550.1	190-243	-	28.75	0.66	1	PF01020	1	-	0	0.527333	P62987	UBA52	#N/A
Q86UR5_RIMS1	PDLIM3.GRCh38.4.185506522.185514337..1	7489-7802	-	89.06	0.66	1	-	0	-	0	0.527292	Q86UR5	RIMS1	#N/A
Q8NDG6_TDRD9	PDLIM3.GRCh38.4.185506522.185514337..1	7489-7802	-	89	0.65	1	PF00567,PF00271,PF04408,PF00270	4	-	0	0.527208	Q8NDG6	TDRD9	#N/A
P78346_RPP30	MYL6.GRCh38.12.56160243.56161550.1	190-243	-	28.64	0.65	1	PF01876	1	-	0	0.527083	P78346	RPP30	#N/A
Q9UGR2_ZC3H7B	MYL6.GRCh38.12.56160243.56161550.1	476-529	-	28.64	0.65	1	PF00642	2	-	0	0.527083	Q9UGR2	ZC3H7B	#N/A
Q5F1R6_DNAJC21	SORBS1.GRCh38.10.95321963.95339327..1	4859-5554	-	178.1	0.65	1	PF12171,PF12874	2	-	0	0.527042	Q5F1R6	DNAJC21	#N/A
Q9BUQ8_DDX23	CAMK2D.GRCh38.4.113500463.113509675..1	2589-2958	-	101.91	0.65	1	PF00270,PF00271	2	-	0	0.527042	Q9BUQ8	DDX23	#N/A
Q9HCE1_MOV10	PDLIM3.GRCh38.4.185506522.185514337..1	5632-5945	-	88.88	0.65	1	PF13087,PF13086,PF13604,PF13245,PF04851	6	-	0	0.527042	Q9HCE1	MOV10	#N/A
Q9H2U1_DHX36	PDLIM3.GRCh38.4.185506522.185514337..1	7489-7802	-	88.86	0.65	1	PF04408,PF00271,PF00270	3	-	0	0.527042	Q9H2U1	DHX36	#N/A
P30040_ERP29	MYL6.GRCh38.12.56160243.56161550.1	190-243	-	28.61	0.65	1	-	0	-	0	0.527	P30040	ERP29	#N/A
Q969L4_LSM10	MYL6.GRCh38.12.56160243.56161550.1	190-243	-	28.6	0.65	1	PF01423	1	-	0	0.527	Q969L4	LSM10	#N/A
Q9H1A7_POLR2J3	MYL6.GRCh38.12.56160243.56161550.1	190-243	-	28.6	0.65	1	PF13656,PF01193	2	-	0	0.527	Q9H1A7	POLR2J3	#N/A
Q9UKF6_CPSF3	MYL6.GRCh38.12.56160243.56161550.1	476-529	-	28.6	0.65	1	PF11718,PF10996,PF00753,PF07521	4	-	0	0.527	Q9UKF6	CPSF3	#N/A
P16403_H1-2	MYL6.GRCh38.12.56160243.56161550.1	190-243	-	28.59	0.65	1	-	0	-	0	0.526958	P16403	H1-2	#N/A
Q8TD47_RPS4Y2	MYL6.GRCh38.12.56160243.56161550.1	190-243	-	28.56	0.64	1	PF00900,PF08071,PF00467	3	-	0	0.526875	Q8TD47	RPS4Y2	#N/A
P22090_RPS4Y1	MYL6.GRCh38.12.56160243.56161550.1	190-243	-	28.53	0.64	1	PF00900,PF08071,PF00467	3	-	0	0.526833	P22090	RPS4Y1	#N/A
Q9Y450_HBS1L	MYL6.GRCh38.12.56160243.56161550.1	476-529	-	28.53	0.64	1	PF00009,PF03143,PF03144	3	-	0	0.526833	Q9Y450	HBS1L	#N/A
O60763_USO1	PDLIM3.GRCh38.4.185506522.185514337..1	5632-5945	-	88.68	0.64	1	-	0	-	0	0.526792	O60763	USO1	#N/A
P62913_RPL11	MYL6.GRCh38.12.56160243.56161550.1	190-243	-	28.51	0.64	1	PF00281,PF00673	2	-	0	0.526792	P62913	RPL11	#N/A
Q6NUQ4_TMEM214	MYL6.GRCh38.12.56160243.56161550.1	476-529	-	28.51	0.64	1	-	0	-	0	0.526792	Q6NUQ4	TMEM214	#N/A
P04114_APOB	PDLIM3.GRCh38.4.185506522.185514337..1	7489-7802	-	88.56	0.64	1	-	0	-	0	0.526625	P04114	APOB	#N/A
Q03701_CEBPZ	PDLIM3.GRCh38.4.185506522.185514337..1	7489-7802	-	88.49	0.64	1	PF03914	1	-	0	0.526542	Q03701	CEBPZ	#N/A
O60869_EDF1	MYL6.GRCh38.12.56160243.56161550.1	190-243	-	28.4	0.64	1	-	0	-	0	0.5265	O60869	EDF1	#N/A
Q92615_LARP4B	MYL6.GRCh38.12.56160243.56161550.1	476-529	-	28.4	0.64	1	PF05383	1	-	0	0.5265	Q92615	LARP4B	#N/A
P35611_ADD1	PDLIM3.GRCh38.4.185506522.185514337..1	7489-7802	-	88.41	0.63	1	-	0	-	0	0.526417	P35611	ADD1	#N/A
Q02543_RPL18A	MYL6.GRCh38.12.56160243.56161550.1	190-243	-	28.33	0.63	1	PF01775	1	-	0	0.526333	Q02543	RPL18A	#N/A
P07900_HSP90AA1	SORBS1.GRCh38.10.95321963.95339327..1	1056-1751	-	177.16	0.63	1	-	0	-	0	0.526292	P07900	HSP90AA1	#N/A
Q9GZZ1_NAA50	MYL6.GRCh38.12.56160243.56161550.1	190-243	-	28.31	0.63	1	-	0	-	0	0.526292	Q9GZZ1	NAA50	#N/A
Q9NPJ4_PNRC2	MYL6.GRCh38.12.56160243.56161550.1	190-243	-	28.31	0.63	1	-	0	-	0	0.526292	Q9NPJ4	PNRC2	#N/A
Q9H9J4_USP42	PDLIM3.GRCh38.4.185506522.185514337..1	7489-7802	-	88.3	0.63	1	-	0	-	0	0.52625	Q9H9J4	USP42	#N/A
Q9UPQ9_TNRC6B	PDLIM3.GRCh38.4.185506522.185514337..1	7489-7802	-	88.27	0.63	1	PF10427	1	-	0	0.526208	Q9UPQ9	TNRC6B	#N/A
P60866_RPS20	MYL6.GRCh38.12.56160243.56161550.1	190-243	-	28.27	0.63	1	PF00338	1	-	0	0.526208	P60866	RPS20	#N/A
Q7Z5L2_R3HCC1L	PDLIM3.GRCh38.4.185506522.185514337..1	7489-7802	-	88.24	0.63	1	-	0	-	0	0.526167	Q7Z5L2	R3HCC1L	#N/A
Q9BU23_LMF2	PDLIM3.GRCh38.4.185506522.185514337..1	7489-7802	-	88.23	0.63	1	-	0	-	0	0.526167	Q9BU23	LMF2	#N/A
Q9Y5L0_TNPO3	PDLIM3.GRCh38.4.185506522.185514337..1	7489-7802	-	88.2	0.63	1	PF08389	1	-	0	0.526125	Q9Y5L0	TNPO3	#N/A
A2RTX5_TARS3	PDLIM3.GRCh38.4.185506522.185514337..1	7489-7802	-	88.16	0.63	1	PF00587,PF03129,PF07973	3	-	0	0.526083	A2RTX5	TARS3	#N/A
P55263_ADK	MYL6.GRCh38.12.56160243.56161550.1	190-243	-	28.21	0.63	1	-	0	-	0	0.526083	P55263	ADK	#N/A
Q7KZ85_SUPT6H	CAMK2D.GRCh38.4.113500463.113509675..1	2589-2958	-	101.11	0.62	1	PF00575	1	-	0	0.526042	Q7KZ85	SUPT6H	#N/A
O43707_ACTN4	SORBS1.GRCh38.10.95321963.95339327..1	1056-1751	-	176.83	0.62	1	-	0	-	0	0.526	O43707	ACTN4	#N/A
P11940_PABPC1	MYL6.GRCh38.12.56160243.56161550.1	476-529	-	28.18	0.62	1	PF00076,PF00658	5	-	0	0.526	P11940	PABPC1	#N/A
Q9BYN8_MRPS26	MYL6.GRCh38.12.56160243.56161550.1	190-243	-	28.18	0.62	1	PF14943	1	-	0	0.526	Q9BYN8	MRPS26	#N/A
Q93073_SECISBP2L	PDLIM3.GRCh38.4.185506522.185514337..1	7489-7802	-	88.06	0.62	1	PF01248	1	-	0	0.525958	Q93073	SECISBP2L	#N/A
O95931_CBX7	MYL6.GRCh38.12.56160243.56161550.1	190-243	-	28.15	0.62	1	-	0	-	0	0.525917	O95931	CBX7	#N/A
Q9UK45_LSM7	MYL6.GRCh38.12.56160243.56161550.1	190-243	-	28.13	0.62	1	PF01423	1	-	0	0.525875	Q9UK45	LSM7	#N/A
Q96A35_MRPL24	MYL6.GRCh38.12.56160243.56161550.1	190-243	-	28.12	0.62	1	PF00467	1	-	0	0.525875	Q96A35	MRPL24	#N/A
Q9UHB7_AFF4	PDLIM3.GRCh38.4.185506522.185514337..1	7489-7802	-	87.98	0.62	1	PF05110	1	-	0	0.525833	Q9UHB7	AFF4	#N/A
O60583_CCNT2	PDLIM3.GRCh38.4.185506522.185514337..1	7489-7802	-	87.95	0.62	1	-	0	-	0	0.525792	O60583	CCNT2	#N/A
Q9Y4B5_MTCL1	PDLIM3.GRCh38.4.185506522.185514337..1	7489-7802	-	87.95	0.62	1	-	0	-	0	0.525792	Q9Y4B5	MTCL1	#N/A
Q9UPY3_DICER1	PDLIM3.GRCh38.4.185506522.185514337..1	7489-7802	-	87.89	0.62	1	PF00636,PF02170,PF03368,PF14622,PF00271,PF04851,PF00270	8	-	0	0.525708	Q9UPY3	DICER1	#N/A
Q15910_EZH2	PDLIM3.GRCh38.4.185506522.185514337..1	7489-7802	-	87.81	0.61	1	-	0	-	0	0.525583	Q15910	EZH2	#N/A
Q86Y13_DZIP3	SORBS1.GRCh38.10.95321963.95339327..1	1056-1751	-	176.22	0.61	1	PF13639,PF13923,PF00097	3	-	0	0.5255	Q86Y13	DZIP3	#N/A
Q9H000_MKRN2	MYL6.GRCh38.12.56160243.56161550.1	469-522	-	27.97	0.61	1	PF00642,PF14608,PF00097	4	-	0	0.5255	Q9H000	MKRN2	#N/A
P42166_TMPO	PDLIM3.GRCh38.4.185506522.185514337..1	7489-7802	-	87.71	0.61	1	-	0	-	0	0.525458	P42166	TMPO	#N/A
Q9NVR5_DNAAF2	PDLIM3.GRCh38.4.185506522.185514337..1	7489-7802	-	87.63	0.61	1	PF08190	1	-	0	0.525333	Q9NVR5	DNAAF2	#N/A
Q9GZM3_POLR2J2	MYL6.GRCh38.12.56160243.56161550.1	190-243	-	27.9	0.61	1	PF13656,PF01193	2	-	0	0.525333	Q9GZM3	POLR2J2	#N/A
Q96BP3_PPWD1	MYL6.GRCh38.12.56160243.56161550.1	476-529	-	27.88	0.61	1	PF00160	1	-	0	0.525292	Q96BP3	PPWD1	#N/A
Q5F1R6_DNAJC21	MYL6.GRCh38.12.56160243.56161550.1	372-425	-	27.87	0.61	1	PF12171,PF12874	2	-	0	0.525292	Q5F1R6	DNAJC21	#N/A
P11021_HSPA5	MYL6.GRCh38.12.56160243.56161550.1	476-529	-	27.85	0.61	1	-	0	-	0	0.52525	P11021	HSPA5	#N/A
O95104_SCAF4	PDLIM3.GRCh38.4.185506522.185514337..1	7489-7802	-	87.51	0.6	1	PF00076	1	-	0	0.525167	O95104	SCAF4	#N/A
Q86Y13_DZIP3	PDLIM3.GRCh38.4.185506522.185514337..1	7489-7802	-	87.49	0.6	1	PF13639,PF13923,PF00097	3	-	0	0.525167	Q86Y13	DZIP3	#N/A
P61218_POLR2F	MYL6.GRCh38.12.56160243.56161550.1	190-243	-	27.82	0.6	1	PF01192	1	-	0	0.525167	P61218	POLR2F	#N/A
Q5T6F2_UBAP2	MYL6.GRCh38.12.56160243.56161550.1	476-529	-	27.8	0.6	1	-	0	-	0	0.525125	Q5T6F2	UBAP2	#N/A
Q8IWA0_WDR75	PDLIM3.GRCh38.4.185506522.185514337..1	7489-7802	-	87.42	0.6	1	PF00400	2	-	0	0.525083	Q8IWA0	WDR75	#N/A
Q9BWT3_PAPOLG	PDLIM3.GRCh38.4.185506522.185514337..1	7489-7802	-	87.36	0.6	1	PF04926	2	-	0	0.525	Q9BWT3	PAPOLG	#N/A
Q9BRA0_NAA38	MYL6.GRCh38.12.56160243.56161550.1	190-243	-	27.76	0.6	1	PF01423	1	-	0	0.525	Q9BRA0	NAA38	#N/A
Q9H361_PABPC3	MYL6.GRCh38.12.56160243.56161550.1	476-529	-	27.75	0.6	1	-	0	-	0	0.525	Q9H361	PABPC3	#N/A
Q15397_PUM3	MYL6.GRCh38.12.56160243.56161550.1	476-529	-	27.73	0.6	1	PF08144	1	-	0	0.524958	Q15397	PUM3	#N/A
P42704_LRPPRC	PDLIM3.GRCh38.4.185506522.185514337..1	7489-7802	-	87.32	0.6	1	-	0	-	0	0.524917	P42704	LRPPRC	#N/A
Q8IYB7_DIS3L2	MYL6.GRCh38.12.56160243.56161550.1	476-529	-	27.71	0.6	1	PF00773	1	-	0	0.524917	Q8IYB7	DIS3L2	#N/A
Q9Y2K5_R3HDM2	MYL6.GRCh38.12.56160243.56161550.1	476-529	-	27.7	0.6	1	PF01424	1	-	0	0.524875	Q9Y2K5	R3HDM2	#N/A
P24928_POLR2A	PDLIM3.GRCh38.4.185506522.185514337..1	7489-7802	-	87.26	0.6	1	PF04997,PF04998,PF00623,PF04992,PF04990,PF04983,PF05000	7	-	0	0.524833	P24928	POLR2A	#N/A
O75369_FLNB	PDLIM3.GRCh38.4.185506522.185514337..1	7489-7802	-	87.24	0.6	1	-	0	-	0	0.524833	O75369	FLNB	#N/A
O75533_SF3B1	PDLIM3.GRCh38.4.185506522.185514337..1	7489-7802	-	87.2	0.59	1	PF08920	1	-	0	0.52475	O75533	SF3B1	#N/A
Q15269_PWP2	PDLIM3.GRCh38.4.185506522.185514337..1	7489-7802	-	87.15	0.59	1	PF00400,PF04003	3	-	0	0.524708	Q15269	PWP2	#N/A
A6PVI3_NCBP2L	MYL6.GRCh38.12.56160243.56161550.1	190-243	-	27.6	0.59	1	PF00076	1	-	0	0.524667	A6PVI3	NCBP2L	#N/A
Q14157_UBAP2L	MYL6.GRCh38.12.56160243.56161550.1	476-529	-	27.6	0.59	1	-	0	-	0	0.524667	Q14157	UBAP2L	#N/A
Q7Z3E1_TIPARP	PDLIM3.GRCh38.4.185506522.185514337..1	7489-7802	-	87.1	0.59	1	PF00644	1	-	0	0.524625	Q7Z3E1	TIPARP	#N/A
Q9H6E5_TUT1	PDLIM3.GRCh38.4.185506522.185514337..1	7489-7802	-	87.08	0.59	1	-	0	-	0	0.524583	Q9H6E5	TUT1	#N/A
Q8WXD5_GEMIN6	MYL6.GRCh38.12.56160243.56161550.1	190-243	-	27.57	0.59	1	PF06372	1	-	0	0.524583	Q8WXD5	GEMIN6	#N/A
Q9BXJ9_NAA15	SORBS1.GRCh38.10.95321963.95339327..1	1056-1751	-	175.06	0.59	1	PF13181	1	-	0	0.524542	Q9BXJ9	NAA15	#N/A
Q969E8_TSR2	MYL6.GRCh38.12.56160243.56161550.1	190-243	-	27.55	0.59	1	PF10273	1	-	0	0.524542	Q969E8	TSR2	#N/A
Q04637_EIF4G1	SORBS1.GRCh38.10.95321963.95339327..1	12160-12855	-	175.03	0.59	1	PF02854,PF02847,PF02020	3	-	0	0.5245	Q04637	EIF4G1	#N/A
Q9NTZ6_RBM12	PDLIM3.GRCh38.4.185506522.185514337..1	7489-7802	-	87.01	0.59	1	PF00076	3	-	0	0.5245	Q9NTZ6	RBM12	1
Q9Y2Q9_MRPS28	MYL6.GRCh38.12.56160243.56161550.1	190-243	-	27.54	0.59	1	PF10246	1	-	0	0.5245	Q9Y2Q9	MRPS28	#N/A
P62979_RPS27A	MYL6.GRCh38.12.56160243.56161550.1	190-243	-	27.52	0.59	1	PF01599	1	-	0	0.524458	P62979	RPS27A	#N/A
Q9Y2X3_NOP58	SORBS1.GRCh38.10.95321963.95339327..1	11466-12161	-	174.84	0.58	1	PF01798,PF08156	2	-	0	0.524375	Q9Y2X3	NOP58	#N/A
Q5VWX1_KHDRBS2	MYL6.GRCh38.12.56160243.56161550.1	190-243	-	27.49	0.58	1	-	0	-	0	0.524375	Q5VWX1	KHDRBS2	#N/A
Q00610_CLTC	PDLIM3.GRCh38.4.185506522.185514337..1	7489-7802	-	86.9	0.58	1	-	0	-	0	0.524333	Q00610	CLTC	#N/A
Q9Y2W1_THRAP3	PDLIM3.GRCh38.4.185506522.185514337..1	7489-7802	-	86.9	0.58	1	PF15440	1	-	0	0.524333	Q9Y2W1	THRAP3	#N/A
P11586_MTHFD1	MYL6.GRCh38.12.56160243.56161550.1	476-529	-	27.47	0.58	1	-	0	-	0	0.524333	P11586	MTHFD1	#N/A
O43290_SART1	CAMK2D.GRCh38.4.113500463.113509675..1	2589-2958	-	99.71	0.58	1	PF03343	1	-	0	0.524292	O43290	SART1	#N/A
P30050_RPL12	MYL6.GRCh38.12.56160243.56161550.1	190-243	-	27.44	0.58	1	PF03946,PF00298	2	-	0	0.524292	P30050	RPL12	#N/A
Q7Z417_NUFIP2	PDLIM3.GRCh38.4.185506522.185514337..1	7489-7802	-	86.84	0.58	1	PF15293	1	-	0	0.52425	Q7Z417	NUFIP2	#N/A
Q96PZ0_PUS7	PDLIM3.GRCh38.4.185506522.185514337..1	7489-7802	-	86.79	0.58	1	PF01142	1	-	0	0.524208	Q96PZ0	PUS7	#N/A
Q06830_PRDX1	MYL6.GRCh38.12.56160243.56161550.1	190-243	-	27.39	0.58	1	-	0	-	0	0.524167	Q06830	PRDX1	#N/A
Q8NDV7_TNRC6A	MYL6.GRCh38.12.56160243.56161550.1	476-529	-	27.39	0.58	1	PF10427	1	-	0	0.524167	Q8NDV7	TNRC6A	#N/A
[truncated: 8,321 more rows]
